# Supplementary material for: Paternal low protein diet perturbs inter-generational metabolic homeostasis in a tissue-specific manner in mice
Source: Commun Biol. 2022 Sep 8;5:929. doi: 10.1038/s42003-022-03914-8 (PMC9458637; doi:10.1038/s42003-022-03914-8)
Supplement: Supplementary file 4 — Supplementary Data 1 [file 42003_2022_3914_MOESM4_ESM.xlsx]

## Sheet: Fig. 1
	F1 neonatal offspring body weight (g)					F1 neonatal offspring liver weight (g)
	NN	LL	NL	LN		NN	LL	NL	LN
	11.9	11.271	9.76	12.76		0.6941	0.6256	0.4952	0.5028
	11.9	12.234	10.07	11.31		0.6941	0.6883	0.5782	0.6049
	10.42	10.67	10.95	12.9		0.6381	0.5954	0.5938	0.7506
	18.24	10.16	8.91	5.77		0.9867	0.4441	0.4837	0.2834
	9.08	14.01	9.47	11.68		0.5066	0.8669	0.503	0.6257
	13.79	11.06	8.75	15.58		0.797	0.745	0.4446	0.8748
	11.9	15.24	11.18	13.84		0.7016	0.7993	0.5101	0.6964
	15.89	13.06	7.13	11.28		0.8296	0.5935	0.2361	0.6441
	14.47	13.98	9.3	10.75		0.8082	0.6075	0.5035	0.5982
	8.2		8.48	9.68		0.441		0.3676	0.5245

## Sheet: Fig. 2
	F1 adult offspring body weight (g)										F1 adult offspring liver weight (g)										F1 adult gonadal fat weight (g)
	Male offspring					Female offspring					Male offspring					Female offspring					Male offspring					Female offspring
	NN	LL	NL	LN		NN	LL	NL	LN		NN	LL	NL	LN		NN	LL	NL	LN		NN	LL	NL	LN		NN	LL	NL	LN
	28.42	27.97	28.86	31.03		22.64	22.73	23.45	22.2		1.1439	1.4177	1.5909	1.6043		1.1668	1.1928	1.2079	1.0213		0.4749	0.4266	0.3901	0.6139	0	0.4963	0.4278	0.3674	0.3635
	27.56	29.41	27.34	28.62		22.09	21.85	23.86	21.87		1.3182	1.4701	1.4128	1.5538		1.07	1.0833	1.1705	1.056		0.4915	0.6964	0.4679	0.4141		0.3448	0.2672	0.3743	0.2524
	24.04	27.04	30.93	28.19		22.47	24.13	23.12	22.21		1.1234	1.4007	1.7194	1.149		0.9314	1.2669	1.1766	1.0465		0.3376	0.163	0.3358	0.4593		0.3576	0.3269	0.3224	0.1963
	27.99	30.57	30.27	27.17		23.91	22.8	22.81	22.24		1.5433	1.6353	1.709	1.4653		1.1858	1.2338	1.2016	1.2178		0.4561	0.3267	0.3343	0.3577		0.2934	0.3356	0.1806	0.3097
	27.47	28.88	27.31	28.26		20.16	21.4	22.66	21.31		1.4975	1.6158	1.5036	1.6729		0.97	1.1634	1.0799	1.207		0.3351	0.4679	0.3548	0.3183		0.291	0.2314	0.4564	0.2266
	27.95	29.21	26.35	30.22		21.56	21.69	23.09	23.97		1.4406	1.5461	1.648	1.6884		1.0456	1.1168	1.0732	1.3339		0.1698	0.5668	0.1283	0.36		0.1501	0.3689	0.5455	0.4059
	27.43	28.91	28.4	27.24		19.98	23.15	24.06	25.17		1.5154	1.4654	1.5512	1.5967		0.9869	1.095	1.314	1.3139		0.4218	0.5313	0.4617	0.3058		0.1148	0.4166	0.4931	0.553
	27.88	28.36	30.37	30.89		20.74	20.53	24.26	23.47		1.4297	1.6823	1.7296	1.4444		1.0059	1.2009	1.334	1.1755		0.4019	0.3897	0.3804	0.4367		0.2767	0.2652	0.4337	0.3217
	26.16	31.1	28.05	30.22		21.34	24.14	22.91	21.73		1.1065	1.5693	1.519	1.5947		1.1432	0.9242	1.113	1.056		0.3491	0.8839	0.2641	0.471		0.2538	0.5097	0.2048	0.3017
	27.84	29.03	30.2	27.67		21.98	23.28	22.47	20.88		1.3158	1.5613	1.5123	1.4831		1.1355	1.2432	0.7945	0.8291		0.4482	0.6422	0.4452	0.252		0.2627	0.5201	0.4319	0.3273
	F1 adult liver free fatty acid concentration (umol/mg)					F1 adult liver triglyceride concentration (nmol/mg)					F1 adult liver protein carbonyl concentration (nmol/mg)					F1 adult liver 8-isoprostane concentration (nmol/mg)
	NN	LL	NL	LN		NN	LL	NL	LN		NN	LL	NL	LN
	6.97706	12.9886	18.51	15.7056		6.77501	10.3387	10.0166	10.2262		1.28523	1.68352	1.61628	1.08235		429.857	1317.44	101.955	518.955
	8.84443	7.66706	4.7126	18.31		6.90283	10.6608	3.08353	7.34765		0.986786	1.29629	1.03318	0.844075		997.016	491.772	303.389	137.278
	9.86493	5.31748	6.61217	6.40025		10.0012	16.0497	7.61863	5.61951		1.32078	1.53126	1.56256	1.63357		1201.6	448.975	321.059	418.587
	9.70654	9.82322	8.26343	4.91518		7.92029	10.4869	9.35189	5.31274		1.55773	1.65345	1.23485	1.72664		753.862	535.171	236.431	219.244
	2.73725	11.2587	16.1771	19.72		10.0268	12.3429	7.65442	10.6403		1.29408	0.909709	1.37489	1.03928		143.079	360.17	518.955	216.195
	3.8931	5.32756	18.36	14.04		10.083	12.7468	13.074	17.6961		0.80235	0.964847	0.948991	1.59174		577.79	456.513	432.172	423.036
	7.04316	9.65912	8.35352	17.4347		12.2509	11.7294	9.60753	12.394		1.35901	0.707777	0.9748	0.986786		531.86	1349.48	639.776	765.954
	3.09056	14.5833	16.6275	18.41		6.35576	9.674	12.9207	16.607		0.817457	0.598401	0.566866	1.02303		653.539	361.895	831.753	153.601
	10.187	2.97438	18.52	11.121		11.3663	10.3284	8.7588	9.75069		2.34504	0.792947	1.15765	1.11559		1737.95	883.85	216.195	248.171
	6.05415	6.48836	18.63	7.23956		5.8956	9.12692	9.37745			0.72609	1.39543	0.849809	1.14075		804.308	597.277	90.1693	170.951

## Sheet: Fig. 5
	F2 neonatal offspring body weight (g)						F2 neonatal offspring liver weight (g)
	NN	LL	NL	LN			NN	LL	NL	LN
	11.476	11.859	8.96	9.5205			0.787	0.633	0.479	0.5167
	11.598	11.128	8.5261	10.003			0.547	0.646	0.445	0.5599
	12.268	10.795	8.9119	11.169			0.78	0.593	0.471	0.6755
	11.674	12.794	14.1033	10.6			0.729	0.888	0.998	0.6386
	8.869	12.258	12.825	10.228			0.45	0.772	0.772	0.5927
	9.1713	12.214	10.371	10.179			0.475	0.738	0.629	0.4971
	7.6162	10.906	9.6458	11.461			0.417	0.567	0.551	0.4623
	6.1553	11.949	10.907	10.567			0.301	0.712	0.633	0.6377
	8.2723	7.0363	9.0879	9.9217			0.501	0.355	0.517	0.5376
	7.0923	7.45	11.2103	11.4787			0.362	0.394	0.702	0.6888
	11.18	10.697	8.722	7.2361			0.639	0.541	0.481	0.3318
	11.986	11.398	9.175	9.672			0.743	0.686	0.508	0.5498
	11.582	12.453	10.671	8.2998			0.761	0.785	0.693	0.4559
	11.64	12.671	11.4019	10.474			0.752	0.654	0.67	0.598
	8.8483	11.983	10.671	10.149			0.507	0.686	0.693	0.5848
	8.4545	9.649	8.8274	9.9535			0.388	0.581	0.489	0.4956
	8.2041	8.6981	10.186	9.6609			0.46	0.479	0.569	0.5132
	7.4769	10.289	10.4108	9.0407			0.408	0.565	0.563	0.4556
	6.8954	11.439	10.2689	10.9415			0.356	0.67	0.577	0.6328
	8.9176		9.6204	10.6551			0.51		0.555	0.5782
