# Supplementary material for: Paternal low protein diet perturbs inter-generational metabolic homeostasis in a tissue-specific manner in mice
Source: Commun Biol. 2022 Sep 8;5:929. doi: 10.1038/s42003-022-03914-8 (PMC9458637; doi:10.1038/s42003-022-03914-8)
Supplement: Supplementary file 5 — Supplementary Data 2 [file 42003_2022_3914_MOESM5_ESM.xlsx]

## Sheet: F1N, Serum, +ve
				x.targets.name	Campesteryl ester (16:0)_[M+H]1+	Campesteryl ester (18:1)_[M+H]1+	CE(20:04)_[M+Na]1+	CE(20:04)_[M+NH4]1+	CE(22:03)_[M+Na]1+	CE(22:05)_[M+Na]1+	CE(22:06)_[M+Na]1+	CE(22:06)_[M+NH4]1+	Cer(23:00)	Cer(36:01)_[M+H-H2O]1+	Cer(36:02)_[M+H]1+	Cer(36:02)_[M+H-H2O]1+	Cer(37:01)_[M+H-H2O]1+	Cer(38:01)_[M+H]1+	Cer(38:01)_[M+H-H2O]1+	Cer(38:02)_[M+H]1+	Cer(39:01)_[M+H-H2O]1+	Cer(40:01)_[M+H]1+	Cer(40:01)_[M+H-H2O]1+	Cer(40:02)_[M+H]1+	Cer(40:02)_[M+H-H2O]1+	Cer(40:03)	Cer(41:00)	Cer(41:01)_[M+H-H2O]1+	Cer(41:02)_[M+H]1+	Cer(42:00)	Cer(42:01)_[M+H-H2O]1+	Cer(42:02)_[M+H]1+	Cer(42:02)_[M+H-H2O]1+	Cer(42:03)	Cer(43:03)	Cer(44:02)_[M+H-H2O]1+	Cer(44:03)	Cholesterol)_[M+H-H2O]1+ & lathosterol_[M+H-H2O]1+	DG(34:02)_[M+H-H2O]1+	DG(34:03)_[M+H-H2O]1+	DG(36:02)_[M+H-H2O]1+	DG(36:03)_[M+H-H2O]1+	DG(36:04)_[M+H-H2O]1+	DG(36:05)_[M+H-H2O]1+	DG(37:03)_[M+NH4]1+	DG(37:05)_[M+NH4]1+	DG(38:01)_[M+H-H2O]1+	DG(38:04)_[M+H-H2O]1+	DG(38:04)_[M+NH4]1+
				targets.mz	639.607	665.623	695.574	690.618	725.621	721.589	719.574	714.618	386.363	548.54	564.535	546.524	562.556	594.582	576.571	592.566	590.587	622.613	604.603	620.598	602.587	618.582	638.645	618.618	634.613	652.66	632.634	648.629	630.618	646.613	660.629	658.65	674.645	369.352	575.503	573.488	603.535	601.519	599.503	597.488	650.572	646.54	633.582	627.535	662.572
F1N	Serum	LL2M2	Whole	Furse_Ex029_PB6_528.mzXML / 432_P5_P5_D12_LL2M2Se	0.00833556	0	0.604842	4.17078	0	0.0210491	0	0.938718	0	0.0145258	0	0.036389	0.0217976	0.0774783	0.0202429	0.0186176	0.0212465	0	0.0172147	0	0.0324962	0.0113044	0.00906353	0.0447557	0.0260162	0	0.0187851	0.0272104	0.00689668	0.0199659	0.0212709	0.00385239	0.0326928	168.41	19.9243	3.71526	14.5476	13.516	9.36117	1.08013	0	0.0261991	0.0129784	11.8314	0.00221573
F1N	Serum	LL4F1	Whole	Furse_Ex029_PB6_504.mzXML / 408_P5_P5_B12_LL4F1Se	0.0352941	0.0287074	1.54138	4.29295	0.016661	0.0164734	0.0285847	0.381233	0	0.0392579	0	0.0205808	0	0.327886	0.0147767	0	0.0123567	0.0321331	0.0167159	0.0275845	0.0157031	0.00633172	0.0151347	0	0	0.0318122	0.0484513	0	0.02639	0	0.0101413	0.020056	0	156.597	19.1129	3.09777	17.25	16.6058	7.89429	0.432364	0.0196196	0	0	10.3908	0
F1N	Serum	LL4M1	Whole	Furse_Ex029_PB6_498.mzXML / 402_P5_P5_B06_LL4M1Se	0.0356148	0	0.0057883	0	0.00270053	0.711709	0.420692	0.00354401	0.0016941	1.76697	0.444915	0.369137	0.00252924	0.0281858	0.237731	0.234989	0.0673971	0.27193	0.703901	2.10141	0.761938	0.114443	0.00218691	0.158357	0.254567	0.286068	1.4083	2.16201	2.58086	0.622052	0	0.00362981	0.00300946	1.59563	1.31129	0.113814	5.39216	1.07725	3.79964	0.160863	0	0.0387943	0.510977	28.3286	0.0136814
F1N	Serum	LL5F1	Whole	Furse_Ex029_PB6_503.mzXML / 407_P5_P5_B11_LL5F1Se	0.0101342	0	0.529515	2.76552	0.000371085	0.0062573	0.0519299	0.644145	0.0203574	0.0214079	0.00985582	0.0107726	0.00944077	0.0378643	0	0.00766438	0.00773476	0.00663874	0.00866133	0.0109604	0.0100514	0	0	0.0290377	0.0273511	0	0.0195083	0.00214155	0.018936	0.0324716	0	0	0.027936	133.954	43.4201	7.70962	21.1693	26.5462	19.7688	3.74811	0.00900471	0.0206079	0.139088	6.8146	0.0123542
F1N	Serum	LL5M1	Whole	Furse_Ex029_PB6_499.mzXML / 403_P5_P5_B07_LL5M1Se	0	0.00352555	0.0284787	0.300617	0	0.656966	0.313075	0.0246539	0	1.21896	0.333328	0.26368	0	0.0447662	0.120929	0.120601	0.0273964	0.113077	0.479659	1.26737	0.573197	0.03879	0	0.0360494	0.105217	0.140912	0.970898	1.33341	1.64568	0.46388	0.0144727	0	0	37.6494	15.0703	2.66918	11.0454	9.59778	8.97022	1.30916	7.3943e-05	0.0160007	0.532757	19.4219	0
F1N	Serum	LL6F1	Whole	Furse_Ex029_PB6_505.mzXML / 409_P5_P5_C01_LL6F1Se	0.022376	0.0217291	0.868381	1.47771	0.0303303	0.0303846	0.01511	0.0786392	0.0102027	0.0202137	0.043997	0.0219672	0.0159531	0.0325897	0.0141963	0.0311594	0	0	0.0228933	0.0157113	0.0779642	0	0	0.0737677	0	0.0500116	0	0.0450061	0.0227549	0	0.0242335	0.0443866	0	128.448	13.5691	2.22008	12.1515	11.0926	7.88561	1.02619	0.0191155	0.054762	0	7.87447	0.0170485
F1N	Serum	LL6F3	Whole	Furse_Ex029_PB6_506.mzXML / 410_P5_P5_C02_LL6F3Se	0.0311099	0	1.32154	3.16252	0.0177905	0.0625673	0.0314556	0.296678	0	0.0089698	0.0478221	0.0940022	0.0267353	0.0252758	0.0404308	0.0233596	0.0174887	0.01265	0.0127653	0.0184854	0.0358016	0.0292338	0.0360827	0.0564751	0.0278855	0.000560813	0.0769247	0	0.157835	0.0331469	0	0.0169226	0	161.941	20.4411	3.52177	17.9771	17.7122	9.53592	1.20233	0.0192474	0.0445191	0.0282344	10.5888	0
F1N	Serum	LL6M2	Whole	Furse_Ex029_PB6_500.mzXML / 404_P5_P5_B08_LL6M2Se	0.0204344	0.010089	1.0723	1.66502	0	0.0217434	0.0491821	0.358106	0.109118	0.0104167	0.00431096	0.00783379	0.0168865	0.0506088	0.00749583	0	0	0.0102706	0.0287833	0.0139694	0.0100088	0	0.0162432	0	0	0.00919207	0.025169	0.0103415	0.0336662	0	0.0097784	0.00667609	0	111.96	24.4265	3.93299	12.8243	16.764	13.9133	2.5883	0	0.0291526	0.0876589	6.30734	0
F1N	Serum	LL6M3	Whole	Furse_Ex029_PB6_501.mzXML / 405_P5_P5_B09_LL6M3Se	0.0087163	0.00810816	1.65355	3.05058	0.00255973	0.0233596	0.160317	0.849363	0.00423671	0.012355	0	0.0147933	0.00613002	0.0162031	0.0116433	0.00705472	0	0.0145622	0.0643679	0	0.00694905	0.0197667	0.00498325	0.0105861	0	0.00409079	0.0102947	0.00545703	0.0699288	0	0.00414139	0.00830759	0.00028555	117.159	18.7029	3.45628	13.6868	9.42079	5.77195	0.757841	0.0151637	0.00274434	0.102964	8.27053	0.00265335
F1N	Serum	LL9F1	Whole	Furse_Ex029_PB6_507.mzXML / 411_P5_P5_C03_LL9F1Se	0.016731	0.0140276	1.62676	4.46249	0.0257536	0.0289678	0.0273607	0.683665	0	0.0145603	0.0457891	0.0322141	0.00854894	0.00727709	0.0517418	0	0.025308	0.0115512	0.0270969	0.0114351	0.0317295	0.019379	0.0186019	0.0144278	0.0183191	0.0155013	0.0284236	0.00821283	0.118167	0.0111676	0.0100833	0.0135664	0.029821	186.404	12.5807	2.03502	10.7143	10.5429	6.00762	0.479685	0.0161862	0.0375284	0.0141749	12.8328	0.0174157
F1N	Serum	LL9M2	Whole	Furse_Ex029_PB6_502.mzXML / 406_P5_P5_B10_LL9M2Se	0.00196989	0.00217454	0.0441074	0.183519	0.000108855	0.00647271	0	0.0078345	0.0012442	0.00201939	0.0098461	0.00465771	0.00724367	0.000920838	0	0.00430209	0.00208446	0.00298615	0.00322764	0	0.00366008	0	0.00149144	0	0.00260835	0.00525445	0.00467917	0.00216042	0.00206643	4.65203e-05	0	0	0	20.4809	132.112	46.7922	62.3602	109.916	54.9657	7.08336	0	0.00328111	0.26708	2.87411	0.00183561
F1N	Serum	LN1F4	Whole	Furse_Ex029_PB6_532.mzXML / 436_P5_P5_E04_LN1F4Se	0.0091447	0.0139412	1.03915	2.50545	0.0222399	0	0	0.237325	0.0125606	0.0137845	0	0.0255383	0.0658	0.0120043	0.00653485	0	0	0	0.00494353	0.0197638	0.0198211	0	0.0182955	0.048081	0.0180209	0	0.0157733	0	0.0139177	0.0176516	0.00789562	0	0	148.851	19.8883	3.50248	14.2927	12.1116	8.86425	1.02895	0.00852696	0	0.0184644	9.95566	0
F1N	Serum	LN2F1	Whole	Furse_Ex029_PB6_533.mzXML / 437_P5_P5_E05_LN2F1Se	0.0467289	0	2.12648	4.99633	0.000139336	0	0.0232876	0.673374	0.0584216	0.059524	0.0198805	0.0188365	0.0112662	0.0467886	0.0260801	0	0.0229818	0.0229623	0	0.03161	0.0323075	0.016541	0.0147824	0.0297469	0.0395483	0	0.0298679	0.0205823	0.0160805	0	0.0064341	0	0	186.756	7.88605	1.37412	6.7397	6.85635	4.6655	0.141499	0.0160922	0.0167225	0.0422817	14.7962	0
F1N	Serum	LN2M1	Whole	Furse_Ex029_PB6_527.mzXML / 431_P5_P5_D11_LN2M1Se	0.0327434	0	0.00244088	0	0	0.711044	0.406139	0.0054128	0	1.68011	0.398015	0.328319	0.0059389	0.0482946	0.268426	0.254866	0.0698678	0.307658	0.824678	2.20546	0.808497	0.14346	0.00186542	0.174774	0.280264	0.303272	1.60383	2.33811	2.833	0.63314	0.00416322	0	0.00448076	1.33147	2.14233	0.307328	6.18306	1.58132	4.19711	0.218259	0	0.0160605	0.622112	28.8324	0.0164078
F1N	Serum	LN3F2	Whole	Furse_Ex029_PB6_534.mzXML / 438_P5_P5_E06_LN3F2Se	0.808786	0	2.36878	2.38685	0.00364477	0.0566213	0.09246	0.233041	0.251937	0.66836	0.0880691	0.0722572	0.766425	0.0397781	1.71453	0.0243756	0.559636	0.0243177	0.084221	0.447244	1.12121	0.0230791	0.00957752	0.0535679	0	0	0.424721	0.795564	0.721818	0.135128	0.00435949	0	0	116.998	8.53345	1.20678	9.88137	6.84644	4.90687	0.120448	0	0.0335319	0	14.5419	0
F1N	Serum	LN3M1	Whole	Furse_Ex029_PB6_529.mzXML / 433_P5_P5_E01_LN3M1Se	0.0353202	0.0122931	0.79271	3.57049	0.0299264	0.0266166	0.0400909	0.859972	0	0.0179014	0.0119906	0.052889	0	0.0863394	0.0234087	0	0.0281962	0.0171408	0.0288254	0.0397477	0.0365403	0.00955801	0.0119027	0.0524219	0.0234461	0.0139772	0.0294801	0.048025	0.0887254	0.0306337	0.00652882	0	0.00961863	165.849	18.5523	3.61812	12.0489	13.2597	8.8902	1.21942	0.0130007	0.0214252	0.108661	12.2505	0.0195844
F1N	Serum	LN4F1	Whole	Furse_Ex029_PB6_535.mzXML / 439_P5_P5_E07_LN4F1Se	0.0151971	0	5.24434	4.36143	0	0.0182337	0.314189	0.509388	0.0272874	0.138258	0	0.0146995	0.0274602	0.00691456	0.0246996	0	0.0121206	0.00882923	0.0401175	0.0762212	0.117446	0	0.0127215	0.00432547	0.0405482	0.0241304	0.0621919	0.114858	0.272232	0.0324105	0.00871687	0.0283995	0	153.626	14.0105	1.88798	10.7583	11.2192	6.36726	0.22535	0.015485	0.0258088	0.000384457	12.8263	0
F1N	Serum	LN5M1	Whole	Furse_Ex029_PB6_530.mzXML / 434_P5_P5_E02_LN5M1Se	0.0485064	0.0468524	1.14935	2.40502	0.0129174	0	0.0319067	0.313049	0.0109554	0	0.023166	0.0162114	0.0305697	0.0369722	0.0143678	0.0216317	0.0143455	0.00343537	0.0508634	0	0.0238124	0.0238321	0.0237844	0.035409	0.019817	0.0194818	0.024191	0.0795707	0.0705149	0.0467881	0	0	0	148.422	28.8938	5.79302	15.491	15.1009	10.0472	1.21843	0	0.0252977	0.19617	11.9067	0
F1N	Serum	LN7F1	Whole	Furse_Ex029_PB6_536.mzXML / 440_P5_P5_E08_LN7F1Se	0.0775894	0.0345985	2.41263	3.08386	0.0124567	0	0.0370279	0.137191	0	0.0105014	0.00652954	0.0136544	0.0173966	0.0123821	0.0393248	0.0416613	0.0182706	0	0.014917	0	0.0374794	0.00248049	0.00681246	0.0616581	0	0.000664575	0.0200445	0.034144	0.0291938	0.0191425	0.011121	0.0166468	0	160.328	19.8204	3.05478	16.603	16.5734	8.80054	0.733134	0.0545522	0.0246949	0.0266359	11.3857	0.0221834
F1N	Serum	LN7M1	Whole	Furse_Ex029_PB6_531.mzXML / 435_P5_P5_E03_LN7M1Se	5.10234	3.15814	0.790518	3.08945	0.041188	0.0143823	0	0.0503965	0.913014	0.0435618	0.123142	0.0642666	41.2518	0.0153279	0.761071	0.352649	54.2823	0	0.235635	0.331439	0.888044	0.0199129	0.770295	20.568	0.333388	0.267612	0.966937	1.2509	0.111947	0.0384624	0.0210344	0.044265	0	128.204	11.3666	1.92969	26.6953	7.62744	5.01122	0.232145	0.865708	0.0230557	0.0508686	7.20913	0.0345888
F1N	Serum	NL2F1	Whole	Furse_Ex029_PB6_518.mzXML / 422_P5_P5_D02_NL2F1Se	0.0272191	0.0102141	1.08518	2.47917	0.0128137	0.0534832	0.0391317	0.445484	0.00557044	0.0300848	0.0234685	0.0296512	0.0187476	0.0223724	0.00641331	0.0580498	0.019952	0.0102897	0.153547	0.0262085	0.00705615	0.0111085	0.0128287	0.00848172	0.056329	0.0517073	0.243314	0.431071	0.127962	0.0285835	0.0115821	0.0112219	0.0284084	129.737	11.2815	2.27775	7.92495	6.60507	4.32333	0.186524	0.0157122	0.0157806	0.0494398	8.71715	0.00128236
F1N	Serum	NL3M1	Whole	Furse_Ex029_PB6_513.mzXML / 417_P5_P5_C09_NL3M1Se	0.0650105	0.00422968	0.00140819	0	0	0.744685	0.445766	0.00210107	0	1.80415	0.45534	0.403276	0.00571889	0.0239055	0.262355	0.260194	0.102242	0.267272	0.650536	2.2779	0.822342	0.162962	0.00366036	0.232805	0.415562	0.262664	1.44677	2.58604	3.16926	0.883797	0.00433108	0.0103963	0.00477206	1.10022	0.910462	0.0605078	4.84145	0.746379	3.54994	0.145897	0	0.0306255	0.566688	26.6753	0.00259883
F1N	Serum	NL4F2	Whole	Furse_Ex029_PB6_520.mzXML / 424_P5_P5_D04_NL4F2Se	0.0835414	0.0180029	0.518285	0.923799	0.00260264	0.283694	0.0428521	0.0300987	0.00995522	1.13895	0.335257	0.169213	0.0100858	0.0420589	0.126608	0.127128	0.0241942	0.253085	0.509792	1.98268	0.735305	0.0418247	0	0.115346	0.160864	0.061213	1.04157	1.97724	2.14388	0.682564	0	0.0574186	0	72.0065	8.86602	1.07762	9.4422	6.6488	6.0702	0.39825	0.0203025	0.0250184	0.389849	19.4135	0
F1N	Serum	NL4M1	Whole	Furse_Ex029_PB6_514.mzXML / 418_P5_P5_C10_NL4M1Se	0	0.00879366	1.90883	1.57035	0	0.0121989	0.128802	0.402493	0.193661	0.00680409	0	0.00311614	0.0182572	0.719093	0.00740924	0.0118317	0	0.277903	0.0248728	0.026761	0.0123009	0.000898537	0.000142755	0	0	0	0.0150371	0.0130267	0	0	0.0191884	0.0195304	0	132.088	34.1415	6.35653	19.2605	20.1311	12.0843	2.10472	0.0082769	0.0122235	0.148286	6.23436	0.0102411
F1N	Serum	NL5F1	Whole	Furse_Ex029_PB6_521.mzXML / 425_P5_P5_D05_NL5F1Se	0.0836516	0	0.75386	1.66122	0.000603946	0.25401	0.0419768	0.0370619	0.0110989	0.627803	0.108321	0.0732761	0.0205898	0.0515966	0.0211183	0.031162	0	0.0495236	0.108598	0.612626	0.141321	0.0158903	0.031043	0.0260221	0.0125266	0.00994182	0.457096	0.647676	0.702702	0.061818	0.00553802	0.00914376	0.00447198	102.941	11.3087	1.57166	10.6994	8.98329	7.78904	0.498567	0.0317876	0.0204119	0.15434	22.3363	0
F1N	Serum	NL5M1	Whole	Furse_Ex029_PB6_515.mzXML / 419_P5_P5_C11_NL5M1Se	0	0.0116807	2.12327	2.30989	0.0121846	0	0.195018	0.423396	0.0123672	0	0.0101464	0.0140145	0.000417694	0.0167134	0.00765812	0.0303931	0.00821019	0	0.0420002	0.0139887	0.045091	0	0.00750198	0.016626	0.00466692	0.0210566	0.0198265	0	0.0164089	0	0.0183102	0.0122707	0	124.652	29.269	5.15683	14.1878	17.7302	13.6941	2.40075	0	0.00669216	0.129064	6.60472	0.0031322
F1N	Serum	NL6F1	Whole	Furse_Ex029_PB6_522.mzXML / 426_P5_P5_D06_NL6F1Se	0.441869	0.00954898	0.616686	0.891726	0.00687543	0.691067	0.126324	0.0454107	0.0396464	1.51622	0.299935	0.280091	0.182112	0.111116	0.404821	0.106744	0.14434	0.0862426	0.480157	1.44346	0.506428	0.0130217	0.0193939	0.116855	0.106709	0.0997815	0.969458	1.54339	1.57628	0.340289	0	0.014442	0.0102517	58.0859	3.00235	0.301068	6.27149	2.64867	3.64734	0.109787	0.0126775	0.0126807	0.12795	20.7353	4.3164e-05
F1N	Serum	NL6M1	Whole	Furse_Ex029_PB6_516.mzXML / 420_P5_P5_C12_NL6M1Se	0.499129	0.0176621	0.749843	1.52372	1.42196	0.0229753	0.0167396	0.301826	0.0569481	0.243128	0.034594	0.0234639	0.0084273	0.215674	0.0317445	0	0	0	0.134325	0.317603	0.106512	0.0128574	0.00816875	0.00801752	0.019122	0.00864852	0.249358	0.354001	0.357062	0.0489552	0	0	0	92.1126	32.5833	4.84384	30.8794	16.814	8.80837	1.17425	0.00779549	0	0.348479	10.9958	0
F1N	Serum	NL6M4	Whole	Furse_Ex029_PB6_517.mzXML / 421_P5_P5_D01_NL6M4Se	0.0276451	0.0107035	0.48843	1.00796	0.00772266	0.225351	0.0232331	0.0626331	0.00514472	0.406456	0.0845356	0.0222139	0.00791477	0	0.0281333	0.0136999	0.00809718	0.0531286	0.253446	0.685395	0.187833	0.0424851	0.0157462	0.0183578	0	0.0171469	0.541152	0.639246	0.791285	0.0988425	0	0.00907504	0.019141	80.753	19.8269	3.44898	13.2931	12.2194	9.51833	1.42415	0	0.0166453	0.43913	16.4252	0.0145064
F1N	Serum	NN1F2	Whole	Furse_Ex029_PB6_486.mzXML / 390_P5_P5_A06_NN1F2Se	0.0093294	0	0.282064	3.95006	0	0.0190555	0.01909	0.893566	0.0233707	0.0362514	0.0146998	0.0272319	0	0.506027	0.0252242	0	0.0240266	0.0238952	0.0224389	0.0595198	0.0518186	0.00178612	0	0.0269778	0.0163344	0.00904484	0.0684092	0.048412	0.0727643	0	0	0.0165796	0	179.023	25.5129	4.05809	18.5899	15.9958	11.4117	1.9283	0.019283	0.0263347	0.0709121	7.36507	0
F1N	Serum	NN2M2	Whole	Furse_Ex029_PB6_481.mzXML / 385_P5_P5_A01_NN2M2Se	3.46509	0	0	0	0	0	0	0	0.154452	0	0.370777	0.57041	0	0.323174	0.190515	0.221141	0	0.570443	0	0	0.205806	0.302566	0.284373	0.291977	0.278337	0	0.309611	0.548944	0.252541	0.371143	0	0.489133	0.39251	37.4549	0.157021	0	0.471062	0.559726	0.798841	1.34379	0	0	0.300057	0.511941	0
F1N	Serum	NN3M2	Whole	Furse_Ex029_PB6_482.mzXML / 386_P5_P5_A02_NN3M2Se	0.0262853	0	0.837498	4.45902	0.00180311	0	0.0181198	0.866608	0.0432976	0.0115662	0	0.00525075	0.00950928	0.414754	0	0	0.0130227	0	0.0651287	0.0225577	0.0281799	0	0.0313342	0.0803436	0	0.0472398	0.0141032	0.0339965	0.0150646	0.0319615	0.0267159	0.00255369	0	126.613	16.5347	3.07654	9.37662	9.63809	6.66435	0.387987	0.021579	0	0	6.11243	0
F1N	Serum	NN4F1	Whole	Furse_Ex029_PB6_487.mzXML / 391_P5_P5_A07_NN4F1Se	0	0.0260317	0.462193	5.38794	0.000675647	0	0.0190885	1.17141	0.029245	0.0230613	0.0115241	0.0344519	0.0216157	0.0411096	0	0.0165469	0.0099514	0.0169918	0.0316095	0.0488891	0.0141493	0.000413854	0.0256761	0	0.00876139	0	0.0179931	0.00465113	0.0145856	0	0	0.0455357	0.0217288	209.532	19.0485	3.29411	17.0463	18.16	9.07082	0.715296	0.0190598	0.0220104	0	11.6281	0
F1N	Serum	NN4M1	Whole	Furse_Ex029_PB6_483.mzXML / 387_P5_P5_A03_NN4M1Se	0.0147064	0.0210136	0.361697	5.2493	0.0036876	0	0.0145866	1.38873	0.017855	0.0110523	0.00980642	0.0207037	0.00901152	0.0324313	0.0178034	0.0109308	0.0537835	0	0.0487219	0	0.0136764	0.0342106	0	0.0136224	0.0472314	0.0155811	0	0	0.0372518	0.0122219	0	0.00288463	0.017099	179.517	7.60481	1.71008	4.66708	5.82209	3.84433	0.168859	0	0.0160168	0.0119132	7.24676	0.0185398
F1N	Serum	NN5F1	Whole	Furse_Ex029_PB6_488.mzXML / 392_P5_P5_A08_NN5F1Se	0.0386019	0.0490519	1.03736	3.89039	0	0	0	0.227161	0	0.561541	0	0.0472404	0	0.0296303	0	0	0	0	0.0319072	0	0	0	0	0	0	0	0	0	0.0319241	0	0	0.0286737	0	228.382	10.9134	0.868444	9.88309	9.2852	5.15053	0.0339791	0	0.0378856	0	14.4888	0.0253555
F1N	Serum	NN5M1	Whole	Furse_Ex029_PB6_484.mzXML / 388_P5_P5_A04_NN5M1Se	0.0383931	0	0.202748	3.31229	0	0	0.028245	1.0778	0	0	0	0	0.0137252	0.27827	0.0277318	0.0426505	0.00672196	0.0183522	0.0221726	0.0104363	0.0287723	0	0.00703792	0.0134568	0	0	0.0154332	0	0.00822895	0	0.00359785	0.00458645	0.0209258	172.118	28.1133	4.33557	19.313	15.7017	12.3475	2.1761	0	0.0174668	0.239962	6.19285	0
F1N	Serum	NN6F1	Whole	Furse_Ex029_PB6_489.mzXML / 393_P5_P5_A09_NN6F1Se	0.0331643	0.0144702	0.934006	2.46525	1.01174	0	0.0150739	0.223423	0.0163555	0.0174067	0	0.0121174	0.01894	0.0230359	0.00998484	0.0103214	0.0600701	0.0301119	0.010009	0	0.0204011	0	0	0.00921363	0.0032276	0.0129904	0.0382074	0.0133052	0.0269972	0.0099522	0.00652732	0	0	137.57	13.471	1.78482	7.40532	8.95076	8.25057	1.31835	0.0165299	0	0.0182827	8.96054	0
F1N	Serum	NN7F3	Whole	Furse_Ex029_PB6_490.mzXML / 394_P5_P5_A10_NN7F3Se	0.0112863	0	1.26371	4.11222	0.0185539	0	0.0224272	0.761623	0	0.00422312	0.0120277	0.0350653	0	0.0303687	0.00433316	0.0133699	0.0241196	0.00544054	0	0	0.00284223	0.00361225	0	0.00226109	0.00454399	0	0	0.0193789	0.0704201	0	0	0.00387352	0	174.001	17.5249	2.85019	15.2195	16.2413	8.42055	0.694992	0.00872891	0.014162	0.0121791	10.8517	0
F1N	Serum	NN7M2	Whole	Furse_Ex029_PB6_485.mzXML / 389_P5_P5_A05_NN7M2Se	0.282616	0.0371183	0.39472	2.41175	0.0268417	0	0.00945726	0.783724	0.0163042	0.00571795	0.0278813	0.0274664	0.0214838	0.314991	0	0.00372448	0.00445242	0	0.0794981	0.0117989	0.00735195	0.0149177	0.00844209	0.0228007	0.0158817	0.0208107	0.152924	0.0741327	0.0428001	0	0.00917274	0.00307672	0.0142386	152.623	34.8225	5.08236	27.1847	19.1391	14.7262	2.76199	0.0186003	0.0141911	0.357836	6.11835	0
[truncated: 395 more columns]

## Sheet: F1N, Serum, -ve
				x.targets.name	Cer_36:1_[M-H]1-	Cer_36:2_[M-H]1-	Cer_38:1_[M-H]1-	Cer_38:2_[M-H]1-	Cer_39:2_[M-H]1-	Cer_40:1_[M-H]1-	Cer_40:2_[M-H]1-	Cer_41:2_[M-H]1-	Cer_42:1_[M-H]1-	Cer_42:2_[M-H]1-	CL(70:05)_[M]2-	CL(76:07)_[M]2-	CL(78:00)_[M]2-	LPC_20:3_[M+OAC]1-	LPC_20:4_[M+Cl]1-	LPC_20:4_[M+OAC]1-	LPC_22:6_[M+Cl]1-	LPC_22:6_[M+OAC]1-	LPC_24:0_[M+OAC]1-	LPC_O-10:1_[M+OAC]1-	LPC-2O_20:1_[M+Cl]1-	LPC-O_18:1_[M+Cl]1-	LPE_20:4_[M-H]1-	LPE_20:5_[M-H]1-	LPE_22:6_[M-H]1-	LPE-O_18:0_[M-H]1-	LPE-O_18:1_[M-H]1-	LPE-P_16:0_[M-H]1-	LPG(35:0)_[M]-	LPI(20:4)	LPS_22:6_[M-H]1-	PA(32:0)	PA(32:1)	PA(34:0)	PA(34:1)	PA(34:2)	PA(36:1)	PA(36:2)	PA(36:4)	PA(38:5)	PA(38:6)	PA(40:7)	PC_28:1_[M+OAC]1-	PC_28:2_[M+Cl]1-	PC_28:2_[M+OAC]1-
				targets.mz	564.536	562.52	592.567	590.552	604.567	620.599	618.583	632.599	648.63	646.614	713.494	753.525	774.596	604.362	578.302	602.346	602.302	626.346	666.471	454.257	570.37	542.338	500.278	498.263	524.278	466.33	464.315	436.283	749.57	619.288	568.268	647.465	645.45	675.496	673.481	671.465	701.512	699.496	695.465	721.481	719.465	745.481	734.498	708.438	732.482
F1N	Serum	LL2M2	Whole	Furse_Ex029_PB6_528.mzXML / 432_P5_P5_D12_LL2M2Se	0.0501529	0	0.0370187	0	0	0.0935373	0	0	0.154095	0.163395	0	0.0137646	0.074967	3.64097	0.645046	13.0616	0.238965	9.02343	0.869048	0.0147709	1.74104	4.67413	11.1571	0.330602	15.3253	1.82777	0.535639	0.421462	0.103463	0.339044	0.0142591	0.122996	0	0	0.0635209	0.0942183	0	0.302239	1.25372	0.0336234	0.0269913	0.0332977	0	0	0
F1N	Serum	LL4F1	Whole	Furse_Ex029_PB6_504.mzXML / 408_P5_P5_B12_LL4F1Se	0.15998	0	0.0892161	0	0	0	0	0	0.157646	0.322964	0.0297078	0	0.116132	2.27695	3.44592	10.6559	2.74064	7.76297	0.403458	0.0414331	1.25339	2.87673	17.3636	0.658223	20.2419	1.23326	0.50476	0.592751	0.176284	0.402098	0.0362673	0.233292	0.0342593	0.0562462	0.0416045	0.123584	0	0.283439	4.17815	0.0322772	0.0945218	0.0165803	0.0197859	0.031067	0
F1N	Serum	LL4M1	Whole	Furse_Ex029_PB6_498.mzXML / 402_P5_P5_B06_LL4M1Se	1.99751	0.388405	0.267474	0.00607676	0	0.0901739	0.0583774	0	0.0955566	0.225276	0.184446	0.0596502	0.30662	0.0111589	0.0016756	0.00511406	0	0.00646108	0.00156965	0.00103028	0	0.00304686	0.419761	0	1.04642	0.0110096	0.801495	0.809673	0.0108783	0.00950987	0.0114468	0.391354	0.142924	0.297829	2.88322	0.204602	2.48351	1.81367	0.451687	0.327653	0.282903	0.238936	0.0380941	0	0.0109337
F1N	Serum	LL5F1	Whole	Furse_Ex029_PB6_503.mzXML / 407_P5_P5_B11_LL5F1Se	0.110692	0	0.0309846	0	0.0129198	0.438566	0	0	0.506277	0.403058	0	0.0101331	0.0842527	2.00056	1.22428	6.07388	0.908821	4.32852	0.787609	0.0666516	0.923955	2.92392	9.00329	0.337923	12.4279	1.33125	0.386851	0.369357	0.0607988	0.0405128	0.00728333	0.324769	0.00688724	0.00779833	0.0302266	0.413164	0.0370751	1.39489	0.925427	0.056611	0.0466965	0.0012342	0	0.0154063	0.0124395
F1N	Serum	LL5M1	Whole	Furse_Ex029_PB6_499.mzXML / 403_P5_P5_B07_LL5M1Se	0.786041	0.0557502	0.0528049	0.00603553	0.0087981	0.327865	0.0355666	0	0.531408	0.392795	0.0145666	0	14.6829	1.09794	1.12423	3.36188	0.84452	2.52391	0.411069	0	0.672332	1.6531	6.87156	0.357112	9.62922	1.17111	0.681741	0.669372	0.906639	0.140433	0.0153609	0.141905	0.0162006	0.0513	0.882797	0.418708	0.840649	0.706125	3.13458	0.0479458	0.0674022	0.0328765	0	0	0.00499243
F1N	Serum	LL6F1	Whole	Furse_Ex029_PB6_505.mzXML / 409_P5_P5_C01_LL6F1Se	0.0322472	0	0.0563512	0	0	0.0241927	0	0	0.0132302	0.155111	0	0	0.132515	1.85448	0.859599	7.56786	0.562928	5.05507	0.663263	0.0507622	1.75543	3.76263	15.2756	0.643771	16.2644	1.66038	0.753442	0.262085	0.354934	0.602015	0.0358708	0.144592	0.0206323	0.147858	0.0764775	0.148405	0.00270616	2.09333	2.38714	0.139567	0.107725	0.0589027	0.0106404	0	0.0180922
F1N	Serum	LL6F3	Whole	Furse_Ex029_PB6_506.mzXML / 410_P5_P5_C02_LL6F3Se	0.0328913	0	0.0509684	0	0	0.0235754	0.037064	0	0.0421115	0.14364	0	0	0.0831878	2.34463	0.541818	13.3413	0.137775	7.54272	0.698913	0.15474	2.11903	4.57572	15.3775	0.411611	18.9962	1.71854	0.835817	0.74007	0.0867224	0.886182	0.0562424	0.217597	0.0504717	0.100115	0.0685683	0.0942063	0	0.513244	2.50037	0.18817	0.131157	0.0402761	0	0.0135428	0
F1N	Serum	LL6M2	Whole	Furse_Ex029_PB6_500.mzXML / 404_P5_P5_B08_LL6M2Se	0.0156428	0	0.0425715	0.00998233	0	0.432139	0	0	0.728487	0.241523	0	0	0.058169	0.859404	0.450656	3.72062	0.391615	2.79828	0.736146	0.0801404	1.44128	3.02577	6.87958	0.442205	9.73911	1.36896	0.417862	0.331318	0.172163	0.0397508	0.0183012	0.0757424	0.018078	0.0831517	0.0584475	0.3548	0.0123548	1.67574	1.82159	0.0440017	0.0440199	0.0240573	0	0.00754298	0
F1N	Serum	LL6M3	Whole	Furse_Ex029_PB6_501.mzXML / 405_P5_P5_B09_LL6M3Se	0.0279876	0	0.0120109	0	0	0.447528	0.0517588	0.0116965	0.504741	0.662717	0.00696864	0	11.3704	2.5633	3.84825	6.59517	3.61757	5.67382	0.579246	0.00965007	1.00051	3.05203	10.0059	0.625557	14.5684	1.65245	0.488119	0.517627	0.856611	0.429784	0.00820511	0.0825874	0.0161446	0.0132927	0.00665972	0.156768	0.0289568	0.805977	1.30534	0.0246552	0.00960887	0.0189641	0.00804895	0.00616093	0
F1N	Serum	LL9F1	Whole	Furse_Ex029_PB6_507.mzXML / 411_P5_P5_C03_LL9F1Se	0.0130779	0	0.0360898	0.0167504	0	0.0310245	0	0.00921918	0.143326	0.267512	0.0140033	0	0.146023	2.89567	1.58824	13.4009	1.0005	8.43835	1.03555	0.0972445	2.22006	4.02699	14.9383	0.735203	16.4963	1.78485	0.901949	0.318137	0.30098	0.757892	0.034712	0.0916591	0.0484566	0.0816998	0.0139618	0.113908	0.0236274	0.330919	1.4243	0.0435217	0.110217	0.0242038	0.0249108	0	0.0251858
F1N	Serum	LL9M2	Whole	Furse_Ex029_PB6_502.mzXML / 406_P5_P5_B10_LL9M2Se	0.0113949	0	0	0	0.00972788	0.55976	0.00968584	0	0.751675	0.682164	0.00756463	0	0.130287	1.86842	2.03845	5.3341	2.036	4.93054	0.848033	0.0607465	1.23786	3.68523	9.70085	0.520754	13.2814	1.44005	0.48347	0.512916	0.539003	0.170767	0.0193197	0.0275354	0.0103988	0.00709601	0.0488178	0.41777	0.0116684	0.91524	1.93616	0.0312777	0.0179482	0.0365879	0.0114302	0.012496	0.0111999
F1N	Serum	LN1F4	Whole	Furse_Ex029_PB6_532.mzXML / 436_P5_P5_E04_LN1F4Se	0.0418719	0	0	0	0	0.144379	0	0	0.181077	0.146505	0	0	0.116267	2.04411	1.68197	7.98669	1.09351	4.84675	0.772988	0.190224	0.882935	3.11682	9.13169	0.221818	10.7607	1.64152	0.478257	0.605699	0.701476	0.0690841	0.0134018	0.167079	0.0587419	0.0491956	0.0841133	2.04631	0.00880245	2.12075	2.87739	0.0779457	0.211351	0.0107168	0.0178538	0	0
F1N	Serum	LN2F1	Whole	Furse_Ex029_PB6_533.mzXML / 437_P5_P5_E05_LN2F1Se	0.0197775	0	0.0163386	0	0	0.0158128	0	0	0.0795637	0.102849	0	0	0.107997	1.62181	3.02479	10.7525	1.73971	6.34169	0.985088	0.0881761	1.63707	2.69826	11.4513	0.252774	12.8995	1.46518	0.56206	0.516431	0.449981	0.431593	0.0152221	0.0816349	0.0351268	0.0412218	0.0378892	2.66383	0.0245046	2.09029	4.11167	0.0590697	0.109551	0.022504	0	0.0235205	0
F1N	Serum	LN2M1	Whole	Furse_Ex029_PB6_527.mzXML / 431_P5_P5_D11_LN2M1Se	1.69729	0.306683	0.237493	0.0119031	0	0.0831267	0.0839231	0.00121933	0.111503	0.227833	0.154362	0.0390137	0.476619	0.0127765	0	0.00182	0.00123591	0	0	0	0	0.00123441	0.289671	0	0.729743	0.00878561	0.824967	0.759511	0.0129199	0.0249572	0.016237	0.390887	0.147036	0.292781	2.90797	0.179404	2.80559	2.06213	0.437014	0.339386	0.294842	0.272952	0.0446503	0	0.00447953
F1N	Serum	LN3F2	Whole	Furse_Ex029_PB6_534.mzXML / 438_P5_P5_E06_LN3F2Se	0.0373624	0	0.0253111	0	0	0	0	0	0.0957157	0.169424	0.0216829	0	0.113549	2.50483	3.87677	17.4365	2.46064	9.827	0.974466	0.066195	1.3683	2.67532	14.8832	0.523735	17.6249	0.969219	0.650576	0.600578	0.602325	0.498203	0.018544	0.107631	0	0.0270515	0.0495676	1.92818	0.0116935	1.5312	5.09242	0.0798144	0.0383024	0.0293697	0	0	0
F1N	Serum	LN3M1	Whole	Furse_Ex029_PB6_529.mzXML / 433_P5_P5_E01_LN3M1Se	0.0429899	0	0.00143856	0.0110453	0	0.101408	0.0117393	0.0103398	0.0967322	0.112679	0	0	0.0922533	2.22378	1.04137	7.0658	0.972134	5.90861	0.835191	0.065666	0.952669	3.16773	12.8643	0.524376	17.7975	1.50755	0.381178	0.608587	0.124689	0.509466	0.0564903	0.22275	0.0621606	0.0169484	0.0596281	1.18979	0.0177669	1.65674	1.83875	0.0762141	0.0385315	0.00886289	0	0	0
F1N	Serum	LN4F1	Whole	Furse_Ex029_PB6_535.mzXML / 439_P5_P5_E07_LN4F1Se	0.0392746	0	0.055588	0	0	0	0	0	0.0901506	0.191921	0	0.0175817	0.112237	2.42159	3.82688	13.2347	2.68373	8.40452	1.08801	0.0548524	1.7649	3.51205	12.9929	0.048215	16.298	1.70334	0.665716	0.554712	0.0599728	0.285657	0	0.17135	0.0508574	0.0330227	0.036911	2.43138	0.0167266	2.04641	3.14534	0.0178416	0.0597126	0.00964522	0	0.0341896	0
F1N	Serum	LN5M1	Whole	Furse_Ex029_PB6_530.mzXML / 434_P5_P5_E02_LN5M1Se	0.0110476	0	0.0696097	0.0234388	0	0.135164	0	0	0.201083	0.11376	0	0	0.128749	1.43805	0.629505	3.9872	0.527469	3.99872	0.544729	0.136753	0.811902	2.65665	9.34795	0.222333	14.9169	1.48995	0.265023	0.30921	0.108073	0.0781367	0.0380627	0.109172	0.0500094	0.124623	0.078997	2.22333	0.0312189	0.360689	2.47927	0.0580205	0.0970462	0.02858	0	0.0140451	0
F1N	Serum	LN7F1	Whole	Furse_Ex029_PB6_536.mzXML / 440_P5_P5_E08_LN7F1Se	0.0271244	0.00851883	0.0395914	0	0	0.0341866	0	0	0.136222	0.1417	0.0158327	0	0.0898969	2.01811	2.73172	9.47457	1.79522	5.80364	1.05186	0.133504	1.54148	3.35245	15.1993	0.235313	17.4711	1.62117	0.927118	0.61515	0.0635214	0.192074	0.0140419	0.159209	0.0441377	0.0946926	0.0471422	2.80871	0	2.43068	3.14442	0.103616	0.116868	0.0323701	0	0	0.0125486
F1N	Serum	LN7M1	Whole	Furse_Ex029_PB6_531.mzXML / 435_P5_P5_E03_LN7M1Se	0.169487	0	0.193897	0	0	0.864888	0	0	3.2883	0.178614	0	0	0.0779069	2.72302	1.17536	8.80701	0.506175	4.54567	0.446837	0.107418	1.42234	4.55049	8.49088	0.0825988	9.83669	4.70342	6.12177	8.07998	0.0785017	0.150255	0.0365078	0.12195	0.119598	0.0638913	0.136761	0.0395529	0.134386	2.99915	1.62122	0.156102	0.112298	0	0.0207288	0	0
F1N	Serum	NL2F1	Whole	Furse_Ex029_PB6_518.mzXML / 422_P5_P5_D02_NL2F1Se	0.140377	0.0119709	0.205961	0	0	0.936371	0	0	1.67387	0.715919	0.00880296	0	0.0682001	2.51877	2.3091	8.11697	1.4981	5.13615	0.4194	0.0507283	1.0478	2.42303	10.186	0.413492	13.3967	1.40389	0.320239	0.637677	0.341645	0.314557	0.0149034	0.0778056	0.0414776	0.0268862	0.0422905	0.736731	0.00719741	1.27268	1.26952	0.0517644	0.0549141	0.0507873	0.00939614	0	0.0095109
F1N	Serum	NL3F1	Whole	Furse_Ex029_PB6_519.mzXML / 423_P5_P5_D03_NL3F1Se	0.0224733	0	0.0558148	0	0	0.0302416	0	0	0.099605	0.106337	0.0154961	0	0.169932	1.38586	1.4227	6.9346	0.590081	3.97564	0.751623	0.0267567	1.63293	3.50961	14.3145	0.358962	16.3619	1.72699	0.832112	0.804401	0.167284	0.218666	0.0360631	0.605227	0.0367966	0.105945	0.109929	2.27653	0.0371123	2.04616	3.56114	0.051683	0.156226	0.0350208	0.0150835	0	0
F1N	Serum	NL3M1	Whole	Furse_Ex029_PB6_513.mzXML / 417_P5_P5_C09_NL3M1Se	1.95387	0.473324	0.217112	0.0127994	0	0.0519633	0.0911111	0.003239	0.0708508	0.218464	0.163412	0.0494669	0.389755	0.0111044	0	0.0152964	0	0.00198555	0	0	0	0.0032599	0.452921	0.00142485	0.996379	0.00718281	0.826023	0.849175	0.00999034	0.031734	0.0191996	0.334257	0.102103	0.280834	2.93188	0.153627	3.41955	1.923	0.371983	0.313691	0.252448	0.259455	0.0110522	0	0.00420532
F1N	Serum	NL4F2	Whole	Furse_Ex029_PB6_520.mzXML / 424_P5_P5_D04_NL4F2Se	0.0814266	0	0.0549802	0	0.0192156	0.05889	0	0	0.047712	0.067567	0.0291891	0	0.0794444	2.21701	1.60395	10.3557	1.1031	7.20482	0.893903	0.277823	1.92918	3.94853	15.9929	0.246262	19.094	1.76089	0.721254	0.607981	0.0843062	0.379835	0.108405	0.200788	0.0666417	0.0745943	0.111298	3.02376	0.0361981	3.34724	2.98583	0.280205	0.272244	0.0517062	0.0286718	0.0272546	0
F1N	Serum	NL4M1	Whole	Furse_Ex029_PB6_514.mzXML / 418_P5_P5_C10_NL4M1Se	0.0163446	0	0.0166171	0	0	0.491716	0.0175585	0	1.1808	0.706239	0.0138251	0	0.142638	1.43643	0.126546	4.26703	0.221032	4.02423	1.2767	0	0.509792	1.61845	8.58786	0.506554	14.4112	1.06502	0.197978	0.239635	0.0567465	0.0370843	0.0410766	0.656349	0.0167734	0.0439369	0.0162138	0.420471	0.0110201	0.300173	0.740166	0.0151205	0.0147239	0.00926927	0	0.0790021	0
F1N	Serum	NL5F1	Whole	Furse_Ex029_PB6_521.mzXML / 425_P5_P5_D05_NL5F1Se	0.0192674	0	0.0851607	0.0257241	0	0.0222926	0.0163819	0	0.144735	0.141015	0.0153637	0	0.111254	2.1282	2.07499	8.81077	1.57289	6.25008	0.800554	0.218509	2.09231	3.68831	16.2118	0.280979	18.752	1.79212	1.04277	0.627582	0.11132	0.489425	0.0527877	0.197258	0.184355	0.171734	0.0974784	3.28688	0.0264319	2.97858	2.79832	0.0764337	0.286391	0.0554917	0	0.034971	0
F1N	Serum	NL5M1	Whole	Furse_Ex029_PB6_515.mzXML / 419_P5_P5_C11_NL5M1Se	0.0509716	0	0.0366425	0	0	0.342968	0	0	0.552965	0.20979	0.015986	0	0.0593055	1.10457	1.23704	3.43063	1.17347	2.86015	0.642425	0.140532	1.18947	3.51575	8.3782	0.517363	12.8768	1.46125	0.414881	0.462764	0.0891793	0.0879869	0.0188136	0.355782	0.0206749	0.042747	0.0625472	0.307164	0.0268975	1.74647	1.01546	0.0321802	0.022244	0.0509724	0	0.00965679	0
F1N	Serum	NL6F1	Whole	Furse_Ex029_PB6_522.mzXML / 426_P5_P5_D06_NL6F1Se	0.0859336	0	0.0167778	0	0	0.0149265	0	0	0.0308165	0.109413	0.0269465	0	0.154439	2.9998	3.85579	10.4502	2.53272	7.11008	0.763368	0.0868653	2.27847	3.7791	13.9555	0.489904	14.8914	1.47268	0.789084	0.77379	0.865827	0.595616	0.0293688	0.168199	0.00649703	0.0498092	0.232726	1.84752	0.168572	1.83426	4.13459	0.0658757	0.170517	0.0262416	0.0130128	0.0147851	0
F1N	Serum	NL6M1	Whole	Furse_Ex029_PB6_516.mzXML / 420_P5_P5_C12_NL6M1Se	0.0592578	0	0.0316827	0	0	0.508926	0.017453	0	0.733535	0.684195	0	0	0.141337	2.22505	1.12417	4.23765	1.158	3.93643	0.733707	0.0355613	1.09381	3.96919	12.2293	0.818837	17.9297	1.24009	0.335869	0.312501	0.461239	0.271102	0.042915	0.379439	0.0130391	0.0211122	0.205012	0.344356	0.0308206	0.981582	1.90146	0.00721211	0.0314029	0.0608446	0	0.0127599	0
F1N	Serum	NL6M4	Whole	Furse_Ex029_PB6_517.mzXML / 421_P5_P5_D01_NL6M4Se	0.024417	0	0.0242106	0	0	0.270332	0	0	0.536686	0.388418	0.0116039	0	0.105796	1.1663	0.346504	3.68059	0.407222	3.2071	0.507986	0.0685103	0.846827	2.59706	7.04237	0.341703	10.3345	1.23889	0.382268	0.482186	0.0661943	0.0639197	0.0184925	0.149815	0.00556809	0.0414655	0.160382	0.408163	0.111293	1.43996	1.17222	0.0447663	0.0353412	0.0201365	0	0	0.0116457
F1N	Serum	NN1F2	Whole	Furse_Ex029_PB6_486.mzXML / 390_P5_P5_A06_NN1F2Se	0.0558358	0	0.0429024	0	0	0.140813	0.015003	0	0.252229	0.200658	0.0176116	0.0168622	0.0949388	2.46886	0.911475	8.44402	0.591094	5.43223	0.974558	0.078626	1.70712	4.67069	12.7778	0.454806	16.8692	1.92045	0.733464	0.411666	0.128153	0.298413	0.031004	0.281088	0.0601501	0.0990904	0.0454742	0.221652	0.0166393	0.315356	1.41965	0.0539777	0.110504	0.00724909	0.0167834	0	0
F1N	Serum	NN2M2	Whole	Furse_Ex029_PB6_481.mzXML / 385_P5_P5_A01_NN2M2Se
F1N	Serum	NN3M2	Whole	Furse_Ex029_PB6_482.mzXML / 386_P5_P5_A02_NN3M2Se	0.146492	0	0.0197259	0	0	0.148226	0	0	0.254958	0.145595	0	0	0.0298146	3.80833	0.121528	11.9316	0.161753	9.5712	0.797732	0.0602206	1.5256	4.06231	9.75122	0.4217	14.2977	0.728745	0.174792	0.0978677	0.0404682	0.0156047	0	0.106144	0.00943547	0.00984136	0	0.0258076	0	0.23094	1.50209	0.0148647	0	0	0	0.0141838	0
F1N	Serum	NN4F1	Whole	Furse_Ex029_PB6_487.mzXML / 391_P5_P5_A07_NN4F1Se	0.0807551	0	0.0566828	0	0.0200638	0.0202468	0	0	0.0529468	0.137421	0.0182789	0.0170904	0.0720466	2.78083	1.20082	15.1296	0.748336	9.95844	1.15334	0.0773798	2.45155	4.73264	16.1079	0.322598	19.9573	2.05073	1.06595	0.770132	0.28175	0.887605	0.07928	0.223139	0.102471	0.0793103	0.0394818	0.0483453	0	0.545338	2.80396	0.0746048	0.084036	0.0238326	0	0	0
F1N	Serum	NN4M1	Whole	Furse_Ex029_PB6_483.mzXML / 387_P5_P5_A03_NN4M1Se	0.0416106	0	0	0.0141623	0	0.0279116	0	0	0.0215005	0.0306638	0	0.0159315	0.0656367	2.82409	1.73567	11.5419	1.6127	8.68464	0.926182	0.0805947	2.33129	6.76408	16.4963	0.305994	21.8108	0.910444	0.271466	0.294417	0.180415	0.574247	0.0242421	0.181614	0.0622337	0.0513693	0.051793	0.0890627	0	0.44057	2.42586	0.144419	0.0877681	0	0.0552657	0	0
F1N	Serum	NN5F1	Whole	Furse_Ex029_PB6_488.mzXML / 392_P5_P5_A08_NN5F1Se	5.22218	0.58076	0.705197	0	0	0.24231	0	0	0.272964	0.107644	0	0	0.00491109	2.09833	2.61511	12.0264	1.44291	7.01257	1.69586	0	4.09556	8.02482	15.3586	0.335455	16.7262	1.53468	0.41482	0.110011	0.261889	0.611616	0.0900923	5.82973	0	0	0.021765	0.0584302	0	0.245992	1.73953	0.0379248	0.0278008	0	0.0188991	0	0
F1N	Serum	NN5M1	Whole	Furse_Ex029_PB6_484.mzXML / 388_P5_P5_A04_NN5M1Se	0.113533	0	0.0594298	0	0	0.344024	0	0.0119628	0.673948	0.308331	0.0128665	0	0.0584403	3.85827	0.216057	9.29828	0.44598	9.147	0.95657	0.0771434	1.53278	4.71963	12.4978	0.979311	19.7217	1.52493	0.427427	0.350876	0.116199	0.298527	0.040932	0.164699	0.0427727	0.077494	0.0314284	0.0894819	0.0146677	0.313465	1.33041	0.0871732	0.0818459	0.067636	0	0	0.00870194
F1N	Serum	NN6F1	Whole	Furse_Ex029_PB6_489.mzXML / 393_P5_P5_A09_NN6F1Se	0.0885642	0	0.10157	0.0120494	0	0.0225262	0.0115532	0	0.406361	0.202795	0.0123328	0	0.0722709	0.551396	0.59547	7.07263	0.218003	3.8886	1.2392	0.129953	1.3388	3.54389	10.0983	0.153784	12.3116	1.79723	0.964541	0.673481	0.285477	0.200375	0.0132556	0.221989	0.151869	0.133992	0.0993617	0.447498	0.00896018	2.24136	0.556069	0.0728865	0.0755973	0.0697188	0	0.0143951	0.0156683
F1N	Serum	NN7F3	Whole	Furse_Ex029_PB6_490.mzXML / 394_P5_P5_A10_NN7F3Se	0.0432518	0	0.0228305	0	0	0.0693975	0	0	0.435463	0.350116	0.000543721	0	0.0546742	2.90983	2.7489	16.4815	1.89777	10.6333	1.22743	0.0672227	1.79998	3.21049	15.1889	0.619186	18.7318	1.88233	1.11797	0.761465	0.165505	0.8443	0.028761	0.133148	0.0598587	0.130302	0.0300975	0.156468	0.0208953	2.1298	2.78003	0.0746204	0.0143229	0.031229	0	0	0
F1N	Serum	NN7M2	Whole	Furse_Ex029_PB6_485.mzXML / 389_P5_P5_A05_NN7M2Se	0.0326855	0	0.0399115	0	0	0.797211	0.00956869	0	1.30857	0.608637	0	0	0.127986	2.30383	0.885513	4.57873	0.998518	5.19745	1.05882	0.0269212	0.93245	3.5726	11.0637	0.988509	16.988	1.41655	0.412366	0.351376	0.212232	0.177141	0.0192293	0.0689048	0.00893513	0.00724807	0.0437954	0.258333	0.0103765	1.84291	1.63722	0.0326643	0.0274408	0.0153575	0	0.020397	0.0184217
[truncated: 320 more columns]

## Sheet: F1N, Liver, +ve
				x.targets.name	Campesterol_[M+NH4]1+	Cer(34:01)_[M+H-H2O]1+	Cer(41:01)_[M+H-H2O]1+	DG(26:00)_[M+H-H2O]1+	DG(28:01)_[M+H-H2O]1+	DG(28:02)_[M+H-H2O]1+	DG(29:02)_[M+H-H2O]1+	DG(30:01)_[M+H-H2O]1+	DG(30:02)_[M+H-H2O]1+	DG(30:03)_[M+H-H2O]1+	DG(31:02)_[M+H-H2O]1+	DG(32:01)_[M+H-H2O]1+	DG(32:02)_[M+H-H2O]1+	DG(32:03)_[M+H-H2O]1+	DG(32:04)_[M+H-H2O]1+	DG(33:01)_[M+H-H2O]1+	DG(33:02)_[M+H-H2O]1+	DG(34:01)_[M+H-H2O]1+	DG(34:02)_[M+H-H2O]1+	DG(34:02)_[M+NH4]1+	DG(34:03)_[M+H-H2O]1+	DG(35:01)_[M+H-H2O]1+	DG(35:02)_[M+H-H2O]1+	DG(35:03)_[M+H-H2O]1+	DG(35:05)_[M+NH4]1+	DG(36:02)_[M+H-H2O]1+	DG(36:03)_[M+H-H2O]1+	DG(36:03)_[M+NH4]1+	DG(36:04)_[M+H-H2O]1+	DG(36:05)_[M+H-H2O]1+	DG(37:00)_[M+NH4]1+	DG(37:01)_[M+H-H2O]1+	DG(37:02)_[M+H-H2O]1+	DG(37:02)_[M+NH4]1+	DG(37:03)_[M+H-H2O]1+	DG(38:01)_[M+H-H2O]1+	DG(38:02)_[M+H-H2O]1+	DG(38:04)_[M+H-H2O]1+	DG(38:06)_[M+H-H2O]1+	DG(38:07)_[M+H-H2O]1+	DG(40:01)_[M+H-H2O]1+	DG(40:02)_[M+H-H2O]1+	DG(40:06)_[M+H-H2O]1+	DG(40:07)_[M+H-H2O]1+	DG(40:08)_[M+H-H2O]1+
				targets.mz	418.404	520.509	618.618	467.409	493.425	491.409	505.425	521.456	519.441	517.425	533.456	549.488	547.472	545.456	543.441	563.503	561.488	577.519	575.503	610.54	573.488	591.535	589.519	587.503	618.509	603.535	601.519	636.556	599.503	597.488	656.619	619.566	617.55	652.587	615.535	633.582	631.566	627.535	623.503	621.488	661.613	659.597	651.535	649.519	647.503
F1N	Liv	LL4M1	Whole	191_PlateA-P1_F1N_LL4M1_Liv_0.mzXML	0	0.0654128	0	0.110596	0.0127188	0.0293286	0	0.369645	0	0	0	9.70802	2.16331	0.0708988	0	0.19551	0	46.4036	25.023	0.498052	4.45122	0	0.0377247	0	0	17.2734	14.4592	0	13.8339	1.40938	0.000193847	0	0.0189997	0	0	0	0.064008	30.783	15.7831	0.327054	0.0138978	0.0125481	4.33586	2.34423	0.0791963
F1N	Liv	LL5F1	Whole	233_PlateA-P1_F1N_LL5F1_Liv_0.mzXML	0.00859441	0.0465261	0.024787	0.107491	0	0.175574	0	0.793258	0.0208224	0	0.0102865	11.6812	3.15933	0.150598	0	0.275593	0	47.0087	31.8812	0.188659	6.06545	0.0450882	0.0756003	0.011876	0	18.7611	16.712	0.0325727	14.0581	1.78299	0.00846315	0	0.00959533	0	0	0	0.0425537	31.1404	14.4107	0.465205	0	0	4.61614	2.07557	0.249859
F1N	Liv	LL5M1	Whole	275_PlateA-P1_F1N_LL5M1_Liv_0.mzXML	0	0.0360031	0	0.140179	0	0	0.0031608	0.191125	0	0	0	8.74208	1.6802	0	0	0.0343859	0	38.721	20.3208	0.0664702	3.32816	0.0342894	0	0	0	15.6144	10.6087	0	14.3826	0.948097	0.0140599	0	0.0192842	0	0	0	0.0113463	33.284	15.9067	0.0217961	0	0.0197627	4.51143	1.98095	0
F1N	Liv	LL6F1	Whole	189_PlateA-P1_F1N_LL6F1_Liv_0.mzXML	0.0335803	0.00843188	0	0.279925	0.00796239	0.0525309	0	0.744215	0.00908985	0.0101663	0	3.19231	1.14208	0.0382338	0	0.025897	0	13.888	8.84141	0.0337942	1.46925	0.485995	0	0	0	5.50534	4.75469	0	6.27106	0.501679	0.0123406	0	0.0348527	0	0	0	0.00222814	16.8652	8.59835	0.00661642	0	0	3.80977	1.37628	0.0407956
F1N	Liv	LL6F3	Whole	077_PlateA-P1_F1N_LL6F3_Liv_0.mzXML	0	0.0821091	0.0303492	0.131377	0.0291864	0.0180799	0	1.02669	0.129399	0	0	7.72225	2.04807	0.016022	0.0117823	0.171263	0.0167278	32.4914	24.3263	0.220991	4.01884	0.0225854	0.104324	0.0108198	0.00897285	13.8555	12.9963	0.00961843	11.0632	1.0976	0.00554411	0	0.00728755	0	0	0	0.117116	23.7654	12.1573	0.127572	0	0	3.85481	1.65563	0.0703436
F1N	Liv	LL6M2	Whole	369_PlateA-P1_F1N_LL6M2_Liv_0.mzXML	0	0.17485	0.0442413	0.480398	0	0.00835793	0	1.01857	0.0168101	0	0	15.1241	3.02314	0.099145	0	0.495578	0.0973317	73.1104	44.4186	0.123672	7.4408	0.207334	0.431102	0.0583052	0	29.8837	25.6214	0.00912972	21.3024	2.32338	0	0	0.00348447	0	0	0	0.288923	41.2525	19.8028	0.725259	0	0	5.47549	3.07565	0.352123
F1N	Liv	LL6M3	Whole	223_PlateA-P1_F1N_NN6F1_Liv_0.mzXML	0	0.0168125	0.0316936	0.190316	0	0	0	0.0827331	0	0	0	7.43331	0.599714	0.0176292	0	0	0	39.7419	15.0719	0.209095	1.74684	0	0	0	0	10.8726	9.83075	0	15.0591	0.435611	0.051385	0	0.0239108	0.0197211	0	0.0226688	0.0282649	39.9092	17.7778	0.0294526	0	0	4.72425	2.42796	0.0457352
F1N	Liv	LL9F1	Whole	139_PlateA-P1_F1N_LL9F1_Liv_0.mzXML	0	0.0157174	0	0.0995694	0	2.14259	0	0.249229	0	0	0.99426	8.95801	6.52387	1.47906	0	0.0112707	0	39.8254	24.6836	0.12393	4.32205	0.0181412	0.05491	0	0	15.0822	13.8916	0	12.9536	1.15101	0.0109479	0	0.015196	0.0177632	0	0	0.0625363	26.9163	14.9594	0.215924	0	0	4.51042	2.18276	0.0951989
F1N	Liv	LL9M2	Whole	187_PlateA-P1_F1N_LL9M2_Liv_0.mzXML	0.0270426	0.0496039	0.0715714	0.0980883	0	0.0436979	0	0.113693	0.0138287	0	0	6.51931	1.51702	0.0401335	0	0.12952	0.0304595	33.2475	23.6467	0.455799	4.12587	0	0.0189652	0	0.0198394	12.5339	13.4292	0.0150403	13.5404	1.6928	0.00899181	0	0	0	0	0	0.0494447	29.0179	16.004	0.29966	0	0.00704382	4.9232	2.65766	0.302474
F1N	Liv	LN1F4	Whole	093_PlateA-P1_F1N_LN1F4_Liv_0.mzXML	0.0317655	0.0988077	0.0212735	0.0818944	0	0.0105468	0	0.517081	0	0	0	12.0212	2.19497	0.0429326	0	0.271068	0	53.4804	29.9821	0.353025	4.55984	0.0838446	0.0487344	0	0.0373753	19.8615	15.0392	0.0102319	12.7051	1.72948	0.0401481	0	0	0.010705	0	0	0.0383792	24.1275	13.5026	0.187016	0	0	4.25242	1.80271	0.0662869
F1N	Liv	LN2F1	Whole	173_PlateA-P1_F1N_LN2M2_Hea_0.mzXML	0	0.0282291	0.00845234	0.137033	0.0101259	0	0	0.142844	0.0130266	0	0.010217	8.71182	1.98445	0	0	0.122039	0.0195148	47.9895	39.5452	0.0725963	6.27714	0.0353523	0.11982	0	0	19.7068	22.2974	0.0124555	16.4211	2.31668	0.012982	0	0.0198603	0	0	0	0.0271818	32.2121	18.2849	0.501872	0.00634755	0	6.01096	3.22712	0.774121
F1N	Liv	LN2M1	Whole	283_PlateA-P1_F1N_LN2M1_Liv_0.mzXML	0	0.0530312	0.022017	0.257596	0	0.1573	0	1.53928	0.309493	0.0180957	0.0107828	16.272	5.07466	0.646925	0.0142917	0.578618	0.251692	57.5146	70.0816	0.973841	13.241	0.0720374	0.38876	0.0785084	0	19.9935	31.9769	0.0810473	23.2453	3.88036	0	0	0	0	0.00985813	0	0.0778191	24.2721	15.7189	1.0549	0	0	4.061	3.04295	1.53782
F1N	Liv	LN3F2	Whole	175_PlateA-P1_F1N_LN3F2_Liv_0.mzXML	0	0.0523973	0.0188248	0.132799	0	0	0	0.422698	0.020711	0.0124331	0	7.27394	1.57459	0.00838371	0	0.202726	0.0171718	39.3935	27.7463	0.24533	4.40141	0.0153117	0.0959846	0	0	16.761	16.5881	0	12.7696	1.5126	0.0237096	0	0	0	0	0	0.102301	26.6835	15.1835	0.26769	0	0.0161418	4.54396	2.48753	0.331731
F1N	Liv	LN3M1	Whole	277_PlateA-P1_F1N_LN3M1_Liv_0.mzXML	0	0.0495711	0.0758882	1.70914	0.366266	0.241855	0.0239472	2.49742	0.317792	0	0	10.8046	3.23521	0.352635	0.0182442	0.260591	0.00830244	38.4516	22.808	0.155837	3.42374	0.0307506	0	0	0	15.095	11.5506	0	12.5271	1.5608	0	0	0.0202374	0	0	0	0.0595668	31.2428	16.3156	0.105597	0.0127143	0	4.71944	2.06595	0.0309227
F1N	Liv	LN4F1	Whole	185_PlateA-P1_F1N_LN4F1_Liv_0.mzXML	0	0.0942463	0.0691166	0.116102	0	0.00979582	0	0.487652	0.0147314	0	0	8.83763	1.99661	0.00977826	0	0.283829	0.0384066	37.899	26.9194	0.338792	4.70037	0.0652139	0.0852184	0	0	14.3444	13.6674	0.0173336	14.1903	1.75339	0.0200119	0	0	0	0	0	0.035583	29.7877	15.9766	0.28832	0	0	4.74477	2.21893	0.172492
F1N	Liv	LN5M1	Whole	271_PlateA-P1_F1N_LN5M1_Liv_0.mzXML	0	0.0328505	0	0.376411	0.0305596	0.496512	0	0.0731169	0	0	0	9.73776	2.25562	0.134523	0	0.0251357	0	49.4108	22.0984	0.213226	2.52108	0.0389883	0	0.05665	0	13.9917	12.7594	0	17.2219	0.980765	0	0	0	0	0	0	0.034473	37.5811	24.1906	0.00158502	0.0296722	0	7.65262	2.2273	0.0644302
F1N	Liv	LN7F1	Whole	265_PlateA-P1_F1N_LN7F1_Liv_0.mzXML	0	0.0164802	0.0368159	0.220892	0	0.167671	0	0.534738	0.0694668	0	0.0181968	12.4072	2.81444	0.0676071	0	0.164265	0.0109531	61.2266	37.4967	0.68912	6.00506	0.0899581	0.018304	0.0136556	0.0161164	17.2116	20.2571	0.049551	17.6398	2.37484	0	0	0.0194145	0.013135	0.0198712	0	0.0331964	31.8814	20.106	0.292962	0	0	5.63975	2.557	0.72878
F1N	Liv	LN7M1	Whole	315_PlateA-P1_F1N_LN7M1_Liv_0.mzXML	0	0.0653361	0.0182026	0.167124	0	0.014525	0	0.309066	0	0.0290044	0	11.7493	1.88665	0	0	0.1622	0.0124423	57.9602	26.373	0.351778	3.80892	0.0372663	0.0323572	0	0	20.8145	15.0397	0.0182936	16.3667	1.35428	0.0241882	0	0	0	0	0.0298216	0.0418104	35.7234	19.2422	0.1031	0	0	5.73234	2.36379	0
F1N	Liv	NL2F1	Whole	219_PlateA-P1_F1N_NL2F1_Liv_0.mzXML	0	0.0289695	0	1.09394	0.143696	0.33786	0	2.37815	0.353602	0	0.0873146	13.9146	4.56023	0.413645	0	0.0254802	0	53.3229	26.2165	0.288413	4.0867	0.0293883	0	0	0	15.5448	13.347	0	16.406	1.16033	0	0	0.0523326	0	0.0197559	0	0.0404964	28.4244	17.7816	0	0	0	5.83541	2.14854	0.0260619
F1N	Liv	NL3F1	Whole	365_PlateA-P1_F1N_NL3F1_Liv_0.mzXML	0	0.0429337	0	0.490359	0.0308167	0	0	0.73205	0.0338706	0	0	11.5906	2.31127	0	0	0.189748	0.013811	59.6999	33.2929	0.0902449	4.6757	0.034079	0.141631	0	0.0154406	20.2176	20.5508	0.0159636	19.2424	1.821	0.0253895	0	0	0.0127995	0	0.014836	0.0205586	40.2454	23.6201	0.225683	0	0	7.40841	3.32871	0.334654
F1N	Liv	NL3M1	Whole	331_PlateA-P1_F1N_NL3M1_Liv_0.mzXML	0	0.0373703	0.0407599	0.940671	0.0317016	0.0253342	0	1.02776	0.263805	0	0	9.52846	2.97601	0.165837	0	0.247147	0.0710191	55.4301	39.662	0.278009	5.22072	0.068643	0.137028	0.0124203	0.0129728	21.5014	24.7838	0.0654306	20.2246	2.25228	0	0	0	0	0	0.0161084	0.114255	40.2608	21.9034	0.3963	0	0	7.01386	3.23643	0.971086
F1N	Liv	NL4F2	Whole	371_PlateA-P1_F1N_NL4F2_Liv_0.mzXML	0	0	0	1.80004	0	0	0	0.749368	0	0	0	16.2085	1.06374	0	0	0	0	77.4272	16.7939	0.141725	0.446704	0.0249245	0	0	0	15.8328	11.8595	0.0910073	18.2667	0.109541	0.0528553	0	0.101252	0	0.0254598	0	0.0812164	56.3533	29.4437	0	0	0.0565853	8.69754	3.74906	0.113068
F1N	Liv	NL4M1	Whole	285_PlateA-P1_F1N_NL4M1_Liv_0.mzXML	0	0.027844	0	0.337534	0	0.132353	0	0.81265	0.0137541	0	0	15.9411	3.42332	0.161726	0	0.257489	0	66.2735	32.1978	0.275211	5.3219	0.0436883	0.0532888	0.0160524	0	21.5925	15.4919	0	15.6957	1.38934	0.0244943	0.0188462	0	0	0.0102975	0.0272964	0.300959	33.9123	15.997	0.157164	0	0.00998025	4.85115	1.85401	0.0165383
F1N	Liv	NL5F1	Whole	135_PlateA-P1_F1N_NL5F1_Hea_0.mzXML	0	0.00394512	0	0.0905425	0	0.125454	0	1.32058	0.0173857	0	0.0307336	17.157	3.97151	0.17633	0	0.403902	0	68.51	37.7653	0.0622013	6.46518	0.156714	0.100262	0	0.428903	25.6364	18.7086	0.00812419	12.9179	1.67832	0.0163569	0.000281516	0	0	0	0	0.0772986	20.1333	11.8421	0.162071	0	0	3.76782	1.53618	0.0103974
F1N	Liv	NL5M1	Whole	281_PlateA-P1_F1N_NL5M1_Liv_0.mzXML	0	0.0780463	0.0328406	0.240212	0	0.011969	0	0.824741	0	0	0.0120026	15.9703	2.55771	0.0253298	0	0.438302	0.00675595	71.8345	32.2483	0.353578	4.42457	0.115838	0.12556	0.0103375	0	23.3713	13.3449	0.0193373	15.1731	1.49138	0	0	0.0156452	0	0	0	0.165986	28.4983	12.6258	0.224823	0	0	4.13546	1.35859	0.00925449
F1N	Liv	NL6F1	Whole	361_PlateA-P1_F1N_NL6F1_Liv_0.mzXML	0	0	0.0346797	1.68933	0.0371585	0.277907	0	2.29175	0.181721	0	0.0761228	24.8744	5.4924	0.199356	0	0.0348487	0.0309633	85.3135	32.0473	0.601283	4.63593	0	0.0344075	0	0	20.5397	18.7896	0.0531763	20.3527	0.806351	0.0627409	0	0	0.52607	0	0	1.79875	42.796	23.5214	0	0	0	7.03612	3.11127	0.0682148
F1N	Liv	NL6M1	Whole	083_PlateA-P1_F1N_NL6M1_Liv_0.mzXML	0.0150774	0.015834	0.0323933	0.137176	0	0	0	0.160981	0.072193	0	0	6.38171	1.1157	0.0128078	0	0.0652578	0	31.5284	17.4853	0.018582	2.45652	0	0.0313875	0.0477181	0	12.3337	9.48357	0	14.2114	0.819463	0.0141098	0	0.0551668	0	0.0208414	0	0.0359564	32.3104	18.4994	0.0250523	0	0	5.95266	1.94845	0.0122118
F1N	Liv	NL6M4	Whole	333_PlateA-P1_F1N_NL6M4_Liv_0.mzXML	0	0.0252275	0.0645567	0.386614	0	0.137286	0	0.984347	0.0758288	0	0	11.9311	3.12507	0.0631095	0	0.13472	0.0144949	54.7444	33.951	0.102736	4.96498	0.143778	0.14114	0	0.0331417	18.9126	17.1308	0.0231183	19.4238	2.17074	0	0	0.0147661	0	0	0	0.482661	40.9167	25.4354	0.277599	0	0.0123848	7.9262	2.51177	0.154486
F1N	Liv	NN1F1	Whole	141_PlateA-P1_F1N_NN1F1_Liv_0.mzXML	0.013016	0.0580872	0.0223248	0.130251	0	0.0128815	0	0.607435	0	0	0	11.8839	2.53474	0.0781094	0	0.202577	0	51.2741	27.6552	0.20924	4.3443	0.0405406	0.0428367	0	0.0109543	18.726	13.6833	0	13.4405	1.34891	0.00889109	0	0.0283324	0	0	0	0.0594952	29.772	15.0728	0.294107	0	0	4.16447	2.07513	0.101794
F1N	Liv	NN2M2	Whole	267_PlateA-P1_F1N_NN2M2_Liv_0.mzXML	0	0.023698	0.0271411	0.459555	0	0.0116667	0	0.41688	0.0110306	0	0	10.6025	2.15635	0.0435226	0	0.25026	0.0209934	55.4308	30.647	0.561496	5.25627	0.0430089	0.0134954	0	0.0119859	19.2298	18.4747	0.0146867	13.5546	1.50155	0	0	0	0	0.0456892	0	0.087988	28.8998	14.6971	0.370981	0	0	4.1862	2.67347	0.482078
F1N	Liv	NN3M2	Whole	087_PlateA-P1_F1N_NN3M2_Liv_0.mzXML	0	0.0255407	0	3.84805	0.727329	2.88109	0	1.71693	0.0885697	0	1.5858	8.23385	7.57314	2.58625	0	0.302169	0.025281	35.7255	20.0636	0.0911644	2.73836	0.685951	0	0	0.018868	14.5399	12.2214	0	12.3667	0.613235	0.0390215	0	0.0616553	0	0	0	0.064231	23.3978	14.5508	0.0965087	0	0.183339	6.01585	2.20238	0.0583679
F1N	Liv	NN4M1	Whole	377_PlateA-P1_F1N_NN4M1_Liv_0.mzXML	0	0.124254	0.0218036	0.213708	0	0.0295929	0	0.737091	0.0337631	0	0	13.3267	2.74238	0.138592	0	0.584989	0.0615728	76.7516	44.4748	0.102288	6.35686	0.416113	0.351386	0	0	32.0877	24.4231	0.00665351	19.9697	2.41083	0.00764404	0	0.0288134	0	0.0198171	0.0294045	0.384291	38.9255	22.861	0.372394	0	0	7.78507	2.80225	0.231124
F1N	Liv	NN5F1	Whole	323_PlateA-P1_F1N_NN5F1_Liv_0.mzXML	0	0.0117501	0.0199883	0.212491	0	0.0123029	0	0.947903	0	0.0191925	0	13.5465	2.92667	0.0557915	0	0.33734	0.048652	66.4742	47.4114	0.32788	7.18317	0.0666939	0.102944	0	0.00682771	25.8945	25.1716	0.00797002	16.0522	2.2664	0.0143979	0	0.0133005	0	0.00934049	0	0.096374	29.6011	17.3856	0.380068	0	0	5.06424	2.80637	0.540312
F1N	Liv	NN5M1	Whole	179_PlateA-P1_F1N_NN5M1_Liv_0.mzXML	0.0345538	0	0	0.150929	0	0	0	0.116542	0	0	0	7.28352	1.40791	0.0245136	0	0.144487	0	44.551	31.8466	0.0241668	4.82671	0.0788618	0.0510238	0	0	19.9054	19.8009	0.0228161	14.7144	1.59408	0.0177113	0	0	0	0.00551335	0	0.0943628	32.268	18.2415	0.175014	0	0	6.3016	3.16357	0.318218
F1N	Liv	NN6F1	Whole	237_PlateA-P1_F1N_LL6M3_Liv_0.mzXML	0.0118185	0.0288126	0.0326418	0.0446286	0	0.280694	0	0.877046	0.036452	0	0	14.0799	3.71296	0.0970997	0	0.211221	0.0497252	54.9135	37.9121	0.0789725	6.20317	0.0654768	0.0601082	0	0	21.5502	20.7523	0	15.9398	2.42572	0.0106187	0	0.039966	0.0131208	0	0	0.348095	31.5931	18.6011	0.25952	0	0	5.48106	3.1181	0.30192
F1N	Liv	NN7F3	Whole	313_PlateA-P1_F1N_NN7F3_Hea_0.mzXML	0	0.0852933	0	0.0410999	0	0	0	0.062712	0	0.0236978	0	7.90314	0.846126	0.0262643	0	0	0	35.8776	16.1329	0.283051	1.20568	0	0	0	0	9.06502	8.72405	0	13.8347	0.173725	0.0487538	0	0	0.0953859	0	0	0.106405	35.4568	20.3008	0.0780523	0	0.0429201	6.21867	2.09053	0
F1N	Liv	NN7M2	Whole	091_PlateA-P1_F1N_NN7M2_Liv_0.mzXML	0.0238455	0.0880854	0.0285663	0.244268	0.0334071	0	0	0.682049	0.0955382	0.0244052	0	9.10074	2.2407	0	0	0.207204	0	37.7786	21.1018	0.0448833	3.34715	0.0178984	0	0	0.412705	12.7148	13.7986	0.0268231	15.8177	0.944179	0.118328	0.0399325	0.0594668	0	0	0	0.079777	31.7663	18.9697	0.185127	0	0.430981	5.32544	2.93068	0.0288198
[truncated: 304 more columns]

## Sheet: F1N, Liver, -ve
				Variable name	Cer_34:1_[M-H]1-	CL(70:03)_[M]2-	CL(70:05)_[M]2-	CL(72:03)_[M]2-	LPE_20:1_[M-H]1-	LPE_20:2_[M-H]1-	LPE-P_16:0_[M-H]1-	PC_24:0_[M+OAC]1-	PC_26:0_[M+OAC]1-	PC_32:1_[M-H]1-	PC_32:2_[M-H]1-	PC_34:1_[M+Cl]1-	PC_34:1_[M+OAC]1-	PC_34:2_[M+Cl]1-	PC_34:2_[M+OAC]1-	PC_34:2_[M-H]1-	PC_34:4_[M+OAC]1-	PC_34:4_[M-H]1-	PC_34:5_[M+OAC]1-	PC_34:6_[M+OAC]1-	PC_36:1_[M+OAC]1-	PC_36:2_[M+Cl]1-	PC_36:2_[M+OAC]1-	PC_36:3_[M+OAC]1-	PC_36:4_[M+Cl]1-	PC_36:4_[M+OAC]1-	PC_36:5_[M+OAC]1-	PC_36:7_[M+OAC]1-	PC_36:8_[M+OAC]1-	PC_38:1_[M+OAC]1-	PC_38:2_[M+Cl]1-	PC_38:2_[M+OAC]1-	PC_38:3_[M+OAC]1-	PC_38:4_[M+Cl]1-	PC_38:4_[M+OAC]1-	PC_38:4_[M-H]1-	PC_38:5_[M+OAC]1-	PC_38:6_[M+Cl]1-	PC_38:6_[M+OAC]1-	PC_38:9_[M+OAC]1-	PC_40:0_[M-H]1-	PC_40:1_[M+Cl]1-	PC_40:1_[M+OAC]1-	PC_40:2_[M+Cl]1-	PC_40:2_[M+OAC]1-
				Variable target m/z	536.505	715.51	713.494	729.525	506.325	504.31	436.283	680.451	708.482	730.539	728.524	794.547	818.592	792.532	816.576	756.555	812.545	752.524	810.529	808.513	846.623	820.563	844.607	842.592	816.532	840.576	838.56	834.529	832.513	874.654	848.594	872.639	870.623	844.563	868.607	808.586	866.592	840.532	864.576	858.529	844.68	878.641	902.686	876.625	900.67
F1N	Liv	LL6F1	Whole	189_PlateA-P1_F1N_LL6F1_Liv_0.mzXML	0.0469694	5.82168	0.513874	0	0.48881	0.705162	0.103115	0	0	0.0266731	0.0964871	22.0915	2.91773	38.5088	5.11738	0	1.29673	0.817171	15.6879	0.774915	0.134883	14.1332	1.93259	0.832463	22.6463	3.14879	0.590157	19.7506	0.283317	2.06169	0.586241	0.0717886	0.0677723	12.0132	1.72594	0.00806718	0.317229	26.3878	3.24578	6.34343	5.84293	1.40817	0.0482849	2.69623	0.0622917
F1N	Liv	LL6M2	Whole	369_PlateA-P1_F1N_LL6M2_Liv_0.mzXML	0.417051	5.9952	0.86636	0.0337364	0.675198	0.679392	0.0642678	0	0	0.176982	0.283175	2.65061	5.96564	4.26967	7.53771	0.0159342	0.926892	1.27094	11.7068	0.715625	0.451606	0.957809	2.81102	1.77887	2.58808	5.82235	1.24898	13.6109	0.45389	0.197276	2.14881	0.438484	0.357483	0.829773	2.63075	0.00995609	1.23165	2.28731	5.23274	8.31669	0	0.00877667	0.324687	0.0163458	0.635622
F1N	Liv	LL4M1	Whole	191_PlateA-P1_F1N_LL4M1_Liv_0.mzXML	0.215407	6.32898	0.802444	0.0426967	0.407793	0.609973	0.0952582	0.00717423	0.00691838	0.0363399	0.205264	3.94503	3.02565	5.97946	4.41367	0.00887143	1.16584	1.26866	15.5276	0.87602	0.0896356	1.34504	1.45161	0.939626	3.97116	3.27096	1.29471	19.6158	0.816182	0.051042	4.23816	0.15729	0.0623026	1.17919	1.33755	0.00909535	0.656069	3.91291	2.98532	9.58463	0	0.00867163	0.217825	0.202422	0.411892
F1N	Liv	LN1F4	Whole	093_PlateA-P1_F1N_LN1F4_Liv_0.mzXML	0.239745	10.8407	0.823812	0.116971	0.395138	0.680438	0.0326483	0	0	0.097506	0.369635	2.21338	3.81637	4.47239	5.61187	0.0607021	1.1255	0.962347	16.0945	1.35099	0.225972	1.2629	3.00502	1.36829	1.14416	2.15298	1.02305	19.3203	0.474866	0.0205327	4.03633	0.165041	0.287883	0.210307	1.2196	0	0.584084	1.70821	3.09534	10.2903	0	0.00694736	0.33846	0.11843	0.480235
F1N	Liv	NN1F1	Whole	141_PlateA-P1_F1N_NN1F1_Liv_0.mzXML	0.327254	6.63991	0.718347	0.0323001	0.561689	0.599731	0.0991447	0	0	0.0616972	0.250398	1.98617	3.98667	3.89756	5.58295	0.0104399	1.50363	1.05754	17.6903	0.98184	0.218751	0.801464	2.26216	1.40774	2.03727	4.3323	1.30636	17.0508	0.594155	0.0331288	3.1022	0.169649	0.160896	0.645489	2.21112	0	0.858546	1.93736	4.04037	8.86375	0	0	0.25779	0.0812858	0.503681
F1N	Liv	NL3M1	Whole	331_PlateA-P1_F1N_NL3M1_Liv_0.mzXML	0.279673	5.62938	0.52144	0.0554445	0.378332	0.689203	0.0574557	0	0	0.0610364	0.288094	1.26996	3.69173	4.88895	8.78807	0.0513435	1.22076	1.42533	14.0616	0.613896	0.130268	0.928538	3.26317	1.40514	2.14228	6.09307	1.21618	18.8102	0.401345	0.0205281	1.52909	0.363517	0.181788	0.722205	2.92253	0.00932817	0.849847	2.33557	6.50354	7.30854	0	0.00416861	0.105165	0.0406799	0.674577
F1N	Liv	NN7M2	Whole	091_PlateA-P1_F1N_NN7M2_Liv_0.mzXML	0.440698	6.40103	0.437939	0.0290133	0.605594	1.54239	0.0693551	0	0	0.0231995	0.315281	3.78818	3.52812	9.24741	8.17345	0.0275662	0.940398	1.34859	11.5646	0.614028	0.0261926	2.46269	2.62367	1.46134	5.72017	5.67753	1.29664	20.7122	1.10464	0.0204276	2.12879	0.189866	0.116096	1.85119	2.2861	0	0.7453	6.33659	5.84496	8.81931	0	0	0.0431477	0.0259606	0.531151
F1N	Liv	NN2M2	Whole	267_PlateA-P1_F1N_NN2M2_Liv_0.mzXML	0.289316	4.35666	0.562646	0.00684505	0.375644	0.630433	0.0263325	0	0	0.00800945	0.116616	1.57426	3.29016	4.25957	5.65828	0.0131926	1.44385	1.10417	16.8512	0.844701	0.101532	0.801749	2.33588	1.07692	2.57495	5.36015	1.26623	17.2217	0.537009	0	2.08534	0.203245	0.103191	0.75084	2.67633	0	0.796238	2.40429	4.95561	7.53478	0	0	0.1153	0.0431053	0.399368
F1N	Liv	LN3F2	Whole	175_PlateA-P1_F1N_LN3F2_Liv_0.mzXML	0.289313	6.1672	0.58883	0.0748372	0.483669	0.827691	0.070304	0	0.00675791	0.105658	0.383386	2.72686	1.6225	5.90425	3.15645	0.0261219	1.58488	1.42315	18.3748	1.03177	0.017855	1.54686	1.35616	0.722197	3.31644	2.23093	1.06996	20.7964	0.566855	0.00997048	4.44104	0.0793511	0.0913675	1.23175	1.16318	0.0123765	0.312349	3.79806	2.37149	7.3041	0	0.00621484	0.354761	0.16773	0.324149
F1N	Liv	LL5M1	Whole	275_PlateA-P1_F1N_LL5M1_Liv_0.mzXML	0.125912	6.77142	0.711519	0.030668	0.596901	0.617462	0.0508373	0	0	0.128687	0.288937	2.64421	2.69458	4.08397	3.15645	0.00835759	1.22908	1.21905	15.9281	0.863695	0.0967413	0.500737	1.2076	0.891332	2.20076	2.31625	1.20963	18.0226	0.5376	0.0486548	7.01581	0.0717448	0.0656498	0.429782	1.00696	0.000401342	0.463668	2.0691	2.08218	9.907	0	0	0.386157	0.314319	0.313669
F1N	Liv	LL5F1	Whole	233_PlateA-P1_F1N_LL5F1_Liv_0.mzXML	0.300493	6.66905	0.838629	0.0106752	0.419358	0.724962	0.081703	0	0	0.0584863	0.255141	1.64032	2.28362	4.16459	3.81426	0.04158	1.36896	1.19474	17.014	1.06274	0.0833402	0.628305	1.59647	0.837473	1.87518	2.55037	1.27727	19.8995	0.488798	0.0694897	3.75468	0.145442	0.0726199	0.422888	1.36333	0	0.535105	1.889	2.54301	8.99056	0	0	0.225911	0.124074	0.465627
F1N	Liv	LL9M2	Whole	187_PlateA-P1_F1N_LL9M2_Liv_0.mzXML	0.373798	6.26727	0.735891	0.0299175	0.450844	0.713811	0.0575066	0.0076608	0.00487986	0.0333002	0.235346	1.65722	4.27844	4.73724	8.49327	0.0254924	1.34506	1.05358	15.7091	1.02713	0.282485	0.69983	2.78393	1.55526	1.75159	4.80858	1.20231	19.1143	0.54543	0.111798	2.08335	0.458718	0.260484	0.460161	2.34919	0	0.784576	1.95432	5.23144	7.55396	0	0	0.227863	0.0570007	0.72848
F1N	Liv	NL6M4	Whole	333_PlateA-P1_F1N_NL6M4_Liv_0.mzXML	0.285473	8.59577	0.796804	0.0916878	0.300731	0.76132	0.100776	0.00962954	0	0.20929	0.579308	3.21364	4.42321	6.25327	7.38914	0.0942768	0.797084	1.47815	11.0447	0.551375	0.155384	1.5908	2.64624	1.22522	2.88191	3.75367	1.20664	20.3448	0.519945	0.0571649	2.82078	0.201928	0.150616	0.798356	1.74558	0.0185352	0.585012	3.52459	4.79005	9.10781	0	0.010155	0.238769	0.0619653	0.661589
F1N	Liv	LN4F1	Whole	185_PlateA-P1_F1N_LN4F1_Liv_0.mzXML	0.247802	8.44568	1.02091	0.122833	0.62376	1.01106	0.09784	0	0	0.268249	0.598046	1.82543	2.5744	4.33668	4.67064	0.0922285	0.916025	1.47183	14.089	1.04667	0.191885	0.899368	1.83531	0.963301	1.74663	2.54398	1.32903	24.2639	0.579891	0.053324	4.09727	0.373439	0.165285	0.434118	1.14242	0.0146056	0.527868	1.96493	2.92672	10.6523	0	0	0.346547	0.13572	0.667536
F1N	Liv	NN4M1	Whole	377_PlateA-P1_F1N_NN4M1_Liv_0.mzXML	0.359888	7.75098	0.97553	0.114945	0.418812	0.684105	0.0535848	0.0086886	0	0.112282	0.411387	2.94192	5.24787	5.97885	8.20083	0.0254698	1.04946	1.3324	11.7877	0.787011	0.289921	1.74306	3.65234	1.54451	2.13349	3.78025	1.22031	20.1395	0.248505	0.133549	2.69904	0.421699	0.384108	0.687148	1.77371	0.0145294	0.719114	2.82463	5.17603	9.22294	0	0.00699507	0.322457	0.0922989	0.678082
F1N	Liv	LN2M2	Whole	173_PlateA-P1_F1N_LN2M2_Hea_0.mzXML	0.266693	7.93276	0.619221	0.0121375	0.501308	0.89104	0.0849109	0	0.012726	0.0237075	0.371076	2.41165	2.45446	7.25057	6.05983	0.0537554	1.47313	1.06528	17.1363	1.33307	0.0713972	2.01166	2.2672	1.11175	3.04059	3.12927	1.12041	19.5421	0.415697	0.0148902	2.68369	0.180313	0.0815232	1.38713	1.70271	0.00733456	0.49724	3.65158	3.73585	6.68493	0	0	0.196308	0.0590685	0.503106
F1N	Liv	NL6M1	Whole	083_PlateA-P1_F1N_NL6M1_Liv_0.mzXML	0.360308	7.21599	0.661997	0.0749601	0.656378	1.34824	0.105276	0.0181475	0	0.19531	0.437529	4.57603	5.81367	6.84606	8.17898	0.0654549	1.01639	1.40193	14.1338	0.737598	0.314793	1.75041	3.05047	1.45574	3.6128	5.02284	1.55738	24.321	0.68618	0.0595356	3.44276	0.245249	0.21943	1.08696	1.95899	0.0101971	1.00919	4.18843	5.22538	10.7541	0	0	0.273876	0.0500019	0.674824
F1N	Liv	NL5F1	Whole	135_PlateA-P1_F1N_NL5F1_Hea_0.mzXML	0.475994	7.66159	0.821152	0.0295067	0.561979	1.00688	0.027836	0	0	0.0471294	0.183216	5.26598	2.93516	6.86936	3.36801	0.0330194	1.29118	1.19269	16.7033	0.80156	0.0168872	1.73482	1.4145	0.684998	3.84995	2.16111	1.24893	21.2371	0.780109	0.0124774	6.71561	0.0320878	0.0388751	0.981115	0.954708	0	0.305753	4.32477	2.17779	9.51182	0	0.00927744	0.295793	0.264886	0.352103
F1N	Liv	LL6F3	Whole	077_PlateA-P1_F1N_LL6F3_Liv_0.mzXML	0.451418	6.03203	0.70561	0.0722713	0.529111	1.0072	0.123725	0	0	0.105872	0.355453	2.23382	3.0327	4.77717	5.37502	0.0384561	1.31943	1.10491	16.238	0.842971	0.12579	1.03704	1.92628	1.08967	2.50742	3.54731	1.33977	22.9236	0.701475	0.0546512	3.58281	0.100482	0.166729	0.640118	1.64592	0.00864583	0.591235	2.59933	3.60342	8.26308	0	0.00581428	0.258157	0.109778	0.409378
F1N	Liv	LN2M1	Whole	283_PlateA-P1_F1N_LN2M1_Liv_0.mzXML	0.453823	9.72003	1.14818	0.0901552	0.365508	0.921473	0.0520086	0.00578222	0	0.0456983	0.488607	0.959587	3.09423	4.32035	10.369	0.085145	1.32007	1.74056	16.2217	1.00497	0.219008	0.905551	3.8882	1.86387	1.96766	6.72872	1.45911	17.0541	0.507505	0	0.897026	0.20484	0.132787	0.770742	3.17475	0	1.10144	1.93212	6.61373	7.7038	0	0	0.0392729	0.00454867	0.508218
F1N	Liv	NL2F1	Whole	219_PlateA-P1_F1N_NL2F1_Liv_0.mzXML	0.103771	9.11766	0.818206	0.0635974	0.284437	0.771817	0.0880214	0.0118098	0	0.0677564	0.409015	2.12728	4.0795	4.91173	6.89754	0.012217	0.843021	1.54217	9.43676	0.79401	0.069826	0.872492	2.52422	1.37128	1.91683	3.88554	1.32315	19.4919	0.491286	0.0129173	2.24828	0.144763	0.123123	0.356181	1.58264	0.0120026	0.756025	2.36376	4.45672	10.7319	0	0	0.0428275	0.00998892	0.42222
F1N	Liv	NN4F1	Whole	287_PlateA-P1_F1N_NN4F1_Liv_0.mzXML	0.249184	9.46025	0.91776	0.0570364	0.284035	0.631268	0.0226125	0	0	0.12933	0.53242	2.53306	5.75989	4.73824	8.11515	0.0376406	0.148686	1.4884	3.74404	0.0977423	0.291754	1.35772	3.91533	1.70677	1.49336	3.76553	0.729887	7.22122	0.10528	0.0736229	2.91316	0.300799	0.199	0.24201	1.73306	0.0126993	0.806399	1.99995	4.72734	10.845	0	0.0128977	0.17956	0.113926	0.583797
F1N	Liv	NL4M1	Whole	285_PlateA-P1_F1N_NL4M1_Liv_0.mzXML	0.416677	7.39054	0.800719	0.0358636	0.596737	0.637775	0.0632917	0	0	0.0137049	0.194588	2.52909	9.69691	4.14585	11.1927	0	1.09337	1.07553	13.9454	0.720963	0.551847	0.597091	4.18612	2.50988	1.67769	6.9631	1.50322	17.0769	0.50398	0.256344	2.79003	0.298197	0.403454	0.368697	2.94348	0.0320335	1.3184	1.69386	6.82008	9.88087	0.00950601	0	0.402567	0.0123618	0.538304
F1N	Liv	LN3M1	Whole	277_PlateA-P1_F1N_LN3M1_Liv_0.mzXML	0.332554	6.22199	0.667701	0	0.511467	0.670057	0.131627	0	0	0.0591956	0.24324	7.04586	3.39841	11.965	5.52322	0.0147598	1.66487	1.25397	18.7565	0.913011	0.0954905	3.8758	2.08116	0.975148	7.36595	3.35489	1.10363	19.9328	0.472895	0.0342098	2.42434	0.133064	0.0611909	3.08157	1.62927	0.0132132	0.324086	7.96884	3.42561	7.61064	0	0	0.165999	0.0358493	0.406238
F1N	Liv	NL3F1	Whole	365_PlateA-P1_F1N_NL3F1_Liv_0.mzXML	0.261504	5.97958	0.457214	0.0259078	0.603059	0.826992	0.0210807	0	0	0.0261211	0.246419	5.85779	6.80699	10.9059	11.7125	0.0249067	1.22042	1.15917	14.9004	0.707128	0.26958	3.03673	3.99356	1.93955	6.22643	7.39707	1.42849	19.7234	0.380104	0.0690634	1.80389	0.238193	0.203716	2.55961	3.28969	0.0134411	1.08543	8.02206	9.32506	7.12475	0	0	0.146651	0.0405506	0.572196
F1N	Liv	LL6M3	Whole	237_PlateA-P1_F1N_LL6M3_Liv_0.mzXML	0.399517	8.87376	0.749549	0.0459819	0.486125	0.77448	0	0	0.0120984	0.0553383	0.357571	1.79653	3.06901	5.03163	6.18271	0.0199028	1.34674	1.11789	15.6943	1.72661	0.0795736	1.40081	2.95659	1.60677	1.66345	3.07319	1.10668	17.5954	0.658176	0.0577097	1.9599	0.225217	0.26312	0.528472	1.68775	0.0120722	0.633934	2.16161	3.7434	7.2941	0	0	0.0991309	0.0629094	0.546875
F1N	Liv	NN6F1	Whole	223_PlateA-P1_F1N_NN6F1_Liv_0.mzXML	0.233449	5.08227	0.359786	0	0.603308	1.27205	0.0082293	0	0.00796909	0.0262017	0.283807	3.51103	3.39735	6.99649	6.56335	0.0126494	1.13269	1.53712	17.3817	0.908091	0.0920893	2.19834	2.21136	1.55683	5.21317	4.9161	1.27654	18.6297	0.619587	0.0317153	2.12944	0.183253	0.0282357	1.84036	2.06559	0.000658421	0.980769	4.77919	4.31164	7.98923	0	0.0111228	0.0805858	0	0.500727
F1N	Liv	LL9F1	Whole	139_PlateA-P1_F1N_LL9F1_Liv_0.mzXML	0.19107	6.37784	0.648171	0.0117056	0.414165	0.650737	0.0440149	0.00452826	0	0	0.155275	1.6937	2.90756	4.69127	4.86572	0.0144198	1.14239	0.913098	14.4588	0.814879	0.0613532	0.834989	1.87222	0.997132	1.98232	3.02803	0.891168	17.538	0.469522	0.0351743	3.07191	0.128412	0.0878988	0.459406	1.48109	0	0.436947	1.99724	3.08314	7.17751	0	0	0.192843	0.0757157	0.444675
F1N	Liv	LN7F1	Whole	265_PlateA-P1_F1N_LN7F1_Liv_0.mzXML	0.282169	7.2797	0.66723	0.0635882	0.22776	1.0288	0.0481422	0.00905597	0	0.00739255	0.334716	2.35561	3.0509	6.14494	6.57098	0.0232867	1.0305	1.31037	13.8327	0.652103	0.034869	1.77496	2.49941	1.10795	2.7455	3.63835	1.06426	21.0407	0.343787	0	1.94646	0.139434	0.0866486	0.981936	1.82295	0.00154837	0.451279	3.59721	4.54939	8.22826	0	0	0.0740928	0.0323293	0.4921
F1N	Liv	NL5M1	Whole	281_PlateA-P1_F1N_NL5M1_Liv_0.mzXML	0.518793	8.86606	1.12832	0.0497548	0.745121	0.943424	0.0530967	0	0	0.198454	0.292206	3.68444	9.44113	4.30923	9.44165	0.0263113	1.28926	1.25009	15.5901	0.880921	0.650278	1.10996	3.93807	2.27378	2.12928	5.60113	1.78534	19.9001	0.461311	0.271155	3.05882	0.174054	0.463799	0.563607	2.31995	0	1.29189	2.2534	5.81258	11.5224	0	0	0.380558	0.02921	0.522133
F1N	Liv	NN5F1	Whole	323_PlateA-P1_F1N_NN5F1_Liv_0.mzXML	0.427387	8.4469	0.724795	0.0673158	0.667882	1.1027	0.000364757	0.0060522	0	0.0506084	0.239085	3.14996	6.02892	7.32851	12.5353	0.00849752	1.65673	1.06467	19.5151	1.51002	0.25085	2.14667	4.61101	2.35814	3.11434	6.10844	1.43912	16.5021	0.399863	0.0195946	1.82369	0.26043	0.455394	1.43573	3.26704	0	1.16193	3.4974	7.11691	6.79585	0	0	0.118304	0.0227177	0.617351
F1N	Liv	NN5M1	Whole	179_PlateA-P1_F1N_NN5M1_Liv_0.mzXML	0.156655	7.61001	0.434603	0.0458711	0.517459	0.724639	0.0738874	0	0	0.0449462	0.363624	1.7321	4.30788	5.71294	8.74772	0.0362879	1.68101	1.12724	18.9717	1.18531	0.266886	1.05558	3.29137	1.5394	1.75491	4.3058	1.00897	20.0425	0.512985	0.0915955	2.57632	0.462216	0.233997	0.512108	2.29773	0.00167232	0.727876	2.21896	5.16889	7.53343	0	0	0.280903	0.116678	0.725363
F1N	Liv	NL4F2	Whole	371_PlateA-P1_F1N_NL4F2_Liv_0.mzXML	0.068416	6.2436	0.103777	0.0862445	0.301321	1.61061	0.00443765	0	0	0	0.0867775	1.76203	4.26996	5.84987	12.7857	0.0736343	0.851402	1.33588	12.7967	0.0936612	0.0466901	1.06071	3.97774	2.55651	3.215	8.06066	1.10276	21.1738	0.195765	0	1.45009	0.0515752	0.0904562	0.529473	3.03419	0	0.967036	3.53587	9.58702	5.54292	0	0	0.032071	0	0.181341
F1N	Liv	LN5M1	Whole	271_PlateA-P1_F1N_LN5M1_Liv_0.mzXML	0.145763	9.14829	0.388997	0.0187703	0.0842929	0.837449	0.0440691	0	0	0.0247719	0.466101	1.73357	3.23698	5.64153	8.68303	0.0286323	0.806777	1.53574	8.9873	0.525428	0.0313283	1.3634	2.84083	1.39795	2.23744	4.19537	1.04725	22.2373	0.163704	0	1.63939	0.0981161	0	0.47881	1.82858	0	0.624343	2.63015	5.19397	7.88596	0	0	0.0185876	0.0189342	0.47359
F1N	Liv	NL6F1	Whole	361_PlateA-P1_F1N_NL6F1_Liv_0.mzXML	0.145263	7.90081	0.598925	0.0555079	0.408882	1.87108	0.0394496	0.0178746	0	0.0613001	0.177078	2.13855	5.87467	5.72906	12.7812	0.0337074	0.781188	1.68996	12.0013	0.587475	0.0686404	1.33324	4.56049	2.60469	3.13109	8.4055	1.42135	18.8525	0.319637	0	1.58829	0.0555864	0.0472937	0.501122	3.41784	0.0270313	1.36662	3.61166	9.04952	8.09684	0	0	0.0294841	0	0.259038
F1N	Liv	NN3M2	Whole	087_PlateA-P1_F1N_NN3M2_Liv_0.mzXML	0.272214	6.45116	0.399371	0	0.687087	1.24835	0.0350721	0.0152514	0.0106967	0.0147332	0.121716	12.9462	4.28426	24.1663	8.57382	0	1.06599	1.02141	15.7602	0.743617	0.093688	7.69147	2.66364	1.39319	14.1298	5.07745	1.46876	25.8352	0.806591	0.0440539	1.72894	0.0606226	0.0232847	6.36048	2.35672	0.0101941	0.808724	17.4056	5.59152	8.59062	0	0	0.0166164	0.0266735	0.237286
F1N	Liv	NN7F3	Whole	313_PlateA-P1_F1N_NN7F3_Hea_0.mzXML	0.230411	7.67798	0.848092	0.089234	0.185092	0.585328	0.278984	0	0.0524496	0.0167954	0.161982	1.76674	0.601577	6.08283	2.38823	0.0116817	1.60203	1.85631	18.3002	1.07121	0	1.01488	0.549727	0.459587	2.82585	1.35419	1.18183	27.0584	0.659732	0	3.01002	0.103229	0	0.376791	0.61201	0	0.0628518	3.19573	1.57178	13.8103	0	0	0	0.161134	0.160384
F1N	Liv	LN7M1	Whole	315_PlateA-P1_F1N_LN7M1_Liv_0.mzXML	0.265149	9.47431	0.905255	0	0.314051	0.587327	0	0	0	0.181663	0.196485	2.82954	1.7276	4.7962	2.34304	0.0858971	1.18655	1.44917	18.477	1.03965	0.151216	0.733863	0.658452	0.505116	1.81225	1.56236	1.02847	23.6785	0.622837	0.0726014	7.17388	0	0	0.676953	0.401324	0	0.0901449	1.93989	1.40695	13.2782	0	0	0.236462	0.327658	0.477336
F1N	Liv	LN2M2	Whole	373_PlateA-P1_F1N_LN2M2_Liv_0.mzXML	0	10.2608	1.41546	0	0	0	0	0	0	0	0	5.79467	0	14.4336	0	0	1.69206	0	31.0408	0	0	5.29672	0	0	6.93923	0	0	31.5633	1.2975	0	0	0	0	4.39118	0	0	0	11.4625	0	7.90935	0	0	0	0	0
[truncated: 232 more columns]
