# Supplementary material for: Paternal low protein diet perturbs inter-generational metabolic homeostasis in a tissue-specific manner in mice
Source: Commun Biol. 2022 Sep 8;5:929. doi: 10.1038/s42003-022-03914-8 (PMC9458637; doi:10.1038/s42003-022-03914-8)
Supplement: Supplementary file 6 — Supplementary Data 3 [file 42003_2022_3914_MOESM6_ESM.xlsx]

## Sheet: F1A, Serum, +ve
				x.targets.name	Campesteryl ester (16:0)_[M+H]1+	Campesteryl ester (18:1)_[M+H]1+	CE(20:04)_[M+Na]1+	CE(20:04)_[M+NH4]1+	CE(22:03)_[M+Na]1+	CE(22:05)_[M+Na]1+	CE(22:06)_[M+Na]1+	CE(22:06)_[M+NH4]1+	Cer(23:00)	Cer(36:01)_[M+H-H2O]1+	Cer(36:02)_[M+H]1+	Cer(36:02)_[M+H-H2O]1+	Cer(37:01)_[M+H-H2O]1+	Cer(38:01)_[M+H]1+	Cer(38:01)_[M+H-H2O]1+	Cer(38:02)_[M+H]1+	Cer(39:01)_[M+H-H2O]1+	Cer(40:01)_[M+H]1+	Cer(40:01)_[M+H-H2O]1+	Cer(40:02)_[M+H]1+	Cer(40:02)_[M+H-H2O]1+	Cer(40:03)	Cer(41:00)	Cer(41:01)_[M+H-H2O]1+	Cer(41:02)_[M+H]1+	Cer(42:00)	Cer(42:01)_[M+H-H2O]1+	Cer(42:02)_[M+H]1+	Cer(42:02)_[M+H-H2O]1+	Cer(42:03)	Cer(43:03)	Cer(44:02)_[M+H-H2O]1+	Cer(44:03)	Cholesterol)_[M+H-H2O]1+ & lathosterol_[M+H-H2O]1+	DG(34:02)_[M+H-H2O]1+	DG(34:03)_[M+H-H2O]1+	DG(36:02)_[M+H-H2O]1+	DG(36:03)_[M+H-H2O]1+	DG(36:04)_[M+H-H2O]1+	DG(36:05)_[M+H-H2O]1+	DG(37:03)_[M+NH4]1+	DG(37:05)_[M+NH4]1+	DG(38:01)_[M+H-H2O]1+	DG(38:04)_[M+H-H2O]1+	DG(38:04)_[M+NH4]1+
				targets.mz	639.607	665.623	695.574	690.618	725.621	721.589	719.574	714.618	386.363	548.54	564.535	546.524	562.556	594.582	576.571	592.566	590.587	622.613	604.603	620.598	602.587	618.582	638.645	618.618	634.613	652.66	632.634	648.629	630.618	646.613	660.629	658.65	674.645	369.352	575.503	573.488	603.535	601.519	599.503	597.488	650.572	646.54	633.582	627.535	662.572
F1A	Serum	LL11F2	Whole	Furse_Ex029_PlateA_153.mzXML / 153_P1_P1_D05_LL11F2	0	0	0.0405856	4.37386	0	0	0	0.668355	0	0	0	0.0259771	0	0.0732835	0	0	0	0	0	0	0	0	0.0459365	0	0	0	0	0	0.0811502	0	0	0	0	131.555	26.4105	3.88624	18.5819	17.5621	13.4693	1.01209	0	0.0366944	0.0409608	15.8006	0.0416898
F1A	Serum	LL11M1	Whole	Furse_Ex029_PlateA_109.mzXML / 109_P1_P1_C07_LL11M1	0.0196636	0	0.00634867	2.89342	0	0	0	0.853572	0	0	0.0153067	0.0261505	0.0310952	0	0	0	0	0	0	0	0	0.0268963	0.109811	0	0	0	0	0	0.00160799	0	0	0	0	139.105	35.0998	5.3207	22.71	19.4232	15.1125	2.43425	0.0417814	0.0192773	0.104563	12.9828	0.00641194
F1A	Serum	LL3F1	Whole	Furse_Ex029_PlateA_111.mzXML / 111_P1_P1_C08_LL3F1	0.0395415	0	0.033924	2.75662	0	0	0.0311642	0.0716634	0	0	0	0	0.0575743	0	0	0	0	0.043065	0	0	0	0	0	0	0	0.0355285	0	0	0.0598091	0	0	0	0	121.537	26.2707	4.49178	23.714	21.1044	10.4193	0.485152	0	0	0.0348647	14.6745	0
F1A	Serum	LL3F2	Whole	Furse_Ex029_PlateA_113.mzXML / 113_P1_P1_C09_LL3F2	0.0988856	0	1.25898	3.28827	0	0.252502	0	0.0999703	0	0.0275907	0	0	0.0788093	0.0605789	0.716551	0	0	0	0	0.0750546	2.02507	0.0390213	0.241817	0	0	0.177639	0.0761429	0.751889	0.128142	0	0	0	0	163.647	27.6186	5.21556	24.7146	21.9459	12.2638	0.500822	0.655144	0.0383498	0	14.1754	0
F1A	Serum	LL3M1	Whole	Furse_Ex029_PlateA_067.mzXML / 067_P1_P1_B10_LL3M1	0	0	0.0323387	3.20155	0.00377849	0	0	0.855865	0	0	0	0	0	0	0.012731	0	0.0350598	0	0	0	0	0	0.172425	0	0	0	0	0	0.0269885	0	0	0	0	128.808	41.3492	7.00561	20.6905	25.9154	19.7775	3.92493	0	0.0300432	0.0770853	9.83504	0
F1A	Serum	LL3M2	Whole	Furse_Ex029_PlateA_069.mzXML / 069_P1_P1_B11_LL3M2	0.684081	0.145291	1.99725	1.24432	0	0.258197	0.043385	0.0861768	0.639549	0.0650794	0.0875477	0	1.90947	1.25321	4.93861	0.125826	1.35339	0.263885	1.0612	0.918756	5.72176	0.0368606	0.662451	0.702994	0.678051	1.0306	2.60371	2.9451	0.252191	0.0315422	0.0221999	0.0430825	0.0415961	151.047	56.5374	10.6142	30.9752	35.2008	27.196	5.63857	0.510893	0.0431336	0.596837	7.02496	0
F1A	Serum	LL4F1	Whole	Furse_Ex029_PlateA_115.mzXML / 115_P1_P1_C10_LL4F1	0	0	0	4.53771	0	0	0	0.380786	0.479589	0	0	0	0	0.766255	0	0	0	0	0	0.0601594	1.15585	0	0.188193	0	0.0827854	0	0	0	0.157128	0	0	0	0	173.276	25.2327	3.1217	24.5045	18.7399	12.7748	0.677608	0	0	0.0540404	15.9731	0
F1A	Serum	LL4M1	Whole	Furse_Ex029_PlateA_071.mzXML / 071_P1_P1_B12_LL4M1	0	0	0	1.33859	0	0	0	0.170187	0	0.116127	0	0	0	0.038046	0	0	0	0	0.0851469	0	0	0	0	0	0	0	0	0	0	0	0	0	0.0383886	125.234	50.8245	9.50876	28.1053	32.8449	25.4285	5.12229	0	0	0.0392775	8.95078	0
F1A	Serum	LL5F1	Whole	Furse_Ex029_PlateA_117.mzXML / 117_P1_P1_C11_LL5F1	0	0	0	5.39898	0.0600934	0	0	0.229807	0	0	0	0.0486778	0	0.0496366	0	0	0	0	0	0	0	0	0.216873	0	0	0	0	0	0	0	0.0691997	0.0253014	0	157.16	19.0429	1.15125	19.8418	15.5342	7.79769	0.125828	0.102172	0	0	17.3746	0
F1A	Serum	LL5F2	Whole	Furse_Ex029_PlateA_119.mzXML / 119_P1_P1_C12_LL5F2	0.120922	0	0.0439505	4.25991	0	0	0	0.18791	0.225811	0	0	0	0	0.48472	0	0	0	0	0	0.0456895	0.0161742	0	0.14584	0	0	0	0.0546316	0	0.125956	0.00140409	0	0	0	152.921	24.6032	3.78201	23.7399	19.2034	11.1184	0.557854	0	0.0402019	0	16.6849	0
F1A	Serum	LL5M1	Whole	Furse_Ex029_PlateA_097.mzXML / 097_P1_P1_C01_LL5M1	0	0.0282086	0.0290399	2.86833	0.0179888	0.0242179	0	0.55702	0	0	0	0	0	0	0	0	0	0	0	0	0.00150025	0.02526	0.109687	0	0	0	0.0370059	0	0	0	0	0	0	143.953	48.3877	7.85862	21.4553	32.1641	27.4174	5.87203	0	0	0.109302	8.93411	0
F1A	Serum	LL6F1	Whole	Furse_Ex029_PlateA_145.mzXML / 145_P1_P1_D01_LL6F1	0	0.0413053	0.0555791	3.57982	0	0.0438748	0	0.0611231	0	0	0	0	0	0	0	0	0	0	0.080894	0	0	0	0.281582	0	0	0	0	0	0.0762786	0	0.0710461	0	0	153.502	38.9022	5.81539	37.4365	26.2377	14.337	0.440879	0.0586867	0.0550661	0.279725	16.2771	0
F1A	Serum	LL6M1	Whole	Furse_Ex029_PlateA_099.mzXML / 099_P1_P1_C02_LL6M1	0	0	0	2.80296	0	0	0	0.699078	0	0	0	0	0.0382571	0	0	0.0238439	0	0.0293357	0	0	0	0	0.201487	0	0	0.00622752	0.0329822	0	0.0274422	0	0	0	0	125.893	44.6347	7.79504	26.3142	21.8501	13.6643	2.24906	0.00541729	0	0.218081	10.8011	0.0248048
F1A	Serum	LL6M2	Whole	Furse_Ex029_PlateA_101.mzXML / 101_P1_P1_C03_LL6M2	0.0278937	0.0356448	0	1.97962	0	0	0	0.0958382	0	0	0	0	0	0	0	0	0	0	0.060437	0.126971	0	0	0.0279865	0	0	0.021794	0	0.225527	1.63917	0.0326091	0	0	0	99.2442	40.809	6.99603	27.1026	23.5973	15.2989	1.6797	0	0	0.260704	14.18	0
F1A	Serum	LL8F2	Whole	Furse_Ex029_PlateA_147.mzXML / 147_P1_P1_D02_LL8F2	0	0	0.0647875	6.01839	0	0	0	0.298381	0	0	0	0	0	0	0	0	0	0	0	0	0.00560104	0	0.0483479	0	0	0	0.116032	0	0	0	0	0	0	165.198	20.5588	0.201011	45.6539	12.3294	5.79065	0	0.0956419	0	0.162433	22.8169	0
F1A	Serum	LL8M1	Whole	Furse_Ex029_PlateA_103.mzXML / 103_P1_P1_C04_LL8M1	0.0199605	0	0	2.59551	0	0	0	0.543624	0	0	0	0	0	0	0	0	0	0	0.0220485	0	0	0	0.0888466	0	0	0	0	0	0	0	0	0	0	105.874	84.5682	22.4619	41.4122	62.8752	32.519	4.94035	0.0216271	0	0.0482825	9.24919	0
F1A	Serum	LL8M2	Whole	Furse_Ex029_PlateA_105.mzXML / 105_P1_P1_C05_LL8M2	2.43005	0.929223	0.0219116	1.18749	0	0.0265377	0	0.103988	1.49753	0.807292	2.16518	0.0237332	1.78022	0.508521	0.68748	1.00143	1.0078	0.548893	1.57347	1.48701	0	0.0800806	0.474113	1.61401	1.61856	1.17262	2.85215	4.61801	0.560442	0.229889	0.116545	0.115135	0.227815	230.786	51.9694	9.24624	33.0811	27.4045	18.2416	3.88385	0.0637034	0	1.39668	5.65061	0
F1A	Serum	LL9F1	Whole	Furse_Ex029_PlateA_149.mzXML / 149_P1_P1_D03_LL9F1	0	0	0	2.67924	0	0	0	0.579339	0.292904	0.0164267	0	0	0	0.284442	0.0198089	0	0	0	0.0245777	0.0727613	0	0.0020854	0	0	0.0281896	0	0.0347558	0.0408244	0.432829	0.0250035	0	0	0	107.801	38.7295	7.78776	23.2597	25.5117	18.1246	3.3574	0	0	0.125921	15.6128	0.0478077
F1A	Serum	LL9F2	Whole	Furse_Ex029_PlateA_151.mzXML / 151_P1_P1_D04_LL9F2	0	0	0	2.6669	0	0	0	0.522013	0	0	0	0	0	0.020113	0	0	0	0	0	0	0	0	0	0	0.0186268	0	0	0	0	0	0	0	0	106.417	49.6752	10.3686	26.7284	31.3053	20.4113	3.48594	0	0	0.16514	13.3021	0
F1A	Serum	LL9M1	Whole	Furse_Ex029_PlateA_107.mzXML / 107_P1_P1_C06_LL9M1	0	0	0	3.30684	0	0	0	1.06858	0	0	0	0	0	0	0	0	0	0	0.0228993	0.0383751	0	0	0.117878	0	0	0	0	0	0	0.0196306	0	0.0206105	0	125.001	57.6878	9.3896	31.0383	34.2558	24.7022	4.72317	0.0206976	0	0.0909051	12.6414	0.00879928
F1A	Serum	LN1F1	Whole	Furse_Ex029_PlateA_263.mzXML / 263_P1_P1_F12_LN1F1	0.113744	0.0299842	0	1.07208	0	0.0257644	0	0	0	0.735049	0.109021	0	0	0	0.0359445	0.54302	0	0.339707	1.59516	8.8716	3.64424	0.0590414	0.320914	0.0816136	3.24587	0.249825	3.3707	9.43192	11.2569	5.30131	0	0	0	72.8122	9.81408	0.228577	19.9059	5.63398	6.09723	0.00146898	0	0	2.67402	27.4478	0
F1A	Serum	LN2F2	Whole	Furse_Ex029_PlateA_289.mzXML / 289_P1_P1_G01_LN2F2	1.67213	0	0	3.7986	0	0	0	0.209668	0.0541849	0	0	0	0	0	0.551408	0	0	0.0871022	0	0	0	0	0.556123	0	0	0	0.0849805	0.352727	0.36581	0	0	0	0	200.453	26.4887	3.04354	27.3893	16.7771	6.86833	0.101098	0.0627245	0.226464	0.295303	20.0413	0
F1A	Serum	LN3F2	Whole	Furse_Ex029_PlateA_291.mzXML / 291_P1_P1_G02_LN3F2	0	0	0	3.61791	0	0	0	0	0	0	0	0	0	0.100952	0	0	0	0	0	0	0	0.0675022	1.35522	0.114175	0	0	0	0	0	0	0	0	0	176.851	21.9881	0.102169	54.6534	11.3965	3.26719	0	0	0	0.405635	20.4882	0
F1A	Serum	LN3M1	Whole	Furse_Ex029_PlateA_243.mzXML / 243_P1_P1_F02_LN3M1	0.22089	0	0.0499855	3.64049	0	0	0	0.119152	0	0	0	0	0	0.0307446	0	0	0	0	0	0	0	0	0.438307	0	0	0	0.0610909	0	0	0	0	0	0	142.213	28.3386	3.57765	22.0564	18.5601	10.1121	0.12905	0.146685	0	0.211383	16.0544	0
F1A	Serum	LN3M2	Whole	Furse_Ex029_PlateA_245.mzXML / 245_P1_P1_F03_LN3M2	16.6218	0.0739706	0.0385718	0.705622	0	0.0651035	0	0.0432384	0.606991	0	0	0	0.0923848	0.0480747	2.42209	0.0906137	0	0	0.0426952	0	0	0.0137467	0.266096	0	0.0877303	0.264974	0.198547	1.00837	0	0	0	0	0.0359906	130.887	53.3824	9.68501	27.3149	30.2942	22.403	4.35082	0.241604	0	0.134903	8.39508	0
F1A	Serum	LN4F1	Whole	Furse_Ex029_PlateA_293.mzXML / 293_P1_P1_G03_LN4F1	0	0.0445257	0	4.57296	0	0	0	0.0799141	0	0	0	0	0	0	0	0.0580212	0	0.170671	0.0559344	0.109277	0	0	0.515935	0	0	0.14923	0.217464	1.28532	0.112755	0	0	0	0	163.839	37.1204	5.14174	30.1184	27.8921	13.8345	0.0770161	0.0955018	0	0.302998	15.5046	0
F1A	Serum	LN4F2	Whole	Furse_Ex029_PlateA_295.mzXML / 295_P1_P1_G04_LN4F2	0	0	0.257343	3.04971	0	0.140179	0	0.126672	0.0358873	0.0306789	0	0	0	0.0420254	0	0	0	0	0.0300645	0.0522206	0	0	0.350384	0	0	0	0	0.0525431	0	0.0274291	0	0	0	123.915	34.0152	5.26935	26.7026	23.0644	12.3424	0	0.324002	0	0.152247	14.2514	0.0842622
F1A	Serum	LN4M1	Whole	Furse_Ex029_PlateA_247.mzXML / 247_P1_P1_F04_LN4M1	0	0	0	2.39263	0.0427321	0	0	0.387837	0	0	0	0	0	0	0	0	0	0	0	0.0362883	0.0482215	0	0.15545	0.0282807	0	0.0554365	0	0.0883733	0.00970232	0	0.0339489	0	0.0302604	135.639	51.2593	8.86064	25.7006	29.1038	20.3239	2.8881	0.0390195	0.0357029	0.113048	10.174	0
F1A	Serum	LN4M2	Whole	Furse_Ex029_PlateA_249.mzXML / 249_P1_P1_F05_LN4M2	0.0920387	0.00288473	0.0136433	0.92509	0	0.0598351	0	0.0668173	0	0	0	0	0	0	0	0	0	0	0	0	0	0.075098	0.511524	0	0.0593237	0.0711485	0	0.0415694	0.113702	0	0	0	0	118.981	28.7923	3.16883	24.3552	15.6209	11.0189	0.103109	0.15128	0	0.159154	16.1152	0
F1A	Serum	LN5F2	Whole	Furse_Ex029_PlateA_297.mzXML / 297_P1_P1_G05_LN5F2	0	0	0	2.52152	0	0	0.0303791	0.147482	0.0475413	0	0	0.0726733	0	0.0327959	0	0	0.0604274	0	0.054144	0	0.0487405	0	0	0	0	0.0101165	0	0	0	0	0	0	0	119.793	24.2818	2.60232	17.9912	16.076	9.17295	0.121647	0.0486813	0	0	11.4867	0
F1A	Serum	LN5M1	Whole	Furse_Ex029_PlateA_251.mzXML / 251_P1_P1_F06_LN5M1	41.8105	0	0.0101028	0.642482	0	0	0	0.0318685	2.23077	0	0	0	0	0	0	0	0	0	0.0335357	0	0.00494084	0.00727609	0.0486774	0.0521892	0.0491681	0	0.0478385	0	0	0	0	0	0	88.591	23.3643	4.01767	79.2733	23.6517	8.43023	0.235045	0	0	0.106866	9.81615	0
F1A	Serum	LN6F1	Whole	Furse_Ex029_PlateA_299.mzXML / 299_P1_P1_G06_LN6F1	0	0.0757183	0	0.572331	0	0.0426241	0.0632981	0.0653418	0	0	0.0582813	0	0	0	0	0.0717615	0	0	0	0	0.000394918	0	0.200097	0	0	0.0731182	0.0745919	0.109904	0.0903951	0	0	0.0601653	0	114.361	25.7942	2.88876	19.2933	15.4439	9.15735	0	0.157894	0	0	13.429	0
F1A	Serum	LN6F2	Whole	Furse_Ex029_PlateA_301.mzXML / 301_P1_P1_G07_LN6F2	0	0	0.461393	0.0890646	0	0.153618	0	0	0	0.326034	0.0581025	0	0	0	0	0	0	0	0	0.833344	0.140607	0	0.0584464	0	0.016655	0	0.292946	1.41822	7.75919	1.04806	0	0	0	85.4371	16.2564	0.760733	19.3815	12.6018	6.80653	0	0.186788	0.0507188	0.490627	19.6977	0
F1A	Serum	LN6M1	Whole	Furse_Ex029_PlateA_253.mzXML / 253_P1_P1_F07_LN6M1	0	0	0	0.414508	0	0	0	0.0408184	0	0	0.0394579	0	0	0	0	0	0.0514378	0	0	0	0	0.00137504	0.16633	0	0	0	0.0935036	0.176154	0.112786	0	0	0	0	108.553	48.4302	8.55494	26.5079	30.2924	18.4151	1.30613	0.0790128	0	0.0809508	8.83378	0.0320757
F1A	Serum	LN6M2	Whole	Furse_Ex029_PlateA_255.mzXML / 255_P1_P1_F08_LN6M2	0	0	0.0379206	0.0396871	0	0.0360625	0	0	0	0.290123	0	0	0	0.100576	0	0	0.00906987	0	0	0.185015	0.0440802	0	0.0541423	0	0	0	0.168786	1.02067	3.28112	0.288076	0	0	0	52.8385	39.7433	6.9921	24.1582	22.8813	16.0885	2.25473	0.282681	0.070626	0.165045	15.1028	0
F1A	Serum	LN6M3	Whole	Furse_Ex029_PlateA_257.mzXML / 257_P1_P1_F09_LN6M3	4.55744	0	0	2.21516	0	0	0	0.361702	0.151509	0	0	0.0712829	0	0	0	0	0	0	0	0	0	0	0.28321	0.0426099	0	0	0	0.027969	0.053789	0	0	0.0421806	0	118.398	39.4941	7.55148	20.0413	19.3261	12.6944	0.723736	0.0694919	0	0.0680375	12.6672	0
F1A	Serum	LN7F1	Whole	Furse_Ex029_PlateA_303.mzXML / 303_P1_P1_G08_LN7F1	0	0	0.577699	0.148162	0	0.480549	0	0	0.0331462	0.0415137	0	0.0626662	0	0.0557254	0	0	0	0	0	0	0.0416104	0	0.0864138	0.0675375	0	0	0	0.0317517	0.34792	0	0	0	0	82.6721	40.9578	7.07947	25.5543	25.1732	14.8345	1.51758	2.20019	0.145573	0.109081	13.6564	0
F1A	Serum	LN7F2	Whole	Furse_Ex029_PlateA_305.mzXML / 305_P1_P1_G09_LN7F2	0	0	0	0.445848	0	0	0	0	0	0	0	0.0961884	0	0	0	0	0	0.155196	0.0973243	0	0.000785837	0	0.410666	0	0	0.0807416	0	0.209526	0.103027	0	0	0	0	150.873	27.1934	1.2963	22.7603	14.3567	8.36098	0.102715	0	0	0.248067	19.1521	0
F1A	Serum	LN7M1	Whole	Furse_Ex029_PlateA_259.mzXML / 259_P1_P1_F10_LN7M1	0.060519	0.0665937	0.568491	3.29649	0	0.04672	0	0.107519	0.056146	0	0	0.0827331	0	0	0	0	0	0	0	0	0	0	0.369773	0	0	0	0	0.155638	0.121827	0	0	0	0	154.374	26.1812	2.57714	21.2787	18.9767	10.3964	0.15804	0.360678	0	0	15.4641	0
F1A	Serum	LN7M2	Whole	Furse_Ex029_PlateA_261.mzXML / 261_P1_P1_F11_LN7M2	0.0644975	0	0	0.725711	0	0	0	0	0.101664	0.113901	0	0.061424	0.0888816	0	0.0582349	0	0	0.0564167	0.0584859	1.08334	0.0632488	0	0.147527	0	0.0590415	0	0	0.773075	2.40966	0.0174406	0	0	0	90.4111	29.0333	3.97111	21.3912	16.1328	12.5208	0.486229	0	0	0.44931	21.8191	0
F1A	Serum	NL1M1	Whole	Furse_Ex029_PlateA_155.mzXML / 155_P1_P1_D06_NL1M1	0	0	0	2.12625	0	0	0	0.254122	0.0356798	0	0	0	0.0859955	0.0909577	0	0	0	0	0.0928482	0	0	0	0.0482908	0.103842	0	0	0.022553	0.12038	0.00697575	0	0	0	0	110.179	42.8303	7.28265	21.813	26.5513	20.9009	4.10217	0.0346952	0	0.155855	11.1459	0
F1A	Serum	NL1M2	Whole	Furse_Ex029_PlateA_157.mzXML / 157_P1_P1_D07_NL1M2	0	0.0346187	0	2.02142	0	0.0227164	0	0.0730721	0.0150227	0	0	0	0	0	0	0	0	0	0	0	0.0289515	0	0.091426	0.0536098	0	0.0340862	0	0.0423675	0.0338389	0	0.0287919	0	0	98.4999	21.0895	3.23278	15.4941	12.9432	10.9694	0.747171	0	0	0	14.5455	0
F1A	Serum	NL2F1	Whole	Furse_Ex029_PlateA_199.mzXML / 199_P1_P1_E04_NL2F1	0.0751462	0	0	4.04899	0	0	0	0.199933	0	0	0	0.11778	0	0	0	0	0	0	0	0	0.0221902	0.130892	0.227698	0	0	0.059496	0	0.0648118	0	0	0.06025	0	0	140.61	46.2848	6.40652	35.4761	31.251	16.2409	0.89114	0	0	0.0822054	13.2448	0
F1A	Serum	NL2F2	Whole	Furse_Ex029_PlateA_201.mzXML / 201_P1_P1_E05_NL2F2	0	0	0	4.61941	0	0	0.0772527	0.0819463	0	0	0	0	0.0979547	0	0	0	0.153692	0	0	0.0453462	0	0	0.581096	0	0	0	0	0.0886897	0.00124158	0	0	0	0	184.629	17.4534	0.927073	13.7938	9.80564	5.21158	0	0.215466	0	0.102724	17.2642	0
F1A	Serum	NL2F3	Whole	Furse_Ex029_PlateA_203.mzXML / 203_P1_P1_E06_NL2F3	0	0	1.35712	0.242893	0	0.360132	0	0	0	0	0.0344956	0	0	0	0	0	0	0	0	0	0	0	0.104918	0.0855095	0	0	0	0.0692689	0.182272	0	0	0	0	107.966	13.0192	0.110718	12.9237	7.72724	4.28844	0	0.779501	0.252395	0	21.246	0
F1A	Serum	NL3F1	Whole	Furse_Ex029_PlateA_205.mzXML / 205_P1_P1_E07_NL3F1	0	0	0	4.4619	0	0	0	0.257428	0	0	0	0	0.042518	0	0.106027	0	0	0	0	0	0	0	0.0620282	0	0	0	0	0	0.0724064	0	0	0	0	138.895	24.9727	1.84623	18.7065	18.2478	11.5931	0.525617	0	0	0	14.5704	0
F1A	Serum	NL3M1	Whole	Furse_Ex029_PlateA_159.mzXML / 159_P1_P1_D08_NL3M1	0	0.0335841	0	3.74928	0	0	0	0.397285	0	0	0	0	0	0	0	0	0	0	0	0	0	0.0331746	0.155184	0.0519907	0	0	0	0	0.0312633	0	0	0	0.0385402	125.991	33.7282	5.34013	19.9502	19.5789	14.6479	1.2773	0.0487948	0	0.133587	12.3936	0.0230123
F1A	Serum	NL3M2	Whole	Furse_Ex029_PlateA_161.mzXML / 161_P1_P1_D09_NL3M2	0	0	0	2.99421	0	0	0	0.220797	0	0	0	0	0	0	0	0	0	0	0	0.0388049	0.00187972	0	0.0963221	0	0	0	0	0	0.0684756	0.00126895	0	0	0	121.858	33.2153	6.15723	19.4953	21.2096	11.5143	0.955241	0	0	0.0639675	12.4472	0
F1A	Serum	NL4F2	Whole	Furse_Ex029_PlateA_207.mzXML / 207_P1_P1_E08_NL4F2	0	0	0	6.05534	0	0	0	1.23578	0	0	0	0	0	0	0	0	0	0	0	0	0.0674225	0.0743052	0.0576605	0	0	0	0	0	0.148976	0	0	0	0	148.082	10.9164	0.125023	8.52067	6.49443	3.92565	0.064685	0.0657867	0	0	14.1535	0
F1A	Serum	NL4F3	Whole	Furse_Ex029_PlateA_209.mzXML / 209_P1_P1_E09_NL4F3	0.104637	0.123159	1.48834	0.278496	0	0.966477	0	0.0995131	0	0	0	0	0	0.201034	1.13561	0	0	0	0	0	0.460104	0	0	0	0	0.0864447	0.310098	1.25211	0.0810875	0	0	0.107113	0	98.8742	16.2903	1.50931	14.0552	10.1305	7.22913	0	3.82377	0.177932	0	14.1942	0
F1A	Serum	NL4M1	Whole	Furse_Ex029_PlateA_163.mzXML / 163_P1_P1_D10_NL4M1	0.0528351	0	0.614076	2.96232	0	0.0374165	0.0353243	0.109773	0	0	0	0	0.0448848	0	0.481188	0	0.0445054	0	0.109185	0.0513534	1.65176	0	0.121956	0	0	0	0	0.12268	0.095638	0	0	0	0	163.34	42.4837	7.9444	24.9973	29.6547	21.5436	3.16887	0.506892	0.146776	0.0464502	11.4115	0
F1A	Serum	NL4M2	Whole	Furse_Ex029_PlateA_165.mzXML / 165_P1_P1_D11_NL4M2	0	0	0.825829	1.39821	0	0.664062	0	0.226143	0.0872516	0.1027	0	0	0.131739	0.434239	3.31087	0	0	0.114035	0	1.23097	7.12287	0	0	0	0.0750741	0	0.530078	1.16226	1.34377	0	0	0	0	107.819	44.5117	8.20659	28.737	30.9536	24.0511	4.95194	0.534886	0.200054	0.541296	12.1496	0
F1A	Serum	NL5F1	Whole	Furse_Ex029_PlateA_211.mzXML / 211_P1_P1_E10_NL5F1	0	0.0324828	0	3.52609	0	0	0	0.259481	0	0.06718	0	0	0	0	0	0	0	0	0.0534135	0.331671	0.0959077	0	0.150424	0	0	0	0.233789	0.32762	2.31828	0.130765	0.0818993	0	0	111.046	15.1819	0.784515	16.5224	8.01935	6.58842	0.0859189	0	0	0.0760972	21.6688	0
F1A	Serum	NL5F3	Whole	Furse_Ex029_PlateA_213.mzXML / 213_P1_P1_E11_NL5F3	0.111608	0	0	4.56828	0	0	0	0.149593	0	0	0	0	0.0606318	0	0	0.0902017	0	0	0	0.0853317	0.114244	0	0.209464	0	0	0	0	0	0	0	0	0	0.0622135	177.894	15.4969	0.316763	14.3637	6.46276	3.14137	0	0	0.0718161	0.191751	17.9633	0
F1A	Serum	NL5M1	Whole	Furse_Ex029_PlateA_167.mzXML / 167_P1_P1_D12_NL5M1	0	0	0.0321915	2.38062	0	0.05282	0	0.437378	0	0	0	0	0	0	0.0272818	0	0	0	0	0.0753123	0.0993946	0	0	0	0	0	0	0.0302576	0.0787892	0	0.0274699	0	0	97.0168	23.4136	3.67303	16.2411	13.8097	10.8144	0.769939	0	0	0.0297995	11.4956	0
F1A	Serum	NL6F1	Whole	Furse_Ex029_PlateA_215.mzXML / 215_P1_P1_E12_NL6F1	0	0	0	5.94584	0	0.102223	0	0.638611	0	0	0	0	0	0	0	0	0	0.0716482	0.0682603	0.208618	0	0.0576408	0.543844	0	0.000761037	0	0.135517	0.750478	0.925553	0	0	0	0	169.611	14.5507	0.301131	14.6876	6.65625	4.69731	0	0.0636293	0	0.177298	19.7193	0
F1A	Serum	NL6M1	Whole	Furse_Ex029_PlateA_193.mzXML / 193_P1_P1_E01_NL6M1	0	0	0	1.36043	0	0	0.099052	0.0740578	0	0	0	0	0	0	0	0	0.0636152	0	0	0	0	0	0.341704	0	0	0	0.0450582	0	0	0	0	0	0	120.685	44.1309	6.90182	25.2927	24.4976	18.1859	1.81232	0.0638519	0	0.474184	13.547	0
F1A	Serum	NL6M2	Whole	Furse_Ex029_PlateA_195.mzXML / 195_P1_P1_E02_NL6M2	0.0712879	0	0.239385	2.61943	0	0.0518309	0	0.213069	0	0	0	0.0629699	0	0	0	0	0	0	0	0.0594762	0	0	0.345012	0	0.0765622	0	0.0461576	0.0935375	0	0.00892285	0	0	0	150.433	46.1125	7.86684	25.2584	27.2818	17.3301	1.85238	0.271992	0	0.0571128	11.4667	0
F1A	Serum	NL7F2	Whole	Furse_Ex029_PlateA_241.mzXML / 241_P1_P1_F01_NL7F2	0	0.0842984	0	3.24637	0	0	0	0.129509	0	0	0	0	0	0	0	0	0.218126	0.157638	0	0	0	0.0976157	1.03034	0.11551	0.111108	0.0101382	0	0.0126197	0.194089	0	0	0	0	183.747	23.4998	0.293944	17.5114	5.80308	3.02199	0.162714	0	0	0.188237	22.0731	0.0392881
F1A	Serum	NL7M2	Whole	Furse_Ex029_PlateA_197.mzXML / 197_P1_P1_E03_NL7M2	0	0.0554828	0.0330224	3.21036	0	0	0.0506078	0.171701	0	0	0	0	0	0	0	0	0	0	0	0.0219319	0	0.0532368	0	0	0	0	0	0	0.00245174	0	0	0	0.0663999	131.512	33.1886	5.47636	20.1031	20.484	15.5897	2.8091	0	0	0.0953526	11.2366	0
F1A	Serum	NN1F1	Whole	Furse_Ex029_PlateA_023.mzXML / 023_P1_P1_A12_NN1F1	0.616108	0.129919	2.13407	1.92592	0	0.303708	0.119381	0.537525	0.38354	0.0885267	0.472585	0.0273015	1.74972	2.06098	4.78925	0.171408	1.55977	0.774413	0.68835	0.720138	5.8562	0	0.221264	0.202228	0.148077	0.518077	1.22654	1.92305	0.576814	0	0	0.0523436	0.0150859	173.078	44.593	9.66633	29.1789	27.4028	20.4326	4.49584	0.972365	0.117951	0.860674	6.15001	0
F1A	Serum	NN1F2	Whole	Furse_Ex029_PlateA_049.mzXML / 049_P1_P1_B01_NN1F2	0	0	0	3.5436	0	0.0616316	0.0203088	0.110719	0	0	0	0	0	0	0	0	0	0	0	0	0	0	0.0644988	0	0.068693	0	0	0	0.0564645	0	0	0	0	152.608	35.5818	4.36796	26.7001	24.7461	11.666	0.41631	0.131175	0	0.202983	13.2279	0
F1A	Serum	NN1M1	Whole	Furse_Ex029_PlateA_003.mzXML / 003_P1_P1_A02_NN1M1	0	0	0	2.8075	0	0	0	0.0861375	0	0	0	0	0	0	0.058351	0	0	0	0	0.00241488	0.618781	0	0.466057	0	0.108845	0	0	0	0	0	0	0	0	141.319	20.407	3.60494	17.6569	14.268	12.0907	0.642101	0	0	0	13.4734	0
F1A	Serum	NN2F1	Whole	Furse_Ex029_PlateA_051.mzXML / 051_P1_P1_B02_NN2F1	0	0	2.86961	7.89626	0	0.0544009	0	0.953375	0	0	0	0	0.0221743	0.0693713	0.424926	0	0.0289794	0	0	0.0267235	0.83682	0	0	0	0	0.0222507	0.0291873	0.022953	0.0292658	0	0	0	0	231.542	23.7426	4.3447	19.345	18.4275	11.743	1.55775	0.136465	0	0	15.9514	0
F1A	Serum	NN2F2	Whole	Furse_Ex029_PlateA_053.mzXML / 053_P1_P1_B03_NN2F2	0	0.0321398	0.0312231	4.36797	0	0	0	0.473918	0.209857	0	0	0.0339727	0	0.191152	0	0	0	0	0.0315578	0	0	0	0.0208332	0	0	0	0	0	0.0361348	0.0234145	0	0	0	150.568	19.8925	2.97495	14.969	14.3459	8.7389	0.0381489	0	0	0	17.9062	0.0170226
F1A	Serum	NN2M1	Whole	Furse_Ex029_PlateA_005.mzXML / 005_P1_P1_A03_NN2M1	0.0270644	0	0	2.79516	0	0	0	0.22422	0.0180014	0	0.0752695	0	0	0	0	0	0.00297703	0.0384606	0	0	0	0	0.0280846	0	0	0	0	0	0	0	0	0	0	124.016	19.2044	2.5884	16.08	12.3514	10.0516	0.429858	0	0	0	16.0215	0.0263976
F1A	Serum	NN3F2	Whole	Furse_Ex029_PlateA_055.mzXML / 055_P1_P1_B04_NN3F2	0	0	0	6.21045	0	0	0	0.566945	0.599774	0	0	0.0551867	0	1.39713	0	0	0.0723988	0.0536907	0	0	0	0	0.135738	0	0	0	0.0480678	0	0	0	0.0258622	0	0	195.909	16.1423	1.1806	14.323	12.7609	8.21242	0.107659	0.0388655	0	0	16.5806	0
F1A	Serum	NN3M2	Whole	Furse_Ex029_PlateA_007.mzXML / 007_P1_P1_A04_NN3M2	0	0	0	5.03765	0	0.0312056	0	1.47943	0	0	0	0.0248022	0	0	0	0	0	0	0	0.0425509	0.00241516	0	0.194165	0	0.0232326	0.0595625	0	0	0	0	0	0.0278431	0	164.999	12.9325	2.1985	9.7191	9.58176	6.668	0.0483564	0	0.00161949	0	17.2987	0
F1A	Serum	NN4F2	Whole	Furse_Ex029_PlateA_057.mzXML / 057_P1_P1_B05_NN4F2	0.381691	0.0419667	0.0312371	2.53624	0	0	0	0.0418783	0.504481	0.463885	0.309108	0	0.124026	0.0487048	0.0550304	0.123692	0.053875	0.130208	0.067349	0.215846	0	0	0.049892	0	0	0.0889543	0.166693	0.993022	0.635234	0	0	0	0	190.154	22.7835	3.45512	19.0677	13.1073	6.94892	0	0	0	0.371902	12.4962	0
F1A	Serum	NN4M1	Whole	Furse_Ex029_PlateA_009.mzXML / 009_P1_P1_A05_NN4M1	0	0	0	3.58778	0.0219787	0.0328749	0	0.463316	0.0535308	0	0	0.0253368	0	0	0	0	0	0	0.028862	0	0	0	0.0570843	0	0	0	0	0	0.0470358	0	0	0	0	131.881	34.6154	6.02074	18.0895	19.8068	13.5816	2.25872	0	0	0.0302339	10.256	0
F1A	Serum	NN5F3	Whole	Furse_Ex029_PlateA_059.mzXML / 059_P1_P1_B06_NN5F3	0	0	0	1.53835	0	0	0	0	0.112548	0	0.117519	0	0	0	0	0	0	0	0	0	0	0	0.181957	0	0	0	0	0	0	0	0	0	0	134.902	27.4575	2.55289	14.6225	17.5432	14.7555	0.603582	0	0	0	12.6288	0
F1A	Serum	NN5M1	Whole	Furse_Ex029_PlateA_011.mzXML / 011_P1_P1_A06_NN5M1	0.0391627	0	0.0243378	1.60664	0	0.0159908	0.0260167	0.343678	0.0257598	0.0187308	0	0.0183672	0.0914237	0.0271494	1.12383	0	0.0353636	0	0.13808	0.0174966	1.99331	0.0190674	0.114192	0.0208524	0	0	0.0302175	0.075727	0.0787846	0.00664927	0	0	0	124.698	43.1116	6.4419	31.9745	25.5485	21.9285	4.55855	0.0187692	0.0401251	0.448057	9.6056	0
F1A	Serum	NN6F2	Whole	Furse_Ex029_PlateA_061.mzXML / 061_P1_P1_B07_NN6F2	0	0	0	4.00743	0	0	0	0.490855	0.0713622	0	0	0.0391649	0.0306893	0.00875625	0.0136999	0	0	0	0	0	0	0.0475655	0.0309564	0	0	0.0068827	0	0	0.0407802	0	0	0	0	139.8	13.162	1.43804	11.0707	9.58022	7.08117	0.0379611	0	0	0	17.6372	0.0471709
F1A	Serum	NN6M1	Whole	Furse_Ex029_PlateA_013.mzXML / 013_P1_P1_A07_NN6M1	0	0.0178827	0	2.78334	0	0	0	0.508549	0	0	0	0	0	0.0145547	0	0.0217684	0	0	0.0162891	0	0	0	0.0248427	0	0	0	0	0	0.0893954	0	0	0	0	127.268	35.0801	6.27819	18.8773	20.6954	14.5165	2.83393	0.0225895	0.0472364	0.0379401	10.6959	0
F1A	Serum	NN6M2	Whole	Furse_Ex029_PlateA_015.mzXML / 015_P1_P1_A08_NN6M2	0	0	0.117402	0	0	0.254217	0	0	0	0	0	0	0	0.153649	0	0	0	0	0	0	0	0	0	0	0	0	0	0	0	0	0	0	0	133.866	39.7198	2.0112	21.066	10.8222	7.98419	0	0.665045	0	0	9.51461	0
F1A	Serum	NN7F1	Whole	Furse_Ex029_PlateA_063.mzXML / 063_P1_P1_B08_NN7F1	0.0456818	0.035131	0.0672724	3.95779	0	0	0	0.254001	0	0	0	0	0	0	0	0	0	0	0	0	0	0	0.2501	0	0	0	0	0	0	0	0	0	0	149.676	21.8779	2.03958	20.7951	16.6233	8.49943	0.140783	0.0440712	0	0	13.1529	0
F1A	Serum	NN7F2	Whole	Furse_Ex029_PlateA_065.mzXML / 065_P1_P1_B09_NN7F2	0.033928	0	0.0703673	3.03548	0	0	0	0.12616	0	0	0	0	0.034048	0.031243	0	0	0	0	0	0	0.044837	0	0	0	0	0.0274692	0.0574956	0	0.0385274	0	0	0	0	115.112	28.5061	5.02079	29.7871	24.7291	12.8846	0.846007	0	0	0	13.0816	0
F1A	Serum	NN7M1	Whole	Furse_Ex029_PlateA_017.mzXML / 017_P1_P1_A09_NN7M1	0.614923	0.323403	1.3354	1.21092	0.0316216	0.326777	0	1.08915	0.301451	1.35975	1.02164	0.226284	0.0682483	0.631598	0.416432	0.236547	0.188951	0.636509	1.98611	1.3259	0.108215	0	0.837956	1.31708	1.07331	1.31613	3.54586	5.81963	0.742337	0.356005	0.0538901	0.0487087	0.267047	320.325	30.6751	5.45725	22.2339	16.3804	8.64485	0.693696	0.603941	0.0447535	0.233553	5.32725	0
F1A	Serum	NN7M2	Whole	Furse_Ex029_PlateA_019.mzXML / 019_P1_P1_A10_NN7M2	0	0	0.0249045	7.38494	0	0	0	1.4014	0	0	0	0	0	0.0266632	0	0	0	0	0	0	0.0191051	0	0.0229773	0	0	0	0.0173636	0	0.0249174	0	0	0	0	217.657	17.5484	2.83181	14.5043	13.8346	8.9408	0.90826	0	0	0	16.0001	0
F1A	Serum	NN7M3	Whole	Furse_Ex029_PlateA_021.mzXML / 021_P1_P1_A11_NN7M3	0	0.00268782	0.690004	7.52414	0	0.0145853	0	1.21143	0.280515	0	0	0.0036498	0	1.32094	0.0654191	0	0.0236252	0.382938	0	0.0604384	0.0766152	0	0	0	0	0.0438221	0	0	0.027915	0	0	0	0.0154822	240.55	22.8862	4.2446	20.0438	18.5932	11.8842	2.03263	0	0.0338087	0	11.6881	0
[truncated: 395 more columns]

## Sheet: F1A, Serum, -ve
				x.targets.name	Cer_36:1_[M-H]1-	Cer_36:2_[M-H]1-	Cer_38:1_[M-H]1-	Cer_38:2_[M-H]1-	Cer_39:2_[M-H]1-	Cer_40:1_[M-H]1-	Cer_40:2_[M-H]1-	Cer_41:2_[M-H]1-	Cer_42:1_[M-H]1-	Cer_42:2_[M-H]1-	CL(70:05)_[M]2-	CL(76:07)_[M]2-	CL(78:00)_[M]2-	LPC_20:3_[M+OAC]1-	LPC_20:4_[M+Cl]1-	LPC_20:4_[M+OAC]1-	LPC_22:6_[M+Cl]1-	LPC_22:6_[M+OAC]1-	LPC_24:0_[M+OAC]1-	LPC_O-10:1_[M+OAC]1-	LPC-2O_20:1_[M+Cl]1-	LPC-O_18:1_[M+Cl]1-	LPE_20:4_[M-H]1-	LPE_20:5_[M-H]1-	LPE_22:6_[M-H]1-	LPE-O_18:0_[M-H]1-	LPE-O_18:1_[M-H]1-	LPE-P_16:0_[M-H]1-	LPG(35:0)_[M]-	LPI(20:4)	LPS_22:6_[M-H]1-	PA(32:0)	PA(32:1)	PA(34:0)	PA(34:1)	PA(34:2)	PA(36:1)	PA(36:2)	PA(36:4)	PA(38:5)	PA(38:6)	PA(40:7)	PC_28:1_[M+OAC]1-	PC_28:2_[M+Cl]1-	PC_28:2_[M+OAC]1-
				targets.mz	564.536	562.52	592.567	590.552	604.567	620.599	618.583	632.599	648.63	646.614	713.494	753.525	774.596	604.362	578.302	602.346	602.302	626.346	666.471	454.257	570.37	542.338	500.278	498.263	524.278	466.33	464.315	436.283	749.57	619.288	568.268	647.465	645.45	675.496	673.481	671.465	701.512	699.496	695.465	721.481	719.465	745.481	734.498	708.438	732.482
F1A	Serum	LL11F2	Whole	Furse_Ex029_PlateA_153.mzXML / 153_P1_P1_D05_LL11F2	0	0	0	0	0	0	0	0	0	0	0.0654861	0.138738	0.20953	1.91325	4.30546	7.28381	2.71543	5.11187	0.978976	0.0268607	1.49311	4.43993	9.66802	0.119392	11.3778	0.702861	0.473136	0.157743	0.156734	0.0906123	0.027085	0.0473373	0	0.0238543	0	0.178392	0.111242	0.909397	2.2717	0.100347	0.0268444	0.0187904	0	0.031431	0.0725294
F1A	Serum	LL11M1	Whole	Furse_Ex029_PlateA_109.mzXML / 109_P1_P1_C07_LL11M1	0.0160906	0	0	0	0	0.0556603	0	0	0.0439124	0.0837779	0.015867	0.184823	0.221964	1.80428	1.26019	4.41249	1.00511	3.29972	0.937285	0.0184417	1.11347	3.9317	9.94938	0.593827	12.5593	0.974369	0.204844	0.108676	0.248033	0.210163	0.0127362	0.0375339	0.0298653	0.0073798	0.0802773	0.454702	0.0278022	0.181759	1.46071	0.0442568	0.0094099	0.0631681	0	0.0164203	0.116653
F1A	Serum	LL3F1	Whole	Furse_Ex029_PlateA_111.mzXML / 111_P1_P1_C08_LL3F1	0	0	0.0302482	0	0	0	0	0	0	0.0607174	0.0725582	0.320022	0.199818	2.0959	1.89274	10.2028	1.58393	7.54788	0.647405	0.0195148	1.01952	2.94449	10.4265	0.146757	12.0921	0.362591	0.362766	0.147039	0.148533	0.119517	0	0.0412805	0	0.0574165	0.0851318	0.200796	0.130128	0.244566	4.11333	0.0282175	0.0270072	0	0	0	0.0278057
F1A	Serum	LL3F2	Whole	Furse_Ex029_PlateA_113.mzXML / 113_P1_P1_C09_LL3F2	0	0	0	0	0	0	0	0	0.181392	0.0330398	0.0397854	0.777706	0.24325	1.92584	6.23608	9.26657	4.58517	6.47499	1.06126	0.051528	1.36381	4.32443	14.0002	0.26361	15.1546	0.526872	0.425858	0.173855	0.230929	0.203704	0.0286627	0.125228	0	0.0391705	0.0733495	0.189957	0.0633072	0.149101	2.64684	0.0515777	0.0262713	0	0	0	0.0261114
F1A	Serum	LL3M1	Whole	Furse_Ex029_PlateA_067.mzXML / 067_P1_P1_B10_LL3M1	0	0	0	0	0	0	0	0	0.0348339	0	0.123069	0.525095	0.193728	1.07202	0.368788	4.08746	0.36025	3.00159	1.33192	0.0380129	1.19293	4.7602	7.95176	0.0865689	9.91782	0.627468	0.195005	0.0475971	0.0159082	0.0400661	0	0.0668685	0	0.0416275	0.0228535	0.493132	0.0602869	1.24908	2.99085	0.0950203	0	0.0258057	0	0.0259957	0.0943065
F1A	Serum	LL3M2	Whole	Furse_Ex029_PlateA_069.mzXML / 069_P1_P1_B11_LL3M2	0.0915403	0	0	0	0	0.740767	0	0	2.39501	0.0712887	0	0.136529	0.0959923	1.07956	3.00771	3.42035	2.3805	2.4892	0.280196	0.0269044	0.525497	2.56121	6.24572	0.255381	8.558	1.02947	0.145458	0.0712054	0.11153	0.038231	0	0	0	0	0.182121	0.535945	0.125678	0.231623	0.309808	0.02677	0.0492147	0.0166667	0	0.0540092	0.2386
F1A	Serum	LL4F1	Whole	Furse_Ex029_PlateA_115.mzXML / 115_P1_P1_C10_LL4F1	0	0	0	0	0	0	0	0	0	0	0.288624	0.068023	0.242852	1.5983	2.19499	8.17484	0.758594	5.47048	1.19932	0.0461622	1.83234	4.81181	11.6169	0.0614024	11.8819	0.399892	0.251143	0.236183	0.0958945	0.125101	0	0	0.0855579	0	0.765139	0.0718209	0.507725	0.27866	1.46089	0.091978	0	0	0	0.0344391	0
F1A	Serum	LL4M1	Whole	Furse_Ex029_PlateA_071.mzXML / 071_P1_P1_B12_LL4M1	1.30774	0	0.0189878	0	0	0.0278479	0	0	0.023844	0.0223279	0.0108825	0.163947	0.0389884	1.27518	0.651217	3.5788	0.310988	2.55224	1.25317	0.0230806	1.38972	4.7689	5.50356	0.0487515	7.27703	1.16024	0.180719	0.0691906	0.177757	0.0249412	0.0201442	0.0432927	0.0126956	0.0199603	0.0259277	0.115983	0.0272959	0.192876	1.60285	0.0240497	0.0239437	0	0	0.734114	1.04013
F1A	Serum	LL5F1	Whole	Furse_Ex029_PlateA_117.mzXML / 117_P1_P1_C11_LL5F1	0	0	0	0	0	0	0	0	0	0.0298289	0.117424	0.124767	0.150675	1.27614	1.28384	7.72495	0.462726	4.68665	1.67196	0.0846434	3.00188	5.3048	13.4445	0.132139	14.5553	0.50586	0.361801	0.148511	0.231656	0.0426522	0	0.0511495	0	0.0310415	0	0.0905082	0.0479008	0.0570015	2.35071	0.0275134	0	0.0483025	0	0	0.194955
F1A	Serum	LL5F2	Whole	Furse_Ex029_PlateA_119.mzXML / 119_P1_P1_C12_LL5F2	0.0261803	0	0.0296262	0	0	0	0	0	0	0.0507715	0.115796	0.0725839	0.237972	1.84184	2.49907	9.32703	1.57704	6.59545	1.14518	0	1.86973	4.1505	9.58689	0.142875	10.5381	0.493493	0.505174	0.276572	0.328411	0.351433	0	0.0351467	0.0112276	0.0289916	0.199864	0.119162	0.304004	0.362851	4.17334	0.0418687	0.0230405	0	0	0.0285998	0.149457
F1A	Serum	LL5M1	Whole	Furse_Ex029_PlateA_097.mzXML / 097_P1_P1_C01_LL5M1	0.0171311	0.0197893	0	0	0	0	0	0	0.0289435	0.0462877	0	0.0452199	0.111663	0.554083	0.525413	3.06682	0.160694	2.15495	1.05415	0	1.51493	3.26544	5.98653	0.0453325	7.84344	0.984636	0.202972	0.10258	0.0634359	0.041649	0.0147025	0	0	0	0	0.175968	0.0187775	0.217094	1.02881	0.0254568	0.0293511	0	0	0.0183809	0.425101
F1A	Serum	LL6F1	Whole	Furse_Ex029_PlateA_145.mzXML / 145_P1_P1_D01_LL6F1	0.0349211	0	0	0	0	0	0	0	0	0	0.0320929	0.05277	0.203022	2.14946	3.50909	8.21038	2.4208	6.27201	1.20589	0.092975	1.31635	5.29078	14.2279	0.104561	15.5175	0.663203	0.565841	0.102829	0.1649	0.0371105	0	0.0737425	0.0646284	0	0.165475	0.106096	0.335508	0.303075	1.80626	0.160852	0.0431108	0	0	0.0289261	0.132919
F1A	Serum	LL6M1	Whole	Furse_Ex029_PlateA_099.mzXML / 099_P1_P1_C02_LL6M1	0	0	0.0195846	0	0	0	0	0	0.0203528	0.0448379	0	0.0612903	0.128409	0.888697	0.321819	2.75464	0.329243	2.2113	0.848259	0	0.89188	3.90932	8.24435	0.101447	10.316	0.554087	0.322944	0.0416613	0.116731	0.0447709	0.0198233	0.0530064	0	0	0.046554	0.528202	0.0699943	0.0814736	0.702954	0.03565	0.0415288	0.0314581	0	0.0241393	0.231673
F1A	Serum	LL6M2	Whole	Furse_Ex029_PlateA_101.mzXML / 101_P1_P1_C03_LL6M2	0.0473908	0	0	0	0	0	0	0	0.0306317	0.0757113	0	0.0453172	0.0368052	1.34177	2.41509	2.84396	2.50165	2.50988	0.420524	0.0687215	0.62216	2.74678	9.37877	0.111801	13.6566	0.760526	0.380456	0.286486	0.138276	0.0637577	0.0161176	0.0315992	0.030901	0.0165312	1.59834	0.251815	1.85642	1.11946	0.548683	0.0317242	0	0	0	0	0.084485
F1A	Serum	LL8F2	Whole	Furse_Ex029_PlateA_147.mzXML / 147_P1_P1_D02_LL8F2	0.0396271	0	0	0	0	0	0	0	0.0347416	0	0.0610889	0.215412	0.0798211	2.02267	2.16256	11.9549	0.761452	7.14737	1.81233	0	2.2131	5.28694	11.361	0.113973	13.0466	0.29668	0.985845	0.0781106	0.100171	0.198754	0	0.0454504	0.0462561	0	0.0430135	0.0733274	0.121687	0.263353	1.33893	0	0.0794932	0	0	0.0602185	0
F1A	Serum	LL8M1	Whole	Furse_Ex029_PlateA_103.mzXML / 103_P1_P1_C04_LL8M1	0.0116731	0	0	0	0	0.0432465	0	0	0.0793644	0.0920815	0	0.0627965	0.124795	1.69235	3.54701	4.67162	3.06505	4.34522	0.749511	0	1.16996	3.6409	6.43975	0.0513138	9.55439	0.77404	0.112252	0.0279832	0.158597	0.0554181	0	0	0	0.0154886	0.0199457	0.197889	0.0243923	0.119408	1.4896	0.0234057	0.0358087	0	0	0.0209206	0.104252
F1A	Serum	LL8M2	Whole	Furse_Ex029_PlateA_105.mzXML / 105_P1_P1_C05_LL8M2	0.867228	0	0.566565	0.020123	0	2.37887	0	0	4.74292	0.0804733	0.0382371	0.0796977	0.0315802	1.5002	0.520244	3.99663	0.0950279	2.9188	0.594722	0	1.38886	4.28634	4.23434	0.0484262	5.89593	1.44874	0.0665188	0.0628962	0.298587	0.0315525	0	0.0798416	0.0408952	0	0.0125352	0.0443331	0	0.19098	0.197337	0.0423439	0.4374	0	0	0.622597	0.359345
F1A	Serum	LL9F1	Whole	Furse_Ex029_PlateA_149.mzXML / 149_P1_P1_D03_LL9F1	0.0611929	0	0	0	0	0.0194506	0	0	0.0735254	0.0307587	0.0475414	0.082115	0.129326	0.708342	0.728878	3.0679	0.547264	2.29336	0.64269	0	0.635054	2.49034	6.85589	0.301246	9.81591	0.564228	0.165971	0.306256	0.137979	0.0414255	0	0.0746492	0.0152204	0.0155407	1.07657	0.634644	1.15602	0.79162	1.65072	0.0156366	0.0149513	0.0155864	0.0137149	0.0165826	0.0891547
F1A	Serum	LL9F2	Whole	Furse_Ex029_PlateA_151.mzXML / 151_P1_P1_D04_LL9F2	0.0317479	0	0	0	0.0239544	0.0469399	0	0	0.107848	0.0671399	0.0805341	0.268271	0.126879	1.05242	0.334294	3.45129	0.434436	3.04066	0.688377	0.0253448	1.01615	3.41482	7.74221	0.169732	10.4511	0.700944	0.20887	0.066353	0.106047	0.0225281	0.0149421	0.0579261	0	0.0121316	0.0378473	0.283074	0.0642811	0.657349	2.52306	0.0760898	0.0378241	0.0172201	0	0.0348787	0.0890112
F1A	Serum	LL9M1	Whole	Furse_Ex029_PlateA_107.mzXML / 107_P1_P1_C06_LL9M1	0	0	0.0123718	0	0	0	0	0	0.0361423	0.0326181	0.0294142	0.159374	13.8567	1.8253	1.10258	5.20569	0.711804	3.72976	0.853493	0.0192782	0.904399	3.56315	9.46804	0.283565	12.1889	0.544235	0.185158	0.0563848	0.386147	0.0520576	0.0286405	0.045025	0.0144071	0.0206723	0.0925036	0.344263	0.0711679	0.137926	2.57197	0.0450904	0.030894	0.0130496	0	0	0.129695
F1A	Serum	LN1F1	Whole	Furse_Ex029_PlateA_263.mzXML / 263_P1_P1_F12_LN1F1	0.297813	0	0.0201088	0	0.00858904	0.012489	0.0208514	0	0	0.16498	0.0152894	0	0.392682	0.404997	10.0063	1.27216	5.64867	1.67494	0	0.029822	0.0469952	0.108279	2.69636	0.0267151	4.24759	0.0441682	0.788441	0.386588	0.0263808	0.0115306	0	0.185556	0.0271638	0.574687	5.48879	0.106525	7.90006	3.34826	0.226778	0.16807	0	0.0220829	0	0	0
F1A	Serum	LN2F2	Whole	Furse_Ex029_PlateA_289.mzXML / 289_P1_P1_G01_LN2F2	0.0410832	0.0919121	0	0	0	0	0	0	0.0471158	0.0419641	0.0776819	0.105429	0.119679	2.05808	2.2002	9.58934	1.12156	6.90326	1.3725	0	1.66641	5.06087	10.9379	0.0413833	13.991	0.297128	0.765785	0.0384936	0.151813	0.0703073	0	0.0450506	0	0.0870187	0.237861	0.167765	0.817471	0.758376	2.65926	0.0475891	0	0	0	0.0327028	0
F1A	Serum	LN3F2	Whole	Furse_Ex029_PlateA_291.mzXML / 291_P1_P1_G02_LN3F2	0.00296711	0.107661	0	0	0	0	0	0	0	0	0	0.147763	0.202608	1.69897	1.88431	14.5759	0.0595723	9.6861	1.29972	0.149655	1.94879	4.40356	8.97083	0.0878342	12.221	0.207188	0.359306	0.0581147	0.15304	0.0442182	0	0	0	0	0.14776	0.296676	0.256583	0.708343	0.956729	0	0	0	0	0.0509543	0
F1A	Serum	LN3M1	Whole	Furse_Ex029_PlateA_243.mzXML / 243_P1_P1_F02_LN3M1	0.030338	0.0222924	0	0	0	0	0	0	0	0.0343528	0	0.0817319	0.19053	1.64305	3.50754	10.3132	2.54939	7.33176	1.60096	0.0871495	2.391	5.55436	11.8845	0.0622944	14.0969	0.42039	0.295047	0.0844521	0.0676272	0.213547	0	0.0285801	0	0	0	0.13125	0.375526	0.37434	2.97108	0.0273571	0.0170782	0	0	0.0381868	0.0261622
F1A	Serum	LN3M2	Whole	Furse_Ex029_PlateA_245.mzXML / 245_P1_P1_F03_LN3M2	0.0471599	0	0	0	0	0	0	0	0.0905352	0	0.104655	2.80777	0.0924171	0.29277	0.224591	3.13494	0.219274	2.59326	0.905099	0	0.150284	3.41994	8.90315	0.0831891	14.5264	0.43864	0.155923	0.0557831	0.1331	0.043646	0	0.0484874	0.0360946	0	0	0.146266	0.0963079	0.193827	0.543283	0	0.111069	0.0954153	0	0	0.0703882
F1A	Serum	LN4F1	Whole	Furse_Ex029_PlateA_293.mzXML / 293_P1_P1_G03_LN4F1	0.0457053	0	0	0	0	0	0	0	0.208339	0.0349775	0.049153	0.216132	0.0965427	2.10815	2.7936	11.8517	0.948414	7.04649	1.56653	0	1.93396	5.06301	13.5296	0	14.9051	0.729295	0.549724	0.135937	0.0991396	0.0673862	0.042864	0.124258	0.0390863	0.0635935	0.0430362	0.0892972	0.120523	0.150447	1.14518	0	0	0.0408516	0	0.052616	0.0692921
F1A	Serum	LN4F2	Whole	Furse_Ex029_PlateA_295.mzXML / 295_P1_P1_G04_LN4F2	0.0396311	0	0	0	0	0	0	0	0.0425946	0	0.0311136	0.206694	0.133375	2.15924	4.32238	9.61784	2.47414	6.39723	1.04375	0.0674738	2.15524	5.676	11.7594	0.0345504	13.9719	0.346055	0.272001	0.139039	0.0667967	0.0366942	0	0.0787103	0.0916136	0.0762795	0.0747834	0.0710207	0.15432	0.109768	2.09971	0	0.129852	0.0404809	0	0	0.0467141
F1A	Serum	LN4M1	Whole	Furse_Ex029_PlateA_247.mzXML / 247_P1_P1_F04_LN4M1	0.0005368	0	0	0	0	0	0	0	0	0.0282015	0.11915	0.142335	0.133085	0.486038	0.202515	3.30654	0.244344	2.76624	1.32237	0.0619426	1.21804	5.21534	8.7913	0.185127	13.8441	0.49207	0.280951	0.210184	0.0759514	0.0286917	0	0.0371648	0	0.0231111	0	0.0995523	0.0532297	0.173754	1.4471	0.0394309	0	0	0	0	0
F1A	Serum	LN4M2	Whole	Furse_Ex029_PlateA_249.mzXML / 249_P1_P1_F05_LN4M2	0	0	0	0	0	0	0	0	0.770056	0	0.0337579	0.335141	0.104177	2.87975	7.27318	12.4753	3.46651	6.26205	0.562729	0.201599	0.715047	5.30675	8.93084	0.0965901	10.7592	0.846438	0.397051	0.197774	0.18869	0.0725525	0	0.0515717	0.0486144	0.0695129	0.0485716	0.0603448	0.0840214	0.246885	1.98976	0	0.0581651	0.0281628	0	0	0
F1A	Serum	LN5F2	Whole	Furse_Ex029_PlateA_297.mzXML / 297_P1_P1_G05_LN5F2	0	0	0.161221	0	0	0	0	0	0	0	0.395149	1.44367	0.0376186	0.163075	1.54324	2.34902	0.742409	1.31285	1.70347	0.185356	1.13557	4.45777	12.5981	0.157193	15.0482	0.489864	0.637345	0.255516	0.302979	0	0.0170639	0.198053	0.183864	0.270342	0.506626	0.28679	1.05145	0.777019	4.88851	0.251352	0.196826	0.13164	0	0	0
F1A	Serum	LN5M1	Whole	Furse_Ex029_PlateA_251.mzXML / 251_P1_P1_F06_LN5M1	0.210436	0.0670417	0.144028	0	0	0	0	0	0.0474047	0	0.107615	0.199053	0.00963174	0.683305	2.28246	3.37845	0.191092	1.18693	0.961494	0.0929727	1.06952	5.72018	6.6959	0.0349243	8.08667	1.12972	0.490433	0.134807	0.43428	0.0356187	0	0.106156	0.0295735	0.131941	0.0580724	0.135083	0.143185	0.353359	1.09589	0.079266	0	0	0	0	0.0457077
F1A	Serum	LN6F1	Whole	Furse_Ex029_PlateA_299.mzXML / 299_P1_P1_G06_LN6F1	0.809826	0	0.396946	0	0	0.25505	0	0	0.0774439	0	0	0.271058	0.0466318	0.125792	1.88991	3.07145	0.746075	1.6365	1.89965	0.0457971	2.03544	6.64241	13.8162	0.00900214	13.2892	1.07905	0.467976	0.143007	0.265749	0.141928	0.114555	0.0842462	0.207823	0.179033	0.0937851	0.0980798	0.173002	0.595333	1.67967	0	0.0935984	0	0	0	0.121525
F1A	Serum	LN6F2	Whole	Furse_Ex029_PlateA_301.mzXML / 301_P1_P1_G07_LN6F2	0.668741	0.0371422	0	0	0	0	0	0	0.0339952	0.210765	0	0	0.300049	1.4231	2.51408	6.67135	1.2469	4.3722	0.87317	0	0.923622	2.5735	4.69296	0.110244	7.68051	0.444722	0.254417	0.0239757	0.0269503	0.0260715	1.43809	0.225427	0.0212189	0.55923	3.87178	0.149321	5.97586	3.20663	0.175509	0.0891874	0.0418162	0.0142814	0	0.030959	0.157984
F1A	Serum	LN6M1	Whole	Furse_Ex029_PlateA_253.mzXML / 253_P1_P1_F07_LN6M1	1.48149	0	1.44443	0.0989477	0	0.769326	0	0	0.757452	0	0.0848759	0.604126	0.0945502	0.499795	0.679777	3.46551	0.411742	2.07843	0.986799	0.0449104	0.83386	4.78969	10.7084	0.126333	16.8762	1.30712	0.457668	0.177317	0.0110055	0.0377891	0	0.191569	0	0.116882	0.306819	0.0695952	0.622352	0.376213	2.09668	0	0.170251	0.0628829	0	0	0.0773549
F1A	Serum	LN6M2	Whole	Furse_Ex029_PlateA_255.mzXML / 255_P1_P1_F08_LN6M2	1.07495	0.0292272	0.0311424	0	0	0.0544174	0.0537647	0	0.089029	0.0600349	0.0284797	0.0412248	0.123366	0.688563	1.28122	2.97422	0.691729	2.43194	0.375452	0.286875	0.461463	1.94057	2.11424	0.0760479	8.1201	0.524813	0.164584	0.042414	0	0	2.38059	1.9769	0	2.45756	3.20319	0.285672	5.71922	3.09891	0.0882248	0.113383	0.0218515	0.0485772	0	0	0.0285552
F1A	Serum	LN6M3	Whole	Furse_Ex029_PlateA_257.mzXML / 257_P1_P1_F09_LN6M3	0.0196235	0	0	0	0	0.0690939	0	0	0.023748	0.0415168	0.0085178	0.260051	0.0963948	0.776888	0.172704	2.8983	0.235509	2.94632	1.24034	0.0127919	0.989613	4.42387	6.19414	0.05382	10.1565	0.476633	0.29036	0.0390192	0.055714	0.0272515	0.00047593	0.0447643	0	0	0.132379	0.276448	0.152251	0.230955	0.707553	0.0267707	0	0.0286985	0	0.0198539	0.156096
F1A	Serum	LN7F1	Whole	Furse_Ex029_PlateA_303.mzXML / 303_P1_P1_G08_LN7F1	0.552648	0	0	0.0308229	0	0.025962	0	0	0.211511	0.0548667	0.14698	0.0635519	0.0357945	2.05194	2.16247	6.97594	1.20764	5.13862	0.684009	0.319394	0.558394	2.81587	4.25967	0.081854	11.1369	0.811524	0.116278	0.0350996	0.0765243	0	0.642638	0.218126	0.0339369	0.0447949	0.645569	1.61359	1.2304	1.20239	0.224592	0	0.0311885	0	0.0300651	0.227278	0.23027
F1A	Serum	LN7F2	Whole	Furse_Ex029_PlateA_305.mzXML / 305_P1_P1_G09_LN7F2	0	0	0.0304528	0	0	0	0	0	0.0354288	0	0	0.497412	0.0878971	2.11455	1.50283	11.4679	0.162578	7.46997	1.42658	0.053757	1.80297	6.1895	12.8008	0.0716854	11.4954	0.889379	1.25511	0.478468	0.221484	0	0.0720219	0.0880118	0.0767595	0	0	0.172951	0	0.34676	1.59364	0.0501273	0.0410823	0	0	0.0327931	0
F1A	Serum	LN7M1	Whole	Furse_Ex029_PlateA_259.mzXML / 259_P1_P1_F10_LN7M1	2.18937e-05	0	0	0	0	0	0	0	0.0431228	0.0892152	0	0.172894	0.134473	2.25906	6.4544	10.0543	4.53991	6.407	1.25526	0.0278983	1.8584	4.6972	14.3873	0.0760564	16.5894	0.424399	0.265357	0.0811118	0.197118	0.175459	0	0.0656017	0.0315634	0	0.13429	0.0391994	0.373567	0.166484	1.79125	0.0370054	0	0	0	0.022027	0.0562877
F1A	Serum	LN7M2	Whole	Furse_Ex029_PlateA_261.mzXML / 261_P1_P1_F11_LN7M2	0.28594	0.0363583	0	0	0	0	0	0	0	0	0.0571556	0.0527719	4.47045	0.89928	2.8116	2.74398	2.00136	2.19251	0.382642	0.0800088	0.339444	1.95767	4.76143	0.0237481	6.71178	0.40658	0.767294	0.38643	0.0888801	0.0149294	0	0.0730641	0	0.0652206	2.71907	0.0598804	4.03912	1.51804	0.264018	0.0303735	0.0189913	0.0170661	0	0	0
F1A	Serum	NL1M1	Whole	Furse_Ex029_PlateA_155.mzXML / 155_P1_P1_D06_NL1M1	0	0	0	0	0	0.0210287	0	0	0.0522691	0	0.0250436	0.239181	0.0904729	0.578653	0.328427	2.14307	0.243762	1.62437	0.821018	0.0554506	1.14321	4.36303	7.30718	0.122676	11.6743	0.62062	0.203404	0.138667	0.239478	0.0400589	0	0.040508	0	0.0394901	0.0503139	0.348139	0.0513102	0.170927	0.982856	0.0304219	0.0208247	0	0	0.0255427	0.154798
F1A	Serum	NL1M2	Whole	Furse_Ex029_PlateA_157.mzXML / 157_P1_P1_D07_NL1M2	0.0231176	0	0	0	0	0	0	0	0.0294968	0.0185249	0.0625826	0.133578	0.137014	1.12099	1.07985	4.95592	0.41105	2.26743	0.99789	0.046426	1.1947	4.17767	6.45181	0.0477686	8.36312	0.978166	0.36134	0.148055	0.205466	0.0221453	0.0144519	0.0350489	0.0235567	0.0411366	0.0664599	0.361294	0.0696122	0.199185	1.86602	0.0567541	0.0463356	0.0187203	0	0.0210314	0.185618
F1A	Serum	NL2F1	Whole	Furse_Ex029_PlateA_199.mzXML / 199_P1_P1_E04_NL2F1	0.0326375	0	0	0	0	0	0	0	0	0.0351135	0.102748	0.253334	0.0611692	0.70446	0.831721	6.93853	0.0834036	3.39511	1.87476	0.0287315	2.36498	6.27882	12.4041	0.0502684	14.9297	0.640607	0.514409	0.106243	0.0429979	0.165958	0	0.0399884	0.027326	0.0736812	0.0467107	0.088983	0.0735025	0.0803614	2.40765	0.0307002	0	0	0	0	0.0409152
F1A	Serum	NL2F2	Whole	Furse_Ex029_PlateA_201.mzXML / 201_P1_P1_E05_NL2F2	2.04532	0.109005	1.63307	0.0359952	0	1.04051	0	0	0.820071	0.0605451	0	0.661717	0.0763248	0.605158	4.40243	6.90278	3.60283	4.3703	1.46474	0	3.1009	6.40053	9.90326	0	11.9603	0.828796	0.39572	0.0607564	0.17378	0.264911	0	0.0378849	0.126752	0	0.41184	0.526618	0.70407	0.514532	1.27448	0	0.114723	0	0	0	0
F1A	Serum	NL2F3	Whole	Furse_Ex029_PlateA_203.mzXML / 203_P1_P1_E06_NL2F3	0.906548	0	0	0	0	0	0	0	0	0	0.0384271	0	0.0918324	2.0829	6.39771	9.25909	3.94371	5.5725	0.330549	0.036631	1.109	2.83604	4.1561	0.0899051	15.0594	0.435006	0.184121	0.0120494	0.0837553	0.0916508	2.47316	0.407153	0.0354269	0.451585	0.840992	0	1.61483	0.278641	0.0360589	0.123871	0.0406134	0	0	0.0377567	0.133263
F1A	Serum	NL3F1	Whole	Furse_Ex029_PlateA_205.mzXML / 205_P1_P1_E07_NL3F1	0.00126389	0	0	0	0	0	0	0	0.0656178	0	0	0.435099	0.112559	1.09228	1.55721	7.13415	0.727219	4.38476	1.79204	0	2.8595	6.0199	14.6472	0.081914	17.2653	0.680222	0.807112	0.230901	0.200814	0.207704	0	0.118054	0.0683644	0.0493106	0	0.176317	0.0464848	0.230112	0.849651	0.0802059	0.0399861	0	0	0.0346629	0.0727003
F1A	Serum	NL3M1	Whole	Furse_Ex029_PlateA_159.mzXML / 159_P1_P1_D08_NL3M1	0.000942461	0	0	0	0	0.0500245	0	0	0	0	0.0531685	0.0223729	0.176663	1.26069	0.606761	4.84949	0.537217	3.77317	0.920151	0	0.979828	4.11785	8.06974	0	11.4758	0.656944	0.1498	0.109699	0.0634682	0.0438256	0	0.026009	0.0161985	0.0516562	0.113512	0.234148	0.0480049	0.209778	2.45968	0.0628568	0	0	0	0.0228307	0.0557868
F1A	Serum	NL3M2	Whole	Furse_Ex029_PlateA_161.mzXML / 161_P1_P1_D09_NL3M2	0	0	0	0	0	0	0	0	0	0.181633	0	0.201838	0.173112	1.25895	1.20409	4.68728	0.935892	4.04807	0.997114	0	0.898284	4.48267	11.7759	0.359154	15.2924	0.633727	0.328887	0.185426	0.108257	0.0370574	0	0.0730311	0.0328147	0.0360917	0.0877022	0.188091	0.161959	0.178611	1.59699	0.0260068	0	0.00830902	0	0.0194225	0.0156724
F1A	Serum	NL4F2	Whole	Furse_Ex029_PlateA_207.mzXML / 207_P1_P1_E08_NL4F2	0	0.0234773	0	0	0	0	0	0	0	0	0	0.113321	0.151899	1.42862	2.45402	10.6672	0.957011	5.94828	1.629	0.0349846	2.4076	4.41118	14.1255	0.0910743	16.8959	0.360463	0.257432	0.0254872	0.117291	0.0558701	0.0202413	0.0258222	0	0.021502	0.0284114	0.171365	0.0819519	0.152203	2.30853	0.165041	0	0	0	0.038943	0.114103
F1A	Serum	NL4F3	Whole	Furse_Ex029_PlateA_209.mzXML / 209_P1_P1_E09_NL4F3	0.627527	0	0.0445772	0	0	0.0896884	0	0	0.520173	0	0.0432479	0.092905	0.0432668	1.81246	8.25936	15.4829	4.03181	8.68875	0.704921	0.0448895	1.58874	2.6738	8.25026	0.231357	19.533	0.383681	0.0513925	0.0499557	0.187355	0.0600251	0.0880496	0.116077	0.118873	0.106289	0.260725	0.121324	0.918601	0.334852	0.166952	0.0763061	0.179123	0	0	0.0472922	0.0705186
F1A	Serum	NL4M1	Whole	Furse_Ex029_PlateA_163.mzXML / 163_P1_P1_D10_NL4M1	0.0249018	0	0	0	0	0.0249494	0	0	0.074723	0	0	0.552651	0.0527209	1.0647	3.45729	5.1001	3.0699	4.16015	0.443733	0.00958443	0.669159	4.24805	9.68261	0.236277	14.3653	0.918614	0.248964	0.123998	0.139305	0.0440403	0	0.0789054	0.02779	0.0589083	0.190832	0.168076	0.355691	0.272424	0.683602	0.0569303	0.0241337	0.0275713	0	0	0.038434
F1A	Serum	NL4M2	Whole	Furse_Ex029_PlateA_165.mzXML / 165_P1_P1_D11_NL4M2	0.136007	0	0	0	0	0.157806	0	0	0.488753	0.0579564	0	0.318749	0.0796655	1.04607	4.01429	2.41167	2.99396	1.42226	0.152325	0.0522988	0.429072	2.64124	6.43013	0.160102	9.59767	0.55674	0.290025	0.111743	0.0810839	0.0613016	0	0.0869018	0.023651	0.0484026	1.95314	0.217815	2.50287	1.21511	0.501829	0.015999	0.00876606	0	0	0	0.0803853
F1A	Serum	NL5F1	Whole	Furse_Ex029_PlateA_211.mzXML / 211_P1_P1_E10_NL5F1	0.0831697	0	0.0216514	0	0	0	0	0	0	0.0422923	0.0926209	0.117254	0.153028	1.73537	2.73415	6.28702	1.58361	4.2278	1.03183	0	1.23606	2.59059	9.37233	0.165979	11.0289	0.253228	0.415408	0.456494	0.115026	0.142672	0	0.040176	0.0115006	0.0948938	2.4806	0.118115	2.8713	0.978449	2.12148	0.0259487	0.0204666	0.0154439	0	0.0233072	0
F1A	Serum	NL5F3	Whole	Furse_Ex029_PlateA_213.mzXML / 213_P1_P1_E11_NL5F3	0	0	0.0393603	0	0	0	0	0	0	0	0	0.405185	0.133611	3.06477	2.39677	11.2626	1.12323	7.54166	1.89509	0.0340865	3.28012	6.54976	11.7513	0.139972	14.2204	0.409371	0.597313	0.160882	0.0868403	0.228666	0	0.0647106	0.0406547	0.0701561	0.0523539	0.154609	0.237746	0.185319	3.33509	0.164798	0.0324782	0	0	0	0
F1A	Serum	NL5M1	Whole	Furse_Ex029_PlateA_167.mzXML / 167_P1_P1_D12_NL5M1	0.016549	0	0	0	0	0	0	0	0	0.0196096	0.0477372	0.144246	0.228551	1.22539	0.784921	4.4635	0.537595	3.46689	0.568297	0.0181417	0.871869	3.5389	7.50579	0.0575148	9.44659	0.567033	0.345391	0.0647156	0.584005	0.116052	0.00708309	0	0.0324479	0	0.46432	0.132378	0.461503	0.262211	3.68206	0.0293199	0.0438838	0.00205253	0	0	0.0686208
F1A	Serum	NL6F1	Whole	Furse_Ex029_PlateA_215.mzXML / 215_P1_P1_E12_NL6F1	0.0393449	0	0.0343032	0	0	0	0	0	0.0423986	0	0	0.136196	0.13544	1.89874	2.37227	9.59058	1.58147	6.12523	1.50172	0	2.24085	5.45026	10.3695	0.0776005	13.0295	0.427197	0.509885	0.115865	0.21557	0	0	0.0564704	0	0.117653	0.96377	0.16393	1.66676	0.446606	4.10076	0.0219521	0	0	0	0.0353169	0.0433012
F1A	Serum	NL6M1	Whole	Furse_Ex029_PlateA_193.mzXML / 193_P1_P1_E01_NL6M1	0.03452	0.0235691	0	0	0	0.0273013	0	0	0.0282634	0	0.0532994	0.0474687	0.0955036	0.771825	0.199888	2.78351	0.190192	2.70747	1.06989	0	0.318519	3.36904	6.93404	0.0810747	11.1318	0.529564	0.438339	0.140473	0.104612	0	0	0.0324075	0.0276236	0	0.295101	0.092065	0.577652	0.176432	0.590016	0.0815291	0	0	0	0.0184207	0.122122
F1A	Serum	NL6M2	Whole	Furse_Ex029_PlateA_195.mzXML / 195_P1_P1_E02_NL6M2	0.0272451	0	0	0	0	0.0262066	0	0	0.0668581	0	0	0.324661	0.0992338	1.0273	3.9928	4.14384	3.12617	3.25775	1.35121	0.0500934	0.977398	4.34457	10.1939	0.108933	13.3748	0.759869	0.766201	0.0965431	0.150202	0.044133	0.0205574	0.0784041	0.0492672	0.0312011	0.130464	0.185896	0.407854	0.197149	1.66484	0.0188709	0.0237035	0.012258	0	0.0231138	0.0314551
F1A	Serum	NL7F2	Whole	Furse_Ex029_PlateA_241.mzXML / 241_P1_P1_F01_NL7F2	0.0537431	0	0	0	0	0	0	0	0	0	0.0643807	0.252504	0.210722	0.607988	2.52679	12.3186	0.822061	6.87335	1.52401	0.137613	1.24534	6.18869	10.1523	0.047621	12.6098	0.615547	0.596732	0.0928043	0.233773	0	0	0	0.0465552	0	0	0.368201	0.756114	0.916167	6.67852	0.205572	0.0523834	0	0	0	0.0670908
F1A	Serum	NL7M2	Whole	Furse_Ex029_PlateA_197.mzXML / 197_P1_P1_E03_NL7M2	0	0	0	0	0	0	0	0	0	0.025333	0.020496	0.27739	0.187245	1.51244	0.60601	5.33775	0.637569	4.33696	1.61509	0	1.6997	5.2384	11.724	0.267241	15.798	0.790714	0.467545	0.156701	0.107023	0.130748	0	0.0940048	0.0188725	0.0269786	0.0239784	0.213232	0.0993311	0.168079	1.16111	0.0241894	0.0222307	0	0.0234452	0.0456517	0.149206
F1A	Serum	NN1F1	Whole	Furse_Ex029_PlateA_023.mzXML / 023_P1_P1_A12_NN1F1	0.0817529	0.0206652	0.0702407	0	0	0.542041	0	0	2.56605	0.231269	0.0535066	1.04623	0.0392446	1.10088	8.70134	4.77652	6.88328	3.52262	0.432825	0.0461262	0.790481	3.07779	7.55185	0.221777	10.1359	0.611895	0.0840982	0.0524293	0.255553	0.0311439	0.0187945	0	0.0555051	0.0195747	0.0806206	0.208301	0.0258517	0.235875	1.28883	0.0322118	0.0157367	0	0	0.0443966	0.134903
F1A	Serum	NN1F2	Whole	Furse_Ex029_PlateA_049.mzXML / 049_P1_P1_B01_NN1F2	0.0282318	0	0	0	0	0	0.0192754	0	0	0	0	0.137032	0.186297	1.11368	3.17625	9.65317	2.13796	6.87026	1.66675	0.0308804	3.00439	4.98219	11.1787	0.0659336	12.6126	0.640723	0.361733	0.138699	0.25169	0.248638	0	0.0633189	0	0.0402152	0	0.0679658	0.12624	0.318855	4.02265	0	0	0	0	0.0610803	0.0224638
F1A	Serum	NN1M1	Whole	Furse_Ex029_PlateA_003.mzXML / 003_P1_P1_A02_NN1M1	0.0255091	0	0	0	0	0.0161094	0	0	0.0458291	0	0.0199093	0.0625964	0.0655005	1.89512	3.14611	7.47438	2.07947	4.34622	1.58522	0	1.07164	3.73288	8.17171	0.15327	8.81205	1.11396	0.213017	0.0879997	0.137291	0.147998	0	0.0146976	0.0290286	0.0356307	0	0.201183	0.00495189	0.178737	1.78957	0.0437724	0	0.0418135	0.0249874	0.0257691	0.246964
F1A	Serum	NN2F1	Whole	Furse_Ex029_PlateA_051.mzXML / 051_P1_P1_B02_NN2F1	0	0	0	0	0	0.0160371	0	0	0.0871401	0	0	0.150202	0.105789	2.33332	6.44379	10.8174	2.61994	4.75303	1.35622	0	1.83826	2.79349	9.03314	0.0369925	8.11511	0.355759	0.173168	0.0197844	0.0889688	0.235353	0.0117892	0.0785312	0	0	0.0192967	0.0890824	0.0214076	0.171161	0.905707	0.0183449	0.077631	0	0.0198531	0	0.180385
F1A	Serum	NN2F2	Whole	Furse_Ex029_PlateA_053.mzXML / 053_P1_P1_B03_NN2F2	0.00328408	0	0	0	0	0	0	0	0.0594891	0	0.349945	0.80756	0.17867	2.42593	2.64336	10.0091	1.8339	7.17773	0.968248	0.0555644	2.34068	5.04578	15.7049	0.313119	17.4085	0.692648	0.270708	0.144582	0.125132	0.261162	0.0128972	0.0352192	0.121545	0.0463549	0.0280833	0.0601504	0	0.193224	3.95206	0.0472417	0.065286	0	0	0	0.0820288
F1A	Serum	NN2M1	Whole	Furse_Ex029_PlateA_005.mzXML / 005_P1_P1_A03_NN2M1	0.0331257	0	0	0	0	0.0132391	0	0	0.0857004	0.0544745	0.0700163	0.105072	0.0399969	2.1112	0.716632	7.6208	0.564932	5.59569	2.09566	0.0414817	2.02202	4.81378	8.12418	0.320475	10.366	1.24229	0.378345	0.157583	0.225253	0.216899	0.0186276	0.127981	0.03768	0.0364328	0.0892542	0.290595	0.0446522	0.191263	0.378882	0.0493114	0.051441	0.00795219	0	0.0576761	0.0997611
F1A	Serum	NN3F2	Whole	Furse_Ex029_PlateA_055.mzXML / 055_P1_P1_B04_NN3F2	0	0	0	0	0	0	0	0	0	0	0.0426192	0.217209	0.117396	1.68792	6.37289	10.0262	4.16112	5.77008	1.29421	0.0898139	2.43989	5.19691	11.6	0.0413824	12.1656	0.810623	0.352313	0.0609123	0.199519	0.293212	0	0.162967	0.131192	0.0307474	0.0775169	0.0831556	0.132689	0.0841672	0.495553	0.0923058	0.0543702	0.0318296	0	0.0109529	0.0360208
F1A	Serum	NN3M2	Whole	Furse_Ex029_PlateA_007.mzXML / 007_P1_P1_A04_NN3M2	0.0183709	0	0	0	0	0.0126426	0	0	0.0179088	0.0169809	0.0391961	0.0202207	0.0632466	2.27206	1.78898	7.74398	1.57063	6.2087	1.68635	0.0296112	1.62259	4.16228	8.37175	0.0946819	10.8678	0.925762	0.252167	0.0993727	0.140606	0.239314	0	0.0429139	0	0	0.0134874	0.0975074	0.0402574	0.159118	1.55406	0.0827016	0.0316143	0	0	0.0399406	0.0854448
F1A	Serum	NN4F2	Whole	Furse_Ex029_PlateA_057.mzXML / 057_P1_P1_B05_NN4F2	2.50549	0.0629481	0.202308	0	0	0.087312	0	0	0.735329	0.039144	0.0317816	0.0826662	0.0756828	1.41673	2.22002	8.34627	1.01309	4.43585	0.961067	0.0449482	3.07966	5.97678	8.06818	0.0465488	8.83642	0.888827	0.394555	0.0438836	0.16808	0.249936	0	0.529015	0.0350276	0.591077	1.19921	0.125649	1.24648	1.09385	0.0736983	0.0415418	0.0322735	0	0	0	0.0525326
F1A	Serum	NN4M1	Whole	Furse_Ex029_PlateA_009.mzXML / 009_P1_P1_A05_NN4M1	0.0467379	0	8.57956e-05	0	0	0.0147383	0	0	0	0	0.0299466	0.0257318	0.028119	1.263	0.322177	4.14835	0.215554	3.07746	1.42571	0.0223575	1.55048	4.34231	6.41628	0.162963	9.03205	1.04575	0.274239	0.0786667	0.164797	0.0477525	0.0314422	0.0497795	0.0117286	0.0166399	0.0347025	0.125623	0.0565658	0.12264	0.786089	0.0441164	0	0.00932183	0	0.0118876	0.160397
F1A	Serum	NN5F3	Whole	Furse_Ex029_PlateA_059.mzXML / 059_P1_P1_B06_NN5F3	2.37679	0.0576394	0	0	0	0	0	0.0326143	0.0319257	0	0	0	0.0100705	0.253625	0.375821	3.65109	0.140117	1.20837	1.16399	0.235303	1.91593	6.88174	6.84567	0.0987607	9.1446	1.10946	0.196306	0.0827658	0.18551	0.0563744	0.674612	0	0.0469496	0	0.037016	0.263971	0.0950529	0.239281	0.136981	0.0860617	0.0438621	0.0784098	0	0.189787	0.719581
F1A	Serum	NN5M1	Whole	Furse_Ex029_PlateA_011.mzXML / 011_P1_P1_A06_NN5M1	0.0152402	0.0175008	0	0	0	0.0245854	0	0	0.215859	0.0941699	0.0246679	0.0330727	0.0952824	1.11741	0.941899	2.2515	1.11032	2.28376	1.62481	0.0178321	2.78976	4.49848	7.07818	0.375486	10.7828	0.774768	0.177216	0.211476	0.150714	0.116841	0.000350871	0.0150469	0.0393177	0.0188381	0.428477	0.330894	0.468672	0.35191	1.35053	0.0306524	0.0452662	0.0186955	0	0.0527458	0.240811
F1A	Serum	NN6F2	Whole	Furse_Ex029_PlateA_061.mzXML / 061_P1_P1_B07_NN6F2	0.028253	0	0	0	0	0	0	0	0	0.0173582	0.0227987	0.141354	0.236149	1.53968	4.13994	10.7714	2.38155	6.17819	1.14518	0	2.10743	3.66307	11.7018	0.179746	12.5866	0.69569	0.271726	0.0973787	0.217379	0.0899548	0	0.0723931	0.0546864	0	0.0936485	0.135846	0.0453713	0.205467	3.09871	0	0.0424675	0	0	0.0368279	0.210012
F1A	Serum	NN6M1	Whole	Furse_Ex029_PlateA_013.mzXML / 013_P1_P1_A07_NN6M1	0.0544247	0	0.0226965	0	0	0	0	0	0.0712463	0.0690645	0	0.0286505	0.0294803	1.16349	0.209611	3.40988	0.241407	2.75351	1.07094	0.0593505	1.27659	3.37925	6.30061	0.0745835	9.84881	1.1421	0.243465	0.12042	0.198929	0.0521313	0.016379	0.0896009	0.0257353	0.010991	0.0893017	0.406483	0.0506533	0.18223	0.927688	0.0308821	0.0217541	0.0159723	0	0.0704049	0.354727
F1A	Serum	NN6M2	Whole	Furse_Ex029_PlateA_015.mzXML / 015_P1_P1_A08_NN6M2	0.956482	0	0.122527	0	0	0	0	0	0	0	0	0	0	0.681124	0	3.3623	0	3.53289	0.215431	0.137755	0.241626	3.13685	0.497165	0.219148	20.8977	0	0	1.12081	0.271849	0	9.61498	0	0.122476	0.136309	0	0	0	0	0.0975271	0.107009	0	0.0877576	0	1.25293	0
F1A	Serum	NN7F1	Whole	Furse_Ex029_PlateA_063.mzXML / 063_P1_P1_B08_NN7F1	0	0.0209941	0	0	0	0	0	0	0	0	0.0290187	0.204528	0.200307	1.59116	1.91377	7.50508	0.754258	4.24838	1.4777	0.0268056	2.90672	5.88403	6.99152	0.0524387	7.48602	0.975432	0.299459	0.0222841	0.159271	0	0	0.0569919	0	0.0447531	0	0.157563	0.022815	0.27283	2.83069	0	0	0	0	0.0976575	0.170842
F1A	Serum	NN7F2	Whole	Furse_Ex029_PlateA_065.mzXML / 065_P1_P1_B09_NN7F2	0.00675624	0	0	0	0	0	0	0	0.0297177	0.0617265	0	0.0948876	0.144335	1.73542	3.65822	7.18476	2.18232	4.17559	1.63124	0.0209112	2.01183	5.08028	10.4477	0.0664799	12.1881	0.9582	0.43854	0.0467631	0.257616	0.127132	0	0.122066	0.069454	0.0384864	0.0509417	0.177945	0.0981288	0.154588	0.791685	0.0489117	0.0446369	0.0186587	0	0.0181492	0.0799163
F1A	Serum	NN7M1	Whole	Furse_Ex029_PlateA_017.mzXML / 017_P1_P1_A09_NN7M1	7.50364	1.32228	4.35641	0.904768	0	6.56164	0.0662954	0	11.6531	2.66227	0	0.262491	0	0.884429	2.67687	3.58186	2.1932	2.32051	0.16795	0	0.700519	2.49852	2.62454	0	6.09882	0.55886	0	0	0.110169	0	0	0.0730754	0.0677362	0.0669249	0	0.244045	0.142598	0.0708387	0.0919134	0.136748	0	0	0	0.829287	0.285887
F1A	Serum	NN7M2	Whole	Furse_Ex029_PlateA_019.mzXML / 019_P1_P1_A10_NN7M2	0.00338959	0	0	0	0	0.0201727	0	0	0	0.0285135	0.0384346	0.300268	0.0893673	1.77295	3.1221	8.63058	1.34175	3.82216	1.46378	0.0551803	3.01849	3.95702	10.1295	0.0133794	9.49592	0.456158	0.245767	0.0341859	0.135699	0.356694	0.0124816	0.0291212	0	0.0143941	0.059309	0.218816	0	0.126311	1.68481	0.046714	0.0125429	0.0133793	0	0.0553959	0.317397
F1A	Serum	NN7M3	Whole	Furse_Ex029_PlateA_021.mzXML / 021_P1_P1_A11_NN7M3	0	0	0	0	0	0.0415879	0	0	0.0431335	0.0584566	0	0.0427509	0.104528	2.06467	2.81503	10.0894	1.1219	4.28949	1.07554	0.0571959	2.70175	3.84656	8.42487	0.0208205	7.62948	0.482469	0.149487	0.164149	0.231095	0.0965264	0	0.0166722	0	0.0183126	0.0212924	0.187699	0	0.172615	2.57021	0	0.0322193	0	0	0	0.185516
[truncated: 320 more columns]

## Sheet: F1A, Adipose, +ve
				x.targets.name	Campesterol_[M+NH4]1+	Cer(34:01)_[M+H-H2O]1+	Cer(41:01)_[M+H-H2O]1+	DG(26:00)_[M+H-H2O]1+	DG(28:01)_[M+H-H2O]1+	DG(28:02)_[M+H-H2O]1+	DG(29:02)_[M+H-H2O]1+	DG(30:01)_[M+H-H2O]1+	DG(30:02)_[M+H-H2O]1+	DG(30:03)_[M+H-H2O]1+	DG(31:02)_[M+H-H2O]1+	DG(32:01)_[M+H-H2O]1+	DG(32:02)_[M+H-H2O]1+	DG(32:03)_[M+H-H2O]1+	DG(32:04)_[M+H-H2O]1+	DG(33:01)_[M+H-H2O]1+	DG(33:02)_[M+H-H2O]1+	DG(34:01)_[M+H-H2O]1+	DG(34:02)_[M+H-H2O]1+	DG(34:02)_[M+NH4]1+	DG(34:03)_[M+H-H2O]1+	DG(35:01)_[M+H-H2O]1+	DG(35:02)_[M+H-H2O]1+	DG(35:03)_[M+H-H2O]1+	DG(35:05)_[M+NH4]1+	DG(36:02)_[M+H-H2O]1+	DG(36:03)_[M+H-H2O]1+	DG(36:03)_[M+NH4]1+	DG(36:04)_[M+H-H2O]1+	DG(36:05)_[M+H-H2O]1+	DG(37:00)_[M+NH4]1+	DG(37:01)_[M+H-H2O]1+	DG(37:02)_[M+H-H2O]1+	DG(37:02)_[M+NH4]1+	DG(37:03)_[M+H-H2O]1+	DG(38:01)_[M+H-H2O]1+	DG(38:02)_[M+H-H2O]1+	DG(38:04)_[M+H-H2O]1+	DG(38:06)_[M+H-H2O]1+	DG(38:07)_[M+H-H2O]1+	DG(40:01)_[M+H-H2O]1+	DG(40:02)_[M+H-H2O]1+	DG(40:06)_[M+H-H2O]1+	DG(40:07)_[M+H-H2O]1+	DG(40:08)_[M+H-H2O]1+
				targets.mz	418.404	520.509	618.618	467.409	493.425	491.409	505.425	521.456	519.441	517.425	533.456	549.488	547.472	545.456	543.441	563.503	561.488	577.519	575.503	610.54	573.488	591.535	589.519	587.503	618.509	603.535	601.519	636.556	599.503	597.488	656.619	619.566	617.55	652.587	615.535	633.582	631.566	627.535	623.503	621.488	661.613	659.597	651.535	649.519	647.503
F1A	Adi	LL11F2	Whole	341_PlateB-P2_F1A_LL11F2_Adi_0.mzXML	0	0	0	0.247657	0.395705	0.269557	0.00251251	2.94859	0.739059	0.0572076	0.0462322	34.5794	11.2367	0.832838	0.0120482	1.55336	0.960384	99.5175	109.737	0.0591958	25.092	0.941836	1.54131	0.715127	0.232498	67.3033	79.7824	0.00912831	27.421	2.78694	0	0.115918	0.406163	0.00254701	0.321842	0.316859	1.62545	0.98006	0.741538	0.088374	0.00493432	0.0934907	0.179779	0.294496	0.10646
F1A	Adi	LL11M1	Whole	255_PlateB-P2_F1A_LL11M1_Adi_0.mzXML	0	0	0	0.137896	0.401333	0.213706	0.00703202	3.271	1.0878	0.048164	0.0565108	34.7948	13.4476	1.11445	0.0391781	1.90008	1.53731	80.4887	119.044	0.0374398	37.1569	0.890568	1.73682	1.09965	0.226338	48.4599	82.9347	0.00293617	38.2379	5.15308	0	0.0392281	0.326107	0	0.318662	0.157676	1.30775	0.939282	0.876218	0.125237	0	0.0135594	0.123722	0.273811	0.121938
F1A	Adi	LL3F1	Whole	117_PlateB-P2_F1A_LL3F1_Adi_0.mzXML	0	0	0	0.214448	0.378289	0.314681	0.0116582	3.00446	0.708493	0.0705505	0.0988949	36.9249	12.3236	0.870245	0.0125073	1.54633	1.0397	108.757	121.88	0.0213932	28.5863	1.01794	1.64146	0.779736	0.189428	78.5578	94.5679	0.00252679	33.342	3.29272	0	0.14991	0.491334	0	0.399626	0.397785	1.99828	1.07732	0.804301	0.0979405	0.00600624	0.141665	0.226624	0.384351	0.198715
F1A	Adi	LL3F2	Whole	067_PlateB-P2_F1A_LL3F2_Adi_0.mzXML	0	0	0	0.205817	0.389071	0.25539	0.00386398	2.90812	0.700723	0.0910918	0.0395949	34.313	11.4061	0.780407	0.0147836	1.48641	0.966761	99.8076	110.654	0.00900974	25.9902	0.928839	1.4795	0.72646	0.205842	71.636	83.6817	0.00339855	28.9778	2.9352	0	0.134299	0.471155	0	0.335001	0.360466	1.79651	0.946407	0.742136	0.103143	0.00905601	0.109032	0.194161	0.327671	0.163318
F1A	Adi	LL3M1	Whole	213_PlateB-P2_F1A_LL3M1_Adi_0.mzXML	0	0	0.00252853	0.12637	0.281893	0.239258	0.00780232	2.12169	0.836755	0.0698406	0.078929	27.0036	10.8621	0.922692	0.0203381	1.86643	1.64108	73.0569	116.19	0.0864436	34.3919	0.954945	1.93665	1.2182	0.220089	47.1786	89.5844	0.0220972	46.1244	5.31798	0	0.0720689	0.405356	0	0.378561	0.145859	1.29363	0.881789	0.706177	0.0828934	0	0.023921	0.103441	0.219625	0.0893293
F1A	Adi	LL3M2	Whole	347_PlateB-P2_F1A_LL3M2_Adi_0.mzXML	0	0	0	0.129534	0.244372	0.192041	0.0181391	2.31201	0.866121	0.0244839	0.0192443	26.5855	10.906	0.963637	0.0346258	1.87782	1.66988	73.104	113.674	0.0488111	34.3746	0.925726	1.74444	1.20376	0.175868	45.076	85.293	0.0321124	42.9071	5.10653	0	0.019891	0.329382	0	0.245151	0.132662	1.20025	0.796474	0.658545	0.0130184	0.00432232	0.0135387	0.0596191	0.123416	0.045098
F1A	Adi	LL4F1	Whole	167_PlateB-P2_F1A_LL4F1_Adi_0.mzXML	0	0	0	0.281692	0.439756	0.332	0.00315347	3.1754	0.818468	0.047505	0.0413576	36.417	11.8642	0.874336	0.00379531	1.55112	0.999249	104.164	117.118	0.0236893	26.7541	0.946044	1.51019	0.754246	0.238445	70.2986	84.1535	0.00254697	29.447	3.14257	0	0.0964396	0.38438	0	0.285471	0.33358	1.64609	1.01395	0.762795	0.0892367	0.0055993	0.0476218	0.142184	0.28597	0.0911023
F1A	Adi	LL4M1	Whole	305_PlateB-P2_F1A_LL4M1_Adi_0.mzXML	0	0	0	0.0709269	0.220031	0.214692	0	2.25705	0.796941	0.0934259	0.0763978	27.6996	12.3214	1.03575	0.0296847	1.77624	1.61603	69.7568	115.562	0.0423337	38.5857	0.911686	1.87425	1.21555	0.246861	46.7097	91.2635	0.0165109	48.1846	5.7675	0	0.0351371	0.395812	0	0.355876	0.124103	1.19883	0.947302	0.696272	0.0933525	0	0.0208188	0.113189	0.203543	0.0840724
F1A	Adi	LL5F1	Whole	059_PlateB-P2_F1A_LL5F1_Adi_0.mzXML	0	0.00224958	0	0.278864	0.338992	0.23121	0.00574046	2.49035	0.627183	0.0658986	0.0442979	28.5528	9.7207	0.734078	0.0204156	1.32256	0.874467	88.8441	98.1118	0.0260723	22.1144	0.914762	1.41835	0.730329	0.255873	65.4944	76.3341	0.00466755	27.3609	3.13493	0	0.141478	0.457182	0	0.308217	0.34162	1.68066	1.03584	0.787611	0.131702	0.0114373	0.129901	0.247972	0.345795	0.19004
F1A	Adi	LL5F2	Whole	015_PlateB-P2_F1A_LL5F2_Adi_0.mzXML	0.00132483	0	0	0.171331	0.329148	0.215294	0.0110653	2.41426	0.569165	0.075709	0.0615404	27.3731	9.9479	0.760308	0.0199918	1.37605	0.95858	81.1784	97.0114	0.01553	22.8882	0.887336	1.49194	0.769928	0.229199	59.1408	76.2495	0.00311881	29.8073	3.29	0	0.152673	0.467357	0	0.390637	0.303623	1.5684	1.00798	0.7902	0.144363	0.00409919	0.113842	0.22504	0.359997	0.193592
F1A	Adi	LL5M1	Whole	105_PlateB-P2_F1A_LL5M1_Adi_0.mzXML	0	0	0	0.187461	0.335915	0.242236	0.0185091	2.72069	0.697803	0.0686352	0.0446749	30.2373	11.2106	0.809922	0.0171509	1.52714	1.06802	96.4113	111.81	0.0221606	25.4685	1.04911	1.71482	0.865798	0.205826	73.2834	93.002	0	34.5139	3.43106	0	0.186381	0.550824	0	0.433483	0.406163	1.97738	1.17571	0.872443	0.135078	0.018648	0.177634	0.251797	0.407026	0.213365
F1A	Adi	LL6M1	Whole	103_PlateB-P2_F1A_LL6M1_Adi_0.mzXML	0.00146692	0	0	0.0488464	0.222374	0.186113	0.019451	2.19358	0.703404	0.0847066	0.11294	29.9836	12.7386	0.986128	0.0273545	1.91279	1.68461	75.1903	118.892	0.0083807	40.1268	0.970274	2.04953	1.28018	0.242759	53.5572	97.1656	0.00250976	47.7105	5.49121	0	0.0956257	0.424992	0	0.391679	0.192144	1.28598	0.930216	0.794884	0.156686	0.00245919	0.0413399	0.180226	0.283675	0.133941
F1A	Adi	LL8F2	Whole	153_PlateB-P2_F1A_LL8F2_Adi_0.mzXML	0	0	0	0.266241	0.386163	0.300919	0.00308168	2.62834	0.70228	0.0758175	0.0486654	31.8387	10.833	0.794579	0	1.54641	1.0916	104.663	120.811	0.0237876	25.9667	1.02707	1.63409	0.788881	0.293027	73.7584	92.8805	0.00524377	35.0677	3.51474	0	0.12745	0.470069	0.0219147	0.36404	0.378713	1.7765	1.09372	0.719699	0.0735118	0.00674343	0.0928325	0.188383	0.287323	0.0954052
F1A	Adi	LL8M1	Whole	023_PlateB-P2_F1A_LL8M1_Adi_0.mzXML	0	0	0.00225864	0.0603438	0.187946	0.167969	0.0277855	1.83275	0.597095	0.110063	0.0933411	23.9869	10.7261	0.871482	0.0459243	1.65733	1.50142	63.4192	103.452	0.0120777	33.4524	0.90115	1.86863	1.21965	0.245651	46.0636	86.9776	0.0017213	44.671	5.30824	0	0.119125	0.445895	0	0.391186	0.203344	1.27874	0.915488	0.783438	0.199137	0.00315549	0.0606271	0.194404	0.325458	0.194763
F1A	Adi	LL8M2	Whole	157_PlateB-P2_F1A_LL8M2_Adi_0.mzXML	0	0	0	0.0804235	0.228121	0.225017	0.0106373	2.17541	0.813899	0.113106	0.108486	27.3266	12.6897	1.034	0.019277	2.03227	1.79806	74.1246	120.95	0.0735338	40.2362	1.05922	2.31223	1.40162	0.225722	56.7007	107.009	0.0124192	53.2216	4.97251	0	0.116442	0.498895	0	0.480433	0.198501	1.5415	1.01229	0.576457	0.0971987	0	0.0355665	0.114269	0.193868	0.0731268
F1A	Adi	LL9F1	Whole	113_PlateB-P2_F1A_LL9F1_Adi_0.mzXML	0	0	0	0.30965	0.539999	0.334026	0.0138757	4.25596	1.02659	0.106742	0.0750932	42.6282	15.0047	1.04712	0.0262024	1.80095	1.1992	109.156	123.272	0.0274144	28.349	1.1853	1.69998	0.771981	0.229125	70.5497	82.8147	0.00373071	29.9171	3.04533	0	0.180413	0.567401	0	0.382288	0.386087	1.87054	1.04646	0.733888	0.0943443	0.00785199	0.124556	0.235428	0.299286	0.103256
F1A	Adi	LL9F2	Whole	101_PlateB-P2_F1A_LL9F2_Adi_0.mzXML	0	0	0	0.172465	0.33976	0.250148	0.0212726	2.78047	0.686986	0.0840189	0.0848057	31.5019	11.8433	0.84128	0.0205498	1.67378	1.14481	98.3365	113.624	0.0115899	26.6764	1.12274	1.89911	0.930138	0.186196	77.092	97.5261	0	35.5388	3.43058	0	0.181605	0.613742	0	0.470203	0.394079	1.93494	1.28641	0.983768	0.189468	0.0137116	0.158885	0.316987	0.502156	0.275716
F1A	Adi	LL9M1	Whole	053_PlateB-P2_F1A_LL9M1_Adi_0.mzXML	0	0	0.0019261	0.063912	0.220734	0.158393	0.00899983	2.29152	0.623287	0.0636346	0.0693926	31.3664	12.0673	0.882831	0.0223868	1.73256	1.42379	76.4491	113.672	0.0258652	36.1471	0.849498	1.77884	1.0543	0.214294	48.6214	82.1291	0.00521333	37.3669	4.38817	0	0.0689667	0.362381	0.00209072	0.314605	0.133325	1.15467	0.836043	0.74171	0.161674	0	0.0331692	0.147337	0.277826	0.138543
F1A	Adi	LN1F1	Whole	291_PlateB-P2_F1A_LN1F1_Adi_0.mzXML	0	0	0	0.382434	0.52327	0.291715	0.0149724	3.81411	0.905128	0.0360682	0.0154764	39.4369	12.7418	0.972099	0.00918598	1.80103	1.13055	105.691	116.192	0.0770637	26.3339	1.03399	1.60735	0.748159	0.279661	64.1764	77.2369	0.0115097	27.7257	3.21029	0	0.111116	0.439694	0	0.265365	0.28786	1.46457	0.942083	0.770762	0.084034	0.00200384	0.0571961	0.123518	0.316634	0.0803931
F1A	Adi	LN2F2	Whole	003_PlateB-P2_F1A_LN2F2_Adi_0.mzXML	0	0	0	0.173654	0.344179	0.224286	0.0121344	2.80827	0.636225	0.0813229	0.0636957	32.1785	10.9693	0.801495	0.0322557	1.50985	0.979839	91.7111	104.233	0.00884718	25.1291	0.995695	1.62066	0.781178	0.249479	66.7646	80.029	0	29.051	3.3715	0	0.161183	0.482629	0	0.369356	0.369126	1.76875	1.07274	0.920487	0.200575	0.0224886	0.163964	0.265344	0.453596	0.242817
F1A	Adi	LN3F2	Whole	149_PlateB-P2_F1A_LN3F2_Adi_0.mzXML	0	0.00405733	0	0.274689	0.435422	0.269915	0.00307969	3.06882	0.754953	0.0149147	0.0106236	34.7269	10.7822	0.82375	0	1.66769	0.971757	114.326	113.53	0.119532	21.5888	1.21053	1.68396	0.698712	0.113843	80.5555	84.3114	0.0192916	25.8353	2.75457	0	0.148235	0.53139	0	0.354838	0.425258	2.14471	1.28634	0.680799	0.0154881	0.00724573	0.0755777	0.161779	0.337106	0.0441326
F1A	Adi	LN3M1	Whole	301_PlateB-P2_F1A_LN3M1_Adi_0.mzXML	0	0	0	0.103232	0.286955	0.230069	0.00363695	2.82851	0.824322	0.0708847	0.0866992	32.2789	12.6411	1.02604	0.0341341	1.7743	1.45466	78.378	115.152	0.0149624	36.1246	0.926922	1.85467	1.09471	0.231818	49.5479	84.7384	0	40.9465	5.38907	0	0.0880409	0.393356	0	0.355907	0.174298	1.33242	1.01452	1.03245	0.261212	0	0.0244951	0.253379	0.383705	0.223522
F1A	Adi	LN3M2	Whole	017_PlateB-P2_F1A_LN3M2_Adi_0.mzXML	0	0	0	0.0846676	0.209953	0.204753	0.0417321	2.34495	0.680479	0.114724	0.0998721	28.3589	12.3612	0.983181	0.0703459	1.63446	1.52448	66.7865	110.523	0.00564729	37.2305	0.848181	1.75446	1.1203	0.278489	44.8473	83.4306	0	43.1112	6.02673	0	0.105922	0.376736	0	0.365191	0.188896	1.22648	0.991584	0.885125	0.241524	0	0.0511198	0.198533	0.363668	0.252121
F1A	Adi	LN4F1	Whole	107_PlateB-P2_F1A_LN4F1_Adi_0.mzXML	0.00715791	0	0	0.13092	0.338552	0.163394	0.0055703	2.49569	0.700864	0.0173316	0.00873158	27.527	9.87582	0.782655	0.00585483	1.53283	0.999554	101.974	110.448	0.0232578	21.3089	1.20538	1.74778	0.75344	0.165396	78.0341	92.0831	0.00757227	31.545	3.19722	0	0.166275	0.590084	0.0033396	0.459724	0.509906	2.51411	1.57013	0.944242	0.0482558	0.00636378	0.155117	0.300043	0.429289	0.128338
F1A	Adi	LN4F2	Whole	337_PlateB-P2_F1A_LN4F2_Adi_0.mzXML	0.00418806	0	0	0.333462	0.506742	0.288664	0	3.10963	0.713774	0.0220565	0.0250146	35.0073	10.2774	0.766811	0.00566463	1.44168	0.890886	107.881	109.358	0.551798	21.0818	1.00121	1.42727	0.595202	0.178663	71.3616	74.5472	0.331382	23.0197	2.53665	0.0174667	0.12424	0.431697	0.880821	0.242601	0.409044	1.91647	0.969065	0.593126	0.0153318	0.00300351	0.107255	0.0424649	0.190934	0.0193786
F1A	Adi	LN4M1	Whole	241_PlateB-P2_F1A_LN4M1_Adi_0.mzXML	0	0	0	0.0964509	0.280605	0.234332	0.0178162	2.40389	0.812325	0.141028	0.16741	29.6294	13.5083	1.07744	0.0567565	1.89979	1.69226	72.7286	118.431	0.0237338	41.0747	0.981054	2.05704	1.32382	0.264488	52.8751	98.8772	0.00658824	49.5438	5.78027	0	0.116654	0.441419	0.00866128	0.428191	0.202093	1.43838	1.01076	0.883943	0.222956	0.0026719	0.0519909	0.191164	0.365073	0.211592
F1A	Adi	LN4M2	Whole	155_PlateB-P2_F1A_LN4M2_Adi_0.mzXML	0	0	0	0.251419	0.404081	0.30998	0.0105506	2.96768	0.721339	0.0447037	0.0354871	34.5376	11.4657	0.772844	0.00849899	1.57544	0.983267	108.117	117.564	0.0111265	25.3822	1.09812	1.64045	0.750701	0.193334	78.9114	92.7006	0.0081291	31.357	2.78961	0	0.175857	0.54953	0.0021186	0.415235	0.420824	2.06545	1.11022	0.69073	0.066964	0.00984037	0.117031	0.212461	0.330938	0.130706
F1A	Adi	LN5F2	Whole	209_PlateB-P2_F1A_LN5F2_Adi_0.mzXML	0	0.00322803	0	0.275989	0.403481	0.285902	0.00565186	3.10173	0.726701	0.0361619	0.0150199	33.3949	10.7777	0.766626	0.0130931	1.72369	0.975439	108.607	109.813	0.0362772	22.8227	1.1247	1.73665	0.784981	0.276155	73.6836	80.511	0.00287647	26.1587	2.72825	0	0.125854	0.526185	0	0.34357	0.410729	2.11932	1.03349	0.643726	0.050483	0.0100447	0.0588504	0.162248	0.273099	0.035361
F1A	Adi	LN5M1	Whole	057_PlateB-P2_F1A_LN5M1_Adi_0.mzXML	0	0	0	0.187514	0.416901	0.26412	0.0466308	3.92541	1.0662	0.153391	0.145326	34.4112	16.0676	1.3229	0.0997109	2.01991	1.72533	69.3834	108.462	0.0107689	34.2483	1.07618	1.97916	1.14032	0.266742	44.4305	78.8041	0.00600857	39.5961	5.04241	0	0.17	0.537199	0	0.48287	0.243861	1.43625	1.03866	0.910099	0.220643	0	0.0756691	0.199142	0.330502	0.221571
F1A	Adi	LN6F1	Whole	007_PlateB-P2_F1A_LN6F1_Adi_0.mzXML	0.00124418	0.00101933	0	0.122751	0.257142	0.200899	0.00984118	2.18942	0.575097	0.0817229	0.051831	26.2638	9.3069	0.726124	0.027245	1.50494	0.978452	84.6487	98.5545	0.0041923	22.6089	0.963022	1.59391	0.78134	0.263577	61.7348	80.0945	0	30.9306	3.50191	0	0.14404	0.46514	0	0.365059	0.343103	1.762	1.13078	0.928164	0.188079	0.00621669	0.133243	0.278151	0.451235	0.255363
F1A	Adi	LN6F2	Whole	345_PlateB-P2_F1A_LN6F2_Adi_0.mzXML	0	0	0	0.198129	0.357592	0.191014	0.012892	2.34563	0.720512	0.028836	0.0182816	26.6543	9.05301	0.692241	0.011836	1.58264	0.967267	100.159	106.655	0.0594172	20.3902	1.09145	1.55541	0.694694	0.195223	71.0432	87.2311	0.00608897	29.8389	2.81002	0	0.0795326	0.488836	0	0.348431	0.357052	2.02746	1.16297	0.782326	0.0160578	0.00554411	0.0603132	0.219042	0.339107	0.0821176
F1A	Adi	LN6M1	Whole	013_PlateB-P2_F1A_LN6M1_Adi_0.mzXML	0	0	0	0.0415653	0.197967	0.181298	0.0265413	1.79408	0.643113	0.094249	0.102696	21.8324	10.2183	0.851862	0.0500227	1.55336	1.46473	60.5949	99.8889	0	33.5933	0.877289	1.87128	1.20777	0.258981	48.6821	91.1242	0.0047582	46.3424	5.24781	0	0.122484	0.450076	0	0.398303	0.208954	1.51346	1.0106	0.762893	0.185295	0.00185208	0.0602172	0.196604	0.328609	0.206894
F1A	Adi	LN6M2	Whole	099_PlateB-P2_F1A_LN6M2_Adi_0.mzXML	0	0	0	0.24866	0.392987	0.262107	0.0019657	2.99803	0.717296	0.0538903	0.0506015	33.8569	10.9347	0.762193	0.0073107	1.5849	0.977343	107.806	112.224	0.0221942	23.7625	1.11727	1.61344	0.748823	0.202212	79.3259	87.6974	0.00629075	28.864	2.89821	0	0.17968	0.562153	0	0.402345	0.443871	2.09094	1.16881	0.773218	0.0905887	0.00480176	0.134263	0.270183	0.38425	0.132592
F1A	Adi	LN6M3	Whole	339_PlateB-P2_F1A_LN6M3_Adi_0.mzXML	0	0	0	0.120394	0.317456	0.254507	0.0312311	2.47958	0.924145	0.137151	0.143478	28.7448	13.1938	1.04133	0.0332577	1.86874	1.67923	73.9685	118.146	0.0136199	39.4995	0.93258	1.95013	1.2201	0.249603	54.4572	100.486	0.00229733	49.3559	5.25456	0	0.106657	0.454683	0	0.414868	0.189678	1.42906	1.06118	0.738856	0.133563	0.0013689	0.0511117	0.189569	0.31017	0.165143
F1A	Adi	LN7F1	Whole	011_PlateB-P2_F1A_LN7F1_Adi_0.mzXML	0	2.16594	0.684276	0.333772	1.45042	0.290307	0.0390617	3.33383	0.733164	0.071662	0.188075	32.7333	10.5253	0.772799	0.0161794	1.95632	1.12612	97.421	99.4453	0.284482	21.1392	1.16625	1.53199	0.662068	0.360167	89.4477	78.482	0.0934317	24.5914	2.60734	0.346645	0.239218	0.507331	0.588709	0.373773	0.547871	2.11725	0.920694	0.513411	0.0728982	0.150013	0.157792	0.191885	0.279296	0.0701831
F1A	Adi	LN7F2	Whole	247_PlateB-P2_F1A_LN7F2_Adi_0.mzXML	0	0	0.00166438	0.578429	0.838631	0.363309	0	4.95029	0.930394	0.0393961	0.00453793	50.8085	12.805	0.857505	0	1.83888	0.835368	129.397	104.939	0.101978	19.539	1.15904	1.40657	0.413909	0.35266	71.6307	51.0006	0.00345563	12.6158	1.67001	0.00380527	0.0286121	0.259404	0	0.0804905	0.367805	1.43306	0.65803	0.284864	0	0	0.0204003	0.012268	0.0280492	0
F1A	Adi	LN7M1	Whole	203_PlateB-P2_F1A_LN7M1_Adi_0.mzXML	0	0	0	0.14379	0.298115	0.241073	0.00256577	2.55892	0.865057	0.11496	0.100673	32.1152	13.4366	1.04366	0.0503931	1.89247	1.608	79.7445	123.756	0.0328258	39.666	0.910511	1.85452	1.15305	0.262173	53.1275	95.5548	0.0142899	45.479	5.16555	0	0.0659279	0.359834	0.00214865	0.366152	0.157958	1.33193	1.03002	0.929624	0.176461	0	0.0135351	0.193324	0.343011	0.212504
F1A	Adi	LN7M2	Whole	261_PlateB-P2_F1A_LN7M2_Adi_0.mzXML	0	0	0	0.290769	0.510075	0.266753	0	3.29819	0.814027	0.0233615	0.0126196	38.02	11.5578	0.833485	0	1.68803	0.962498	118.55	117.508	0.0680852	23.9808	1.19487	1.65162	0.72562	0.0805992	84.7289	87.6136	0	25.654	2.45988	0	0.139159	0.552322	0	0.363589	0.380515	1.97457	1.11449	0.665641	0.00846228	0.00391645	0.0679953	0.144008	0.2922	0.0484532
F1A	Adi	NL1M1	Whole	097_PlateB-P2_F1A_NL1M1_Adi_0.mzXML	0	0	0	0.172759	0.349469	0.272632	0.0408771	2.61485	1.01289	0.156979	0.159534	27.7744	12.372	1.06363	0.0803552	1.80116	1.63344	69.9752	114.533	0.0199689	36.4122	1.0408	2.09958	1.2905	0.285962	50.4978	94.6281	0.00801332	49.2989	6.03053	0	0.17371	0.568725	0	0.506936	0.270453	1.74948	1.11392	0.910194	0.238935	0.00434187	0.123515	0.203811	0.359857	0.238248
F1A	Adi	NL1M2	Whole	009_PlateB-P2_F1A_NL1M2_Adi_0.mzXML	0	0	0	0.160086	0.388055	0.29712	0.0412655	3.35675	1.00646	0.15784	0.14752	30.9266	14.5407	1.22715	0.101782	1.60994	1.46053	63.3917	103.444	0.0282619	34.042	0.884096	1.65794	0.97243	0.27764	44.0851	78.0511	0.00399478	38.6931	4.83272	0.00130028	0.144024	0.53118	0	0.445842	0.274784	1.77954	1.05727	0.757421	0.169632	0.00772791	0.100778	0.188889	0.28462	0.181843
F1A	Adi	NL2F2	Whole	065_PlateB-P2_F1A_NL2F2_Adi_0.mzXML	0	0	0	0.238738	0.410105	0.261383	0.00899104	3.00582	0.699824	0.0652072	0.0416552	31.9611	10.7797	0.831102	0.0191003	1.41407	0.906021	92.7639	102.741	0.0200857	23.0514	0.924383	1.44489	0.747132	0.259338	64.3694	76.9508	0	27.7772	3.06261	0	0.147832	0.471811	0	0.350882	0.380194	1.81277	1.11238	0.858661	0.143454	0.0116917	0.0814795	0.251804	0.389212	0.2072
F1A	Adi	NL2F3	Whole	111_PlateB-P2_F1A_NL2F3_Adi_0.mzXML	0	0	0	0.258123	0.459926	0.310404	0.010506	3.36711	0.799241	0.0394353	0.0239885	37.5504	11.9804	0.845705	0.00239747	1.61588	1.01078	107.845	118.197	0.0875807	25.968	1.06167	1.61224	0.733552	0.200935	71.5105	85.108	0.0033564	28.7956	2.8632	0	0.131925	0.483699	0	0.360405	0.314457	1.76919	1.01896	0.717613	0.0558295	0.00264017	0.0839767	0.174477	0.266218	0.0723289
F1A	Adi	NL3F1	Whole	019_PlateB-P2_F1A_NL3F1_Adi_0.mzXML	0	0	0	0.186621	0.32864	0.215886	0.0220118	2.28392	0.604953	0.0491667	0.0309101	26.7388	9.30463	0.687321	0.01031	1.23624	0.827294	89.3816	99.037	0.00997057	21.3843	0.928635	1.43203	0.65279	0.213806	71.1473	81.6497	0	28.1277	2.87015	0.00158226	0.17889	0.501771	0	0.373687	0.437186	1.98897	1.02251	0.646945	0.0845996	0.00854565	0.168949	0.20771	0.319371	0.163439
F1A	Adi	NL3M1	Whole	055_PlateB-P2_F1A_NL3M1_Adi_0.mzXML	0	0	0	0.136862	0.323662	0.251484	0.0521239	2.41811	0.912762	0.139657	0.148109	28.0238	11.9977	1.04861	0.066625	1.8829	1.63381	71.4532	113.156	0.0200511	33.6348	1.05279	2.02459	1.20886	0.311339	49.2688	90.3925	0.00587459	46.1963	5.65386	0	0.154628	0.547428	0	0.505989	0.305623	1.7875	1.16606	1.01295	0.242076	0.00922942	0.0986305	0.229742	0.449453	0.297031
F1A	Adi	NL3M2	Whole	199_PlateB-P2_F1A_NL3M2_Adi_0.mzXML	0	0.00235162	0	0.248315	0.405719	0.261491	0.00191048	3.2311	0.688718	0.0565395	0.0348266	35.7167	11.4446	0.820034	0.012458	1.53104	0.910483	110.031	113.041	0.0175129	24.6054	1.13058	1.54629	0.718944	0.238478	76.8232	83.9205	0.00412039	28.3602	3.03182	0	0.216733	0.555446	0	0.393247	0.488317	2.15176	1.1787	0.782537	0.136941	0.0161183	0.148686	0.247637	0.36066	0.160799
F1A	Adi	NL4F2	Whole	051_PlateB-P2_F1A_NL4F2_Adi_0.mzXML	0	0	0	0.231017	0.362035	0.248215	0.00686686	3.06449	0.653726	0.0348934	0.0412027	33.8194	10.4443	0.714926	0.0119412	1.49785	0.916792	94.2438	98.3186	0.097511	22.1007	0.85083	1.47361	0.662469	0.258836	60.2931	67.5961	0.040195	22.0323	2.30617	0	0.141709	0.417293	0.00551951	0.286121	0.298955	1.46626	0.867276	0.564432	0.0753573	0.0121007	0.0986066	0.0942076	0.28584	0.0767806
F1A	Adi	NL4F3	Whole	195_PlateB-P2_F1A_NL4F3_Adi_0.mzXML	0.0049881	0	0	0.323446	0.494784	0.301533	0.00632554	3.77423	0.826929	0.065159	0.0443418	43.4621	12.9225	0.968548	0.0159894	1.84121	1.11244	113.417	122.18	0.0450086	27.904	1.03409	1.67152	0.824885	0.312779	68.3483	81.0343	0.00385308	27.7945	3.23554	0	0.0800824	0.422636	0.00290741	0.331691	0.262239	1.50395	0.986111	0.887213	0.0990735	0	0.044345	0.192735	0.339393	0.115852
F1A	Adi	NL4M1	Whole	151_PlateB-P2_F1A_NL4M1_Adi_0.mzXML	0	0.00240753	0	0.0938472	0.246435	0.188222	0.00585054	2.33333	0.820269	0.0703827	0.0830556	29.2496	12.4031	0.983734	0.00604717	1.7273	1.53866	79.1186	123.211	0.0195851	38.1875	0.955221	1.87165	1.1763	0.212803	56.9309	102.581	0.00267376	49.0612	5.00997	0	0.0769702	0.449744	0	0.382398	0.191325	1.47367	0.951114	0.68112	0.0571871	0	0.0295353	0.0940926	0.264896	0.071039
F1A	Adi	NL4M2	Whole	109_PlateB-P2_F1A_NL4M2_Adi_0.mzXML	0	0	0	0.249971	0.439338	0.220007	0.0031578	3.34233	0.761426	0.0205684	0.027261	35.3119	11.6363	0.867719	0.0132401	1.50867	0.932316	103.868	109.409	0.00545184	23.1118	0.955266	1.50445	0.669507	0.389633	69.9851	79.1859	0	27.393	3.18197	0	0.0800249	0.427814	0	0.334462	0.390327	1.94916	1.27022	0.994451	0.101651	0.00234559	0.0739221	0.346621	0.438184	0.100616
F1A	Adi	NL5F1	Whole	147_PlateB-P2_F1A_NL5F1_Adi_0.mzXML	0	0.0029995	0	0.305864	0.490637	0.30202	0.00415784	3.41368	0.81413	0.0810887	0.0400402	38.9032	11.9895	0.90501	0.00832254	1.68482	1.03254	112.039	118.857	0.039678	25.2066	1.03667	1.59086	0.702334	0.38813	70.644	81.5394	0.00337231	28.6447	3.23255	0	0.106466	0.435055	0.00242899	0.301563	0.3681	1.86135	1.19119	1.02381	0.103422	0.00452996	0.0847969	0.455202	0.424672	0.122728
F1A	Adi	NL5F3	Whole	259_PlateB-P2_F1A_NL5F3_Adi_0.mzXML	0	0	0	0.295871	0.479267	0.301576	0.00695442	3.59225	0.766761	0.060799	0.0415336	39.2235	12.4102	0.882281	0.0297697	1.62411	1.00094	108.289	112.604	0.0372666	24.3464	1.00246	1.51521	0.711327	0.35069	69.8112	78.1585	0	27.3226	3.19379	0	0.14533	0.448338	0	0.333197	0.407749	2.0693	1.12425	0.996857	0.200759	0.00928705	0.128815	0.301579	0.409638	0.161186
F1A	Adi	NL5M1	Whole	307_PlateB-P2_F1A_NL5M1_Adi_0.mzXML	0	0.0531915	0	0	0.371468	0.3888	0	3.23647	0.975387	0.291029	0.0503169	34.9201	14.3324	1.32719	0	2.18292	1.49636	88.8895	132.036	0	39.9042	1.0771	1.85825	1.10918	0.403349	55.6814	94.324	0	43.9876	5.65303	0.0512459	0.226755	0.592346	0	0.344103	0.211836	1.50352	0.844007	1.00113	0.0640123	0	0	0.231553	0.369102	0
F1A	Adi	NL6F1	Whole	193_PlateB-P2_F1A_NL6F1_Adi_0.mzXML	0	0	0	0.376819	0.591167	0.343138	0	4.01597	0.902423	0.0400892	0.0125488	44.3699	12.9942	0.889499	0.0101311	1.50096	0.889135	117.93	116.588	0.0511251	23.7385	1.02244	1.33998	0.584817	0.304506	73.012	73.8603	0.00367557	23.4763	2.70634	0	0.121051	0.439626	0.00245998	0.308838	0.464137	1.96057	1.10495	0.731476	0.030919	0.00310118	0.0887028	0.165202	0.275495	0.0462765
F1A	Adi	NL6M1	Whole	145_PlateB-P2_F1A_NL6M1_Adi_0.mzXML	0.00135735	0	0	0.160729	0.37518	0.326121	0.00571767	2.85628	0.925666	0.142187	0.11917	33.7878	13.1461	1.05991	0.0266261	1.83223	1.57164	86.088	128.055	0.0423683	36.0682	0.937407	1.83914	1.0382	0.31441	56.0344	94.1644	0.00432065	44.4654	5.03689	0	0.113436	0.463543	0	0.40936	0.305983	1.83164	1.06641	0.834668	0.157673	0.00196363	0.0652475	0.160149	0.313022	0.140086
F1A	Adi	NL7F2	Whole	311_PlateB-P2_F1A_NL7F2_Adi_0.mzXML	0	0.0043635	0	0.377456	0.592066	0.34634	0	4.06923	0.872989	0.0247727	0.0287631	39.8466	12.2481	0.857846	0.0034534	1.54612	0.89057	100.358	102.653	0.0568607	21.6812	0.961765	1.29027	0.552845	0.244193	56.7444	59.9911	0	19.8188	2.18959	0	0.088659	0.434418	0	0.274418	0.317064	1.47759	0.769503	0.520522	0.0368253	0.00964601	0.0429634	0.132696	0.196065	0.024597
F1A	Adi	NL7M2	Whole	207_PlateB-P2_F1A_NL7M2_Adi_0.mzXML	0	0	0	0.0841545	0.280059	0.151671	0.00697805	2.7505	0.851925	0.0488768	0.0548479	32.1336	12.7295	1.0066	0.013953	1.85263	1.40129	80.7746	115.162	0.0380202	36.1053	0.922792	1.76075	1.06495	0.170863	53.6632	88.4921	0.00666923	37.6521	3.96774	0	0.0486573	0.373561	0	0.314783	0.105923	1.32893	0.921971	0.62867	0.0311146	0	0.00339826	0.0992241	0.181931	0.0467699
F1A	Adi	NN1F1	Whole	069_PlateB-P2_F1A_NN1F1_Adi_0.mzXML	0	0	0	0.188631	0.313147	0.234777	0.021639	2.4996	0.643348	0.0447732	0.0370802	31.6881	10.6486	0.782376	0.00947262	1.59047	1.02852	98.5122	113.181	0.00677044	26.0303	1.03628	1.68023	0.807058	0.205645	68.4915	88.0578	0.00350769	33.4129	3.41648	0	0.141912	0.479851	0	0.393442	0.307857	1.57765	0.999977	0.670481	0.0900424	0.0075392	0.105824	0.169875	0.282626	0.109075
F1A	Adi	NN1F2	Whole	021_PlateB-P2_F1A_NN1F2_Adi_0.mzXML	0	0	0	0.18848	0.306301	0.222661	0.0276966	2.19871	0.583316	0.0818623	0.0494858	26.483	9.54429	0.716743	0.0152925	1.46037	1.01744	88.2193	102.416	0.034194	23.1155	0.994263	1.65309	0.843008	0.250306	65.7647	83.5824	0.00829105	32.2832	3.51891	0	0.153864	0.484635	0	0.392801	0.355858	1.78286	1.01875	0.704597	0.0974947	0.0114675	0.156637	0.208466	0.305538	0.132599
F1A	Adi	NN2F1	Whole	163_PlateB-P2_F1A_NN2F1_Adi_0.mzXML	0	0	0	0.345819	0.516139	0.369065	0.00612498	3.64726	0.941261	0.0749151	0.0416713	37.6381	13.4754	0.990964	0.00585968	1.61313	1.08043	104.796	123.382	0.0605771	26.1369	1.15592	1.64512	0.726485	0.177563	67.5247	84.431	0.0036657	31.7022	3.24882	0	0.172288	0.58841	0	0.41609	0.40846	1.85361	1.09128	0.641578	0.0272842	0.00264351	0.0605219	0.174437	0.226827	0.0652618
F1A	Adi	NN2F2	Whole	349_PlateB-P2_F1A_NN2F2_Adi_0.mzXML	0.00107577	0	0	0.248118	0.376971	0.26213	0.011461	2.77725	0.807099	0.0170594	0.0218804	29.158	10.6488	0.913591	0.0136975	1.77238	1.22905	95.4757	113.331	0.0382834	24.019	1.14313	1.74283	0.891584	0.242177	62.5352	84.972	0.00712248	33.3976	3.80098	0	0.0891504	0.496683	0.00578119	0.399506	0.284186	1.65227	1.18541	0.861817	0.0418147	0.00272426	0.0578207	0.2334	0.355241	0.112285
F1A	Adi	NN2M1	Whole	355_PlateB-P2_F1A_NN2M1_Adi_0.mzXML	0	0	0	0.0208539	0.13923	0.13071	0.00615219	2.14763	0.680932	0.0087099	0.0210135	25.5718	10.711	0.952915	0.032163	1.78847	1.58167	69.6947	108.935	0.0430291	33.8609	0.905523	1.87211	1.20535	0.197676	44.4769	84.1674	0	43.2445	5.73435	0	0.0489429	0.277645	0	0.341826	0.0836454	1.03141	0.944017	0.768016	0.0729046	0	0.00432462	0.112914	0.205266	0.0893236
F1A	Adi	NN3F2	Whole	159_PlateB-P2_F1A_NN3F2_Adi_0.mzXML	0	0	0.00155207	0.229069	0.364416	0.257902	0.00719801	3.00133	0.733433	0.0762734	0.0421306	33.9787	11.7435	0.85099	0.00790314	1.54564	1.01503	100.811	114.937	0.0368184	26.4152	1.03279	1.64646	0.79217	0.253383	71.8341	87.2848	0.0151608	31.2945	3.21463	0	0.164061	0.535104	0.00156686	0.407758	0.363819	1.75704	1.01154	0.685821	0.0773441	0.00492335	0.109179	0.20886	0.284236	0.0939181
F1A	Adi	NN3M2	Whole	211_PlateB-P2_F1A_NN3M2_Adi_0.mzXML	0	0	0	0.0130124	0.0782968	0.0683169	0	1.9665	0.480688	0.0164987	0.0288031	23.3874	10.1239	0.826721	0	1.72633	1.41596	66.6035	101.131	0.0126747	31.9939	0.825211	1.78157	1.13462	0.101025	47.0488	87.1179	0.00577476	41.7644	5.0145	0	0.0202231	0.251608	0	0.222079	0.075027	1.14172	1.03359	0.592813	0.020765	0	0.00458749	0.0722977	0.135932	0.0201066
F1A	Adi	NN4F2	Whole	289_PlateB-P2_F1A_NN4F2_Adi_0.mzXML	0	0	0	0.638657	0.431821	0.195818	0.0132573	2.95555	0.769259	0.0075316	0	31.7626	9.63172	0.78636	0	1.41142	0.75158	112.167	109.006	0.0688639	19.9306	0.973261	1.36167	0.447914	0.0356132	77.5178	77.4771	0.00652627	23.1322	2.59254	0	0.0296262	0.277805	0.123224	0.093906	0.345471	1.7949	0.960953	0.442101	0	0.00797315	0.0178591	0.0106702	0.0283094	0
F1A	Adi	NN4M1	Whole	165_PlateB-P2_F1A_NN4M1_Adi_0.mzXML	0.00235497	0	0	0.0542617	0.160803	0.211813	0.00304551	2.37664	0.758087	0.0404494	0.0614057	31.9844	13.0198	1.01718	0.0185214	2.01924	1.79315	80.3515	127.366	0.040015	41.1717	0.991646	2.09932	1.31097	0.254733	54.3744	99.1193	0.00324986	48.1191	5.39399	0	0.0558818	0.392802	0	0.397428	0.157588	1.25842	0.930249	0.717098	0.108561	0	0.00922036	0.118622	0.254794	0.0576142
F1A	Adi	NN5F3	Whole	303_PlateB-P2_F1A_NN5F3_Adi_0.mzXML	0	0	0	0.259887	0.397572	0.232643	0	2.46367	0.719767	0.0257089	0.0331499	28.8901	9.77354	0.713614	0.00265746	1.5104	0.934742	100.974	108.981	0.321	20.4902	1.0657	1.56308	0.757177	0.124611	73.2957	87.3942	0.0477928	30.146	2.80846	0	0.142244	0.533298	0	0.374193	0.399258	2.03957	1.10788	0.661056	0.0320851	0.0090326	0.0765114	0.149856	0.316669	0.0526281
F1A	Adi	NN6F2	Whole	063_PlateB-P2_F1A_NN6F2_Adi_0.mzXML	0	0.00191466	0	0.217126	0.398474	0.249861	0.00950744	3.04354	0.672231	0.0436472	0.062285	34.6897	11.6839	0.786147	0.0067733	1.44824	0.967667	101.083	109.107	0.0200313	25.1119	0.94855	1.55064	0.723601	0.179759	73.0551	84.0697	0.00325621	28.6182	2.85319	0	0.167937	0.530287	0	0.389319	0.385642	1.92718	1.04779	0.760132	0.145088	0.0175935	0.145351	0.254269	0.345298	0.147237
F1A	Adi	NN6M1	Whole	359_PlateB-P2_F1A_NN6M1_Adi_0.mzXML	0	0	0	0.0988272	0.239597	0.193644	0.025054	2.26842	0.710546	0.102039	0.101668	27.7013	12.1073	0.969025	0.0614667	1.70744	1.52534	65.6797	107.217	0.0199903	37.4639	0.817229	1.75762	1.19557	0.20824	45.1046	85.6526	0.00844161	43.8573	5.54212	0	0.0789548	0.323542	0	0.347627	0.149567	1.06944	0.832933	0.775864	0.166437	0	0.0227412	0.167264	0.284495	0.155519
F1A	Adi	NN6M2	Whole	293_PlateB-P2_F1A_NN6M2_Adi_0.mzXML	0	0.0058952	0	0.134816	0.457566	0.18029	0.0058677	2.95823	0.789833	0.0124394	0.00766007	31.2863	10.5599	0.876823	0	1.607	0.965422	104.514	112.628	0.0344572	22.7223	1.06933	1.66596	0.682521	0.101289	70.4419	84.0692	0	27.3112	2.7819	0	0.0460833	0.337498	0	0.229265	0.237541	1.55586	1.03199	0.600898	0	0.00618303	0.0122093	0.0441461	0.149965	0.0197301
F1A	Adi	NN7F1	Whole	205_PlateB-P2_F1A_NN7F1_Adi_0.mzXML	0.00373723	0	0	0.390031	0.542566	0.275487	0.00474894	3.53034	0.863449	0.0179486	0.0469692	35.4288	11.2965	0.912219	0	1.7183	1.02165	107.285	114.668	0.0564161	23.5461	1.04491	1.5898	0.762095	0.21426	66.8301	78.9437	0.00293962	27.5443	3.17865	0	0.0801512	0.425792	0	0.235096	0.311359	1.65459	1.05761	0.848785	0.0470889	0.00402047	0.0463051	0.162527	0.293888	0.0780949
F1A	Adi	NN7F2	Whole	215_PlateB-P2_F1A_NN7F2_Adi_0.mzXML	0.00181823	0.00277098	0.00365547	0.33922	0.492478	0.325846	0.00330101	3.29749	0.783523	0.0343149	0.026674	37.0525	10.8475	0.788975	0.0050954	1.4577	0.882423	110.87	111.424	0.0326033	22.6788	1.011	1.44947	0.647859	0.283637	73.7345	76.5779	0	24.0645	2.63868	0	0.119434	0.46233	0.00307514	0.273744	0.36433	1.72599	1.00236	0.724543	0.0403045	0.00819619	0.0754108	0.15696	0.292481	0.0726301
F1A	Adi	NN7M1	Whole	005_PlateB-P2_F1A_NN7M1_Adi_0.mzXML	0.00135703	0	0	0.0905932	0.240684	0.176971	0.0141563	2.19367	0.652045	0.100197	0.0838791	27.313	11.335	0.888386	0.0594173	1.42306	1.25998	67.4137	104.641	0.00582638	33.9047	0.711266	1.58706	0.994044	0.248132	47.9051	82.2356	0	39.504	5.16608	0.0014986	0.0936895	0.395924	0	0.359892	0.213741	1.24679	0.966063	0.780103	0.188259	0	0.071507	0.20591	0.297522	0.166285
F1A	Adi	NN7M3	Whole	061_PlateB-P2_F1A_NN7M3_Adi_0.mzXML	0.00184951	0	0	0.0574239	0.218364	0.166079	0.00669617	2.10193	0.680962	0.0979955	0.0962994	27.8144	11.8399	0.984774	0.0294586	1.83943	1.66535	70.5853	114.579	0.00897507	37.8453	0.939838	2.01345	1.29916	0.230966	48.7649	92.4505	0.00314422	47.2416	5.79933	0	0.05437	0.409535	0	0.404466	0.154237	1.15334	0.902377	0.776891	0.147219	0	0.027763	0.116117	0.255934	0.148202
[truncated: 304 more columns]

## Sheet: F1A, Adipose, -ve
				Variable name	Cer_34:1_[M-H]1-	CL(70:03)_[M]2-	CL(70:05)_[M]2-	CL(72:03)_[M]2-	LPE_20:1_[M-H]1-	LPE_20:2_[M-H]1-	LPE-P_16:0_[M-H]1-	PC_24:0_[M+OAC]1-	PC_26:0_[M+OAC]1-	PC_32:1_[M-H]1-	PC_32:2_[M-H]1-	PC_34:1_[M+Cl]1-	PC_34:1_[M+OAC]1-	PC_34:2_[M+Cl]1-	PC_34:2_[M+OAC]1-	PC_34:2_[M-H]1-	PC_34:4_[M+OAC]1-	PC_34:4_[M-H]1-	PC_34:5_[M+OAC]1-	PC_34:6_[M+OAC]1-	PC_36:1_[M+OAC]1-	PC_36:2_[M+Cl]1-	PC_36:2_[M+OAC]1-	PC_36:3_[M+OAC]1-	PC_36:4_[M+Cl]1-	PC_36:4_[M+OAC]1-	PC_36:5_[M+OAC]1-	PC_36:7_[M+OAC]1-	PC_36:8_[M+OAC]1-	PC_38:1_[M+OAC]1-	PC_38:2_[M+Cl]1-	PC_38:2_[M+OAC]1-	PC_38:3_[M+OAC]1-	PC_38:4_[M+Cl]1-	PC_38:4_[M+OAC]1-	PC_38:4_[M-H]1-	PC_38:5_[M+OAC]1-	PC_38:6_[M+Cl]1-	PC_38:6_[M+OAC]1-	PC_38:9_[M+OAC]1-	PC_40:0_[M-H]1-	PC_40:1_[M+Cl]1-	PC_40:1_[M+OAC]1-	PC_40:2_[M+Cl]1-	PC_40:2_[M+OAC]1-
				Variable target m/z	536.505	715.51	713.494	729.525	506.325	504.31	436.283	680.451	708.482	730.539	728.524	794.547	818.592	792.532	816.576	756.555	812.545	752.524	810.529	808.513	846.623	820.563	844.607	842.592	816.532	840.576	838.56	834.529	832.513	874.654	848.594	872.639	870.623	844.563	868.607	808.586	866.592	840.532	864.576	858.529	844.68	878.641	902.686	876.625	900.67
F1A	Adi	LN7F1	PW	012_PlateB-P3_F1A_LN7F1_Adi_PW_0.mzXML	4.75349	7.33344	0	0.264494	0.404772	0.939817	0.560393	0	0	0.399693	0.453945	45.8022	0	85.5842	0	2.58174	1.76205	0	25.4835	0	0	142.088	0	0	24.2272	0	1.27038	61.5139	1.90984	0	0	0.382039	0	21.2389	0	0	0.47509	3.36547	0.00419878	2.7281	0	0	0	0	0
F1A	Adi	LL4M1	PW	306_PlateB-P3_F1A_LL4M1_Adi_PW_0.mzXML	1.43733	6.45131	0.235668	0.183254	0.487372	1.12929	0.675796	0.268992	0.306389	0	0	44.4974	0	87.5486	0	0	0	0	19.0554	0.338458	0.545188	102.078	0	0	34.4475	0.204388	0	42.7868	0.588744	0	0	0	0	62.3572	0	0	0.15609	7.04566	0	6.33532	0	0	0	0	0
F1A	Adi	LN6F1	PW	008_PlateB-P3_F1A_LN6F1_Adi_PW_0.mzXML	0	7.78711	0	0.115049	0.386213	1.71007	1.47327	0	0.646728	0	0	45.6034	0	98.3979	0	0	0.414699	0.501169	23.9505	4.86212	0	132.162	0	0	27.905	0	0	74.2011	0.334709	0	0	0	0	28.7176	0	0	0	4.57019	0	2.45115	0	0	0	0	0
F1A	Adi	NL5F1	PW	148_PlateB-P3_F1A_NL5F1_Adi_PW_0.mzXML	0	4.12052	0	0	0.65292	1.35056	0.769045	0	0	0	0	38.1314	2.82826	41.4356	0.00682763	0.118193	0.844365	0	8.4382	0.204267	0.0986441	41.4742	0	0	22.0475	0	0	38.1379	0.121191	0	0.0624169	0	0	21.4182	0	0	0	51.6429	0	2.86458	0	0	0	0	0
F1A	Adi	NN7F2	PW	216_PlateB-P3_F1A_NN7F2_Adi_PW_0.mzXML	0.378371	9.1096	0.630377	0	0.252615	1.49373	0	0.30127	1.33381	0	0	57.6339	0	88.1949	0	0	0	0	21.2236	0.159538	0.550355	135.601	0	0	26.753	0	0	44.866	0	0	0.320356	0	0	27.1929	0	0	0	4.69323	0.212463	1.50833	0	0	0	0	0
F1A	Adi	LL11F2	PW	342_PlateB-P3_F1A_LL11F2_Adi_PW_0.mzXML	0.251421	13.2122	0.244678	0.214537	0	1.43346	0.869853	0	0.23827	0	0.205452	48.554	0	85.6923	0	0	0	0	17.9559	0	1.07786	115.17	0.156377	0.378895	22.3318	0	0.303889	55.1208	0	0	0	0	0	24.1613	0	0	0	4.49734	0.14147	7.7027	0	0	0	0	0
F1A	Adi	LL6F1	PW	250_PlateB-P3_F1A_LL6F1_Adi_PW_0.mzXML	5.61709	7.53511	0	0	0	1.83656	0.313648	4.37366	4.96548	0	0	58.0958	0	89.1718	0	0.207578	0	0	15.0666	0	0.337661	121.446	0	0	21.8216	0	0.465993	54.7866	0	0	0	0	0	18.9277	0	0	0	7.82444	0	4.49199	0	0.38102	0	0	0
F1A	Adi	LL5F1	PW	060_PlateB-P3_F1A_LL5F1_Adi_PW_0.mzXML	0	7.6051	0.194729	0.20119	0.618431	1.5491	0.204276	0	0.676787	0	0	51.8928	0	83.0046	0	0	0.56177	0.313571	19.3362	8.27474	0.76804	122.976	0	0	26.9841	0	0.219616	61.3162	0.823229	0	0	0	0	25.0542	0.191854	0	0	8.13436	0	3.20145	0	0	0	0	0
F1A	Adi	NN2F1	PW	164_PlateB-P3_F1A_NN2F1_Adi_PW_0.mzXML	0	11.8965	0	0.1502	0.357315	1.86131	0.405377	0.439605	0.706165	0	0.102031	46.8141	0	86.1395	0.0751384	0	0.222413	0	17.9568	0	0.454966	136.775	0	0.175687	28.2344	0	0	51.1817	0.234959	0	0.0897478	0	0.16453	27.5277	0	0	0	2.98014	0	2.79753	0	0	0	0	0.226775
F1A	Adi	NN5M1	PW	358_PlateB-P3_F1A_NN5M1_Adi_PW_0.mzXML	0.233654	6.86394	0	0	0.561411	0.608519	1.13347	0	0.244129	0.414855	0	54.4315	0.452643	77.4391	0	0	0	0	10.22	0	0.410019	102.341	0	0	36.5588	0	0	26.6773	0.269844	0	0.205344	0	0	66.9284	0	0	0	9.61723	0	4.19004	0	0	0	0	0
F1A	Adi	LL3F1	PW	118_PlateB-P3_F1A_LL3F1_Adi_PW_0.mzXML	5.79325	0	0	9.55887	5.99289	5.60603	7.47196	34.8953	31.2475	2.93752	0	26.3561	0	29.6611	0	0	0	4.82697	0	3.93366	0	47.1547	0	0	15.4055	0	0	6.38534	0	0	0	6.22207	0	13.0717	0	0	1.7321	0	0	0	0	0	0	0	0
F1A	Adi	LN5F2	PW	210_PlateB-P3_F1A_LN5F2_Adi_PW_0.mzXML	1.6385	7.05248	0	0	0.5393	0.659851	1.25278	1.89657	2.48745	0	0.324122	49.1023	0	82.6222	0	0	0	0	17.4878	0.38734	0	120.502	0	0	26.902	0	0	53.4441	0	0	0.428035	0	0	22.3721	0	0	0	3.6678	0	2.39735	0.0488908	0	0	0	0.052777
F1A	Adi	LN4F2	PW	338_PlateB-P3_F1A_LN4F2_Adi_PW_0.mzXML	0	6.643	0	0.71228	0.413718	0.827639	3.41185	0	0.919643	0	0.819672	58.0511	0	96.1655	0	0	0.466241	0	2.10989	3.7011	0	138.199	0	0	11.8188	0.571642	0	29.2443	0	0.930921	0	0	0	14.6478	1.00542	0	0	0.881936	0	0.541083	0	0	0	0	0
F1A	Adi	LN4M2	PW	156_PlateB-P3_F1A_LN4M2_Adi_PW_0.mzXML	0.210831	11.3637	0	0	0.783862	3.6858	0.453264	0.271364	0	0	0	52.7547	0	87.0897	0	0	0.678728	0	19.171	0.407781	0.51481	132.508	0.184574	0	28.3451	0	0	45.4077	0.882334	0	0.202765	0	0	26.4382	0	0	0	2.90109	0	4.01032	0	0	0	0	0
F1A	Adi	LN6M3	PW	340_PlateB-P3_F1A_LN6M3_Adi_PW_0.mzXML	0	10.6582	0	0	0.608231	0.993343	0.584523	0	0	0	0	46.0599	0	105.973	0	0	0	0	18.4932	0.725973	0.896395	115.743	0	0	22.1686	0	0	52.3297	0.292901	0	0	0	0	22.9611	0	0.273641	0	4.66159	0.409555	4.92133	0	0	0	0	0
F1A	Adi	NN7M2	PW	354_PlateB-P3_F1A_NN7M2_Adi_PW_0.mzXML	0.652654	2.97898	0	0.399812	0	0.364623	0.400303	0	0.844693	0	0	62.8747	0	92.9135	0	0	0.427144	0	8.90491	0	0	113.326	0	0	22.8895	0	0	37.2455	0	0	0	0.461455	0	27.2463	0	0	0	2.65789	0	2.40732	0	0	0	0	0
F1A	Adi	LN7M2	PW	262_PlateB-P3_F1A_LN7M2_Adi_PW_0.mzXML	26.5064	12.7842	7.28503	0	2.79005	19.5572	17.0145	8.5049	7.25023	0	0	46.9652	3.8383	77.1389	4.38337	0.880199	0	0	3.25063	0	0	117.334	0	0	9.67181	0	0	32.2737	0	0	1.86346	0	0	20.2102	0	0	0	0	0	0	0	0	0	0	3.74687
F1A	Adi	NL1M2	PW	010_PlateB-P3_F1A_NL1M2_Adi_PW_0.mzXML	0.280316	11.788	0.333878	0	0.554011	4.11444	1.05803	0	0.934111	0	0	41.9207	0	120.813	0	0	1.47799	0	19.7455	6.48267	0	130.878	0.192327	0.259256	41.6857	0	0.275048	48.2944	1.48033	0	0	0	0	54.7603	0	0	0	4.08888	0	4.67778	0	0	0	0	0
F1A	Adi	NL6M2	PW	258_PlateB-P3_F1A_NL6M2_Adi_PW_0.mzXML	0	5.2799	0	0.287107	0.311743	1.42388	0.683032	0	0	0	0	49.8545	0	88.9496	0.180663	0	0	0.235462	13.1455	0.929969	0.307052	140.263	0	0	27.2186	0	0	54.3686	0	0	0.183098	0	0	26.0489	0	0	0	2.48036	0	3.07567	0	0	0	0	0
F1A	Adi	NN7M1	PW	006_PlateB-P3_F1A_NN7M1_Adi_PW_0.mzXML	0	7.89705	0	0	0.786038	2.84708	1.02582	0.473803	0	0	0	42.8918	0	105.16	0	0	0.621049	0	24.8316	4.31783	0.403212	114.824	0	0	47.7344	0	0	50.6302	1.01875	0	0	0.1989	0	70.1396	0	0	0	6.59761	0	4.97377	0	0	0	0	0
F1A	Adi	NL5F3	PW	260_PlateB-P3_F1A_NL5F3_Adi_PW_0.mzXML	0	8.73842	0.173039	0	1.12319	1.67482	0.493133	0	0	0	0	69.4611	0	86.8881	0	0	1.09281	0.128451	15.3559	0.839938	0	70.878	0	0	33.3969	0	0.163961	49.9923	0	0	0.186861	0	0	22.531	0	0	0	11.1145	0	8.17026	0	0	0	0	0
F1A	Adi	NN4M1	PW	166_PlateB-P3_F1A_NN4M1_Adi_PW_0.mzXML	0.296905	12.6872	0.398496	0	0.782771	3.47401	1.30476	0	0	0	0.141527	36.0901	0	106.836	0	0	0.333508	0.214248	24.8154	1.1581	0.438194	106.902	0	0	27.0482	0.244921	0.177617	62.4074	1.98395	0	0.325462	0	0	17.9257	0	0	0	3.80217	0	6.74472	0	0	0	0	0
F1A	Adi	NN6M1	PW	360_PlateB-P3_F1A_NN6M1_Adi_PW_0.mzXML	0	12.9458	0.356869	0	1.16329	0.627293	1.10553	0	0.311264	0	0	27.5813	0	102.751	0.377394	0.442725	0.421078	0	30.753	1.91297	0	112.171	0	0	19.2732	0	0	80.1644	2.03361	0	0	0	0	14.1485	0	0	0	2.48608	0	5.229	0	0	0	0	0
F1A	Adi	LL4F1	PW	168_PlateB-P3_F1A_LL4F1_Adi_PW_0.mzXML	0	10.797	0	0.416774	0.952016	1.01316	0.387688	0	0.323583	0	0.346405	59.9141	0	97.3404	0	0.326567	0	0	16.303	0	0.606501	129.09	0.0643855	0	25.801	0	0	43.9222	0	0	0	0	0	27.102	0	0	0	6.4089	0	0.282515	0	0	0	0	0
F1A	Adi	LL5M1	PW	106_PlateB-P3_F1A_LL5M1_Adi_PW_0.mzXML	0	10.5742	0	0	1.00916	4.1724	0.463749	0	0.246214	0	0	47.5321	0	90.5857	0	0	0.867563	0	26.7538	0.558262	0.935957	135.67	0	0	26.6098	0	0.678175	63.806	0.28262	0	0	0	0.190565	30.0047	0	0	0	5.02891	0	4.97169	0	0	0	0	0
F1A	Adi	NL2F1	PW	310_PlateB-P3_F1A_NL2F1_Adi_PW_0.mzXML	1.24028	4.61245	1.32009	0	0	0.405083	0.579993	0	0	0	0.442669	46.1623	0	93.6289	0	0.436166	1.2516	0	8.41528	0	0	125.5	0	0	21.9321	0	0.547992	41.1486	0	0	0	0	0.650945	23.9172	0	0	0	6.7344	0	0.650035	0	0	0	0.238417	0
F1A	Adi	LN6M1	PW	014_PlateB-P3_F1A_LN6M1_Adi_PW_0.mzXML	0.291978	7.20151	0	0	0	3.1883	0.872814	0.235344	1.2055	0	0	40.3829	0	103.35	0	0	1.19287	0	27.6524	6.24587	0.712933	113.382	0	0	33.3844	0	0	70.7	0.988161	0	0	0	0	47.0006	0	0	0	4.54817	0	6.00827	0	0	0	0	0
F1A	Adi	NL6M1	PW	146_PlateB-P3_F1A_NL6M1_Adi_PW_0.mzXML	0.747106	18.4841	0.363642	0	0	0.891815	1.11175	0	1.209	0	0.257355	35.5261	0	108.095	0	0	0.76797	0	26.7544	0.569337	0	116.814	0	0	19.8394	0	0.592527	73.2163	1.89877	0	0	0	0	15.5527	0	0	0.267795	6.43563	0	7.52549	0	0	0	0	0
F1A	Adi	NN2M1	PW	356_PlateB-P3_F1A_NN2M1_Adi_PW_0.mzXML	1.56511	1.91641	0	0.241697	0	1.00155	1.28294	0	0	0	0	46.5175	0.354602	122.534	0	0	0.600032	0	10.3294	0	0	135.815	0	0	21.7299	0	0	54.5659	0	0	0	0	0	21.635	0	0	0	5.23645	0	4.93834	0	0	0	0	0
F1A	Adi	LN6F2	PW	346_PlateB-P3_F1A_LN6F2_Adi_PW_0.mzXML	0	5.46258	0	0	0.287613	1.12861	0.156384	0	0	0	0.593186	49.972	0.43139	102.495	0.333374	0	0.896466	0	9.77785	0.430732	0	175.485	0	0	21.8607	0	0	53.4889	0	0	0	0	0	25.6698	0	0	0	2.32153	0	1.01983	0	0	0	0	0
F1A	Adi	LN2F2	PW	004_PlateB-P3_F1A_LN2F2_Adi_PW_0.mzXML	0	9.32248	0.270518	0	2.7153	8.77136	0.743791	0.556485	0.868171	0	0	56.6618	0	89.5383	0	0	0.669337	0	18.3768	5.40815	0.601818	112.021	0	0	25.9439	0	0	66.3436	1.6406	0.27373	0	0	0	24.7487	0	0	0	5.12514	0	2.31134	0	0.213568	0	0	0
F1A	Adi	LN7M1	PW	204_PlateB-P3_F1A_LN7M1_Adi_PW_0.mzXML	0.320078	11.4232	0	0	0	0.654438	2.38088	0.725679	0.626138	0.170898	0	35.3513	0	97.2182	0	0	0.482558	0	24.6589	1.27042	0	91.4738	0	0	25.6638	0	0	67.8973	3.13454	0	0.099294	0	0	20.7389	0	0	0	9.663	0	7.10937	0	0	0	0	0
F1A	Adi	NL4M2	PW	110_PlateB-P3_F1A_NL4M2_Adi_PW_0.mzXML	0	5.83615	0.241051	0	0.223525	1.26124	0.347646	0	0	0	0	66.845	0	85.59	0	0.107591	0.587889	0	15.6867	0.539237	0.233387	92.5593	0	0	27.6725	0	0.185547	63.2412	0.199698	0	0	0	0	24.3554	0	0	0	14.0491	0	8.30108	0.320488	0	0	0	0
F1A	Adi	LL8M1	PW	024_PlateB-P3_F1A_LL8M1_Adi_PW_0.mzXML	0	8.2067	0	0	3.36252	5.41458	2.34101	0	0.298585	0	0	49.9316	0	113.256	0	0	0	0	18.3061	4.70673	0.844391	125.828	0	0	47.0709	0	0	52.549	0.530314	0	0	0	0	55.2424	0	0	0	4.79397	0	1.06792	0	0	0	0	0
F1A	Adi	LN5M1	PW	058_PlateB-P3_F1A_LN5M1_Adi_PW_0.mzXML	0.269982	9.76992	0	0	1.10166	2.09273	0.328823	0	0.854831	0	0	43.4581	0	98.5545	0	0	1.08026	0	24.0345	2.98652	0	88.3587	0	0	39.2849	0	0.252503	63.4404	4.04922	0	0	0	0	60.5875	0	0	0	4.68585	0	11.9529	0	0	0	0	0
F1A	Adi	NL2F3	PW	112_PlateB-P3_F1A_NL2F3_Adi_PW_0.mzXML	0.334876	4.75	0	0	0	0.581266	0	0.752745	0.650966	0	0	48.9429	0	92.6595	0	0	0.473655	0	18.0765	1.00905	0.250627	138.303	0	0	30.9976	0	0	71.2852	0.920916	0	0	0	0	27.904	0	0	0	6.34585	0	1.94009	0	0	0	0	0
F1A	Adi	LL8M2	PW	158_PlateB-P3_F1A_LL8M2_Adi_PW_0.mzXML	0.164456	6.19884	0	0	0	0.607486	0.548712	0	0.287618	0	0	45.9619	0.154603	83.0016	0	0	0.753555	0	23.9111	0.399578	0.216265	121.717	0	0	35.4966	0	0.200557	45.4445	0.212998	0	0	0	0	55.6366	0	0	0	6.93372	0.536763	5.79666	0	0	0	0	0
F1A	Adi	NL6F1	PW	194_PlateB-P3_F1A_NL6F1_Adi_PW_0.mzXML	0	6.6479	0	0	0	0	0.246322	0	0	0	0.26451	65.685	0	80.8316	0	0	0.297851	0	14.1961	0	0	102.423	0	0	24.1738	0	0	55.5721	0.420045	0	0.358623	0	0.0698022	30.6734	0.258041	0	0	3.28907	0	2.00143	0	0	0	0	0
F1A	Adi	LL8F2	PW	154_PlateB-P3_F1A_LL8F2_Adi_PW_0.mzXML	0	10.3244	0.279246	0	0.601081	0.65127	0.580668	0	0	0	0	44.5155	0	86.8722	0	0	0.775115	0.103662	25.2593	0.472515	1.1295	136.576	0	0	25.8605	0	0	71.8258	1.17236	0	0	0	0	26.7061	0	0	0	1.75013	0	6.2107	0	0	0	0	0
F1A	Adi	NL3M2	PW	200_PlateB-P3_F1A_NL3M2_Adi_PW_0.mzXML	0.426983	9.16373	0	0.466096	0.651402	0.92997	1.1011	0	0.371975	0	0	51.3822	0	88.9228	0	0	0.333015	0	26.2981	1.37687	0	131.361	0.416973	0	27.3076	0	0	63.9218	0	0	0	0	0	23.2609	0	0	0	0.896999	0	3.50284	0	0	0	0	0
F1A	Adi	LN3F2	PW	150_PlateB-P3_F1A_LN3F2_Adi_PW_0.mzXML	0	3.68451	0.241423	0	0.355551	3.57723	0.62803	0	0	0	0	48.0143	0	75.3676	0	0	1.16394	0	23.2455	0.443356	0.530601	158.521	0	0	25.4525	0	0.438661	67.8942	0.279153	0	0.170346	0	0	30.4849	0	0	0	1.35861	0	0.280466	0	0	0	0	0
F1A	Adi	LN4M1	PW	242_PlateB-P3_F1A_LN4M1_Adi_PW_0.mzXML	0.56858	8.60351	0	0	0.470262	1.18336	1.66865	0	0	0	0.487574	34.2998	0	129.863	0	0	0	0	20.3269	0.497197	0	141.058	0	0	19.6846	0	0.650126	78.6319	0.777354	0	0	0	0	10.7488	0	0	0	1.06646	0	4.40826	0	0	0	0	0
F1A	Adi	NN4F2	PW	290_PlateB-P3_F1A_NN4F2_Adi_PW_0.mzXML	0	7.85131	1.10456	0	0	0.880165	2.15809	0	0	0	0.497401	70.9211	0	101.776	0	0	0	0.437224	6.94267	0	0	147.574	0	0	29.2399	0	0	43.8959	0	0	0	0	0	27.3238	0	0	0.826264	1.83954	0	0	0	0	0	0	0
F1A	Adi	NL3F1	PW	020_PlateB-P3_F1A_NL3F1_Adi_PW_0.mzXML	0	9.37444	0	0	0.487943	1.09934	1.27926	0	0.395997	0	0	56.5215	0	98.9216	0	0	0.487294	0	24.4325	8.93532	0	147.1	0	0.466482	22.3945	0	0.587254	69.6366	0	0	0	0	0.550369	19.6291	0	0	0.458096	3.0413	0	1.98885	0	0.501322	0	0	0
F1A	Adi	NN5F3	PW	304_PlateB-P3_F1A_NN5F3_Adi_PW_0.mzXML	0	10.4647	0	0	0	1.32652	2.16896	0	0	0	0	51.8464	0	93.262	0	0	0	0.30031	19.7165	0.670729	0	165.687	0	0	26.3908	0	0	49.9996	0.486149	0.793311	0	0	0	21.7756	0	0	0	0.45489	0	3.24291	0	0.0950036	0	0	0
F1A	Adi	LL11M1	PW	256_PlateB-P3_F1A_LL11M1_Adi_PW_0.mzXML	0	10.0825	0	0	0	1.1159	0	0	0.708793	0	0	46.663	0	119.22	0	0	1.15796	0	23.0374	1.10857	0	110.954	0	0	29.6898	0	0	71.6079	0.623832	0	0	0	0	25.699	0	0	0	3.84688	0	6.71634	0	0	0	0	0
F1A	Adi	LL3F2	PW	068_PlateB-P3_F1A_LL3F2_Adi_PW_0.mzXML	0	7.76679	0.557388	0.179765	0.352685	1.69404	1.17458	0	0	0	0	60.5013	0	102.321	0	0	0.26185	0	14.2497	3.9722	0.338592	144.628	0	0	31.7108	0	0.241422	42.4156	0	0	0	0	0	25.4891	0	0	0	6.17395	0	2.103	0	0	0	0	0
F1A	Adi	LL9F2	PW	102_PlateB-P3_F1A_LL9F2_Adi_PW_0.mzXML	0	7.18118	0.271632	0	0.248825	2.40731	1.42384	0	0.260054	0	0	54.5734	0	84.841	0	0	0	0	18.3776	2.70382	0	120.992	0	0	30.1814	0	0.263632	62.2777	1.55824	0	0.268483	0	0	26.2998	0	0	0	14.6097	0	1.34448	0	0	0	0	0
F1A	Adi	NN7F1	PW	206_PlateB-P3_F1A_NN7F1_Adi_PW_0.mzXML	0.662982	11.1962	0	0	0.300612	0.659748	0	0	0.315086	0.264612	0	56.9205	0	88.7312	0	0	0.332084	0	19.8621	0.40919	0	119.757	0	0	23.238	0	0	55.5435	0	0	0	0	0	22.2892	0	0	0	4.61081	0	4.87826	0	0	0	0	0
F1A	Adi	LN4F1	PW	108_PlateB-P3_F1A_LN4F1_Adi_PW_0.mzXML	0	5.41787	0	0	0.511612	2.02971	0.588329	0	0.494092	0	0	47.1909	0	89.2589	0	0	0.554268	0	23.5813	1.72273	0.267459	149.395	0	0	26.8391	0.202071	0	67.4786	0	0	0	0	0	24.0955	0	0	0	7.84188	0	2.47179	0	0	0	0	0
F1A	Adi	LN6M2	PW	100_PlateB-P3_F1A_LN6M2_Adi_PW_0.mzXML	0	6.00944	0	0	0.24802	1.38241	0.269721	0	0	0	0	46.4327	0	85.9249	0	0	0.394344	0	24.7681	1.47562	0	128.724	0	0	28.4211	0	0	62.252	0	0	0	0	0	26.2655	0	0	0	13.9843	0	3.6832	0	0	0	0	0
F1A	Adi	NN3F2	PW	160_PlateB-P3_F1A_NN3F2_Adi_PW_0.mzXML	0	6.57922	0	0	0.314824	0.436614	0.579865	0	0	0	0	51.5417	0	82.0751	0	0	0	0	22.843	0.996099	0.375573	142.524	0	0	29.5152	0	0	64.7481	0.918881	0	0	0	0	32.9828	0	0	0	4.68385	0	2.13124	0	0	0	0	0
F1A	Adi	NL5M1	PW	308_PlateB-P3_F1A_NL5M1_Adi_PW_0.mzXML	0.683712	7.23532	0	0	0.929247	0	1.13859	1.72581	1.09456	0	0	47.0022	0	126.385	0	0	0	0	14.1054	0	0	120.008	0	0	27.5431	0	0	63.0773	0	0	0	0	0	14.4632	0	0	0	4.89108	0	4.51761	0	0	0	0	0
F1A	Adi	LL9F1	PW	114_PlateB-P3_F1A_LL9F1_Adi_PW_0.mzXML	0	18.0298	0.517605	0	0.425868	1.61543	1.19657	0	0.410692	0	0.16644	51.659	0.136936	87.3523	0	0	0	0	22.3355	0.662757	0.227276	120.927	0	0	25.5628	0	0.252542	56.666	0.229535	0	0	0	0	23.2506	0	0	0	3.75695	0	5.68166	0	0	0	0	0
F1A	Adi	LL5F2	PW	016_PlateB-P3_F1A_LL5F2_Adi_PW_0.mzXML	0	8.29266	0	0	2.00198	2.01005	0.616096	0	0.22198	0	0	56.3406	0	83.4481	0	0	0.537712	0	20.9178	3.76992	1.84265	119.043	0	0	28.925	0	0	61.764	0.234045	0	0.0890809	0	0	26.9286	0	0	0	9.14728	0	4.26746	0	0	0	0	0
F1A	Adi	NL2F2	PW	066_PlateB-P3_F1A_NL2F2_Adi_PW_0.mzXML	0	9.39989	0	0	0.507404	2.22	0.861263	0.530163	0.227086	0	0	58.0335	0	91.3849	0	0	0	0	18.3865	2.66297	0.249881	128.163	0	0	30.688	0	0.255437	60.7633	0.259662	0	0	0	0	27.5578	0	0	0	5.20014	0	3.13819	0	0	0	0	0
F1A	Adi	NN7M3	PW	062_PlateB-P3_F1A_NN7M3_Adi_PW_0.mzXML	0	5.10899	0	0	0	1.46849	1.28451	0	0	0	0	41.018	0	127.024	0	0	0	0	24.5912	5.38395	0.530056	132.8	0	0	25.8841	0	0	72.8162	2.0597	0	0	0	0	19.9056	0	0	0	3.25433	0	3.29296	0	0	0	0	0
F1A	Adi	LN3M2	PW	018_PlateB-P3_F1A_LN3M2_Adi_PW_0.mzXML	0	7.74801	0.472278	0	0.390799	1.86524	4.40039	0	0.353017	0	0.349161	37.1662	0	120.234	0	0	0	0	26.2942	10.1187	0	119.753	0	0	34.0334	0	0	87.2028	2.53757	0	0	0	0	43.7762	0	0	0	2.54475	0.554204	6.30197	0	0	0	0	0
F1A	Adi	LL3M1	PW	214_PlateB-P3_F1A_LL3M1_Adi_PW_0.mzXML	0	12.5935	0	0	0	0.79854	0	0	0	0	0	34.0163	0.198465	141.098	0	0.775384	0.852852	0	11.5499	0.791891	0	151.013	0	0	19.8827	0	0.694645	61.8034	0.780842	0	0	0	0	10.5135	0	0	0.11591	1.90605	0	1.35573	0	0	0	0	0
F1A	Adi	NL4M1	PW	152_PlateB-P3_F1A_NL4M1_Adi_PW_0.mzXML	0	14.8777	0	0	0.542146	0	0	0	0	0	0	29.0912	0	111.359	0	0	0.756276	0	25.6531	0.781288	2.01082	118.422	0.141457	0	20.0315	0	0	79.0775	6.38659	0.156829	0	0	0	13.0964	0	0	0	2.27311	0	3.56046	0	0	0	0	0
F1A	Adi	NN6M2	PW	294_PlateB-P3_F1A_NN6M2_Adi_PW_0.mzXML	0	10.2106	0	0	0	1.42619	0	0	0	0	0	51.9706	0	85.3072	0	0	0.907927	0	24.6764	0	1.50649	130.469	0	0	26.0543	0	0	57.8682	0.757522	0	0	0	0	25.502	0	0	0	2.6141	0	0	0	0	0	0	0
F1A	Adi	LL6M1	PW	104_PlateB-P3_F1A_LL6M1_Adi_PW_0.mzXML	0.268208	10.0057	0	0.326926	0.819266	3.11676	0	0.250979	0.319017	0	0	38.0234	0	115.614	0	0	0.303093	0	28.1539	3.98039	0.689241	120.102	0	0	22.9977	0	0	87.9565	3.65092	0	0	0	0	16.7033	0	0	0	6.01692	0	10.4706	0	0	0	0	0
F1A	Adi	NL4F3	PW	196_PlateB-P3_F1A_NL4F3_Adi_PW_0.mzXML	11.6152	19.423	10.5347	3.53067	11.8567	24.1594	43.1044	11.0997	13.8794	3.3699	0	0	0	0	0	0	0	0	0	0	0	36.0021	0	0	0	0	0	37.4832	0	0	0	0	0	14.8254	0	0	0	3.7899	0	0	0	0	0	0	0
F1A	Adi	NN1F1	PW	070_PlateB-P3_F1A_NN1F1_Adi_PW_0.mzXML	0	7.60236	0.0970452	0	0.753289	0.298536	0	0.64568	2.12518	0	0	42.568	0	89.7586	0	0	0.804475	0	17.5572	0.64648	0	138.779	0	0	26.5137	0	0	60.2411	0.47454	0	0	0	0	26.8216	0	0	0	1.25979	0	0	0	0	0	0	0
F1A	Adi	LN1F1	PW	292_PlateB-P3_F1A_LN1F1_Adi_PW_0.mzXML	0	4.97899	0	0	0	0	0	0	0	0	0	46.3117	0	99.1014	0	0	0	0	24.7315	0	0	169.417	0	0	22.8929	0	0	70.6251	0	0	0	0	0	30.1456	0	0	0	0	0	3.12932	0	0	0	0	0
F1A	Adi	LL9M1	PW	054_PlateB-P3_F1A_LL9M1_Adi_PW_0.mzXML	0	8.08422	0	0.535479	0	0.631944	0.745662	0	1.76578	0	0	40.9479	0	117.74	0.55466	0	0	0	23.4909	7.45975	0.506318	118.377	0.568887	0	42.109	0	0.532665	78.2496	1.93788	0	0	0	0	56.6672	0	0	0	2.64554	0	4.93353	0	0	0	0	0
F1A	Adi	NL3M1	PW	056_PlateB-P3_F1A_NL3M1_Adi_PW_0.mzXML	0	3.6199	0	0	0	0.662517	0.371083	0	1.86697	0	0	32.8135	0	125.814	0	0.92198	0	0	28.8556	7.955	0	155.883	0	0	18.0803	0	0.364524	83.178	0	0	0	0	0	16.4311	0	0	0	2.96357	0	3.17586	0	0	0	0	0
F1A	Adi	NN1M1	PW	252_PlateB-P3_F1A_NN1M1_Adi_PW_0.mzXML	0	7.03778	0	0	0	1.63784	0	0	0	0	0	57.5726	0	125.941	0	0	0	0	16.8861	0	0	124.058	0	0	23.5438	0	2.89367	57.8331	2.95782	0	0	0	0	18.6058	0	0	0	13.0717	0	0	0	0	0	0	0
F1A	Adi	NN6F2	PW	064_PlateB-P3_F1A_NN6F2_Adi_PW_0.mzXML	0	7.3732	0	0	0.409891	1.17204	0	0	0	0	0	56.4153	0	97.3101	0	0	0	0	29.3534	3.81719	0	147.107	0	0	25.526	0	0	75.5246	0	0	0	0	0	21.5328	0	0	0	1.585	0.501043	4.62095	0	0	0	0	0
F1A	Adi	NN2F2	PW	350_PlateB-P3_F1A_NN2F2_Adi_PW_0.mzXML	0	14.3362	0	0	0.253336	0	0.542203	0	0	0	0	75.1765	0	97.3504	0	0	0	0	17.1025	0	0	86.5313	0	0.600026	29.335	0	0	33.4429	0	0	0	0	0	17.5262	0	0	0	31.7414	0	9.27843	0	0	0	0.269083	0
F1A	Adi	LN7F2	PW	248_PlateB-P3_F1A_LN7F2_Adi_PW_0.mzXML	0.572751	3.75989	0	0	0	1.18214	0	0	0	0	0.735931	103.79	0	97.7679	0	0	1.38708	0	11.306	0	0	126.021	0	0	27.7134	0	0	55.3748	0	0	0	0	0	26.3852	0	1.01978	0	4.79049	0	1.07802	0	0	0	0	0
F1A	Adi	NN1F2	PW	022_PlateB-P3_F1A_NN1F2_Adi_PW_0.mzXML	0	4.02561	0	0	0	2.27666	0.6749	0	0	0	0	46.7115	0	107.44	0	0	0	0.286639	10.1506	8.15293	0	183.876	0	0	39.1352	0	0	51.2198	0.48107	0	0.345391	0	0	42.2604	0	0	0	4.84555	0	0	0	0.30413	0	0	0
F1A	Adi	LL3M2	PW	348_PlateB-P3_F1A_LL3M2_Adi_PW_0.mzXML	1.99565	8.85419	0	0	0	0	1.14862	0	0	0	0	19.7008	0	121.038	0	0	0	0	16.4137	0	0	150.221	0	0	13.3457	0	0	74.737	0	0	0	0	0	1.66937	0	0	0	0.741567	0	0	0	0	0	0.473865	0
F1A	Adi	NL7M2	PW	208_PlateB-P3_F1A_NL7M2_Adi_PW_0.mzXML	2.77294	18.9678	0	0	2.34355	2.10947	0	0	0	0	0	29.2406	0	100.009	0	0	0	0	23.7003	2.64862	0	88.8101	0	0	25.5289	0	0	67.0471	0	0	0	0	0	14.5067	0	0	0	0	0	2.21286	0	0	0	0	0
F1A	Adi	NL1M1	PW	098_PlateB-P3_F1A_NL1M1_Adi_PW_0.mzXML	0.241975	18.6041	0	0	1.57956	0	1.1192	0	0	0	0	31.9655	0	115.262	0	0	0	0	27.2613	4.21175	0	129.529	0	0	17.5227	0	0	79.7203	0	0	0	0	0	14.371	0.265111	0	0	4.75163	0	10.9902	0	0	0	0	0
[truncated: 232 more columns]

## Sheet: F1A, Liver, +ve
				x.targets.name	Campesterol_[M+NH4]1+	Cer(34:01)_[M+H-H2O]1+	Cer(41:01)_[M+H-H2O]1+	DG(26:00)_[M+H-H2O]1+	DG(28:01)_[M+H-H2O]1+	DG(28:02)_[M+H-H2O]1+	DG(29:02)_[M+H-H2O]1+	DG(30:01)_[M+H-H2O]1+	DG(30:02)_[M+H-H2O]1+	DG(30:03)_[M+H-H2O]1+	DG(31:02)_[M+H-H2O]1+	DG(32:01)_[M+H-H2O]1+	DG(32:02)_[M+H-H2O]1+	DG(32:03)_[M+H-H2O]1+	DG(32:04)_[M+H-H2O]1+	DG(33:01)_[M+H-H2O]1+	DG(33:02)_[M+H-H2O]1+	DG(34:01)_[M+H-H2O]1+	DG(34:02)_[M+H-H2O]1+	DG(34:02)_[M+NH4]1+	DG(34:03)_[M+H-H2O]1+	DG(35:01)_[M+H-H2O]1+	DG(35:02)_[M+H-H2O]1+	DG(35:03)_[M+H-H2O]1+	DG(35:05)_[M+NH4]1+	DG(36:02)_[M+H-H2O]1+	DG(36:03)_[M+H-H2O]1+	DG(36:03)_[M+NH4]1+	DG(36:04)_[M+H-H2O]1+	DG(36:05)_[M+H-H2O]1+	DG(37:00)_[M+NH4]1+	DG(37:01)_[M+H-H2O]1+	DG(37:02)_[M+H-H2O]1+	DG(37:02)_[M+NH4]1+	DG(37:03)_[M+H-H2O]1+	DG(38:01)_[M+H-H2O]1+	DG(38:02)_[M+H-H2O]1+	DG(38:04)_[M+H-H2O]1+	DG(38:06)_[M+H-H2O]1+	DG(38:07)_[M+H-H2O]1+	DG(40:01)_[M+H-H2O]1+	DG(40:02)_[M+H-H2O]1+	DG(40:06)_[M+H-H2O]1+	DG(40:07)_[M+H-H2O]1+	DG(40:08)_[M+H-H2O]1+
				targets.mz	418.404	520.509	618.618	467.409	493.425	491.409	505.425	521.456	519.441	517.425	533.456	549.488	547.472	545.456	543.441	563.503	561.488	577.519	575.503	610.54	573.488	591.535	589.519	587.503	618.509	603.535	601.519	636.556	599.503	597.488	656.619	619.566	617.55	652.587	615.535	633.582	631.566	627.535	623.503	621.488	661.613	659.597	651.535	649.519	647.503
F1A	Liv	LL11F2	Whole	134_PlateB-P5_F1A_LL11F2_Liv_0.mzXML	0	0.024373	0.0192235	0.0591748	0	0.0457658	0	0.78811	0	0	0	18.7797	3.92404	0.191865	0	0.746078	0.21021	93.474	54.8851	0.141559	8.94263	0.365552	0.537437	0.0159869	0.507991	46.0909	44.5027	0	20.8456	2.21395	0.0107594	0.024698	0	0	0.0140714	0.0303085	0.642639	28.3503	17.7195	0.477764	0	0	5.62708	3.99812	0.56471
F1A	Liv	LL11M1	Whole	276_PlateB-P5_F1A_LL11M1_Liv_0.mzXML	0	0	0.00710005	0.399688	0.142989	0.025301	0.0116945	2.41316	0.132806	0	0	28.8636	7.03033	0.421857	0	0.966622	0.270891	79.5584	57.7565	0.336157	10.7869	0.421193	0.71774	0.0506169	0.0329455	30.124	25.9688	0.0156983	16.1881	2.00013	0.00600453	0	0.0103798	0	0.0094883	0.118805	1.15254	20.0578	12.8999	0.351498	0	0.00842949	3.48541	2.09324	0.0421278
F1A	Liv	LL3F1	Whole	236_PlateB-P5_F1A_LL3F1_Liv_0.mzXML	0	0.0175511	0.0215124	0.163353	0	0.0512535	0	0.575806	0	0	0	14.7479	2.61829	0.0404274	0	0.601512	0.129929	70.9946	42.3771	0.295592	6.59298	0.264643	0.660814	0.0351772	0.0116644	36.4759	33.6072	0.0299305	18.379	2.07803	0.00663383	0	0.0130836	0	0.0120805	0.0248667	0.444689	33.4477	20.3508	0.420183	0	0	6.73253	4.55327	0.749686
F1A	Liv	LL3F2	Whole	144_PlateB-P5_F1A_LL3F2_Liv_0.mzXML	0	0.0339287	0.0322704	0.0971654	0	0.0128998	0.00244488	1.00755	0.0231096	0.0120115	0	19.2288	3.4693	0.0316163	0	0.856479	0.0740941	97.0445	56.4138	0.615671	8.90946	0.357678	0.847119	0.0652632	0.00841943	52.8717	44.2153	0.104774	17.7208	2.12582	0.0159627	0.00907415	0.0263124	0	0.0116671	0.0243416	1.01556	31.6099	16.7661	0.658537	0	0.00955532	5.48716	4.58158	1.02838
F1A	Liv	LL3M2	Whole	220_PlateB-P5_F1A_LL3M2_Liv_0.mzXML	0	0	0	0.145977	0	0.0497968	0.0135426	1.20925	0	0	0.0127316	25.1521	5.0153	0.232659	0	0.695616	0.0595785	87.3643	57.999	0.180409	9.84673	0.38788	0.752371	0.0650201	0	30.7667	30.2717	0	21.4097	2.83446	0.0346253	0	0.0269956	0	0	0.123339	1.10473	31.0346	20.9685	0.455387	0	0	6.6575	3.6534	0.223576
F1A	Liv	LL4F1	Whole	362_PlateB-P5_F1A_LL4F1_Liv_0.mzXML	0	0	0	0.367648	0.0180367	0	0	0.610441	0	0	0	19.9015	2.69962	0.0278362	0	0.615392	0.0130863	80.8904	34.2114	0.482118	5.19239	0.204054	0.251591	0	0.0204765	34.2249	26.3443	0.0159033	17.7721	1.65432	0.0258951	0	0	0.029857	0.0153971	0	0.203272	35.6778	22.2428	0.182258	0	0	5.45893	4.77051	0.0502395
F1A	Liv	LL4M1	Whole	036_PlateB-P5_F1A_LL4M1_Liv_0.mzXML	0	0.0382347	0.0149192	0	0	0	0	0.235461	0	0	0	10.7679	2.1149	0	0.0134135	0.478179	0.0410344	46.6425	34.0845	0.072786	6.01197	0.142819	0.162261	0.0151076	0.250465	19.325	18.1015	0	16.9714	2.03738	0.0142592	0	0.114336	0	0	0.0412193	0.438493	29.8297	19.2504	0.789901	0	0	4.97018	3.25844	0.161027
F1A	Liv	LL5F1	Whole	288_PlateB-P5_F1A_LL5F1_Liv_0.mzXML	0.0157902	0.0104054	0	0.066836	0	0.0208614	0	0.305704	0	0	0	15.2313	2.21598	0.0501114	0	0.327244	0.0278221	65.5955	30.3738	0.101848	4.93048	0.304807	0.169357	0.020841	0.0815945	32.4088	27.2173	0.032647	14.7634	1.09881	0.013226	0	0	0	0	0	0.131863	33.2406	15.9766	0.0467405	0	0	5.16782	4.08853	0.110322
F1A	Liv	LL5M1	Whole	366_PlateB-P5_F1A_LL5M1_Liv_0.mzXML	0	0	0.0294661	0.393713	5.25807	0.067254	0	0.207113	0	0	0.0186189	16.5449	1.88971	0.0541579	1.00957	0.234077	0.00642655	51.9588	25.7254	1.20902	2.90499	0.0230338	0.0801527	0.426968	0.0704983	13.5118	12.7525	0.219673	18.1859	0.630679	0.0869677	0	0	5.50819	0.0281329	0.0521332	0.0478402	45.291	23.1853	0.0845983	0.0877055	0	6.8808	2.87161	0.0321777
F1A	Liv	LL6F1	Whole	282_PlateB-P5_F1A_LL6F1_Liv_0.mzXML	0	0	0	0.0633126	0	0	0.0166056	0.738139	0	0	0	18.3266	2.94093	0.0248833	0	0.77299	0.0130924	71.9178	29.2569	0.299372	4.30279	0.303797	0.534769	0	0.0356875	29.4577	19.5244	0.0178717	14.6877	1.32822	0.0127501	0	0	0.0329978	0	0.032647	0.0977354	30.4212	17.7453	0.215415	0.0196409	0	4.49145	3.85947	0.0216135
F1A	Liv	LL6M1	Whole	322_PlateB-P5_F1A_LL6M1_Liv_0.mzXML	0	0.0151403	0	0.118535	0	0.0286048	0.0132809	0.556368	0	0	0	19.3354	3.23876	0.056935	0	0.543787	0.0558303	64.5239	36.385	0.830189	6.16241	0.112406	0.240065	0	0.0597845	18.7456	15.512	0.0424295	15.3904	1.99199	0.030884	0	0	0.0116363	0	0.101268	0.634676	26.2812	15.3077	0.558009	0	0	4.31275	2.35786	0.0225993
F1A	Liv	LL6M2	Whole	184_PlateB-P5_F1A_LN6M2_Liv_0.mzXML	0	0	0	0	0	0	0	0.233708	0	0	0.0138021	14.9004	2.19832	0.040226	0	0.213384	0.0541433	55.7737	32.8405	0.397502	5.22636	0.0129112	0.0427992	0	0.0334837	17.5671	17.2045	0	18.1018	2.07289	0.0231973	0	0.094342	0	0	0.0332094	0.425541	32.1626	21.1026	0.578027	0	0	5.66743	3.34598	0.0908384
F1A	Liv	LL8F2	Whole	034_PlateB-P5_F1A_LL8F2_Liv_0.mzXML	0	0	0.031365	0.0710245	0.097146	0.0110493	0	1.47918	0.149396	0.00793859	0	18.7473	4.11863	0.168369	0	0.598469	0.188612	80.0277	51.616	0.295231	7.4214	0.510178	0.69254	0.0438464	0	48.8875	36.4718	0.0449408	14.2781	1.62927	0.0163669	0.00938939	0.0162723	0.0223016	0	0.151547	0.905174	21.9597	12.7818	0.504932	0	0	4.60677	3.0743	0.731363
F1A	Liv	LL8M1	Whole	084_PlateB-P5_F1A_LL8M1_Liv_0.mzXML	0.00419963	0.0184111	0.0605656	0.0700105	0.0105199	0.0132626	0	1.3233	0.0732403	0	0	18.6334	4.11249	0.197645	0.00504381	0.786538	0.417357	64.4495	52.6072	0.357327	8.52017	0.440954	0.685851	0.108715	0.0121939	24.9561	25.645	0.0260795	17.0052	2.04225	0.00483936	0.00463871	0.020676	0	0.0207184	0.290175	0.9805	22.4701	15.0511	0.707856	0	0.00458048	5.07848	2.32116	0.469861
F1A	Liv	LL8M2	Whole	376_PlateB-P5_F1A_LL8M2_Liv_0.mzXML	0	0	0	0.309878	0	0.0854723	0	2.72671	0.0406744	0.0480532	0	42.1265	7.67332	0.0999381	0	0.482975	0	123.014	64.5131	0.512875	11.1614	0.130132	0.038387	0	0.0498306	34.6766	32.7126	0.0793327	20.398	1.972	0	0	0	0	0	0.0743453	0.152321	24.4254	17.7902	0	0	0.0421983	5.64789	2.69427	0
F1A	Liv	LL9F1	Whole	238_PlateB-P5_F1A_LL9F1_Liv_0.mzXML	0.0068091	0.0124327	0.00253276	0.0324517	0	0.0329603	0	0.623495	0.016568	0	0	14.7904	2.67068	0.0790349	0	0.413367	0.0478518	65.6189	34.7036	0.311775	5.09957	0.288404	0.490508	0.0134543	0.0149035	31.4215	28.8938	0.0203194	16.2191	1.43319	0.0261641	0	0.028952	0	0.0167763	0.0283208	0.269725	32.7109	17.7395	0.129431	0	0	6.29998	4.2263	0.523203
F1A	Liv	LL9F2	Whole	172_PlateB-P5_F1A_LL9F2_Liv_0.mzXML	0	0	0.0250191	0.220158	0	0.0202099	0	0.184902	0	0	0	14.675	1.86743	0.0149904	0	0.106277	0	61.1181	29.7694	0.394631	4.73852	0.0380666	0.0531013	0	0.0662123	23.892	23.7037	0.0491729	15.5912	1.51937	0.061288	0	0	0	0	0.0143174	0.0138357	36.8388	19.1541	0.0561302	0	0.0168315	4.8301	4.11335	0.240939
F1A	Liv	LL9M1	Whole	372_PlateB-P5_F1A_LL9M1_Liv_0.mzXML	0.0113099	0.0103821	0.0207883	0.114144	0	0	0	0.857782	0	0	0	21.3777	3.86064	0.00983581	0	0.853729	0.142065	74.9467	46.4111	0.425443	8.37375	0.176408	0.39027	0.0113587	0.0266054	27.0647	21.38	0.0221047	14.0383	1.95833	0.0211719	0.0109999	0	0.00880822	0	0.0676689	0.973209	23.1894	15.8122	0.524	0	0	3.90434	2.79899	0.13594
F1A	Liv	LN1F1	Whole	368_PlateB-P5_F1A_LN1F1_Liv_0.mzXML	0	0	0	0.410685	0.033707	0	0	0.510107	0	0	0	24.0253	2.90955	0.0452411	0	0.394359	0	92.3002	43.0554	0.591371	6.59233	0.0409324	0.100755	0	0	32.5428	33.7033	0.0784414	17.2996	1.47428	0.088439	0	0	0	0	0.0513439	0.0705298	33.6691	15.9939	0	0	0	4.95141	3.51476	0.261124
F1A	Liv	LN2F2	Whole	316_PlateB-P5_F1A_LN2F2_Liv_0.mzXML	0	0	0	0.224503	0	0.0438375	0	0.833996	0	0	0	15.7766	2.79158	0.106188	0	0.492684	0.0344722	64.8995	31.9129	0.392865	4.96171	0.0774762	0.302577	0.0136019	0.0298765	33.1965	23.57	0.234907	12.988	1.30997	0.0495381	0.013048	0	0	0	0.0170666	0.260533	26.0671	15.5412	0.206863	0	0	3.8996	3.92492	0.0228214
F1A	Liv	LN3M1	Whole	122_PlateB-P5_F1A_LN3M1_Liv_0.mzXML	0	0	0	0.209103	0	0.0186239	0	1.4145	0	0	0	31.3688	5.06502	0	0	0.157348	0	96.7286	38.9746	0.757649	7.13859	0.13828	0.0638574	0.0339976	0	33.4193	21.9091	0	16.418	0.885298	0.0285068	0.0441273	0	0	0	0.0860065	0.695009	34.6039	19.6682	0.217891	0	0	5.07307	4.07968	0.0231777
F1A	Liv	LN3M2	Whole	092_PlateB-P5_F1A_LN3M2_Liv_0.mzXML	0	0.013626	0.0168717	0.0739371	0	0.0146121	0	0.218606	0	0	0	15.2044	2.56594	0.0554053	0	0.264355	0.0290266	57.6148	38.1922	0.659139	6.18828	0.0716097	0.115199	0	0.0303248	18.4029	18.6179	0.0427036	18.1886	2.30713	0	0	0.0342747	0.014019	0	0.147005	0.587212	34.1195	21.7529	0.583714	0.0432221	0	7.10432	3.2053	0.172974
F1A	Liv	LN4F1	Whole	140_PlateB-P5_F1A_LN4F1_Liv_0.mzXML	0	0.0144647	0.0204384	0.108623	0	0	0.00173512	0.103793	0	0	0	12.283	1.29998	0.0731335	0	0.0719447	0.0402207	49.0051	21.0453	0.280393	2.91391	0.129554	0.114454	0	0.0206985	20.081	17.7368	0.0662902	16.8975	1.20328	0	0	0.0195475	0.0216726	0.0371859	0	0.0374062	46.075	26.0082	0.25666	0	0	6.59567	5.38	0.062478
F1A	Liv	LN4F2	Whole	330_PlateB-P5_F1A_LN4F2_Liv_0.mzXML	0	0.0136988	0.0302283	0.226208	0	0.0677243	0.0213814	0.263051	0	0	0	14.699	2.01977	0.0729815	0	0.386906	0	58.7156	27.7694	0.569149	4.39528	0.191967	0.16573	0	0.0137257	21.713	20.1625	0.0591866	15.9185	1.57239	0	0	0.0306484	0	0	0.0278216	0.361671	34.9703	22.0547	0.242588	0	0	5.28278	4.16486	0.127565
F1A	Liv	LN4M1	Whole	326_PlateB-P5_F1A_NL4M1_Liv_0.mzXML	0	0	0.0195366	0.325636	0	0.0462957	0	0.858262	0	0	0.0208262	15.1275	2.07711	0	0	0.280353	0	48.3831	25.4971	0.780289	3.86393	0.0959466	0.079293	0	0.109822	13.8138	12.8722	0.0844474	17.4865	1.80008	0.0754482	0	0	0.0411909	0	0.0170481	0.0740352	31.2339	21.2791	0.188703	0	0	5.93104	3.02554	0.0979885
F1A	Liv	LN4M2	Whole	074_PlateB-P5_F1A_LN4M2_Liv_0.mzXML	0	0	0.01535	0.0219014	0	0	0	0.173521	0	0	0	12.3433	1.82169	0.028437	0	0.326707	0.0531371	52.8412	32.4893	1.23787	5.41999	0.0342226	0.100564	0	0.0108953	18.602	18.8911	0.490112	15.838	1.9243	0.0264237	0	0.0140885	0.0129692	0.0118876	0.129369	0.859889	30.313	18.0371	0.713075	0	0	4.66822	3.2468	0.269766
F1A	Liv	LN5F2	Whole	138_PlateB-P5_F1A_LN5F2_Liv_0.mzXML	0	0.0131908	0	0.0408574	0	0	0	0.264727	0	0	0.0132091	14.4555	2.43784	0.139382	0	0.480352	0.0517733	72.6075	39.4953	0.230377	6.1067	0.326569	0.424065	0.0127969	0.0406673	36.3299	32.7829	0.0130187	18.7971	1.9471	0.0108072	0	0.0543886	0	0.0166183	0	0.288883	38.0254	22.698	0.346418	0	0	6.31533	4.88016	0.413138
F1A	Liv	LN5M1	Whole	186_PlateB-P5_F1A_LN5M1_Liv_0.mzXML	0.0131515	0	0	0.043574	0	0.087522	0	0.261652	0.0201833	0	0.02591	16.1688	2.37395	0.0914909	0.0279348	0.159152	0.0187238	51.6221	27.1403	0.808238	4.276	0.105021	0.065551	0	0.0399206	14.4756	14.9059	0.14332	16.7441	1.83164	0.0355129	1.55669e-05	0.0292447	0	0	0.0162908	1.2698	31.0265	20.7987	0.23888	0	0	5.5139	3.21467	0
F1A	Liv	LN6F1	Whole	274_PlateB-P5_F1A_LN6F1_Liv_0.mzXML	0	0.0166164	0	0.165563	0	0.017628	0	0.243568	0	0	0	14.1273	2.20477	0.089024	0	0.12241	0.0289153	62.3107	34.4605	0.448605	5.26072	0.0832182	0.138861	0	0.0160435	26.0024	27.9376	0.0416097	16.4604	1.56109	0.0135739	0	0.0431944	0	0	0.0140621	0.752851	38.3383	17.8423	0.11275	0	0	5.51565	3.84509	0.252761
F1A	Liv	LN6F2	Whole	028_PlateB-P5_F1A_LN6F2_Liv_0.mzXML	0.00982849	0.0718428	0.0388079	0.0283679	0	0	0.0104754	0.227069	0	0	0	8.68604	1.4258	0.0126792	0	0.333604	0.0842423	59.6591	36.9069	0.50331	4.97499	0.224642	0.475696	0.0369998	0.0270675	31.6282	33.3285	0.295503	16.8175	1.86937	0.0115328	0	0.0200163	0.0285329	0.0131971	0.0456041	0.507075	29.3379	15.6613	0.548936	0	0	4.65543	3.85303	1.06132
F1A	Liv	LN6M2	Whole	030_PlateB-P5_F1A_LL6M2_Liv_0.mzXML	0	0	0	0.0390011	0	0	0	0.101247	0	0	0	8.99474	1.39773	0	0.0112693	0.214216	0.0410167	39.504	27.3018	0.270979	4.07185	0.016539	0.098866	0	0.00447293	15.9939	16.3315	0	17.4241	1.96732	0	0	0.0820925	0	0	0.0398032	0.372047	33.1702	21.95	0.713016	0	0	5.70965	3.71179	0.366695
F1A	Liv	LN6M3	Whole	284_PlateB-P5_F1A_LN6M3_Liv_0.mzXML	0	0	0	0.0710479	0	0.0285096	0	0.281515	0	0	0	17.0959	2.75475	0.051644	0	0.260056	0	58.016	34.8671	0.734746	6.15118	0.046156	0.114375	0.0219782	0.0209936	16.6329	17.0048	0.0205553	17.6469	2.03099	0.0154922	0	0.069063	0.0154657	0.0280968	0.0509457	0.311141	33.0273	21.281	0.45782	0	0.015837	5.67648	3.18036	0.0876448
F1A	Liv	LN7F1	Whole	076_PlateB-P5_F1A_LN7F1_Liv_0.mzXML	0	0.02206	0	0.076053	0	0.0277875	0	0.123894	0	0.0349002	0.0220376	19.7905	1.52429	0	0	0.0266983	0	74.3596	23.4604	0.365644	2.97159	0.0643682	0.0623111	0	0.031781	22.2032	18.4141	0.0397812	14.9896	1.25075	0	0	0.032274	0	0	0.0369294	0.0580993	41.396	24.4253	0.173756	0	0	5.67619	4.87487	0.030999
F1A	Liv	LN7F2	Whole	328_PlateB-P5_F1A_LN7F2_Liv_0.mzXML	0	0.0413527	0.019338	0.179211	0	0.0721753	0	0.0871746	0	0	0	16.4444	1.97769	0.0321455	0	0.0687173	0	63.9346	23.3971	1.09736	3.45409	0.0175806	0.0202166	0	0.0234934	25.2889	20.5918	0.231217	15.7985	1.15667	0	0	0.0306943	0	0	0	0.215628	37.8104	24.1448	0.322209	0	0	4.80151	5.31565	0.214914
F1A	Liv	LN7M1	Whole	132_PlateB-P5_F1A_LN7M1_Liv_0.mzXML	0.0204429	0	0	0.0446334	0	0	0	0.285546	0	0	0	18.4008	2.82886	0.0220212	0	0.301102	0.0220456	69.0688	34.4017	0.60238	6.05057	0.0668906	0.168015	0.0338849	0.0853353	32.0296	22.8307	0.073468	17.0274	1.36716	0	0	0.0785623	0	0	0	1.26265	33.8376	19.6378	0.488038	0	0	4.97025	4.06946	0.0511707
F1A	Liv	LN7M2	Whole	042_PlateB-P5_F1A_LN7M2_Liv_0.mzXML	0	0	0.0118669	0.0383789	0.00997394	0	0	0.916204	0.0329726	0.0100231	0	13.1962	2.72275	0.0250249	0	0.435214	0.0857703	49.5731	35.5587	0.273567	5.69803	0.0335423	0.204677	0.0202048	0.0205448	19.5373	20.0308	0	15.5363	1.74822	0.0141266	0	0	0	0	0.033685	0.747088	27.2089	16.0319	0.602343	0.00544371	0	4.53896	2.64194	0.322233
F1A	Liv	NL1M1	Whole	278_PlateB-P5_F1A_NL1M1_Liv_0.mzXML	0	0	0	0.172565	0	0.142584	0	0.51045	0	0	0	14.9914	2.74187	0.0932735	0	0.138247	0.0348603	50.685	29.8302	0.298916	5.09399	0.0760866	0.080475	0.0498874	0	14.5628	13.6913	0.0708739	14.4447	1.50973	0.132892	0	0	0	0	0	0.171455	23.5659	17.664	0.34289	0	0	4.73313	2.59951	0.0370185
F1A	Liv	NL1M2	Whole	130_PlateB-P5_F1A_NL1M2_Liv_0.mzXML	0	0	0	0.104157	0.00580197	0.0227551	0	0.416512	0	0.0142508	0	18.0782	2.4862	0.0406279	0.353255	0.220268	0.026834	56.2436	25.6808	0.833431	4.38135	0.0622776	0.0527866	0.0163625	0.0631967	17.7232	14.8085	0.0960025	16.8881	1.03337	0.0813664	0	0	2.38624	0	0.0730985	0.233307	36.9377	21.2016	0.239687	0.0297574	0	5.25316	3.84181	0
F1A	Liv	NL2F1	Whole	382_PlateB-P5_F1A_NL2F1_Liv_0.mzXML	0	0.0209178	0	0.354424	0.0216741	0.0568146	0	1.12798	0	0	0	22.3261	3.76187	0.141326	0	1.06126	0.145382	88.4248	43.0931	0.439798	7.21645	0.259682	0.428781	0	0	34.8319	30.8091	0.0388276	17.3521	1.5063	0.020417	0	0.0272272	0.0431444	0.0226892	0.0150059	0.129306	26.9501	18.0529	0.0668711	0	0	4.50031	3.13657	0.0245584
F1A	Liv	NL2F2	Whole	094_PlateB-P5_F1A_NL2F2_Liv_0.mzXML	0	0.0241569	0.0239825	0.00616389	0	0.0129311	0	0.628144	0.0199043	0	0.00440994	14.4602	3.15908	0.155962	0	0.840936	0.250491	86.9847	56.9475	0.253653	9.5746	0.463	1.00525	0.194771	0.533027	56.6773	48.9763	0.0579199	16.8732	2.10918	0.0057062	0	0.0602637	0	0.0209473	0.0267548	0.959273	19.7416	13.1601	0.811374	0	0.00463666	3.3668	4.06842	0.975971
F1A	Liv	NL2F3	Whole	188_PlateB-P5_F1A_NL2F3_Liv_0.mzXML	0.0131921	0.0163432	0	0	0	0.0198335	0	0.283613	0.0184546	0.0221585	0	14.1047	2.48674	0.0198355	0	0.412725	0.0176638	67.3602	45.104	0.271602	8.01145	0.0369528	0.257148	0.0429459	0.0521022	34.0972	35.5844	0.0496443	19.3769	2.23651	0.0136448	0	0.0693392	0.0157051	0	0	0.160175	34.8937	20.892	0.468305	0	0	5.89021	4.6485	0.473308
F1A	Liv	NL3F1	Whole	280_PlateB-P5_F1A_NL3F1_Liv_0.mzXML	0	0.0295828	0.0236592	0.156898	0.016627	0.0150944	0	0.688557	0	0	0	14.7306	2.66092	0.0479587	0	0.311854	0.0636741	70.4863	38.8715	0.212826	5.25085	0.431623	0.423374	0.0532794	0	35.9306	31.6475	0.0349766	17.3266	1.72827	0.0163467	0	0	0	0.0149102	0.0533651	0.529022	35.2762	19.5515	0.125843	0	0	5.98602	3.73157	0.459768
F1A	Liv	NL3M1	Whole	078_PlateB-P5_F1A_NL3M1_Liv_0.mzXML	0	0	0.0269838	0.0640657	0	0	0	0.442506	0.0154675	0	0.00937735	12.1246	2.10981	0.0204723	0	0.531059	0.0629584	48.7341	32.2691	0.700475	5.55475	0.0811436	0.346531	0.0452522	0	17.4351	18.7067	0.0262583	16.1292	2.16764	0.0511229	0	0.0306425	0	0	0.156825	0.676696	27.6759	19.6366	0.8866	0	0	5.2063	3.25345	0.27163
F1A	Liv	NL3M2	Whole	124_PlateB-P5_F1A_NL3M2_Liv_0.mzXML	0	0	0.0654693	0.0830921	0	0.0117499	0	0.154689	0	0	0	11.3993	1.70415	0	0	0.272569	0.0569002	45.8403	29.3632	0.672844	4.7183	0.0716594	0.0938114	0	0.0140203	16.8775	18.3918	0.237224	17.9319	2.29763	0.0194731	0	0.0115669	0	0.00224619	0.0710218	0.548259	32.9148	20.2737	0.906349	0.0104362	0	5.37531	3.9953	0.446122
F1A	Liv	NL4F2	Whole	228_PlateB-P5_F1A_NL4F2_Liv_0.mzXML	0	0	0	0.0281546	0	0.0386729	0	0.291204	0	0	0	11.5281	2.3905	0.128473	0	0.659203	0.0427117	71.3855	48.8594	0.268123	7.65101	0.375787	0.624873	0.079061	0.0267276	39.409	40.5164	0.0437828	16.2888	1.70449	0.0301374	0	0	0.0158598	0	0.0175551	0.408388	23.9897	13.6197	0.228813	0	0.00982483	4.19067	3.30811	0.59905
F1A	Liv	NL4F3	Whole	232_PlateB-P5_F1A_NL4F3_Liv_0.mzXML	0.0106391	0	0	0.0297309	0	0.0472596	0	0.612537	0.0128032	0	0	15.9249	3.07933	0.112988	0	1.00259	0.184994	96.926	57.8409	0.182084	8.71399	0.631253	1.00139	0.0573287	0.0125353	52.9215	43.3259	0.0322499	15.9084	2.06344	0	0	0.0247685	0	0	0.0189063	0.474853	21.6848	14.6376	0.191081	0	0	4.18935	3.14719	0.541072
F1A	Liv	NL4M2	Whole	142_PlateB-P5_F1A_NL4M2_Liv_0.mzXML	0	0.0145247	0	0.020571	0	0.0242209	0	0.671846	0	0	0.0127753	21.1637	3.84227	0.101603	0	0.315292	0.0235476	73.2105	44.6069	0.689828	8.9587	0.0728734	0.345295	0	0.223341	26.3994	29.1751	0.0982246	21.8277	2.70373	0.0645372	0	0	0	0	0.037077	0.57812	37.5557	23.8104	0.831332	0	0.0319134	6.84856	4.43485	0.0773015
F1A	Liv	NL5F1	Whole	032_PlateB-P5_F1A_NL5F1_Liv_0.mzXML	0	0.0210104	0.0482208	0	0	0	0	0.381708	0.0184434	0	0	10.2389	1.80145	0	0	0.490857	0.0429894	72.2145	32.4145	0.148044	4.60205	0.14692	0.621464	0.020507	0.176379	46.9853	22.9048	0.0195893	10.5641	1.25233	0.00983135	0.00651234	0.0484821	0	0	0.0129985	0.952763	23.8861	14.0702	0.478281	0	0	3.75563	3.43743	0.251614
F1A	Liv	NL5F3	Whole	128_PlateB-P5_F1A_NL5F3_Liv_0.mzXML	0	0.0191492	0.0365407	0.119448	0.00932782	0.097984	0	0.414753	0	0	0.0290467	11.9033	2.36232	0.132416	0	0.334773	0	68.8502	28.2413	0.113238	3.66948	0.218619	0.43621	0	0.0888555	45.2149	19.7953	0.0594495	11.8168	1.1709	0.022666	0	0.026445	0	0	0.0212212	0.903984	36.1319	17.6418	0.305903	0	0	5.29892	4.31162	0.0758459
F1A	Liv	NL5M1	Whole	090_PlateB-P5_F1A_NL5M1_Liv_0.mzXML	0	0	0.0149414	0.0994984	0.0113177	0.0481643	0	0.631226	0	0	0	21.4126	3.25935	0.0289314	0	0.41435	0.0185053	75.211	40.327	0.704352	6.5095	0.0495779	0.0810096	0	0.165966	23.8117	21.9665	0.109063	18.2098	2.12991	0.0583018	0.020053	0.0678717	0.0261719	0	0.0493262	0.469278	31.2583	19.9987	0.263284	0	0	5.29586	3.30298	0.119284
F1A	Liv	NL6F1	Whole	286_PlateB-P5_F1A_NL6F1_Liv_0.mzXML	0	0.0167366	0.0118891	0.0119517	0	0.0133812	0	0.494598	0.0115285	0	0.0106051	11.8226	1.88629	0.0439631	0	0.255821	0.0082448	54.4466	27.2255	0.534485	3.91732	0.0547172	0.162597	0	0.0394228	26.9434	20.4991	0.372329	11.6465	1.29141	0	0	0	0.0121315	0	0.0333066	0.302594	27.3703	16.8991	0.267139	0	0	4.66971	3.74602	0.224261
F1A	Liv	NL6M1	Whole	190_PlateB-P5_F1A_NL6M1_Liv_0.mzXML	0	0	0	0.0732324	0	0	0	0.403709	0	0	0.0219465	16.9648	1.91903	0.0599102	0	0.135501	0	52.5635	25.7954	0.760451	4.26299	0.0539652	0.0508031	0	0.0682329	14.1259	13.4002	0	17.5657	1.7244	0.0223332	0	0	0.0284269	0	0.0212249	0.117839	32.4119	25.9488	0.364322	0	0	6.52664	3.50463	0
F1A	Liv	NL6M2	Whole	176_PlateB-P5_F1A_NL6M2_Liv_0.mzXML	0	0	0	0.184952	0	0.0339506	0	0.137378	0	0	0.0126977	17.0704	1.2023	0	0	0.057668	0	55.8141	18.1784	0.801537	2.6916	0.0681516	0.0330491	0	0.0889802	12.9367	11.3802	0.0735411	16.9384	0.606904	0.0543966	0	0.0428601	0.0340722	0.0351475	0.0268145	1.25901	40.5791	22.5153	0.289902	0	0.025909	5.5431	3.79137	0
F1A	Liv	NL7F2	Whole	180_PlateB-P5_F1A_NL7F2_Liv_0.mzXML	0.0128082	0.0490436	0	0.127227	0	0.0294006	0	0.636806	0	0	0.0111127	15.7517	3.38117	0.19765	0	0.309676	0.0732677	71.5046	49.6355	0.799065	8.47197	0.0982902	0.252152	0.0290197	0.0277838	34.2607	35.8792	0.320879	20.2719	2.47119	0.034991	0	0.0605401	0	0.0164691	0.0107598	0.318134	33.8103	25.0551	0.8542	0	0	5.12392	5.32445	1.34363
F1A	Liv	NL7M2	Whole	046_PlateB-P5_F1A_NL7M2_Liv_0.mzXML	0	0	0	0.0223957	0	0	0	0.134635	0	0.0299134	0	14.7256	1.43973	0	0.0322474	0.0790313	0.0251139	61.1859	28.0889	0.903624	4.14979	0	0	0.0288998	0.0281685	18.0663	17.3517	0.0650738	15.9703	1.64924	0	0	0	0	0	0.0696054	0.324652	31.9478	20.4127	0.399066	0.0220363	0	5.3031	3.19253	0.146208
F1A	Liv	NN1F1	Whole	378_PlateB-P5_F1A_NN1F1_Liv_0.mzXML	0.00811617	0.0130483	0.0145132	0.128291	0	0.0241129	0.0291375	1.04792	0.0200281	0.00854844	0	21.0825	4.49605	0.420825	0	1.05932	0.358751	97.5292	71.1361	0.325537	12.666	0.518426	0.845724	0.17043	0.111804	45.8434	50.8304	0.0199809	22.6606	3.12198	0.0180596	0	0.0115843	0	0	0.0542532	0.499389	21.6413	15.0913	0.690093	0	0	3.63406	3.57073	0.702499
F1A	Liv	NN1F2	Whole	270_PlateB-P5_F1A_NN1F2_Liv_0.mzXML	0.017891	0.0416212	0	0.105101	0	0.0297632	0	0.887204	0	0	0	19.1055	3.5208	0.149812	0.0229128	0.13849	0	73.2025	35.6776	0.251235	5.6397	0.0743496	0.119786	0	0.0673395	28.6381	25.5233	0.0721864	16.9079	1.16621	0.0143781	0	0	0.0292274	0	0	1.5864	32.7291	18.3342	0.0288499	0	0	6.46697	3.67841	0.102091
F1A	Liv	NN1M1	Whole	088_PlateB-P5_F1A_NN1M1_Liv_0.mzXML	0	0.0197074	0.0433882	0.558937	0.104008	0.193506	0	1.64988	0.0400208	0.00985452	0.0339668	16.7729	3.97535	0.501521	0.00984709	0.775307	0.203939	80.946	60.0341	0.170255	9.09009	0.276151	0.626116	0.0477959	0.0530841	39.7655	44.6859	0.0451108	21.1555	2.8103	0.00696008	0.010424	0.0237402	0	0	0.021242	0.498404	28.3161	15.2031	0.629429	0	0	5.22476	3.46586	0.908352
F1A	Liv	NN2F1	Whole	178_PlateB-P5_F1A_NN2F1_Liv_0.mzXML	0	0.0121182	0	0.116972	0.0114524	0.111833	0	0.24247	0	0	0	15.0554	2.60352	0.0925196	0	0.350925	0.0148078	72.9435	45.5109	0.520618	6.74257	0.229707	0.397244	0.0362243	0.044507	31.9041	38.4734	0.0761117	19.9528	2.18323	0	0	0.0518269	0	0	0.0246785	0.190036	33.1904	16.6462	0.234123	0	0	5.11516	3.64195	1.02723
F1A	Liv	NN3F2	Whole	048_PlateB-P5_F1A_NN3F2_Liv_0.mzXML	0	0.021626	0	0.0115992	0	0	0.0264646	0.203755	0.00431633	0	0	11.0552	1.8992	0.00848803	0	0.409066	0.0991524	69.7921	44.8699	0.616869	6.27238	0.348485	0.571629	0.0560655	0.0141938	36.1711	41.0069	0.209253	18.0798	1.9083	0.0100243	0	0	0	0	0.0326051	0.556644	27.1048	14.4331	0.508189	0	0	4.31961	3.36885	0.948103
F1A	Liv	NN3M2	Whole	136_PlateB-P5_F1A_NN3M2_Liv_0.mzXML	0	0	0	0.0458746	0.00416942	0.0400847	0	0.134798	0	0	0	10.9019	2.06721	0.0551338	0	0.147005	0.0733351	42.2378	29.9894	0.363196	5.78338	0.0189064	0.158509	0.0141191	0.0371824	17.9901	22.4693	0.0717948	17.8694	2.18724	0.0274287	0	0.0303981	0	0	0.0304194	0.562537	35.9898	19.8515	0.847232	0	0.0133999	5.29233	4.81617	0.75925
F1A	Liv	NN4F2	Whole	096_PlateB-P5_F1A_NN4F2_Liv_0.mzXML	0	0.0245356	0.0329227	0.0259914	0	0	0	0.860365	0	0.074144	0	31.2793	3.40117	0.0623169	0	0.0631895	0	105.166	34.4648	0.783679	5.61703	0	0.0337477	0	0.0694693	30.8587	24.9733	0.130005	16.2768	1.10681	0.0307048	0	0.0700572	0	0	0.143229	0.00161572	36.5081	20.866	0.148617	0	0	7.13418	5.51511	0.180029
F1A	Liv	NN5F3	Whole	086_PlateB-P5_F1A_NN5F3_Liv_0.mzXML	0	0.0165629	0	0.0196024	0	0.0113204	0	0.217282	0.0182999	0	0	10.5878	2.13591	0.0921512	0	0.35903	0.0840793	60.8823	51.6466	0.327035	6.40312	0.179898	0.257372	0.0203092	0.031784	23.157	34.7028	0.020111	23.7641	2.90442	0.0250244	0	0.0108408	0.00858018	0	0.0118429	0.139252	32.9304	24.0408	0.70131	0	0	6.72639	4.45583	1.64396
F1A	Liv	NN5M1	Whole	374_PlateB-P5_F1A_NN5M1_Liv_0.mzXML	0	0	0	0.294545	0	0	0	0.766144	0	0	0.00878515	17.6227	2.15255	0	0	0.345254	0	56.7563	25.0851	0.216439	3.35868	0.105303	0.0611627	0	0.0473953	17.3104	11.2181	0.0930457	15.9692	1.73453	0.0850759	0	0	0	0.0168207	0.0603882	0.236769	27.934	18.8252	0.214849	0	0.0210583	5.07235	2.36597	0
F1A	Liv	NN6F2	Whole	226_PlateB-P5_F1A_NN6F2_Liv_0.mzXML	0	0	0	0.11821	0	0	0	0.202711	0	0	0	19.9786	2.10341	0.0461344	0	0.0579939	0	70.2612	25.3601	0.556042	3.18382	0.0343483	0	0	0.0606908	19.4905	18.347	0.0306137	16.0224	0.66654	0.0554598	0	0.0968313	0.0582732	0	0.0836071	1.41452	38.0276	19.1583	0	0	0	5.78212	3.80147	0.0290193
F1A	Liv	NN6M1	Whole	044_PlateB-P5_F1A_NN6M1_Liv_0.mzXML	0	0	0.0138986	0.0294508	0	0.0353794	0	0.0475196	0	0	0.0206158	9.32344	2.09288	0.0951259	0	0.50513	0.0860011	43.6068	34.1065	0.359295	6.26815	0.150528	0.347899	0.0253813	0.0445368	18.5671	19.1073	0.0134491	14.8128	1.84597	0	0	0	0	0	0.129756	0.875252	27.0686	17.3229	0.755291	0.014505	0	4.92778	2.90119	0.393777
F1A	Liv	NN6M2	Whole	224_PlateB-P5_F1A_NN6M2_Liv_0.mzXML	0	0	0	0.115571	0	0	0	0.381352	0.0161019	0	0	19.639	2.93896	0.0695681	0	0.14338	0.026232	62.4998	29.9246	0.65493	5.69664	0.0362482	0.0257183	0	0.092168	16.2937	17.5789	0.0833609	15.8996	1.04433	0.024677	0	0.0695393	0.0725879	0	0	0.0496878	32.021	17.1354	0.072776	0.080066	0	6.19812	3.89879	0.033102
F1A	Liv	NN7F1	Whole	268_PlateB-P5_F1A_NN7F1_Liv_0.mzXML	0	0	0	0.0803122	0	0.0250168	0	0.147163	0	0	0	13.6563	1.4946	0	0	0	0	53.6457	19.881	0.342999	2.47962	0.0260776	0.0244475	0	0	18.2137	16.086	0	13.8806	0.530312	0.136743	0	0	0.0443616	0	0	0.789323	37.5894	19.6315	0	0	0	6.03734	3.99517	0.0305605
F1A	Liv	NN7F2	Whole	336_PlateB-P5_F1A_NN7F2_Liv_0.mzXML	0	0	0	0.0819044	0	0.0270428	0.0236751	0.308763	0.0156602	0	0	19.9485	2.63868	0	0.0287809	0.211081	0.0195166	71.7381	29.2601	0.724547	4.58528	0.179067	0	0	0.0919462	24.0556	21.3696	0.0850353	17.4505	1.07181	0.021478	0	0.0931875	0.0226356	0	0.051194	1.09025	40.4546	23.3735	0.0976873	0	0	5.72973	4.53734	0.0815593
F1A	Liv	NN7M1	Whole	038_PlateB-P5_F1A_NN7M1_Liv_0.mzXML	0.00955539	0.0113934	0	0.0657677	0	0	0	0.513355	0	0	0	14.1242	2.62901	0.0203345	0	0.530697	0.160856	61.3829	41.3404	0.740618	7.19852	0.156177	0.514418	0	0.0333512	23.9617	24.1918	0.0306712	16.2685	2.10131	0.0316794	0	0.0347105	0	0.0183678	0.0376514	0.885856	29.9562	16.8805	0.794442	0	0.0127126	4.54648	3.00532	0.402742
F1A	Liv	NN7M2	Whole	324_PlateB-P5_F1A_NN7M2_Liv_0.mzXML	0	0.0304875	0.0401954	0.08719	0	0	0	0.129019	0	0	0	9.69193	1.53103	0.00811381	0	0.169481	0.0410916	50.1932	29.735	0.427803	4.04618	0.105642	0.307071	0.0225972	0.0198046	25.5968	26.3995	0.252353	14.7003	1.3119	0.0095795	0	0	0.00967753	0	0.0316257	0.215532	32.7861	16.4655	0.128813	0	0	4.68705	3.61166	0.592602
F1A	Liv	NN7M3	Whole	380_PlateB-P5_F1A_NN7M3_Liv_0.mzXML	0	0	0	0.2489	0.0180916	0.0644504	0	1.48993	0.0205023	0	0.0323918	27.0868	4.50198	0.13056	0	1.04634	0.147145	91.0092	44.9134	1.08703	7.83114	0.286488	0.40251	0	0	26.7196	22.6994	0.0954804	18.3115	2.09572	0.0154411	0	0	0.0156879	0	0.138939	0.848362	28.7496	19.661	0.5498	0	0	4.96445	3.0562	0.0825736
[truncated: 304 more columns]

## Sheet: F1A, Liver, -ve
				Variable name	Cer_34:1_[M-H]1-	CL(70:03)_[M]2-	CL(70:05)_[M]2-	CL(72:03)_[M]2-	LPE_20:1_[M-H]1-	LPE_20:2_[M-H]1-	LPE-P_16:0_[M-H]1-	PC_24:0_[M+OAC]1-	PC_26:0_[M+OAC]1-	PC_32:1_[M-H]1-	PC_32:2_[M-H]1-	PC_34:1_[M+Cl]1-	PC_34:1_[M+OAC]1-	PC_34:2_[M+Cl]1-	PC_34:2_[M+OAC]1-	PC_34:2_[M-H]1-	PC_34:4_[M+OAC]1-	PC_34:4_[M-H]1-	PC_34:5_[M+OAC]1-	PC_34:6_[M+OAC]1-	PC_36:1_[M+OAC]1-	PC_36:2_[M+Cl]1-	PC_36:2_[M+OAC]1-	PC_36:3_[M+OAC]1-	PC_36:4_[M+Cl]1-	PC_36:4_[M+OAC]1-	PC_36:5_[M+OAC]1-	PC_36:7_[M+OAC]1-	PC_36:8_[M+OAC]1-	PC_38:1_[M+OAC]1-	PC_38:2_[M+Cl]1-	PC_38:2_[M+OAC]1-	PC_38:3_[M+OAC]1-	PC_38:4_[M+Cl]1-	PC_38:4_[M+OAC]1-	PC_38:4_[M-H]1-	PC_38:5_[M+OAC]1-	PC_38:6_[M+Cl]1-	PC_38:6_[M+OAC]1-	PC_38:9_[M+OAC]1-	PC_40:0_[M-H]1-	PC_40:1_[M+Cl]1-	PC_40:1_[M+OAC]1-	PC_40:2_[M+Cl]1-	PC_40:2_[M+OAC]1-
				Variable target m/z	536.505	715.51	713.494	729.525	506.325	504.31	436.283	680.451	708.482	730.539	728.524	794.547	818.592	792.532	816.576	756.555	812.545	752.524	810.529	808.513	846.623	820.563	844.607	842.592	816.532	840.576	838.56	834.529	832.513	874.654	848.594	872.639	870.623	844.563	868.607	808.586	866.592	840.532	864.576	858.529	844.68	878.641	902.686	876.625	900.67
F1A	Liv	NL2F2	Whole	094_PlateB-P5_F1A_NL2F2_Liv_0.mzXML	0.366817	5.32013	0.622586	0.047805	0.842637	0.793788	0.0321434	0	0.00543431	0.0271936	0.225837	3.29704	4.43165	6.75784	8.40292	0.0834683	2.03275	1.09252	21.5137	1.58616	0.356075	3.33036	4.63034	2.72772	4.75025	6.4856	1.28098	13.5424	1.56938	0.0725021	1.31511	0.413223	0.449744	2.91018	4.3352	0.0121873	1.66136	5.06233	6.73539	3.8077	0.0111587	0	0.131319	0.021727	0.557365
F1A	Liv	LL9F1	Whole	238_PlateB-P5_F1A_LL9F1_Liv_0.mzXML	0.179671	6.29769	0.503397	0.0415535	0.614621	0.720939	0.0134837	0	0	0.0845394	0.467715	3.02672	2.73095	6.81384	5.76794	0.11974	2.19149	1.33259	23.6812	1.29652	0.122328	3.01984	2.943	1.79991	4.11639	4.17822	1.08993	16.1364	0.914551	0.0353419	1.8294	0.189641	0.183963	2.52607	2.65775	0.00673411	0.870036	4.57673	4.23725	4.35416	0.00498001	0	0.163414	0.0611242	0.505835
F1A	Liv	NN3M2	Whole	136_PlateB-P5_F1A_NN3M2_Liv_0.mzXML	0.04025	8.69315	0.860526	0.0985217	0.719782	1.02744	0.0155619	0.0074732	0.0117076	0.100347	0.523454	1.48032	4.5044	5.03012	13.9684	0.193174	1.07715	1.27474	13.9144	1.33901	0.308353	1.18973	4.65042	3.819	2.32023	7.45187	1.39512	14.4629	1.23197	0.0177786	1.12865	0.447053	0.535129	0.527656	3.14188	0.00585182	1.49358	2.49768	7.76479	5.37737	0.00343102	0	0.0641576	0.0285208	0.59411
F1A	Liv	LN4M2	Whole	074_PlateB-P5_F1A_LN4M2_Liv_0.mzXML	0.0718781	9.33476	0.807514	0.0533286	0.74115	1.23298	0.110576	0.00820709	0	0.10779	0.441735	1.61244	3.99051	4.42591	9.67874	0.127728	1.41193	1.0524	17.2318	1.32539	0.202042	1.22897	4.05222	2.52267	1.74321	4.68126	1.2794	13.7535	1.0569	0.046461	1.69309	0.514374	0.525685	0.388921	2.30172	0.0300959	0.974514	2.10418	5.3766	9.36589	0	0.0101232	0.145947	0.0878406	0.697589
F1A	Liv	LL5F1	Whole	288_PlateB-P5_F1A_LL5F1_Liv_0.mzXML	0.0891278	6.71115	0.625737	0.133018	0.808637	1.02304	0.0331546	0.0553163	0.012438	0.0559803	0.247616	3.30007	2.17295	6.73049	4.303	0.0326508	2.61895	1.30243	27.2688	1.46941	0.135025	3.64769	2.54364	1.28616	4.28771	2.97481	1.01604	16.2891	0.63546	0.0157139	2.65245	0.0342459	0.0507012	3.05992	2.30752	0.0114038	0.672347	4.58664	3.25988	5.03142	0	0	0.0718602	0.111508	0.298959
F1A	Liv	LL9M1	Whole	372_PlateB-P5_F1A_LL9M1_Liv_0.mzXML	0.112585	9.70171	1.10939	0.0343463	0.576165	0.844411	0.0370325	0	0	0.118769	0.347044	3.02	4.08381	5.65635	6.99501	0.0800142	1.26098	0.972162	15.4778	1.18019	0.103022	1.19764	2.39426	2.0482	2.71614	3.82442	1.15589	16.837	0.943908	0.0431695	3.07581	0.218311	0.348554	0.647021	1.50564	0.00764079	0.494459	3.74409	4.93648	8.6072	0	0	0.203046	0.0507656	0.541047
F1A	Liv	NN3F2	Whole	048_PlateB-P5_F1A_NN3F2_Liv_0.mzXML	0.153485	6.00896	0.482657	0.0351505	0.588294	0.879794	0.0497406	0.00395927	0	0.0248124	0.276581	1.5042	2.99308	4.75385	7.25701	0.070049	2.28118	0.953572	24.3994	1.00492	0.308117	1.67183	3.61353	1.83793	2.46997	5.35744	1.01809	15.7833	0.85975	0.0245413	1.69483	0.369794	0.250676	1.55053	3.67511	0.00741071	0.985627	2.93552	5.9211	3.99967	0	0	0.182024	0.0657812	0.744217
F1A	Liv	NL3M2	Whole	124_PlateB-P5_F1A_NL3M2_Liv_0.mzXML	0.0900746	10.167	1.00257	0.136813	0.849976	1.33261	0.0210928	0	0	0.190117	0.559033	1.92469	6.31866	4.83852	14.2735	0.26201	1.02274	1.32038	12.7739	1.10689	0.290527	1.05174	4.31576	3.51371	2.05412	7.04649	1.50437	13.5875	0.938018	0.105323	1.61968	0.565202	0.533004	0.453889	2.70097	0.00748803	1.35211	2.34885	7.8216	8.06511	0.00649286	0	0.18878	0.0160118	0.637541
F1A	Liv	NN1F1	Whole	378_PlateB-P5_F1A_NN1F1_Liv_0.mzXML	0.249339	8.24701	0.846736	0.0301799	0.477295	0.684477	0.0202083	0	0.00864937	0.0396402	0.262188	1.7222	3.06179	5.24407	7.26044	0.0470665	1.82905	1.18767	19.6419	1.41335	1.68142	1.82513	3.43069	1.81123	2.4276	4.58826	1.09656	12.4408	0.624931	0.0133684	2.16517	0.226214	0.156854	1.294	2.90971	0.0155875	0.935094	2.51468	4.53743	4.30835	0	0	0.083314	0.0548103	0.521368
F1A	Liv	LL3F2	Whole	144_PlateB-P5_F1A_LL3F2_Liv_0.mzXML	0.300031	4.83896	0.486794	0.0125343	0.462067	0.498733	0.0654517	0.00501946	0.0121805	0.0448184	0.171175	1.38367	4.55488	4.83051	9.85237	0.0317242	1.78733	1.0349	21.1058	1.14202	0.225593	1.33961	5.05211	2.50199	2.40308	8.22098	1.32519	13.9293	0.899341	0.0191147	1.14102	0.253553	0.341532	1.37411	5.45408	0.0169231	1.74455	2.66778	8.47863	4.3758	0	0	0.0988725	0	0.502644
F1A	Liv	LL11F2	Whole	134_PlateB-P5_F1A_LL11F2_Liv_0.mzXML	0.285037	5.27262	0.323161	0.0302508	0.776708	1.09435	0.0261317	0	0	0.0556358	0.134023	4.91036	4.33372	9.29349	7.56959	0.0316119	1.90519	0.937345	21.1368	1.13898	0.213922	4.36212	3.92887	1.97204	6.32763	5.68579	1.22475	15.9403	1.31326	0.0236055	1.57361	0.219068	0.306061	3.84811	3.6171	0	1.08105	7.73261	6.57697	5.39531	0	0	0.0492081	0.0236192	0.531781
F1A	Liv	NL4F2	Whole	228_PlateB-P5_F1A_NL4F2_Liv_0.mzXML	0.157919	5.97867	0.446801	0.0262305	0.302307	0.498656	0.0424767	0	0.0308774	0	0.264286	2.29639	1.96514	6.44891	4.91978	0.0194395	2.51402	1.12642	27.2857	1.22911	0.0431911	2.45986	2.21575	1.18811	3.86107	3.79335	0.835438	15.9633	0.351433	0	1.96386	0.0895283	0.0730169	2.52199	2.52796	0	0.495883	4.68013	4.26554	3.88668	0	0	0.0486179	0.0728751	0.187237
F1A	Liv	LL11M1	Whole	276_PlateB-P5_F1A_LL11M1_Liv_0.mzXML	0.0792685	11.0581	1.14035	0.0708092	0.622085	0.744511	0.00394896	0	0.00784209	0.200735	0.36934	3.23118	8.2486	4.98794	11.6744	0.115553	0.977945	0.91482	13.7053	1.04293	0.476727	1.1172	3.63526	3.31262	2.15182	5.6744	1.55357	15.1253	0.974108	0.177552	2.73921	0.463183	0.589826	0.421014	2.09673	0.0132576	1.14901	2.71714	6.98477	8.72528	0.015689	0	0.276427	0.0264434	0.575718
F1A	Liv	LL8F2	Whole	034_PlateB-P5_F1A_LL8F2_Liv_0.mzXML	0.232974	6.57365	0.67821	0.0381525	0.726541	0.813519	0.0830272	0.00657244	0.0174177	0.092886	0.385053	1.62448	2.88565	5.21115	5.9113	0.082155	1.87965	1.0714	21.4222	1.73643	0.185551	1.48076	3.00717	1.55799	2.13263	4.07597	1.11156	15.8698	0.901942	0.0548772	2.38695	0.25067	0.263601	1.16633	2.77474	0.00657885	1.04361	2.3816	4.46029	4.33186	0	0	0.193388	0.0680093	0.585356
F1A	Liv	NN7M1	Whole	038_PlateB-P5_F1A_NN7M1_Liv_0.mzXML	0.0543597	8.36425	0.661456	0.093352	0.578137	0.722979	0.0439711	0	0.00897162	0.107656	0.339929	2.67459	4.38611	5.53049	8.34638	0.108718	1.395	1.16834	17.812	1.03175	0.176194	1.46557	2.95689	2.04901	2.77669	4.76462	1.13827	15.499	0.941892	0.0432221	2.67163	0.304473	0.360592	0.710174	2.11559	0.0140603	0.821868	2.94936	5.11161	7.03306	0	0	0.164583	0.0819285	0.62083
F1A	Liv	LL3F1	Whole	236_PlateB-P5_F1A_LL3F1_Liv_0.mzXML	0.240278	7.27127	0.651684	0.0494544	0.503554	0.668594	0.0778753	0.00786333	0	0.0683563	0.479487	1.73604	6.22158	5.29398	13.1962	0.0470772	1.74059	1.4189	19.0935	1.06529	0.51519	1.75595	6.79136	3.57349	2.04673	8.52136	1.35751	15.049	0.618433	0.0675757	1.16815	0.395961	0.607458	1.24288	5.30189	0	1.72876	2.44413	10.037	5.74639	0.00794184	0	0.120795	0.0199317	0.645696
F1A	Liv	NL6F1	Whole	286_PlateB-P5_F1A_NL6F1_Liv_0.mzXML	0.213323	6.25245	0.56171	0.0165683	0.656166	0.72463	0.0215106	0.00951739	0.00909447	0.0267385	0.197857	2.15076	3.82246	5.08293	6.89145	0.0247622	1.8968	0.934489	20.5918	1.48928	0.172585	1.62438	2.99842	2.13812	2.50155	4.58593	1.09112	14.106	0.498135	0.0225223	1.98519	0.185463	0.314341	1.28738	2.77721	0.00726013	1.05716	3.14279	5.7182	4.20237	0	0	0.181404	0.0711347	0.46856
F1A	Liv	NN5F3	Whole	086_PlateB-P5_F1A_NN5F3_Liv_0.mzXML	0.234762	7.82222	0.575465	0.0315704	0.465951	0.993261	0.0566926	0	0.00757545	0.0666679	0.483454	2.03857	4.46312	6.50177	11.6595	0.0272287	1.67881	1.13261	18.994	0.536043	0.310548	1.75592	4.18251	1.3894	2.74605	6.31371	1.08568	16.6968	0.642611	0.0204751	1.38951	0.451805	1.00466	1.27626	3.49655	0.0199065	0.763422	3.53977	7.58349	4.09059	0.00732271	0	0.141336	0.0162971	0.752445
F1A	Liv	LL3M2	Whole	220_PlateB-P5_F1A_LL3M2_Liv_0.mzXML	0.0725286	12.1687	1.10133	0.0983031	0.396273	0.643017	0.0209718	0	0	0.117455	0.621475	2.54887	3.94536	5.58373	7.67563	0.141379	1.00718	1.2454	13.8395	0.773332	0.0845215	1.08607	2.45266	1.58342	2.18518	3.66441	0.98872	15.6549	0.814132	0.092071	2.36799	0.553792	0.164978	0.370557	1.40233	0.0148978	0.676726	2.82182	4.25635	7.1371	0.0160426	0	0.226767	0.0226015	0.641101
F1A	Liv	NN1M1	Whole	088_PlateB-P5_F1A_NN1M1_Liv_0.mzXML	0.395974	7.3073	0.3907	0.0139718	0.27469	0.484296	0.0903578	0	0	0.0103967	0.305963	1.0502	2.90058	5.13174	9.08025	0.0170836	1.98935	0.902303	22.3972	1.18995	0.263195	1.42997	4.8327	1.96811	2.10361	6.32257	1.06387	13.589	0.745513	0	1.04163	0.352179	0.201915	1.42256	4.58513	0	1.10285	2.23602	5.95718	3.86795	0	0	0.041173	0.00777269	0.684776
F1A	Liv	NL3F1	Whole	280_PlateB-P5_F1A_NL3F1_Liv_0.mzXML	0.0879398	6.33565	0.426974	0.0363176	0.317496	0.655353	0.0151092	0	0	0.00934083	0.260272	1.21395	3.61882	4.73029	7.7982	0.0821776	1.72638	1.20436	19.5142	0.804233	2.24996	1.28005	4.29838	1.83303	1.62773	5.19512	0.955386	13.9608	0.622501	0.00223392	1.70823	0.22291	0.405351	0.826821	3.51743	0.00807606	0.8488	1.99836	5.90938	4.59313	0	0	0.0770331	0.0423386	0.590123
F1A	Liv	NN7M2	Whole	324_PlateB-P5_F1A_NN7M2_Liv_0.mzXML	0.355781	6.17859	0.452057	0.020893	0.532262	0.699558	0.0407126	0	0	0.0164735	0.261783	1.718	3.03776	4.82735	6.99965	0.0253577	2.46888	1.24781	26.8717	1.21189	2.46806	1.72048	3.5878	1.5872	2.86504	5.41931	1.06892	15.6714	0.736222	0.0165435	1.68461	0.173413	0.142641	1.71312	3.82491	0.00642094	0.963776	3.23029	5.77289	4.08761	0	0	0.0684891	0.0445926	0.494559
F1A	Liv	NL4M1	Whole	326_PlateB-P5_F1A_NL4M1_Liv_0.mzXML	0.0462598	12.5975	1.06734	0.177332	0.479807	0.928315	0.0837685	0	0.0177468	0.216369	0.667884	2.73352	2.45939	6.44075	5.53896	0.228927	1.17999	1.46358	15.2135	0.968549	0.0685962	1.23148	1.68359	1.16363	2.7965	2.53215	0.991044	16.513	0.777779	0.0217374	3.1096	0.165384	0.0657572	0.377549	0.833694	0.0220206	0.195005	3.24345	3.06483	10.2494	0	0	0.0765523	0.0761577	0.526827
F1A	Liv	LN6F2	Whole	028_PlateB-P5_F1A_LN6F2_Liv_0.mzXML	0.141627	5.56666	0.31823	0.0366402	0.740696	1.12397	0.0226066	0	0.0125903	0.0122981	0.249314	1.4239	2.96923	4.51503	6.94398	0.0147004	1.98812	1.15944	21.5444	1.16439	2.24335	1.68687	4.12738	1.86511	2.26587	5.25103	1.126	13.3212	0.845666	0.0157482	1.88252	0.273644	0.346548	1.38831	3.83892	0.00581165	1.03841	2.6158	5.66432	4.55478	0.0051643	0.00753873	0.105565	0.0889941	0.608882
F1A	Liv	LL8M1	Whole	084_PlateB-P5_F1A_LL8M1_Liv_0.mzXML	0.217247	9.90858	0.959121	0.171468	0.620863	0.994115	0.0947808	0	0	0.231642	0.534967	2.78181	6.11441	6.14552	11.5864	0.246949	1.20091	1.08754	14.9977	0.919534	0.355294	1.32901	3.60783	2.45463	2.38829	5.28669	1.45466	19.5533	0.880379	0.0911047	2.293	0.483493	0.513789	0.63871	2.24531	0.0411467	0.993538	3.34112	7.13969	8.2803	0.0101602	0	0.233471	0.0342457	0.635995
F1A	Liv	LN4F1	Whole	140_PlateB-P5_F1A_LN4F1_Liv_0.mzXML	0.0896102	5.95857	0.414587	0.0497231	0.755989	0.86517	0.0457123	0	0	0.0593594	0.348147	2.94855	3.51452	5.38919	6.43577	0.0956521	1.91882	1.39984	22.1636	1.55588	0.119285	2.10693	3.07485	1.97877	3.09227	4.41847	1.05094	12.7668	0.984178	0.0344881	2.63848	0.203374	0.195247	1.69346	2.71807	0.0111607	1.15436	3.76618	4.93607	5.00257	0	0	0.152981	0.0772771	0.536595
F1A	Liv	NL5F1	Whole	032_PlateB-P5_F1A_NL5F1_Liv_0.mzXML	0.400188	4.81198	0.530255	0.019986	0.782445	0.750335	0.0620473	0.00791144	0	0.0603719	0.181223	3.45155	3.71072	5.41304	4.93672	0.0230194	1.8834	0.796581	22.1417	1.99	0.301095	2.60243	2.89669	1.99298	3.60467	3.90466	1.08584	14.6635	1.48517	0.074266	2.97568	0.123457	0.46407	2.11977	2.69159	0	1.26714	4.30896	4.53562	4.89023	0.010034	0	0.190546	0.163978	0.464144
F1A	Liv	NL5F3	Whole	128_PlateB-P5_F1A_NL5F3_Liv_0.mzXML	0.314405	4.40097	0.41715	0.0311416	0.975959	0.819894	0.0278717	0	0	0.0251996	0.0889677	2.14599	6.91237	4.05868	8.65846	0.039975	1.85017	0.881888	19.4563	1.57615	0.89958	1.78638	6.24736	3.86168	1.9717	6.82496	1.36243	12.0759	1.04839	0.103745	1.77405	0.263615	1.07293	1.54489	5.55807	0.00654577	2.33253	2.45408	8.35294	4.58383	0	0	0.22505	0.045552	0.598809
F1A	Liv	LL6M1	Whole	322_PlateB-P5_F1A_LL6M1_Liv_0.mzXML	0.0660426	10.4094	1.24071	0.0526728	0.230975	0.493095	0	0	0	0.137338	0.406924	2.23921	5.06019	4.48993	8.70158	0.0459884	0.973454	1.15827	14.4398	1.01904	0.234475	0.679064	2.632	2.19377	1.96714	4.25426	1.38949	15.6547	0.940202	0.0762786	2.68975	0.272877	0.238044	0.183233	1.54066	0.0186287	0.713993	2.20634	4.9985	11.0261	0	0	0.0982547	0.0224167	0.55741
F1A	Liv	LN6M2	Whole	184_PlateB-P5_F1A_LN6M2_Liv_0.mzXML	0.0605709	11.2265	0.970634	0.0363497	0.429616	0.581981	0.0179873	0	0	0.129578	0.355641	1.77026	6.58647	4.17057	12.0048	0.122275	0.82239	0.990893	11.9818	0.860405	0.281642	0.724097	3.5898	2.80549	1.53301	6.01982	1.41602	14.0959	0.695191	0.096837	1.67977	0.467815	0.593014	0.171903	2.16744	0.01475	0.962984	2.06506	7.5007	9.08337	0.00596495	0	0.128068	0.0105826	0.501308
F1A	Liv	NL1M1	Whole	278_PlateB-P5_F1A_NL1M1_Liv_0.mzXML	0.0357846	12.9826	1.25234	0.188352	0.342221	0.587988	0.02001	0	0	0.258162	0.768535	1.89624	5.89961	4.68473	11.9772	0.224902	0.756128	1.44526	12.0724	0.753988	0.13127	0.695172	3.47597	2.20284	1.42082	5.25651	1.51061	16.2584	0.659023	0.0310158	1.73673	0.490209	0.318886	0.278631	1.80177	0.020685	0.812518	2.0438	6.33997	8.92135	0	0	0.152282	0.0270781	0.621298
F1A	Liv	LN2F2	Whole	316_PlateB-P5_F1A_LN2F2_Liv_0.mzXML	0.102779	6.99127	0.606831	0.0370936	0.665593	0.829738	0.0406336	0	0	0.0263442	0.130438	2.03006	3.85662	4.20478	6.84586	0.0113309	2.24175	1.36563	21.7873	1.86584	0.119305	1.31478	3.19371	2.47739	2.2311	4.50684	1.13941	15.4217	0.997348	0	2.05264	0.10464	0.162334	0.814744	2.57068	0	1.29976	2.66459	5.22196	5.47895	0.0146868	0	0.0660332	0.0312872	0.279628
F1A	Liv	LN6M3	Whole	284_PlateB-P5_F1A_LN6M3_Liv_0.mzXML	0.0273153	10.986	1.16981	0.0675192	0.293292	0.510881	0.00411871	0	0.0129808	0.0256929	0.466836	3.43142	2.96812	8.13672	6.70512	0.117265	1.0357	1.32495	14.3854	0.928874	0.0521892	1.68035	1.99421	1.24068	3.25971	3.06141	0.955719	16.3071	0.75065	0.0554909	2.2999	0.338879	0.148251	0.562977	1.17562	0.0112901	0.281492	4.31307	3.70645	8.42532	0	0	0.161897	0.0466734	0.686442
F1A	Liv	NN4F2	Whole	096_PlateB-P5_F1A_NN4F2_Liv_0.mzXML	0.208063	5.3745	0.174796	0.0422011	0.439048	0.528729	0.0394846	0	0.0234678	0.0169882	0.033388	1.6959	4.33606	5.5646	10.0193	0.0238358	1.0458	0.776939	17.0397	0.869961	0.115656	1.53228	4.65753	2.61664	2.67911	7.67753	1.1364	11.3216	0.829338	0.0374696	1.22002	0.24891	0.185572	1.32822	4.59069	0.0173385	1.571	3.02456	8.02832	4.96632	0	0	0.031801	0.0223798	0.446018
F1A	Liv	LN3M1	Whole	122_PlateB-P5_F1A_LN3M1_Liv_0.mzXML	0.0447896	5.39242	0.585153	0.071927	0.987017	1.27308	0.0452301	0	0.0169015	0.0804658	0.125807	4.11802	4.71425	6.65057	7.4267	0.0831549	0.804958	1.26332	14.6443	0.880974	0.160278	2.12457	3.07202	2.44406	5.05059	6.44004	0.876647	14.6481	1.44619	0	2.39859	0.172291	0.266024	1.36766	2.39486	0	1.25972	4.72501	5.32048	7.64385	0	0	0.120299	0.0125803	0.327664
F1A	Liv	LN6F1	Whole	274_PlateB-P5_F1A_LN6F1_Liv_0.mzXML	0.11971	6.75414	0.363886	0.0139257	0.352049	0.566347	0.0722397	0	0	0.0237406	0.21671	1.55593	2.50282	5.1809	6.73398	0.0483198	2.56829	1.23765	26.7438	1.28309	0.215711	2.10087	3.84073	1.50074	2.81102	5.25373	1.03367	14.2529	0.453485	0	1.17962	0.0612902	0.0908435	2.22818	4.37105	0	0.92873	3.1309	5.40441	4.08951	0.0314914	0	0.0068831	0.0217111	0.367867
F1A	Liv	NL3M1	Whole	078_PlateB-P5_F1A_NL3M1_Liv_0.mzXML	0.0472216	11.1422	1.11766	0.249845	0.613169	1.0036	0.0414032	0.0053107	0	0.304912	0.747717	2.15999	5.15162	4.90203	10.1854	0.33207	0.887039	1.3593	12.6386	0.897719	0.243023	0.863777	3.08857	2.17759	1.69838	4.2548	1.28386	16.7221	1.03963	0.0778829	2.63666	0.495122	0.339164	0.342286	1.57988	0.0343279	0.774675	2.37015	5.72907	7.09689	0	0	0.307573	0.0644177	0.682734
F1A	Liv	LL6F1	Whole	282_PlateB-P5_F1A_LL6F1_Liv_0.mzXML	0.156736	6.80252	0.798943	0.0559969	0.879953	0.836573	0.00456802	0.0109807	0	0.226128	0.482191	2.74169	7.03842	4.07676	8.92126	0.103149	1.45102	1.57233	17.5283	1.52484	0.411044	1.46075	4.332	3.37841	2.26012	5.66791	1.47489	14.0877	1.16606	0.078367	2.40055	0.238659	0.582391	0.760918	2.96405	0.00785269	1.64391	2.54966	6.69172	6.76349	0	0	0.232813	0.0547929	0.498979
F1A	Liv	NN7M3	Whole	380_PlateB-P5_F1A_NN7M3_Liv_0.mzXML	0.0795678	9.05789	0.893394	0.0128799	0.585089	0.86262	0.0143478	0	0	0.0402132	0.221803	3.07227	5.80032	5.57818	10.0003	0.0539167	0.881587	1.10916	13.0433	0.684101	0.119977	1.12752	3.05688	2.59811	2.82568	5.46537	1.34014	14.555	0.764831	0.0539086	3.18721	0.149727	0.31814	0.397866	2.20359	0.011752	0.850578	3.503	6.67613	8.48357	0	0	0.0754374	0.0607791	0.396456
F1A	Liv	NL2F1	Whole	382_PlateB-P5_F1A_NL2F1_Liv_0.mzXML	0.214425	7.95716	0.442569	0.0500887	0.223464	0.423623	0.0243978	0	0	0.0616716	0.347237	3.44879	1.8077	6.33105	3.35378	0.0731448	2.33222	1.4972	24.5176	1.26207	0.00370866	1.52297	1.18352	0.611086	4.08618	2.54619	0.717206	16.5195	0.538089	0.0349895	12.197	0.0594528	0.0324794	2.47256	1.14613	0.0131377	0.2505	4.59843	2.66431	5.66619	0	0.0192138	1.16816	0.683937	0.0985062
F1A	Liv	LN4F2	Whole	330_PlateB-P5_F1A_LN4F2_Liv_0.mzXML	0.100374	7.88933	0.594209	0.0867641	0.246864	0.46243	0.0206736	0	0	0.0463091	0.325293	2.54874	2.3414	5.48037	4.41521	0.0690555	1.83811	1.38161	19.9333	1.08701	0.0386168	1.92145	2.03555	1.29254	3.25884	3.23071	0.781656	14.3492	0.443103	0.0210828	2.56864	0.0850048	0.0708232	1.45133	1.81725	0.0227762	0.492976	3.69745	3.6323	7.08414	0	0	0.0756892	0.052431	0.232258
F1A	Liv	NL6M1	Whole	190_PlateB-P5_F1A_NL6M1_Liv_0.mzXML	0.0702876	12.8234	1.0035	0.00939021	0.339036	0.600193	0.0363333	0.0108048	0	0.157012	0.532054	2.86404	6.37131	5.38341	10.3851	0.0636061	0.703132	1.08401	11.1485	0.636387	0.244253	0.833378	2.86347	2.06932	1.49044	3.82347	0.992675	15.4353	0.648059	0.181384	2.56725	0.407607	0.206128	0.228069	1.41823	0.025703	0.528935	2.39	5.56209	9.57038	0	0.00967526	0.189351	0.00955566	0.680924
F1A	Liv	LL9F2	Whole	172_PlateB-P5_F1A_LL9F2_Liv_0.mzXML	0.0911416	6.6835	0.476744	0.0262202	0.338801	0.426319	0.020178	0.0135454	0	0	0.164433	2.83702	3.21915	6.72973	7.40571	0.0266183	1.88034	1.18861	20.9812	1.26717	0.0900679	2.91019	3.77412	1.58881	4.4959	5.33355	1.06134	12.7431	0.629658	0	1.77804	0.154782	0.156229	2.7768	3.7836	0.0198038	1.12791	4.75997	5.68348	4.68594	0	0	0.0826966	0	0.34476
F1A	Liv	LN7M1	Whole	132_PlateB-P5_F1A_LN7M1_Liv_0.mzXML	0.158701	5.30191	0.594414	0.0159431	1.16864	1.53465	0.060681	0	0	0.154983	0.187594	3.76051	7.18215	6.12487	11.0021	0.134771	1.07496	1.26994	15.7807	1.14299	0.363328	1.89927	4.32635	4.09687	4.63609	9.21342	1.36375	15.4392	1.59422	0.0390427	1.8331	0.25239	0.491942	1.52887	3.76294	0	2.03493	4.45322	8.12329	7.83398	0	0	0.104738	0.00959421	0.434259
F1A	Liv	NN2F1	Whole	178_PlateB-P5_F1A_NN2F1_Liv_0.mzXML	0.16784	6.25985	0.379387	0.0431729	0.365665	0.681302	0.00526626	0.0116189	0	0.038006	0.245488	1.21372	3.19001	4.84428	9.72805	0.0957337	2.13228	1.08856	23.0206	0.823331	0.227452	1.84061	5.16738	2.27767	2.69639	7.17136	1.05248	14.4281	0.895028	0	1.13023	0.237471	0.196007	1.65167	5.01579	0.0208157	1.33967	2.87209	7.31473	4.22128	0	0	0.0415417	0.0338802	0.679571
F1A	Liv	NL2F3	Whole	188_PlateB-P5_F1A_NL2F3_Liv_0.mzXML	0.224138	6.81346	0.46586	0.0252394	0.328698	0.553644	0.0664976	0.00721451	0	0.0366178	0.165702	1.68349	3.35481	5.05708	8.52592	0.0073965	1.73945	1.11766	18.689	1.33273	0.169521	1.52916	3.9979	1.98373	2.34639	5.54645	1.01428	12.966	0.797454	0.00936717	1.34061	0.117939	0.251167	1.32071	3.64418	0	1.02086	2.63914	6.22656	4.10107	0	0	0.0297895	0.0130437	0.506382
F1A	Liv	NL7M2	Whole	046_PlateB-P5_F1A_NL7M2_Liv_0.mzXML	0.0114208	9.49905	0.665746	0.043705	0.463213	0.816983	0.033308	0	0	0.126782	0.343271	1.90725	4.09465	4.55134	8.22378	0.0668552	0.82556	1.13649	13.623	0.668313	0.118871	0.928588	2.92831	1.9714	1.84634	4.15948	1.10654	16.7814	0.796883	0.0156588	2.42658	0.282668	0.144406	0.371561	1.86622	0.0136669	0.673311	2.57146	5.28977	7.0677	0.000245339	0	0.0643707	0.0103191	0.52723
F1A	Liv	LL4F1	Whole	362_PlateB-P5_F1A_LL4F1_Liv_0.mzXML	0.187165	7.58911	0.780326	0.069761	0.643206	0.687948	0.0259694	0	0.00956998	0.0432802	0.261036	2.45981	3.17003	4.39173	4.8919	0.0469231	2.13022	1.16732	23.1238	1.4908	0.130451	1.74339	2.67161	1.70257	2.60417	3.45655	1.0369	16.1378	1.05031	0.0304127	2.88561	0.0976896	0.209342	1.17464	2.11629	0.00722133	1.05944	2.90376	3.74862	5.67116	0	0	0.169869	0.0772267	0.298497
F1A	Liv	LN3M2	Whole	092_PlateB-P5_F1A_LN3M2_Liv_0.mzXML	0.0371206	11.1614	1.01832	0.0563161	0.388217	0.751166	0.0884575	0.00752209	0.0122396	0.163067	0.620861	2.45662	6.18918	6.00411	13.4788	0.190394	0.953271	1.10583	12.6503	0.853589	0.247351	1.24666	3.72489	2.60183	2.0864	5.25206	1.42605	18.5526	0.919952	0.0938378	1.73293	0.624266	0.498903	0.345252	1.84999	0	0.725778	2.83835	7.07749	9.23364	0	0	0.154392	0.020087	0.778727
F1A	Liv	LN7M2	Whole	042_PlateB-P5_F1A_LN7M2_Liv_0.mzXML	0.0454825	10.4209	0.874589	0.180012	0.510531	0.817555	0.0387745	0.00536837	0	0.0975343	0.520691	2.70604	3.70821	5.89509	7.72827	0.0896216	1.21106	1.04217	15.614	0.934233	0.109611	1.25953	2.38963	1.82052	2.7657	4.14644	1.1711	17.0094	0.980477	0.0661013	2.51323	0.451589	0.296864	0.692386	1.68021	0	0.677298	3.24739	4.5809	7.68323	0	0	0.186777	0.0354007	0.654218
F1A	Liv	NL4M2	Whole	142_PlateB-P5_F1A_NL4M2_Liv_0.mzXML	0.0611887	8.79557	0.820071	0.0598407	0.704337	1.23432	0	0	0	0.108393	0.372838	2.31936	5.20591	5.37707	11.1794	0.126475	1.02948	1.16152	12.7095	0.989777	0.170421	1.42666	3.54587	2.86045	2.2904	6.01075	1.25058	15.5776	1.01908	0.0183403	1.45804	0.46257	0.40816	0.591123	2.45443	0	1.07048	3.16907	7.37802	6.63773	0	0	0.0777544	0.0323114	0.665625
F1A	Liv	NN2M1	Whole	272_PlateB-P5_F1A_NN2M1_Liv_0.mzXML	0.0641997	7.79601	0.901808	0.0417301	0.473696	0.910068	0.052767	0	0	0.0543806	0.373634	1.97517	4.29144	6.51854	13.6036	0.100226	0.914802	1.24355	13.3446	1.06659	1.10075	1.70638	4.34299	3.47625	3.49169	7.59891	1.38185	12.2037	1.05372	0.0115431	1.12977	0.565166	0.43431	1.02014	3.10834	0.0115197	1.27351	3.50297	7.98699	6.44966	0	0.00800251	0.0309435	0.0527415	0.668328
F1A	Liv	LN7F2	Whole	328_PlateB-P5_F1A_LN7F2_Liv_0.mzXML	0.18713	7.53904	0.623369	0.0440391	0.969447	1.19561	0.0546542	0	0	0.0777283	0.284981	3.60379	4.08639	6.23594	6.46994	0.0554821	1.8316	1.14938	20.872	1.74868	0.0491636	2.51194	2.82053	2.54658	4.64307	5.42981	1.30821	16.8206	1.33956	0.012022	2.0037	0.0483635	0.120553	1.94755	2.57247	0	1.40996	5.07642	5.35268	7.16725	0.0108081	0	0.0438004	0.019867	0.144387
F1A	Liv	NL1M2	Whole	130_PlateB-P5_F1A_NL1M2_Liv_0.mzXML	0.152017	6.41359	0.699788	0.0219614	0.660172	0.990006	0.0482176	0	0	0.12559	0.381157	2.52269	6.54738	5.20585	12.9102	0.12694	1.00685	1.06409	16.941	0.982138	0.257508	1.29542	4.35044	3.60782	3.66198	9.79186	1.50785	15.7664	1.06052	0.0121769	1.55249	0.254531	0.263673	0.863374	3.86712	0.0132104	1.55107	3.13603	8.50557	8.47745	0	0.0141776	0.0750819	0	0.21917
F1A	Liv	NN7F2	Whole	336_PlateB-P5_F1A_NN7F2_Liv_0.mzXML	0.18002	7.63616	0.402725	0.0481814	0.480064	0.528247	0.0191049	0.0171736	0.013184	0.0439803	0.334156	3.57067	2.51762	6.84425	4.40417	0.0294447	1.97621	1.38417	23.2282	1.27674	0.0142856	2.6433	1.93109	1.16521	4.308	3.15348	0.775859	15.5271	0.776437	0.0266554	2.63522	0.0286396	0.0655052	1.84153	1.6271	0.0102164	0.550033	4.71773	3.3786	5.75039	0	0	0.107804	0.0169284	0.0354646
F1A	Liv	LN5M1	Whole	186_PlateB-P5_F1A_LN5M1_Liv_0.mzXML	0.0327434	12.3714	1.14259	0.101082	0.665613	1.34989	0.0143161	0	0	0.0602452	0.610183	3.0282	4.62868	7.33484	10.2938	0.138229	0.800196	1.56436	12.3378	0.804253	0.154227	1.7153	3.22872	2.22537	2.86593	4.34569	1.2041	17.6766	0.924945	0.0683085	1.95105	0.351579	0.230216	0.404187	1.63326	0	0.490554	3.92234	5.88334	8.77682	0	0	0.0934808	0	0.452126
F1A	Liv	NL5M1	Whole	090_PlateB-P5_F1A_NL5M1_Liv_0.mzXML	0.128209	10.2835	0.855032	0.0187256	0.794087	1.13229	0.0183804	0	0	0.0729798	0.362841	5.19366	5.19017	9.09737	8.88724	0.107364	0.923263	0.942116	13.0311	0.709131	0.187778	2.45928	2.8544	2.02715	4.21125	4.59921	1.19368	15.5677	1.194	0.0235829	2.15879	0.303716	0.300334	1.29205	1.8156	0.0563221	0.728299	5.4952	5.33779	8.30078	0	0	0.174015	0.0460801	0.526203
F1A	Liv	LL6M2	Whole	030_PlateB-P5_F1A_LL6M2_Liv_0.mzXML	0.0303754	10.6943	0.844813	0.110313	0.548012	0.950226	0.0248938	0.00308564	0	0.113305	0.538544	2.24141	4.16726	5.35831	8.7991	0.144466	0.997862	1.18231	14.2581	1.08796	0.0879306	1.06992	2.7417	2.00811	2.25662	4.12575	1.12216	17.2513	1.15208	0.0530123	2.64089	0.45148	0.311585	0.454382	1.6423	0.00780879	0.778006	2.83246	5.02979	7.3127	0.00316271	0.00613561	0.150166	0.0248346	0.799325
F1A	Liv	LN4M1	Whole	192_PlateB-P5_F1A_LN4M1_Liv_0.mzXML	0.0456316	11.4386	0.90718	0.0253003	0.248208	0.737356	0.0454703	0.017743	0.0284384	0.0150234	0.450046	2.36233	1.96561	7.77061	6.18722	0.0852581	1.4563	1.40166	16.9438	1.03344	0.0257977	2.01159	1.90321	1.1071	3.55309	3.12875	1.01042	18.7054	0.790333	0	1.33464	0.177848	0.129856	1.03899	1.31141	0	0.337969	4.44488	3.7917	8.58762	0	0	0.0329749	0	0.382471
F1A	Liv	NN6M2	Whole	224_PlateB-P5_F1A_NN6M2_Liv_0.mzXML	0.0412753	8.2155	0.583587	0.0545714	0.353187	1.14071	0.0209141	0	0.0152017	0	0.131735	2.35652	3.43779	7.91982	12.4536	0.0230205	0.897714	0.95966	14.8649	1.05417	0.0389066	1.75967	3.98523	3.0036	4.06668	6.60453	1.20482	14.0344	1.01304	0	1.0762	0.132011	0.202492	0.799489	2.82228	0	0.928919	4.60255	7.47717	7.21975	0	0	0.0164515	0	0.414662
F1A	Liv	LL4M1	Whole	036_PlateB-P5_F1A_LL4M1_Liv_0.mzXML	0.18625	9.30261	0.816203	0.086515	1.02983	1.38673	0.013927	0	0	0.154259	0.407373	8.38905	4.51313	15.223	8.43305	0.152557	1.25019	1.05005	16.2577	1.02084	0.169498	5.23036	3.16384	2.14559	8.10232	4.56318	1.29168	18.867	1.72082	0.0306822	2.39481	0.233534	0.372209	3.04104	2.0726	0.0104434	0.852652	10.1251	5.34665	8.0398	0.0119903	0	0.14315	0.0135861	0.498981
F1A	Liv	LN1F1	Whole	368_PlateB-P5_F1A_LN1F1_Liv_0.mzXML	0.110548	7.30541	0.288346	0.0604225	0.459189	1.10163	0.0249546	0	0	0.0328566	0.130069	1.66523	1.59798	6.46759	5.13284	0.0493198	2.23307	0.966916	24.7882	0.847023	0.144692	2.41632	2.77839	0.801336	3.06798	3.63792	0.743392	14.9641	0.523075	0.0159099	1.86874	0	0.0177581	2.42755	2.97644	0	0.339043	3.58264	3.97552	4.09074	0	0.0335137	0.055366	0	0.248523
F1A	Liv	LN5F2	Whole	138_PlateB-P5_F1A_LN5F2_Liv_0.mzXML	0.124142	6.09114	0.614369	0.0597392	0.65815	0.733689	0.0256043	0	0	0.0826473	0.307537	2.4399	3.30523	5.39785	6.20684	0.116385	2.0426	1.10205	22.0934	1.276	0.202299	2.06337	3.18388	1.64613	2.96539	4.29555	0.970627	15.8787	0.965739	0.00770232	2.15329	0.329345	0.225055	1.74833	2.74575	0.00205135	0.810398	3.35195	4.86872	4.93393	0	0	0.200564	0.0504001	0.64915
F1A	Liv	NN6M1	Whole	044_PlateB-P5_F1A_NN6M1_Liv_0.mzXML	0.083145	9.00076	0.885836	0.102032	0.620922	0.953708	0.0452042	0	0	0.151948	0.473007	2.15557	6.11919	4.94747	13.1523	0.191962	1.31517	1.23346	15.5733	0.991842	0.385235	1.28822	4.39212	3.02071	2.21062	6.94	1.60091	18.5031	0.92965	0.196994	1.6691	0.65534	0.640733	0.528623	2.82279	0.0064484	1.16159	2.72087	7.97805	7.08504	0.00591871	0	0.181252	0.0245483	0.754333
F1A	Liv	NN6F2	Whole	226_PlateB-P5_F1A_NN6F2_Liv_0.mzXML	0.131249	8.13066	0.242269	0.0562715	0.19793	0.394745	0.0379554	0	0	0.019571	0.114262	1.94657	2.80202	5.46877	7.69947	0.0314114	1.96603	0.971702	21.6977	1.30753	0.0232336	1.85747	3.40259	2.13475	3.01379	5.23323	0.742892	13.1149	0.518762	0	1.60616	0.0203083	0.0437623	1.28506	3.09051	0	0.814282	3.10346	5.25004	6.39345	0	0	0.0427364	0.0716464	0.29911
F1A	Liv	NN7F1	Whole	268_PlateB-P5_F1A_NN7F1_Liv_0.mzXML	0	8.5674	0.440479	0.0864856	0.224999	0.515426	0.0212473	0	0.0196832	0.0127232	0.423151	3.00164	2.08339	6.22928	4.06447	0.00906148	2.46404	1.32892	25.2115	1.53173	0.107989	3.08115	2.30248	1.13028	3.87236	2.79424	0.833924	17.5733	0.43285	0	2.38947	0.0186168	0.113461	2.14674	1.85961	0	0.300461	4.32788	3.27966	5.86498	0	0	0.0701263	0.0377087	0.262783
F1A	Liv	NL6M2	Whole	176_PlateB-P5_F1A_NL6M2_Liv_0.mzXML	0.0182905	7.08086	0.500544	0.0524629	0.419317	0.941622	0.0703145	0.0335376	0.0231795	0.0137	0.282135	2.18581	5.20493	4.41669	10.9854	0.0360558	1.1919	1.24711	15.6171	0.659758	0.0201818	0.865808	3.57354	3.07756	2.86602	8.58723	1.27573	14.6343	0.730109	0	2.00457	0.0949334	0.262179	0.288404	3.19976	0.0158104	1.34858	2.63466	7.61757	9.26685	0.011332	0	0.0207078	0.0193523	0.27395
F1A	Liv	LN6M1	Whole	174_PlateB-P5_F1A_LN6M1_Liv_0.mzXML	0.0357123	11.3517	0.850127	0.0355462	0.246229	0.916803	0.0491783	0.0233072	0.0150804	0.0198088	0.172133	3.216	5.41717	8.11826	12.9246	0.0491494	0.442546	0.779021	12.005	0.420436	0.102063	1.49691	3.6876	2.02558	3.02441	5.20262	1.01953	16.8551	0.540112	0.0391759	1.83126	0.170959	0.0780565	0.282306	1.66894	0.000696733	0.526757	4.03124	6.8618	9.62647	0	0	0	0	0.41555
F1A	Liv	LN3F2	Whole	332_PlateB-P5_F1A_LN3F2_Liv_0.mzXML	0.064859	7.67862	0.63763	0.0464596	0.266106	0.469362	0.0916235	0	0.0396656	0	0.301775	2.33265	1.20272	7.73571	3.73158	0.0806803	2.91709	1.3835	29.2151	1.24411	0.00973229	2.98277	1.59182	0.788066	3.88568	2.48499	0.780275	19.2464	0.308882	0.00716537	1.62159	0.122612	0	2.20069	1.54053	0.00848143	0.278339	4.55504	2.53694	4.69657	0	0	0	0.211943	0.322425
F1A	Liv	NN1F2	Whole	270_PlateB-P5_F1A_NN1F2_Liv_0.mzXML	0.127755	7.56285	0.40945	0.0418721	0.242806	0.322847	0.121445	0.0225032	0.0232112	0.0338591	0.134287	3.37923	2.20319	7.75284	5.30624	0.0397781	2.06844	1.16843	22.3206	1.45975	0	2.92407	2.46908	1.39142	4.69464	3.49689	0.831081	15.9526	0.779909	0	2.67394	0.0413992	0.0368808	1.95471	2.01195	0	0.504592	5.04253	3.78488	5.91142	0	0	0.034039	0.134908	0.262577
F1A	Liv	LL8M2	Whole	376_PlateB-P5_F1A_LL8M2_Liv_0.mzXML	0.0850768	14.4225	1.16729	0.0353507	0.219018	0.954481	0.0503249	0	0	0.0423235	0.352042	2.81918	3.28881	6.96998	7.86257	0.070615	0.375336	0.998258	12.1389	0.265416	0	0.619366	1.75531	1.12694	2.3243	2.96007	0.425819	16.9733	0.432473	0	3.26974	0	0	0.152443	0.433933	0.0266694	0.172063	3.30209	4.5835	7.99379	0	0	0.0622942	0.0379137	0.209827
F1A	Liv	LN7F1	Whole	076_PlateB-P5_F1A_LN7F1_Liv_0.mzXML	0.0599111	6.15782	0.152662	0.0264841	1.34491	1.76851	0.0474608	0	0	0.142228	0.222642	2.56392	5.49489	4.79091	8.91947	0	1.70723	1.16367	23.5349	1.5952	0.0857071	1.579	3.82702	2.5501	2.58889	5.97511	1.03561	14.4656	1.13572	0	2.19284	0.106268	0.0629344	0.803511	3.42692	0	1.41827	3.37902	7.12822	5.68931	0	0	0.013356	0.0720363	0.178373
F1A	Liv	NL7F2	Whole	180_PlateB-P5_F1A_NL7F2_Liv_0.mzXML	0.43146	6.80016	0.707343	0	0.693654	0.977721	0.0417472	0	0	0.0680943	0.0442307	3.31221	1.99492	7.22398	3.74523	0.0603629	1.46358	1.02709	20.2627	1.34157	0.0581637	2.34048	1.57225	1.00897	6.22109	3.40185	1.15614	17.4833	1.18945	0.0748631	2.66721	0.318975	0.00288693	2.73868	1.74353	0	0.632725	6.94842	3.4738	6.45667	0.0148354	0	0.293104	0.0685171	0.424663
F1A	Liv	LL5M1	Whole	366_PlateB-P5_F1A_LL5M1_Liv_0.mzXML	0	16.4428	1.16202	0.189937	0.109471	0.812729	0.104309	0	0	0.0941214	0.878857	1.37813	1.54692	5.90926	5.57597	0.20179	1.90997	1.63621	21.2645	0.777896	0	1.59802	1.88073	0.6375	2.25871	2.33213	0.921273	17.8099	0.555217	0	2.32859	0.331505	0	0.335981	0.960887	0	0.164203	2.31844	2.05219	9.77275	0	0	0.0502195	0.0787877	0.316436
F1A	Liv	NN5M1	Whole	374_PlateB-P5_F1A_NN5M1_Liv_0.mzXML	0	14.0113	2.23386	0	0.163057	0.418785	0	0.202464	0	0.42275	0.518144	9.10316	3.21065	9.86013	2.71392	0.16353	1.01641	0.673005	15.0398	0.806168	0.00393456	1.10436	0.795873	0.322847	3.75132	0.979398	0.677767	17.541	1.33575	0	11.2984	0	0	0.973902	0	0	0	4.75286	1.29438	12.5991	0	0	0.450798	0.558652	0.303766
F1A	Liv	LL3M1	Whole	266_PlateB-P5_F1A_LL3M1_Liv_0.mzXML	0	18.1809	0	0.429332	0	0	0	0	0	0	1.78316	6.83515	1.84262	16.3552	2.47289	0	2.28863	1.7205	23.4499	0	0	1.95694	0	0	9.19338	1.15371	0	18.2194	0	0	3.85739	0	0	1.6967	0	0	0	5.94678	2.72079	11.5415	0	0.451692	0	0	0
[truncated: 232 more columns]
