# Supplementary material for: Paternal low protein diet perturbs inter-generational metabolic homeostasis in a tissue-specific manner in mice
Source: Commun Biol. 2022 Sep 8;5:929. doi: 10.1038/s42003-022-03914-8 (PMC9458637; doi:10.1038/s42003-022-03914-8)
Supplement: Supplementary file 7 — Supplementary Data 4 [file 42003_2022_3914_MOESM7_ESM.xlsx]

## Sheet: NN vs LL all offspring
Column #	Column ID	gene_assignment	Gene Symbol	RefSeq	p-value(Treatments)	p-value(Low-low vs. Control)	Ratio(Low-low vs. Control)	Fold-Change(Low-low vs. Control)	Fold-Change(Low-low vs. Control) (Description)	F(Treatments)	SS(Treatments)	SS(Error)	F(Error)
3024	TC0200005511.mm.2	NM_029397 // Rbm12 // RNA binding motif protein 12 // 2|2 H2 // 75710 /// NM_170588 //	Rbm12	NM_029397	3.16e-05	5.58e-05	1.23503	1.23503	Low-low up vs Control	12.4083	0.588179	0.410819	1
7226	TC0600001777.mm.2	ENSMUST00000144085 // Gm21814 // predicted gene, 21814 [Source:MGI Symbol;Acc:MGI:54339	Gm21814	ENSMUST00000144085	0.0020522	0.000196861	0.766555	-1.30454	Low-low down vs Control	6.45892	0.5986	0.80321	1
21518	TC1900000217.mm.2	NM_029499 // Ms4a4c // membrane-spanning 4-domains, subfamily A, member 4C // 19|19 A /	Ms4a4c	NM_029499	0.000261055	0.000206048	1.35857	1.35857	Low-low up vs Control	9.16818	1.13802	1.07577	1
14859	TC1100001486.mm.2	NM_008267 // Hoxb13 // homeobox B13 // 11 D|11 59.63 cM // 15408 /// ENSMUST00000062709	Hoxb13	NM_008267	0.00195979	0.000211174	1.48995	1.48995	Low-low up vs Control	6.51509	1.37526	1.82943	1
14903	TC1100001586.mm.2	NM_001025779 // Cdc6 // cell division cycle 6 // 11|11 D // 23834 /// NM_011799 // Cdc6	Cdc6	NM_001025779	0.0004184	0.000238506	1.41681	1.41681	Low-low up vs Control	8.51145	1.40171	1.42727	1
13869	TC1000001882.mm.2	NM_001010828 // Taar6 // trace amine-associated receptor 6 // 10|10 A4 // 215855 /// EN	Taar6	NM_001010828	0.000725674	0.000248353	1.52566	1.52566	Low-low up vs Control	7.77334	1.89557	2.11341	1
9460	TC0700003914.mm.2	NM_008221 // Hbb-y // hemoglobin Y, beta-like embryonic chain // 7 E3|7 54.85 cM // 151	Hbb-y	NM_008221	0.00145005	0.000285291	1.58948	1.58948	Low-low up vs Control	6.88699	2.07234	2.60786	1
2528	TC0200004075.mm.2	NM_146341 // Olfr1259 // olfactory receptor 1259 // 2|2 E1 // 258338 /// ENSMUST0000009	Olfr1259	NM_146341	0.00140246	0.000315939	1.42611	1.42611	Low-low up vs Control	6.92869	1.24624	1.55884	1
17445	TC1300002689.mm.2	NM_027127 // Gpx8 // glutathione peroxidase 8 (putative) // 13|13 D2.2 // 69590 /// ENS	Gpx8	NM_027127	0.00427271	0.000373069	1.55647	1.55647	Low-low up vs Control	5.58959	1.61087	2.49766	1
4315	TC0400001120.mm.2	NM_175471 // Cyb5rl // cytochrome b5 reductase-like // 4|4 C7 // 230582 /// ENSMUST0000	Cyb5rl	NM_175471	0.0037694	0.000781586	1.32958	1.32958	Low-low up vs Control	5.73495	0.79149	1.1961	1
14268	TC1000003155.mm.2	NM_013765 // Rps26 // ribosomal protein S26 // 10|10 D3 // 27370 /// BC036987 // Rps26	Rps26	NM_013765	0.00536837	0.000871366	0.777498	-1.28618	Low-low down vs Control	5.32814	0.586894	0.954632	1
20086	TC1700000602.mm.2	NM_009059 // Rgl2 // ral guanine nucleotide dissociation stimulator-like 2 // 17|17 B2	Rgl2	NM_009059	0.000832388	0.0010562	1.23009	1.23009	Low-low up vs Control	7.59407	0.589519	0.672784	1
18673	TC1500000973.mm.2	NR_015496 // 1700031M16Rik // RIKEN cDNA 1700031M16 gene // 15|15 F1 // 73302 /// uc007	1700031M16Rik	NR_015496	0.00712015	0.00115309	0.767034	-1.30372	Low-low down vs Control	5.01047	0.650027	1.12436	1
2729	TC0200004646.mm.2	NM_001163529 // Adam33 // a disintegrin and metallopeptidase domain 33 // 2 F1|2 63.26	Adam33	NM_001163529	0.000654907	0.00115723	1.40696	1.40696	Low-low up vs Control	7.9086	1.7016	1.86471	1
9634	TC0700004280.mm.2	NM_001081459 // Sh2b1 // SH2B adaptor protein 1 // 7 F3|7 69.06 cM // 20399 /// NM_0012	Sh2b1	NM_001081459	0.00388067	0.00133565	0.835591	-1.19676	Low-low down vs Control	5.70109	0.350135	0.532267	1
11566	TC0900001823.mm.2	NR_033621 // Olfr856-ps1 // olfactory receptor 856, pseudogene 1 // 9|9 A3 // 624341 //	Olfr856-ps1	NR_033621	0.0116209	0.00133785	1.32682	1.32682	Low-low up vs Control	4.47397	0.681333	1.31983	1
13028	TC0X00003345.mm.2	NM_177429 // Ofd1 // oral-facial-digital syndrome 1 gene homolog (human) // X F5|X 77.2	Ofd1	NM_177429	0.000318914	0.00136807	0.74612	-1.34027	Low-low down vs Control	8.88664	1.45863	1.42252	1
12382	TC0X00000741.mm.2	NM_026126 // Fundc2 // FUN14 domain containing 2 // X|X // 67391 /// ENSMUST00000033541	Fundc2	NM_026126	0.000619587	0.0014191	0.698749	-1.43113	Low-low down vs Control	7.98211	1.97857	2.14825	1
63	TC0100000247.mm.2	NM_001039551 // Cnnm3 // cyclin M3 // 1 B|1 15.3 cM // 94218 /// NM_053186 // Cnnm3 //	Cnnm3	NM_001039551	0.0124753	0.00143929	0.815635	-1.22604	Low-low down vs Control	4.39776	0.353413	0.696471	1
16313	TC1200001306.mm.2	NM_133762 // Ncapg2 // non-SMC condensin II complex, subunit G2 // 12|12 F2 // 76044 //	Ncapg2	NM_133762	0.008399	0.00155598	0.689514	-1.4503	Low-low down vs Control	4.82753	1.31354	2.35815	1
6870	TC0600000705.mm.2	NM_134180 // Vmn1r28 // vomeronasal 1 receptor 28 // 6|6 B3 // 171198 /// ENSMUST000001	Vmn1r28	NM_134180	0.0105339	0.00156225	0.714151	-1.40026	Low-low down vs Control	4.58008	1.02288	1.93554	1
16023	TC1200000262.mm.2	XM_894578.2 // Gm6993 // PREDICTED: predicted gene 6993 (Gm6993), mRNA. // --- // ---	Gm6993	XM_894578.2	0.0152185	0.00156776	1.33634	1.33634	Low-low up vs Control	4.18616	0.693949	1.43669	1
5463	TC0500000256.mm.2	NM_008314 // Htr5a // 5-hydroxytryptamine (serotonin) receptor 5A // 5 13.24 cM|5 A3-B	Htr5a	NM_008314	0.00583726	0.00159295	1.47671	1.47671	Low-low up vs Control	5.23329	1.57375	2.60623	1
15628	TC1100003658.mm.2	NM_001081435 // Fbxo47 // F-box protein 47 // 11|11 D // 72973 /// ENSMUST00000093939 /	Fbxo47	NM_001081435	0.00406279	0.00160702	0.744692	-1.34284	Low-low down vs Control	5.64786	0.973178	1.49335	1
2926	TC0200005287.mm.2	NM_001081387 // Ctcfl // CCCTC-binding factor (zinc finger protein)-like // 2|2 H3 // 6	Ctcfl	NM_001081387	4.77e-05	0.00166378	1.51702	1.51702	Low-low up vs Control	11.7374	4.07373	3.00797	1
17704	TC1400000753.mm.2	NM_175204 // Psmb11 // proteasome (prosome, macropain) subunit, beta type, 11 // 14|14	Psmb11	NM_175204	0.00835581	0.00168884	1.32134	1.32134	Low-low up vs Control	4.83321	0.752439	1.34923	1
13521	TC1000000736.mm.2	NM_009115 // S100b // S100 protein, beta polypeptide, neural // 10 C1|10 38.76 cM // 20	S100b	NM_009115	0.000214696	0.00175094	1.2575	1.2575	Low-low up vs Control	9.44722	1.00254	0.919705	1
8217	TC0700000827.mm.2	NM_001163684 // Nosip // nitric oxide synthase interacting protein // 7|7 B2 // 66394 /	Nosip	NM_001163684	0.00795891	0.00176385	0.861015	-1.16142	Low-low down vs Control	4.88691	0.221581	0.392962	1
20581	TC1700001902.mm.2	NM_013585 // Psmb9 // proteasome (prosome, macropain) subunit, beta type 9 (large multi	Psmb9	NM_013585	0.00703211	0.00181857	0.783181	-1.27684	Low-low down vs Control	5.02433	0.611848	1.0554	1
3263	TC0300000827.mm.2	NR_003548 // Sprr2g // small proline-rich protein 2G // 3 F1|3 40.14 cM // 20761 /// uc	Sprr2g	NR_003548	0.0112179	0.00185857	1.19179	1.19179	Low-low up vs Control	4.51202	0.284616	0.546689	1
21919	TC1900001172.mm.2	NM_146704 // Olfr1446 // olfactory receptor 1446 // 19|19 C1 // 258699 /// ENSMUST00000	Olfr1446	NM_146704	0.00974364	0.00188952	1.25485	1.25485	Low-low up vs Control	4.66485	0.494464	0.918647	1
9433	TC0700003877.mm.2	NM_147111 // Olfr586 // olfactory receptor 586 // 7|7 E3 // 259115 /// ENSMUST000000848	Olfr586	NM_147111	0.0134681	0.00189654	0.782609	-1.27778	Low-low down vs Control	4.3159	0.533804	1.07192	1
3425	TC0300001236.mm.2	NM_010171 // F3 // coagulation factor III // 3 G1|3 52.94 cM // 14066 /// ENSMUST000000	F3	NM_010171	0.0169221	0.00198076	0.654051	-1.52893	Low-low down vs Control	4.07434	1.52696	3.24804	1
19150	TC1500002316.mm.2	NM_030720 // Gpr84 // G protein-coupled receptor 84 // 15|15 F3 // 80910 /// ENSMUST000	Gpr84	NM_030720	0.00154059	0.00199877	1.33213	1.33213	Low-low up vs Control	6.81155	1.16712	1.48498	1
5302	TC0400004088.mm.2	NM_133879 // Zbtb48 // zinc finger and BTB domain containing 48 // 4|4 E2 // 100090 ///	Zbtb48	NM_133879	0.00625096	0.00218173	0.644187	-1.55235	Low-low down vs Control	5.15614	2.12012	3.56359	1
9351	TC0700003687.mm.2	NM_001011520 // Olfr310 // olfactory receptor 310 // 7|7 D3 // 258222 /// ENSMUST000000	Olfr310	NM_001011520	0.00356182	0.002267	0.798401	-1.2525	Low-low down vs Control	5.80107	0.630836	0.942455	1
20095	TC1700000623.mm.2	NM_011530 // Tap2 // transporter 2, ATP-binding cassette, sub-family B (MDR/TAP) // 17	Tap2	NM_011530	0.00079597	0.00233553	1.26134	1.26134	Low-low up vs Control	7.65233	0.891118	1.00924	1
12306	TC0X00000518.mm.2	ENSMUST00000079663 // Gm2174 // predicted gene 2174 [Source:MGI Symbol;Acc:MGI:3780344]	Gm2174	ENSMUST00000079663	0.0080243	0.00242656	0.735997	-1.3587	Low-low down vs Control	4.87787	0.999136	1.7752	1
11564	TC0900001821.mm.2	NM_146906 // Olfr853 // olfactory receptor 853 // 9|9 A2-A5 // 258908 /// ENSMUST000000	Olfr853	NM_146906	0.0231071	0.00247127	1.23277	1.23277	Low-low up vs Control	3.75055	0.359581	0.83091	1
16417	TC1200001785.mm.2	NM_145442 // Mbip // MAP3K12 binding inhibitory protein 1 // 12|12 C1 // 217588 /// ENS	Mbip	NM_145442	0.000128508	0.00248674	0.743956	-1.34416	Low-low down vs Control	10.1995	1.95645	1.66243	1
5854	TC0500001436.mm.2	NM_025671 // Ogfod2 // 2-oxoglutarate and iron-dependent oxygenase domain containing 2	Ogfod2	NM_025671	7.94e-05	0.00249123	1.18372	1.18372	Low-low up vs Control	10.9315	0.682136	0.540807	1
15639	TC1100003683.mm.2	NM_025661 // Ormdl3 // ORM1-like 3 (S. cerevisiae) // 11|11 D // 66612 /// ENSMUST00000	Ormdl3	NM_025661	0.00921895	0.0025266	1.2705	1.2705	Low-low up vs Control	4.7253	0.596134	1.09337	1
6366	TC0500003001.mm.2	NM_153571 // Hscb // HscB iron-sulfur cluster co-chaperone homolog (E. coli) // 5|5 F /	Hscb	NM_153571	0.0195782	0.00256727	0.816491	-1.22475	Low-low down vs Control	3.92198	0.356167	0.787047	1
9189	TC0700002975.mm.2	NM_001042655 // Tbc1d17 // TBC1 domain family, member 17 // 7|7 B4 // 233204 /// ENSMUS	Tbc1d17	NM_001042655	0.00117404	0.0026182	1.242	1.242	Low-low up vs Control	7.15258	0.745729	0.903588	1
8158	TC0700000755.mm.2	NM_001177525 // EU599041 // expressed sequence EU599041 // 7|7 28.25 cM // 100170401 //	EU599041	NM_001177525	0.000825868	0.0027053	0.780214	-1.2817	Low-low down vs Control	7.6043	1.04797	1.19438	1
12514	TC0X00001295.mm.2	NM_031390 // Pramel3 // preferentially expressed antigen in melanoma-like 3 // X|X F1 /	Pramel3	NM_031390	0.00166247	0.00274919	1.22734	1.22734	Low-low up vs Control	6.71721	0.633125	0.81687	1
16465	TC1200001947.mm.2	NM_001172104 // Zbtb25 // zinc finger and BTB domain containing 25 // 12 D2|12 33.73 cM	Zbtb25	NM_001172104	0.00395757	0.00280313	0.73269	-1.36483	Low-low down vs Control	5.6783	1.23962	1.892	1
8346	TC0700001245.mm.2	NM_001011752 // Olfr293 // olfactory receptor 293 // 7|7 D3 // 257906 /// ENSMUST000000	Olfr293	NM_001011752	0.00181046	0.00284701	0.815853	-1.22571	Low-low down vs Control	6.61214	0.620373	0.813135	1
19531	TC1600001248.mm.2	NM_025345 // Fopnl // Fgfr1op N-terminal like // 16|16 B1 // 66086 /// ENSMUST000000233	Fopnl	NM_025345	0.0134986	0.00293053	0.757058	-1.3209	Low-low down vs Control	4.31349	0.762174	1.53136	1
12906	TC0X00002869.mm.2	NM_028655 // Satl1 // spermidine/spermine N1-acetyl transferase-like 1 // X|X E2 // 738	Satl1	NM_028655	0.0210536	0.00294266	1.28376	1.28376	Low-low up vs Control	3.84659	0.548056	1.23481	1
22049	TC1900001592.mm.2	NM_198296 // 9130011E15Rik // RIKEN cDNA 9130011E15 gene // 19|19 C3 // 71617 /// ENSMU	9130011E15Rik	NM_198296	0.00543957	0.00297531	0.70235	-1.42379	Low-low down vs Control	5.31318	1.51865	2.47717	1
4021	TC0300003214.mm.2	NM_011886 // Scamp3 // secretory carrier membrane protein 3 // 3|3 F2 // 24045 /// ENSM	Scamp3	NM_011886	0.0131012	0.0031066	0.7665	-1.30463	Low-low down vs Control	4.34538	0.711036	1.41813	1
14481	TC1100000553.mm.2	NM_146910 // Olfr1378 // olfactory receptor 1378 // 11|11 B1 // 258912 /// ENSMUST00000	Olfr1378	NM_146910	0.0148513	0.00312207	1.36994	1.36994	Low-low up vs Control	4.21201	0.966828	1.98936	1
16232	TC1200001028.mm.2	NM_001177841 // Otub2 // OTU domain, ubiquitin aldehyde binding 2 // 12|12 E // 68149 /	Otub2	NM_001177841	0.000645133	0.00325321	1.32485	1.32485	Low-low up vs Control	7.92851	1.46838	1.60509	1
8761	TC0700002158.mm.2	NR_028416 // D630041G03Rik // RIKEN cDNA D630041G03 gene // 7|7 // 320749	D630041G03Rik	NR_028416	0.0141473	0.00336616	1.22604	1.22604	Low-low up vs Control	4.26353	0.417953	0.849591	1
1127	TC0100003719.mm.2	NM_001033547 // Ccdc185 // coiled-coil domain containing 185 // 1|1 H5 // 433386 /// EN	Ccdc185	NM_001033547	0.00723764	0.00346979	1.43903	1.43903	Low-low up vs Control	4.99225	1.57295	2.73069	1
4781	TC0400002523.mm.2	NM_001110320 // Cd72 // CD72 antigen // 4 B1|4 23.04 cM // 12517 /// NM_001110321 // Cd	Cd72	NM_001110320	0.000120862	0.00368175	0.779903	-1.28221	Low-low down vs Control	10.2914	1.53531	1.29293	1
2788	TC0200004879.mm.2	NM_001276400 // Rad21l // RAD21-like (S. pombe) // 2 G3|2 // 668929 /// ENSMUST00000096	Rad21l	NM_001276400	0.0129776	0.00368545	0.747157	-1.33841	Low-low down vs Control	4.35551	0.893586	1.77807	1
6985	TC0600001068.mm.2	NM_053224 // Vmn1r54 // vomeronasal 1 receptor 54 // 6|6 D1 // 113851 /// ENSMUST000000	Vmn1r54	NM_053224	0.0103148	0.00379333	0.805357	-1.24169	Low-low down vs Control	4.60288	0.524668	0.987886	1
2095	TC0200002835.mm.2	NM_001171615 // Myt1 // myelin transcription factor 1 // 2 H4|2 103.77 cM // 17932 ///	Myt1	NM_001171615	0.00971198	0.00380112	1.40614	1.40614	Low-low up vs Control	4.6684	1.31999	2.45049	1
19530	TC1600001247.mm.2	NM_001161775 // Myh11 // myosin, heavy polypeptide 11, smooth muscle // 16 A1|16 9.71 c	Myh11	NM_001161775	0.0174482	0.00399341	1.44838	1.44838	Low-low up vs Control	4.04222	1.3672	2.93132	1
1105	TC0100003627.mm.2	NM_011785 // Akt3 // thymoma viral proto-oncogene 3 // 1|1 H4-H6 // 23797 /// ENSMUST00	Akt3	NM_011785	0.0134543	0.00408162	0.697925	-1.43282	Low-low down vs Control	4.31699	1.38397	2.77842	1
12551	TC0X00001403.mm.2	NR_002883 // Gm5643 // heterogeneous nuclear ribonucleoprotein A1 pseudogene // X F2|X	Gm5643	NR_002883	0.00720614	0.00421543	0.768603	-1.30106	Low-low down vs Control	4.9971	0.865055	1.5003	1
10834	TC0800003099.mm.2	NM_016925 // Fanca // Fanconi anemia, complementation group A // 8 E1|8 72.1 cM // 1408	Fanca	NM_016925	0.023155	0.00428842	1.26222	1.26222	Low-low up vs Control	3.74841	0.510314	1.17989	1
6356	TC0500002979.mm.2	ENSMUST00000167969 // Gm17655 // predicted gene, 17655 [Source:MGI Symbol;Acc:MGI:49372	Gm17655	ENSMUST00000167969	0.00318544	0.00429573	0.796557	-1.2554	Low-low down vs Control	5.93222	0.770823	1.12613	1
8587	TC0700001765.mm.2	NM_019430 // Cacng3 // calcium channel, voltage-dependent, gamma subunit 3 // 7|7 F3 //	Cacng3	NM_019430	0.00552069	0.00432725	1.23228	1.23228	Low-low up vs Control	5.29639	0.581411	0.951383	1
10814	TC0800003052.mm.2	NM_133765 // Fbxo31 // F-box protein 31 // 8|8 E1 // 76454 /// ENSMUST00000059018 // Fb	Fbxo31	NM_133765	0.0342304	0.00442933	0.804696	-1.24271	Low-low down vs Control	3.3512	0.400578	1.03595	1
12219	TC0X00000279.mm.2	NM_001168334 // Gm2799 // predicted gene 2799 // X A3.1|X // 100040482 /// NM_027955 //	Gm2799	NM_001168334	0.037036	0.00449723	1.23939	1.23939	Low-low up vs Control	3.27232	0.383122	1.01469	1
901	TC0100003051.mm.2	NM_008551 // Mapkapk2 // MAP kinase-activated protein kinase 2 // 1|1 E4 // 17164 /// E	Mapkapk2	NM_008551	0.0383964	0.00453147	1.29168	1.29168	Low-low up vs Control	3.23632	0.539938	1.44592	1
12097	TC0900003327.mm.2	NM_025890 // Khdc3 // KH domain containing 3, subcortical maternal complex member // 9|	Khdc3	NM_025890	0.0049129	0.00456196	1.25494	1.25494	Low-low up vs Control	5.42919	0.714288	1.14023	1
16660	TC1300000094.mm.2	NM_194262 // Arid4b // AT rich interactive domain 4B (RBP1-like) // 13 A1|13 5.29 cM //	Arid4b	NM_194262	0.0353274	0.00480447	1.32765	1.32765	Low-low up vs Control	3.31957	0.6896	1.8004	1
5094	TC0400003553.mm.2	NM_001114399 // Zmym4 // zinc finger, MYM-type 4 // 4|4 D2.2 // 67785 /// ENSMUST000001	Zmym4	NM_001114399	0.00923402	0.00481668	0.637908	-1.56762	Low-low down vs Control	4.72351	2.4707	4.53323	1
20042	TC1700000489.mm.2	NM_001034885 // Pnpla1 // patatin-like phospholipase domain containing 1 // 17|17 A3.3	Pnpla1	NM_001034885	0.0223611	0.00484626	1.37299	1.37299	Low-low up vs Control	3.78435	0.985731	2.25746	1
5952	TC0500001669.mm.2	NM_001163316 // Get4 // golgi to ER traffic protein 4 homolog (S. cerevisiae) // 5|5 G2	Get4	NM_001163316	0.00805258	0.00494436	0.80191	-1.24702	Low-low down vs Control	4.87398	0.619037	1.10074	1
7987	TC0700000361.mm.2	NM_207545 // Vmn1r179 // vomeronasal 1 receptor 179 // 7|7 A3 // 404286 /// ENSMUST0000	Vmn1r179	NM_207545	0.0276401	0.00498921	0.754051	-1.32617	Low-low down vs Control	3.56729	0.742652	1.80426	1
18473	TC1500000313.mm.2	NM_001256056 // 9330182O14Rik // RIKEN cDNA 9330182O14 gene // 15|15 B3.1 // 328531 ///	9330182O14Rik	NM_001256056	0.0412256	0.00522822	1.38398	1.38398	Low-low up vs Control	3.1656	0.884322	2.42106	1
7983	TC0700000356.mm.2	NM_030737 // Vmn1r171 // vomeronasal 1 receptor 171 // 7|7 A3 // 81012 /// ENSMUST00000	Vmn1r171	NM_030737	0.0442329	0.00530236	0.84623	-1.18171	Low-low down vs Control	3.09586	0.229168	0.641542	1
2310	TC0200003582.mm.2	NM_001001178 // Ccdc148 // coiled-coil domain containing 148 // 2|2 C1.1 // 227933 ///	Ccdc148	NM_001001178	0.0392773	0.00531952	0.748454	-1.33609	Low-low down vs Control	3.21372	0.717042	1.9337	1
21323	TC1800001437.mm.2	NM_007420 // Adrb2 // adrenergic receptor, beta 2 // 18 E1|18 35.1 cM // 11555 /// ENSM	Adrb2	NM_007420	0.0109179	0.0053207	0.733193	-1.3639	Low-low down vs Control	4.54131	1.16253	2.21858	1
4603	TC0400001933.mm.2	NM_016699 // Exosc10 // exosome component 10 // 4|4 E2 // 50912 /// ENSMUST00000017408	Exosc10	NM_016699	0.025514	0.00541196	0.833878	-1.19922	Low-low down vs Control	3.64891	0.321546	0.763717	1
12856	TC0X00002667.mm.2	NM_175179 // Amer1 // APC membrane recruitment 1 // X|X C3 // 72345 /// ENSMUST00000084	Amer1	NM_175179	0.0204414	0.00559453	0.754746	-1.32495	Low-low down vs Control	3.87717	0.827012	1.84863	1
10878	TC0800003242.mm.2	NM_001177551 // Trim61 // tripartite motif-containing 61 // 8|8 B3.1-3.2 // 260296 ///	Trim61	NM_001177551	0.00318176	0.00561515	1.45818	1.45818	Low-low up vs Control	5.93358	2.2767	3.32538	1
14641	TC1100000932.mm.2	NM_001193619 // Cldn7 // claudin 7 // 11|11 B4 // 53624 /// NM_016887 // Cldn7 // claud	Cldn7	NM_001193619	0.00804159	0.00570923	1.34511	1.34511	Low-low up vs Control	4.87549	1.16097	2.06374	1
19163	TC1500002335.mm.2	NM_177391 // Fam109b // family with sequence similarity 109, member B // 15|15 E1 // 33	Fam109b	NM_177391	0.00619828	0.00573154	1.5194	1.5194	Low-low up vs Control	5.16566	2.45149	4.11298	1
7803	TC0600003607.mm.2	NM_001252577 // Klra4 // killer cell lectin-like receptor, subfamily A, member 4 // 6 F	Klra4	NM_001252577	0.0303759	0.00574642	0.732215	-1.36572	Low-low down vs Control	3.47156	0.915267	2.28494	1
5521	TC0500000384.mm.2	NM_001080743 // Grk4 // G protein-coupled receptor kinase 4 // 5 B2|5 17.91 cM // 14772	Grk4	NM_001080743	0.0265727	0.00584364	0.732364	-1.36544	Low-low down vs Control	3.6074	0.954214	2.29247	1
8304	TC0700001098.mm.2	NM_001122780 // Klhl25 // kelch-like 25 // 7|7 D2 // 207952 /// NM_029652 // Klhl25 //	Klhl25	NM_001122780	0.0274256	0.00597093	1.35355	1.35355	Low-low up vs Control	3.57522	0.898639	2.17839	1
15854	TC1100004123.mm.2	NM_030206 // Cygb // cytoglobin // 11|11 E2 // 114886 /// ENSMUST00000021166 // Cygb //	Cygb	NM_030206	0.0224238	0.00597456	0.777399	-1.28634	Low-low down vs Control	3.78146	0.657689	1.50735	1
12897	TC0X00002834.mm.2	NM_001281859 // Cysltr1 // cysteinyl leukotriene receptor 1 // X|X D // 58861 /// NM_00	Cysltr1	NM_001281859	0.00366346	0.00613519	0.777099	-1.28684	Low-low down vs Control	5.76819	1.0137	1.52308	1
11015	TC0900000333.mm.2	NM_028040 // Rpusd4 // RNA pseudouridylate synthase domain containing 4 // 9|9 A5.3 //	Rpusd4	NM_028040	0.0367303	0.00618368	0.725872	-1.37765	Low-low down vs Control	3.2806	0.932516	2.46352	1
10549	TC0800002285.mm.2	ENSMUST00000093494 // Gm10283 // predicted gene 10283 [Source:MGI Symbol;Acc:MGI:364762	Gm10283	ENSMUST00000093494	0.0131282	0.0062315	1.21004	1.21004	Low-low up vs Control	4.34318	0.43811	0.874234	1
18054	TC1400001862.mm.2	NM_001098269 // Gm10375 // predicted gene 10375 // 14|14 C1 // 100042342 /// ENSMUST000	Gm10375	NM_001098269	0.00124368	0.00645239	0.828649	-1.20678	Low-low down vs Control	7.07969	0.70089	0.858	1
17094	TC1300001586.mm.2	NM_145845 // Vmn1r192 // vomeronasal 1 receptor 192 // 13|13 A3.1 // 252907 /// ENSMUST	Vmn1r192	NM_145845	0.050988	0.00652859	1.31265	1.31265	Low-low up vs Control	2.95596	0.61507	1.80334	1
12492	TC0X00001223.mm.2	XM_003085524.1 // Gm17714 // PREDICTED: predicted gene, 17714 (Gm17714), mRNA. // ---	Gm17714	XM_003085524.1	0.0066244	0.0065567	0.805311	-1.24176	Low-low down vs Control	5.09105	0.671873	1.14375	1
9834	TC0700004661.mm.2	NM_001102563 // Prrt2 // proline-rich transmembrane protein 2 // 7|7 F3 // 69017 /// NM	Prrt2	NM_001102563	0.0158497	0.00666865	1.3731	1.3731	Low-low up vs Control	4.14324	1.17808	2.46427	1
14792	TC1100001256.mm.2	NM_013652 // Ccl4 // chemokine (C-C motif) ligand 4 // 11 C|11 51.09 cM // 20303 /// EN	Ccl4	NM_013652	0.0105335	0.00670436	1.25602	1.25602	Low-low up vs Control	4.58012	0.674107	1.27557	1
12043	TC0900003172.mm.2	NM_153585 // Cnot10 // CCR4-NOT transcription complex, subunit 10 // 9|9 F3 // 78893 //	Cnot10	NM_153585	0.014786	0.00671922	0.828117	-1.20756	Low-low down vs Control	4.21668	0.42511	0.873742	1
11049	TC0900000393.mm.2	NM_146875 // Olfr895 // olfactory receptor 895 // 9|9 A5 // 258875 /// ENSMUST000000938	Olfr895	NM_146875	0.0507422	0.00710003	1.24658	1.24658	Low-low up vs Control	2.9607	0.414054	1.21203	1
15539	TC1100003410.mm.2	NM_019816 // Aatf // apoptosis antagonizing transcription factor // 11|11 B5 // 56321 /	Aatf	NM_019816	0.00387078	0.00710584	0.886542	-1.12798	Low-low down vs Control	5.70406	0.238207	0.361929	1
3264	TC0300000828.mm.2	NM_011474 // Sprr2h // small proline-rich protein 2H // 3 F1|3 40.14 cM // 20762 /// EN	Sprr2h	NM_011474	0.00561769	0.00713298	1.25148	1.25148	Low-low up vs Control	5.27665	0.765418	1.25716	1
1142	TC0100003757.mm.2	NM_026041 // Rrp15 // ribosomal RNA processing 15 homolog (S. cerevisiae) // 1|1 H5 //	Rrp15	NM_026041	0.0281743	0.00720265	0.79862	-1.25216	Low-low down vs Control	3.54783	0.518587	1.26681	1
15909	TC1100004248.mm.2	NM_025402 // Ogfod3 // 2-oxoglutarate and iron-dependent oxygenase domain containing 3	Ogfod3	NM_025402	0.0349896	0.00725126	0.771809	-1.29566	Low-low down vs Control	3.32919	0.64689	1.684	1
2444	TC0200003964.mm.2	NM_146591 // Olfr1101 // olfactory receptor 1101 // 2|2 E1 // 258584 /// ENSMUST0000009	Olfr1101	NM_146591	0.0023769	0.00731297	0.850984	-1.17511	Low-low down vs Control	6.2811	0.474809	0.655141	1
15332	TC1100002874.mm.2	NM_145427 // Atpaf2 // ATP synthase mitochondrial F1 complex assembly factor 2 // 11|11	Atpaf2	NM_145427	0.0302426	0.00741583	0.74227	-1.34722	Low-low down vs Control	3.47601	0.900024	2.24401	1
4872	TC0400002804.mm.2	NR_028583 // Gm11213 // predicted gene 11213 // 4|4 C1 // 670833 /// NR_028584 // Gm112	Gm11213	NR_028583	0.028093	0.00745985	0.770787	-1.29738	Low-low down vs Control	3.55076	0.702705	1.71515	1
14958	TC1100001694.mm.2	NM_020510 // Fzd2 // frizzled homolog 2 (Drosophila) // 11|11 E1 // 57265 /// ENSMUST00	Fzd2	NM_020510	0.0141827	0.00753389	1.42273	1.42273	Low-low up vs Control	4.26087	1.55094	3.15463	1
3834	TC0300002582.mm.2	NM_001142952 // Fam46c // family with sequence similarity 46, member C // 3|3 F2.2 // 7	Fam46c	NM_001142952	0.00300009	0.00759398	1.32181	1.32181	Low-low up vs Control	6.00305	1.37141	1.97992	1
16268	TC1200001206.mm.2	XM_894495.3 // Gm6988 // PREDICTED: predicted gene 6988 (Gm6988), mRNA. // --- // ---	Gm6988	XM_894495.3	0.0266536	0.00764015	0.802144	-1.24666	Low-low down vs Control	3.6043	0.515055	1.23847	1
6936	TC0600000937.mm.2	NM_134157 // Atp6v1b1 // ATPase, H+ transporting, lysosomal V1 subunit B1 // 6 C3|6 35.	Atp6v1b1	NM_134157	0.0166238	0.00778225	1.37003	1.37003	Low-low up vs Control	4.09303	1.1991	2.539	1
13444	TC1000000484.mm.2	NM_025541 // Asf1a // anti-silencing function 1A histone chaperone // 10|10 B3 // 66403	Asf1a	NM_025541	0.0125877	0.00780746	0.77823	-1.28497	Low-low down vs Control	4.38814	0.816148	1.61191	1
18860	TC1500001661.mm.2	NM_001145888 // Zfat // zinc finger and AT hook domain containing // 15|15 D2 // 380993	Zfat	NM_001145888	0.0273144	0.00784566	1.2835	1.2835	Low-low up vs Control	3.57935	0.660594	1.59949	1
4647	TC0400002075.mm.2	ENSMUST00000105619 // Cfap74 // cilia and flagella associated protein 74 // 4|4 E2 // 5	Cfap74	ENSMUST00000105619	0.00775556	0.00802704	1.42533	1.42533	Low-low up vs Control	4.91554	1.8413	3.24643	1
15292	TC1100002789.mm.2	NM_153079 // Nmur2 // neuromedin U receptor 2 // 11|11 B1.3 // 216749 /// ENSMUST000000	Nmur2	NM_153079	0.0575082	0.00805087	1.31853	1.31853	Low-low up vs Control	2.83839	0.647808	1.978	1
1868	TC0200002272.mm.2	NM_001164819 // Slc52a3 // solute carrier protein family 52, member 3 // 2|2 H1 // 6969	Slc52a3	NM_001164819	0.0310419	0.00805222	1.36852	1.36852	Low-low up vs Control	3.44964	1.01356	2.5464	1
22038	TC1900001556.mm.2	NM_181422 // Pkd2l1 // polycystic kidney disease 2-like 1 // 19 C3|19 36.91 cM // 32906	Pkd2l1	NM_181422	0.0162001	0.00813413	1.2418	1.2418	Low-low up vs Control	4.1202	0.578549	1.21695	1
18775	TC1500001262.mm.2	NM_001165971 // Gm5803 // predicted gene 5803 // 15|15 A2 // 545091 /// uc011zrp.1 // G	Gm5803	NM_001165971	0.0269307	0.00813736	0.784719	-1.27434	Low-low down vs Control	3.59376	0.632428	1.52516	1
337	TC0100001172.mm.2	NM_007799 // Ctse // cathepsin E // 1 57.14 cM|1 F // 13034 /// ENSMUST00000073350 // C	Ctse	NM_007799	0.0520805	0.00850756	1.42742	1.42742	Low-low up vs Control	2.93519	1.12768	3.32967	1
12100	TC0900003331.mm.2	NM_007534 // Bcl2a1b // B cell leukemia/lymphoma 2 related protein A1b // 9|9 E3.1 // 1	Bcl2a1b	NM_007534	0.0134925	0.00864166	1.2581	1.2581	Low-low up vs Control	4.31397	0.693107	1.39244	1
16117	TC1200000657.mm.2	NM_172804 // Syt16 // synaptotagmin XVI // 12|12 C3 // 238266 /// ENSMUST00000110451 //	Syt16	NM_172804	0.00981572	0.00866861	1.32821	1.32821	Low-low up vs Control	4.65682	1.1444	2.1298	1
9539	TC0700004043.mm.2	NM_146734 // Olfr478 // olfactory receptor 478 // 7|7 E3 // 258729 /// ENSMUST000000497	Olfr478	NM_146734	0.0570933	0.00875043	0.803642	-1.24434	Low-low down vs Control	2.84545	0.415943	1.26688	1
21007	TC1800000327.mm.2	NM_001081365 // Cystm1 // cysteine-rich transmembrane module containing 1 // 18|18 B3 /	Cystm1	NM_001081365	0.0101839	0.00879612	1.40642	1.40642	Low-low up vs Control	4.61675	1.6452	3.0884	1
9231	TC0700003031.mm.2	NM_011510 // Abcc8 // ATP-binding cassette, sub-family C (CFTR/MRP), member 8 // 7 B4|7	Abcc8	NM_011510	0.0410667	0.00897192	1.4524	1.4524	Low-low up vs Control	3.16943	1.36055	3.72035	1
8228	TC0700000846.mm.2	NM_008497 // Lhb // luteinizing hormone beta // 7 B4|7 29.3 cM // 16866 /// ENSMUST0000	Lhb	NM_008497	0.00183004	0.00913237	1.326	1.326	Low-low up vs Control	6.59894	1.62777	2.13781	1
14286	TC1000003181.mm.2	NM_146544 // Olfr777 // olfactory receptor 777 // 10|10 D3 // 258537 /// ENSMUST0000008	Olfr777	NM_146544	0.0160859	0.00937818	0.773598	-1.29266	Low-low down vs Control	4.12764	0.849427	1.78351	1
722	TC0100002394.mm.2	NM_175200 // Als2cr11 // amyotrophic lateral sclerosis 2 (juvenile) chromosome region,	Als2cr11	NM_175200	0.0497528	0.0094074	0.813281	-1.22959	Low-low down vs Control	2.98002	0.397906	1.15721	1
13162	TC0Y00000161.mm.2	uc029ybp.1 // Sly // Sycp3 like Y-linked // Y|Y C2 // 382301	Sly	uc029ybp.1	0.0274956	0.00945542	0.757974	-1.31931	Low-low down vs Control	3.57262	0.858841	2.08343	1
5194	TC0400003795.mm.2	NM_198248 // Zbtb40 // zinc finger and BTB domain containing 40 // 4|4 D3 // 230848 ///	Zbtb40	NM_198248	0.032891	0.0095001	1.31391	1.31391	Low-low up vs Control	3.39132	0.792426	2.02508	1
10199	TC0800001078.mm.2	NM_173014 // Lpcat2 // lysophosphatidylcholine acyltransferase 2 // 8|8 C5 // 270084 //	Lpcat2	NM_173014	0.0357208	0.00955215	1.25904	1.25904	Low-low up vs Control	3.30847	0.551266	1.44406	1
12275	TC0X00000426.mm.2	NM_001289729 // Xpnpep2 // X-prolyl aminopeptidase (aminopeptidase P) 2, membrane-bound	Xpnpep2	NM_001289729	0.0617598	0.00990973	1.30495	1.30495	Low-low up vs Control	2.76908	0.622947	1.9497	1
7217	TC0600001742.mm.2	NM_145573 // Mrps35 // mitochondrial ribosomal protein S35 // 6|6 G3 // 232536 /// ENSM	Mrps35	NM_145573	0.00248843	0.00993175	0.758402	-1.31856	Low-low down vs Control	6.22597	1.51295	2.10605	1
20971	TC1800000197.mm.2	NM_026529 // 2700062C07Rik // RIKEN cDNA 2700062C07 gene // 18|18 A2 // 68046 /// ENSMU	2700062C07Rik	NM_026529	0.0548204	0.00995425	0.817023	-1.22396	Low-low down vs Control	2.88506	0.374657	1.12546	1
15158	TC1100002269.mm.2	NM_001193271 // Meis1 // Meis homeobox 1 // 11 A3.1|11 11.11 cM // 17268 /// NM_010789	Meis1	NM_001193271	0.0200642	0.00995717	0.723115	-1.38291	Low-low down vs Control	3.8965	1.30226	2.89652	1
21210	TC1800001048.mm.2	NM_019737 // B4galt6 // UDP-Gal:betaGlcNAc beta 1,4-galactosyltransferase, polypeptide	B4galt6	NM_019737	0.0686134	0.00997291	1.21413	1.21413	Low-low up vs Control	2.66731	0.319468	1.03802	1
16119	TC1200000661.mm.2	NM_198866 // Dbpht2 // DNA binding protein with his-thr domain // 12|12 C3 // 386753 //	Dbpht2	NM_198866	0.0272081	0.00997866	1.24673	1.24673	Low-low up vs Control	3.58332	0.554534	1.3412	1
12408	TC0X00000884.mm.2	NM_007492 // Arx // aristaless related homeobox // X C3|X 41.05 cM // 11878 /// ENSMUST	Arx	NM_007492	0.00519214	0.0100127	1.40466	1.40466	Low-low up vs Control	5.36611	1.97363	3.18755	1
14997	TC1100001789.mm.2	NM_001163473 // 1810010H24Rik // RIKEN cDNA 1810010H24 gene // 11|11 E1 // 69066 /// uc	1810010H24Rik	NM_001163473	0.0198296	0.0100198	0.774661	-1.29089	Low-low down vs Control	3.90871	0.8119	1.8002	1
21588	TC1900000383.mm.2	ENSMUST00000067077 // Gm9938 // predicted gene 9938 [Source:MGI Symbol;Acc:MGI:3641836]	Gm9938	ENSMUST00000067077	0.00696767	0.010055	0.726341	-1.37676	Low-low down vs Control	5.0346	1.64164	2.82595	1
9429	TC0700003872.mm.2	NM_147085 // Olfr571 // olfactory receptor 571 // 7|7 E3 // 259089 /// ENSMUST000000617	Olfr571	NM_147085	0.035174	0.0101842	1.33725	1.33725	Low-low up vs Control	3.32393	0.898923	2.34382	1
2148	TC0200003118.mm.2	NM_001042528 // Cacna1b // calcium channel, voltage-dependent, N type, alpha 1B subunit	Cacna1b	NM_001042528	0.00896458	0.010258	1.5616	1.5616	Low-low up vs Control	4.75594	3.03201	5.52518	1
307	TC0100001037.mm.2	NM_172853 // Cdh7 // cadherin 7, type 2 // 1|1 E2.1 // 241201 /// ENSMUST00000027542 //	Cdh7	NM_172853	0.0200913	0.0102873	1.38147	1.38147	Low-low up vs Control	3.8951	1.30642	2.90681	1
7484	TC0600002615.mm.2	NM_020596 // Egr4 // early growth response 4 // 6 C3|6 37.48 cM // 13656 /// ENSMUST000	Egr4	NM_020596	0.0116117	0.0104023	1.35626	1.35626	Low-low up vs Control	4.47482	1.3392	2.59371	1
1584	TC0200001331.mm.2	NM_146462 // Olfr1202 // olfactory receptor 1202 // 2|2 E1 // 258454 /// ENSMUST0000007	Olfr1202	NM_146462	0.0192348	0.0108217	0.82868	-1.20674	Low-low down vs Control	3.94039	0.453976	0.998494	1
18691	TC1500001019.mm.2	NM_175087 // Aqp6 // aquaporin 6 // 15 F1|15 56.13 cM // 11831 /// ENSMUST00000023754 /	Aqp6	NM_175087	0.0359802	0.0109026	1.38227	1.38227	Low-low up vs Control	3.30123	1.13132	2.97004	1
12056	TC0900003237.mm.2	NR_033303 // Slc22a13b-ps // solute carrier family 22 (organic cation transporter), mem	Slc22a13b-ps	NR_033303	0.00140405	0.0109076	1.30395	1.30395	Low-low up vs Control	6.92727	1.59579	1.99648	1
7239	TC0600001833.mm.2	NR_002839 // Dlx6os2 // distal-less homeobox 6, opposite strand 2 // 6 A1|6 2.83 cM //	Dlx6os2	NR_002839	0.0163105	0.0110881	1.44967	1.44967	Low-low up vs Control	4.11305	1.86431	3.92832	1
12764	TC0X00002261.mm.2	NM_001033423 // Gm773 // predicted gene 773 // X|X A5 // 331416 /// ENSMUST00000101561	Gm773	NM_001033423	0.0466666	0.0111349	1.19797	1.19797	Low-low up vs Control	3.043	0.326801	0.93075	1
2612	TC0200004335.mm.2	NM_001011787 // Olfr1307 // olfactory receptor 1307 // 2|2 E3 // 257956 /// ENSMUST0000	Olfr1307	NM_001011787	0.0340464	0.01115	1.26854	1.26854	Low-low up vs Control	3.35661	0.625394	1.61475	1
9958	TC0800000302.mm.2	ENSMUST00000066740 // A730045E13Rik // RIKEN cDNA A730045E13 gene [Source:MGI Symbol;Ac	A730045E13Rik	ENSMUST00000066740	0.0656561	0.0112029	1.3066	1.3066	Low-low up vs Control	2.70985	0.639105	2.04399	1
8538	TC0700001633.mm.2	NM_009431 // Ctr9 // Ctr9, Paf1/RNA polymerase II complex component, homolog (S. cerevi	Ctr9	NM_009431	0.051669	0.0112196	1.15649	1.15649	Low-low up vs Control	2.94296	0.205248	0.604432	1
14682	TC1100001012.mm.2	NM_018883 // Camkk1 // calcium/calmodulin-dependent protein kinase kinase 1, alpha // 1	Camkk1	NM_018883	0.00499207	0.0113156	1.35827	1.35827	Low-low up vs Control	5.41092	1.67837	2.68824	1
4969	TC0400003216.mm.2	NM_025617 // Tceanc2 // transcription elongation factor A (SII) N-terminal and central	Tceanc2	NM_025617	0.0609316	0.0113415	0.746196	-1.34013	Low-low down vs Control	2.78218	0.789441	2.45916	1
10350	TC0800001490.mm.2	NM_153775 // Ctu2 // cytosolic thiouridylase subunit 2 homolog (S. pombe) // 8|8 E1 //	Ctu2	NM_153775	0.0569526	0.0113786	1.26174	1.26174	Low-low up vs Control	2.84785	0.510105	1.55237	1
14302	TC1000003198.mm.2	NM_001165944 // Olfr819 // olfactory receptor 819 // 10|10 D3 // 100043200 /// ENSMUST0	Olfr819	NM_001165944	0.0806022	0.0113813	0.843	-1.18624	Low-low down vs Control	2.51265	0.242892	0.837785	1
4360	TC0400001224.mm.2	NM_001100185 // Cyp4a30b // cytochrome P450, family 4, subfamily a, polypeptide 30b //	Cyp4a30b	NM_001100185	0.0726309	0.011428	1.22993	1.22993	Low-low up vs Control	2.61251	0.371306	1.23176	1
3487	TC0300001427.mm.2	NM_198659 // Stpg2 // sperm tail PG rich repeat containing 2 // 3|3 H1 // 381476 /// EN	Stpg2	NM_198659	0.000866153	0.0116332	1.32542	1.32542	Low-low up vs Control	7.54245	1.99771	2.29547	1
17392	TC1300002475.mm.2	NM_001080777 // 1700029F12Rik // RIKEN cDNA 1700029F12 gene // 13|13 D1 // 66479 /// NM	1700029F12Rik	NM_001080777	0.00742707	0.0116771	1.2164	1.2164	Low-low up vs Control	4.96353	0.636352	1.11111	1
13812	TC1000001656.mm.2	NM_207147 // Olfr813 // olfactory receptor 813 // 10|10 D3 // 258252 /// ENSMUST0000006	Olfr813	NM_207147	0.00773729	0.0116888	0.814219	-1.22817	Low-low down vs Control	4.91815	0.694286	1.22346	1
2703	TC0200004558.mm.2	NM_138750 // Prom2 // prominin 2 // 2|2 F1 // 192212 /// NM_178047 // Prom2 // prominin	Prom2	NM_138750	0.0497363	0.0117306	1.28684	1.28684	Low-low up vs Control	2.98034	0.634182	1.84416	1
13294	TC0Y00000518.mm.2	ENSMUST00000179523 // Gm21394 // predicted gene, 21394 [Source:MGI Symbol;Acc:MGI:54347	Gm21394	ENSMUST00000179523	0.00228068	0.0118408	0.833302	-1.20005	Low-low down vs Control	6.33093	0.706479	0.967127	1
14023	TC1000002422.mm.2	NM_133998 // Fam207a // family with sequence similarity 207, member A // 10|10 C1 // 10	Fam207a	NM_133998	0.0480968	0.0118704	0.831994	-1.20193	Low-low down vs Control	3.01328	0.342347	0.984642	1
10501	TC0800002021.mm.2	NM_011722 // Dctn6 // dynactin 6 // 8|8 A4 // 22428 /// ENSMUST00000033913 // Dctn6 //	Dctn6	NM_011722	0.00661701	0.011883	0.813877	-1.22869	Low-low down vs Control	5.0923	0.725577	1.23487	1
20337	TC1700001236.mm.2	NM_134117 // Pkdcc // protein kinase domain containing, cytoplasmic // 17 E4|17 52.25 c	Pkdcc	NM_134117	0.0786315	0.0119719	0.751585	-1.33052	Low-low down vs Control	2.53634	0.696509	2.37997	1
11625	TC0900001982.mm.2	NM_144936 // Tmem45b // transmembrane protein 45b // 9|9 A4 // 235135 /// ENSMUST000000	Tmem45b	NM_144936	0.00813849	0.012016	1.43692	1.43692	Low-low up vs Control	4.86227	2.15408	3.83951	1
8435	TC0700001473.mm.2	NM_001001805 // Olfr576 // olfactory receptor 576 // 7|7 E3 // 258248 /// ENSMUST000000	Olfr576	NM_001001805	0.0522084	0.0120218	1.31847	1.31847	Low-low up vs Control	2.93279	0.75585	2.23361	1
3943	TC0300002934.mm.2	NM_001287224 // Lrit3 // leucine-rich repeat, immunoglobulin-like and transmembrane dom	Lrit3	NM_001287224	0.0673681	0.0120778	0.773677	-1.29253	Low-low down vs Control	2.68498	0.596978	1.92694	1
778	TC0100002605.mm.2	NM_001243090 // A630095N17Rik // RIKEN cDNA A630095N17 gene // 1|1 C3 // 381272 /// NM_	A630095N17Rik	NM_001243090	0.0658982	0.0121638	1.32253	1.32253	Low-low up vs Control	2.70629	0.715764	2.29218	1
15524	TC1100003379.mm.2	NM_172796 // Slfn9 // schlafen 9 // 11|11 C // 237886 /// ENSMUST00000038211 // Slfn9 /	Slfn9	NM_172796	0.0135133	0.0123131	1.1988	1.1988	Low-low up vs Control	4.31232	0.481694	0.968081	1
6925	TC0600000919.mm.2	NM_197992 // Pcgf1 // polycomb group ring finger 1 // 6 C3|6 35.94 cM // 69837 /// ENSM	Pcgf1	NM_197992	3.09e-06	0.0123708	0.771094	-1.29686	Low-low down vs Control	16.6328	3.82423	1.99265	1
19794	TC1600002024.mm.2	NM_001191018 // Krtap22-2 // keratin associated protein 22-2 // 16|16 C3.3 // 68740 ///	Krtap22-2	NM_001191018	0.0274846	0.0123963	0.735775	-1.35911	Low-low down vs Control	3.57303	1.14534	2.77811	1
21018	TC1800000357.mm.2	NM_053128 // Pcdhb3 // protocadherin beta 3 // 18|18 B3 // 93874 /// ENSMUST00000051754	Pcdhb3	NM_053128	0.0812505	0.0125214	1.3429	1.3429	Low-low up vs Control	2.50499	0.743777	2.57329	1
3921	TC0300002828.mm.2	NM_019550 // Ptbp2 // polypyrimidine tract binding protein 2 // 3|3 G1 // 56195 /// ENS	Ptbp2	NM_019550	0.00343093	0.012655	1.19368	1.19368	Low-low up vs Control	5.84492	0.627892	0.931019	1
20568	TC1700001869.mm.2	NM_207541 // Zfp81 // zinc finger protein 81 // 17|17 B1 // 224694 /// ENSMUST000000540	Zfp81	NM_207541	0.00392972	0.0127931	0.758786	-1.31789	Low-low down vs Control	5.6865	1.49025	2.27126	1
14723	TC1100001096.mm.2	NM_021294 // Dbil5 // diazepam binding inhibitor-like 5 // 11|11 B5 // 13168 /// ENSMUS	Dbil5	NM_021294	0.0118558	0.0129421	1.44264	1.44264	Low-low up vs Control	4.45243	2.06438	4.01832	1
13056	TC0X00003400.mm.2	NM_001037917 // Gm6377 // predicted gene 6377 // X|X D // 622976 /// ENSMUST00000060013	Gm6377	NM_001037917	0.0930708	0.0129612	0.718765	-1.39128	Low-low down vs Control	2.37558	0.894724	3.26417	1
12266	TC0X00000388.mm.2	NM_001281929 // Gria3 // glutamate receptor, ionotropic, AMPA3 (alpha 3) // X A3.3-A4|X	Gria3	NM_001281929	0.00212998	0.0130852	0.752802	-1.32837	Low-low down vs Control	6.4137	1.79163	2.42098	1
1275	TC0200000404.mm.2	NM_177344 // Tmem203 // transmembrane protein 203 // 2|2 A3 // 227615 /// ENSMUST000001	Tmem203	NM_177344	0.0312313	0.0131401	0.845454	-1.1828	Low-low down vs Control	3.4435	0.336696	0.847402	1
22201	TSUnmapped00000053.mm.2	NM_009293 // Sts // steroid sulfatase // X;Y|XY 75.0 cM // 20905	Sts	NM_009293	0.0762345	0.013232	0.810575	-1.23369	Low-low down vs Control	2.56601	0.393513	1.32909	1
14598	TC1100000851.mm.2	NM_001099635 // Myh3 // myosin, heavy polypeptide 3, skeletal muscle, embryonic // 11 B	Myh3	NM_001099635	0.0104041	0.0132613	1.41178	1.41178	Low-low up vs Control	4.59353	1.90082	3.5863	1
12014	TC0900003087.mm.2	NM_177703 // Fbxw19 // F-box and WD-40 domain protein 19 // 9|9 F2 // 235612 /// ENSMUS	Fbxw19	NM_177703	0.0797956	0.0132916	0.792402	-1.26199	Low-low down vs Control	2.52228	0.475533	1.63395	1
833	TC0100002806.mm.2	NM_207225 // Hdac4 // histone deacetylase 4 // 1|1 D // 208727 /// ENSMUST00000008995 /	Hdac4	NM_207225	0.00936513	0.0133876	0.845573	-1.18263	Low-low down vs Control	4.70809	0.462364	0.85112	1
11557	TC0900001804.mm.2	uc009ogv.1 // Muc16 // mucin 16 // 9|9 A2 // 73732	Muc16	uc009ogv.1	0.0214113	0.0134583	0.791409	-1.26357	Low-low down vs Control	3.82916	0.73269	1.65832	1
11186	TC0900000686.mm.2	NM_139001 // Cspg4 // chondroitin sulfate proteoglycan 4 // 9|9 B // 121021 /// ENSMUST	Cspg4	NM_139001	0.0236564	0.0135615	1.25343	1.25343	Low-low up vs Control	3.72639	0.666432	1.54996	1
16004	TC1200000183.mm.2	NM_026347 // Iah1 // isoamyl acetate-hydrolyzing esterase 1 homolog (S. cerevisiae) //	Iah1	NM_026347	0.0868027	0.0135865	1.18808	1.18808	Low-low up vs Control	2.4419	0.254348	0.902718	1
21887	TC1900001121.mm.2	NM_001251849 // Ms4a18 // membrane-spanning 4-domains, subfamily A, member 18 // 19|19	Ms4a18	NM_001251849	0.0157088	0.0135903	1.30733	1.30733	Low-low up vs Control	4.15266	1.04601	2.18304	1
2504	TC0200004050.mm.2	NM_001011761 // Olfr1229 // olfactory receptor 1229 // 2|2 E1 // 257921 /// ENSMUST0000	Olfr1229	NM_001011761	0.0523191	0.0136004	1.21017	1.21017	Low-low up vs Control	2.93071	0.374159	1.10646	1
7694	TC0600003266.mm.2	NM_025564 // Magohb // mago-nashi homolog B (Drosophila) // 6|6 C7 // 66441 /// ENSMUST	Magohb	NM_025564	0.0360488	0.0137018	0.812434	-1.23087	Low-low down vs Control	3.29933	0.500643	1.31509	1
20594	TC1700001938.mm.2	BC027314 // D17H6S56E-5 // DNA segment, Chr 17, human D6S56E 5 // 17 B1|17 18.54 cM //	D17H6S56E-5	BC027314	0.0162652	0.0138796	1.30629	1.30629	Low-low up vs Control	4.11597	1.03772	2.18503	1
21889	TC1900001124.mm.2	NM_022430 // Ms4a8a // membrane-spanning 4-domains, subfamily A, member 8A // 19|19 A /	Ms4a8a	NM_022430	0.0026933	0.0138882	1.28701	1.28701	Low-low up vs Control	6.13129	1.37884	1.94901	1
747	TC0100002499.mm.2	NM_001190984 // Lancl1 // LanC (bacterial lantibiotic synthetase component C)-like 1 //	Lancl1	NM_001190984	0.0913358	0.0139366	0.766096	-1.30532	Low-low down vs Control	2.39346	0.600906	2.17587	1
2666	TC0200004479.mm.2	NM_177846 // Lcmt2 // leucine carboxyl methyltransferase 2 // 2|2 E5 // 329504 /// ENSM	Lcmt2	NM_177846	0.0971413	0.0139528	1.25998	1.25998	Low-low up vs Control	2.33496	0.441153	1.63742	1
8410	TC0700001437.mm.2	BC092139 // Rpl31 // ribosomal protein L31 // 1|1 B // 114641	Rpl31	BC092139	0.0385345	0.0140425	0.730202	-1.36948	Low-low down vs Control	3.23274	1.13309	3.03771	1
10395	TC0800001622.mm.2	NM_130905 // Cd209e // CD209e antigen // 8|8 A1.1 // 170780 /// ENSMUST00000033888 // C	Cd209e	NM_130905	0.0284496	0.0140969	1.27471	1.27471	Low-low up vs Control	3.53795	0.739864	1.81239	1
9812	TC0700004636.mm.2	NM_009406 // Tnni3 // troponin I, cardiac 3 // 7 A1|7 2.61 cM // 21954 /// ENSMUST00000	Tnni3	NM_009406	0.081076	0.0141617	1.27118	1.27118	Low-low up vs Control	2.50705	0.513145	1.7739	1
13391	TC1000000279.mm.2	NM_027168 // Hddc2 // HD domain containing 2 // 10|10 A4 // 69692 /// ENSMUST0000000030	Hddc2	NM_027168	0.0488402	0.0143645	0.743944	-1.34419	Low-low down vs Control	2.9982	0.936929	2.7083	1
17355	TC1300002347.mm.2	NM_134071 // Slf1 // SMC5-SMC6 complex localization factor 1 // 13|13 C1 // 105377 ///	Slf1	NM_134071	0.0463121	0.0144099	0.736183	-1.35836	Low-low down vs Control	3.05052	1.02313	2.90677	1
12765	TC0X00002265.mm.2	NM_001033372 // Gm648 // predicted gene 648 // X|X A5 // 270599 /// ENSMUST00000081133	Gm648	NM_001033372	0.0482331	0.01444	1.29356	1.29356	Low-low up vs Control	3.0105	0.713631	2.05441	1
1828	TC0200002149.mm.2	NM_029763 // Polr3f // polymerase (RNA) III (DNA directed) polypeptide F // 2|2 H1 // 7	Polr3f	NM_029763	0.0846265	0.0144408	0.782294	-1.27829	Low-low down vs Control	2.46611	0.531911	1.8693	1
14499	TC1100000593.mm.2	NM_153117 // 9530068E07Rik // RIKEN cDNA 9530068E07 gene // 11|11 B1.3 // 213673 /// EN	9530068E07Rik	NM_153117	0.0518693	0.0145085	1.11501	1.11501	Low-low up vs Control	2.93917	0.124822	0.368061	1
21540	TC1900000252.mm.2	NM_146697 // Olfr1442 // olfactory receptor 1442 // 19|19 C1 // 258692 /// ENSMUST00000	Olfr1442	NM_146697	0.0141336	0.01459	0.856939	-1.16694	Low-low down vs Control	4.26456	0.36494	0.741652	1
3031	TC0300000005.mm.2	NM_013920 // Hnf4g // hepatocyte nuclear factor 4, gamma // 3|3 A // 30942 /// ENSMUST0	Hnf4g	NM_013920	0.0829714	0.0146652	1.28814	1.28814	Low-low up vs Control	2.48497	0.572946	1.99823	1
9344	TC0700003671.mm.2	NM_001105182 // Vmn2r69 // vomeronasal 2, receptor 69 // 7|7 D3 // 330581 /// ENSMUST00	Vmn2r69	NM_001105182	0.0825712	0.0146666	0.817769	-1.22284	Low-low down vs Control	2.48959	0.362364	1.26145	1
8428	TC0700001466.mm.2	NM_147093 // Olfr558 // olfactory receptor 558 // 7|7 E3 // 259097 /// ENSMUST000000941	Olfr558	NM_147093	0.0635699	0.0147559	1.29186	1.29186	Low-low up vs Control	2.74109	0.647769	2.04809	1
15486	TC1100003268.mm.2	ENSMUST00000100807 // Gm10392 // predicted gene 10392 [Source:MGI Symbol;Acc:MGI:370437	Gm10392	ENSMUST00000100807	0.000251777	0.0148876	0.823975	-1.21363	Low-low down vs Control	9.21952	1.24916	1.17425	1
21564	TC1900000280.mm.2	NM_001011832 // Olfr1490 // olfactory receptor 1490 // 19|19 A // 258098 /// ENSMUST000	Olfr1490	NM_001011832	0.0300498	0.0150357	1.27277	1.27277	Low-low up vs Control	3.48248	0.734658	1.82831	1
7284	TC0600001983.mm.2	NM_177296 // Tnpo3 // transportin 3 // 6 12.36 cM|6 A3 // 320938 /// ENSMUST00000012679	Tnpo3	NM_177296	0.000559687	0.0151227	1.16172	1.16172	Low-low up vs Control	8.11772	0.662738	0.707554	1
1994	TC0200002532.mm.2	NM_026785 // Ube2c // ubiquitin-conjugating enzyme E2C // 2 H3|2 85.27 cM // 68612 ///	Ube2c	NM_026785	0.00742731	0.0151278	1.52692	1.52692	Low-low up vs Control	4.9635	3.23096	5.64152	1
21197	TC1800000990.mm.2	NM_001289666 // Tmem241 // transmembrane protein 241 // 18|18 A1 // 338363 /// NM_00128	Tmem241	NM_001289666	0.0854147	0.0151297	1.22839	1.22839	Low-low up vs Control	2.45727	0.377843	1.33263	1
3765	TC0300002411.mm.2	NM_001254760 // Lce1k // late cornified envelope 1K // 3 F1|3 // 631101 /// ENSMUST0000	Lce1k	NM_001254760	0.000212564	0.0151766	0.863653	-1.15787	Low-low down vs Control	9.46158	0.739523	0.677392	1
11879	TC0900002688.mm.2	NM_001045518 // Fam83b // family with sequence similarity 83, member B // 9|9 D // 2089	Fam83b	NM_001045518	0.0110741	0.0152869	1.21461	1.21461	Low-low up vs Control	4.52595	0.623864	1.19463	1
10344	TC0800001468.mm.2	NM_020605 // Jph3 // junctophilin 3 // 8|8 E1 // 57340 /// ENSMUST00000026357 // Jph3 /	Jph3	NM_020605	0.00723978	0.0152945	1.26496	1.26496	Low-low up vs Control	4.99192	1.00574	1.7461	1
19465	TC1600001029.mm.2	NM_172469 // Clic6 // chloride intracellular channel 6 // 16|16 C4 // 209195 /// ENSMUS	Clic6	NM_172469	0.0608708	0.0153014	1.3328	1.3328	Low-low up vs Control	2.78315	0.837815	2.60894	1
17798	TC1400000976.mm.2	NM_033325 // Loxl2 // lysyl oxidase-like 2 // 14|14 D2 // 94352 /// NR_105915 // Mir695	Loxl2	NM_033325	0.065438	0.0154592	0.779859	-1.28228	Low-low down vs Control	2.71306	0.613916	1.96111	1
12302	TC0X00000505.mm.2	NM_001220497 // Gm16404 // predicted gene 16404 // X|X A5 // 100039055 /// BC171941 //	Gm16404	NM_001220497	0.0399169	0.0154609	1.24894	1.24894	Low-low up vs Control	3.19765	0.578376	1.56759	1
11585	TC0900001859.mm.2	NM_016742 // Cdc37 // cell division cycle 37 // 9|9 A3 // 12539 /// ENSMUST00000019615	Cdc37	NM_016742	0.000888519	0.0154738	0.827423	-1.20857	Low-low down vs Control	7.50944	0.986697	1.13875	1
12378	TC0X00000720.mm.2	NM_146398 // Olfr1325 // olfactory receptor 1325 // X|X A7.3 // 258393 /// ENSMUST00000	Olfr1325	NM_146398	0.0639654	0.0155275	0.834799	-1.19789	Low-low down vs Control	2.73508	0.326874	1.03577	1
18636	TC1500000826.mm.2	NM_001168672 // Gtse1 // G two S phase expressed protein 1 // 15 E2|15 40.42 cM // 2987	Gtse1	NM_001168672	0.0160505	0.015538	1.27277	1.27277	Low-low up vs Control	4.12997	0.880927	1.84861	1
1163	TC0100003827.mm.2	NM_144881 // Hhat // hedgehog acyltransferase // 1|1 H6 // 226861 /// ENSMUST0000004419	Hhat	NM_144881	0.0942373	0.0156302	1.36892	1.36892	Low-low up vs Control	2.36375	0.856296	3.1396	1
18714	TC1500001068.mm.2	NM_026566 // Atg101 // autophagy related 101 // 15|15 F3 // 68118 /// ENSMUST0000004839	Atg101	NM_026566	0.00198578	0.0156328	1.20122	1.20122	Low-low up vs Control	6.49901	0.802536	1.07021	1
7337	TC0600002163.mm.2	NM_146576 // Olfr459 // olfactory receptor 459 // 6|6 B2 // 258569 /// ENSMUST000000504	Olfr459	NM_146576	0.0444761	0.0156962	1.28677	1.28677	Low-low up vs Control	3.09044	0.72278	2.02693	1
7804	TC0600003608.mm.2	NM_001110323 // Klra7 // killer cell lectin-like receptor, subfamily A, member 7 // 6 F	Klra7	NM_001110323	0.0435091	0.0157053	0.809702	-1.23502	Low-low down vs Control	3.11218	0.510274	1.42099	1
18687	TC1500001012.mm.2	NM_018786 // Prpf40b // PRP40 pre-mRNA processing factor 40 homolog B (yeast) // 15|15	Prpf40b	NM_018786	0.0127332	0.0159128	0.82408	-1.21347	Low-low down vs Control	4.37584	0.60548	1.1992	1
15978	TC1200000073.mm.2	NM_010770 // Matn3 // matrilin 3 // 12 A1.1|12 3.96 cM // 17182 /// ENSMUST00000020899	Matn3	NM_010770	0.0529343	0.0159399	1.24326	1.24326	Low-low up vs Control	2.91928	0.51184	1.51954	1
12423	TC0X00000934.mm.2	NM_010110 // Efnb1 // ephrin B1 // X 43.22 cM|X D // 13641 /// ENSMUST00000052839 // Ef	Efnb1	NM_010110	0.00157691	0.0160436	1.17977	1.17977	Low-low up vs Control	6.78263	0.687048	0.877892	1
12994	TC0X00003223.mm.2	NM_001037167 // Samt2 // spermatogenesis associated multipass transmembrane protein 2 /	Samt2	NM_001037167	0.00844143	0.0161394	0.878423	-1.1384	Low-low down vs Control	4.82199	0.300907	0.540827	1
10543	TC0800002241.mm.2	NM_175939 // Adam29 // a disintegrin and metallopeptidase domain 29 // 8|8 B2 // 244486	Adam29	NM_175939	0.0288515	0.0161688	1.18483	1.18483	Low-low up vs Control	3.52371	0.376635	0.926343	1
15328	TC1100002865.mm.2	NM_009026 // Rasd1 // RAS, dexamethasone-induced 1 // 11|11 B2 // 19416 /// ENSMUST0000	Rasd1	NM_009026	0.0947948	0.0162093	0.750686	-1.33211	Low-low down vs Control	2.35815	0.721245	2.65072	1
19606	TC1600001421.mm.2	NM_001101640 // Tmem207 // transmembrane protein 207 // 16 B2|16 // 100043057 /// ENSMU	Tmem207	NM_001101640	0.0813231	0.0162165	0.724382	-1.38049	Low-low down vs Control	2.50414	0.968421	3.35164	1
4053	TC0400000003.mm.2	NM_001167534 // Vmn1r2 // vomeronasal 1 receptor 2 // 4 A1|4 // 100312470 /// ENSMUST00	Vmn1r2	NM_001167534	0.0549337	0.0162758	1.1176	1.1176	Low-low up vs Control	2.88305	0.132744	0.399039	1
5013	TC0400003351.mm.2	NM_026654 // Toe1 // target of EGR1, member 1 (nuclear) // 4|4 C7 // 68276 /// ENSMUST0	Toe1	NM_026654	0.092143	0.0162957	1.23665	1.23665	Low-low up vs Control	2.38509	0.400945	1.45691	1
1308	TC0200000467.mm.2	NM_138942 // Dbh // dopamine beta hydroxylase // 2 A3|2 19.29 cM // 13166 /// ENSMUST00	Dbh	NM_138942	0.0147967	0.0163592	1.41025	1.41025	Low-low up vs Control	4.21591	1.85877	3.82109	1
9331	TC0700003639.mm.2	ENSMUST00000177929 // Gm10610 // predicted gene 10610 [Source:MGI Symbol;Acc:MGI:364204	Gm10610	ENSMUST00000177929	0.0593207	0.0164057	1.31388	1.31388	Low-low up vs Control	2.8082	0.781518	2.41192	1
8552	TC0700001684.mm.2	NM_001130479 // Nucb2 // nucleobindin 2 // 7|7 F1 // 53322 /// ENSMUST00000032895 // Nu	Nucb2	NM_001130479	0.101029	0.0164118	0.706326	-1.41578	Low-low down vs Control	2.29781	1.03742	3.91285	1
20102	TC1700000637.mm.2	NM_001271422 // Ager // advanced glycosylation end product-specific receptor // 17|17 B	Ager	NM_001271422	0.0203801	0.0164415	1.34737	1.34737	Low-low up vs Control	3.88029	1.28913	2.87928	1
880	TC0100002973.mm.2	NM_010483 // Htr5b // 5-hydroxytryptamine (serotonin) receptor 5B // 1 52.98 cM|1 E4-G	Htr5b	NM_010483	0.0180429	0.0164708	1.25856	1.25856	Low-low up vs Control	4.00714	0.792468	1.71396	1
19083	TC1500002189.mm.2	NM_011718 // Wnt10b // wingless-type MMTV integration site family, member 10B // 15 F1|	Wnt10b	NM_011718	0.0170548	0.0165896	1.44326	1.44326	Low-low up vs Control	4.06614	2.05196	4.3736	1
10936	TC0900000140.mm.2	NM_146566 // Olfr830 // olfactory receptor 830 // 9|9 A2-A5 // 258559 /// ENSMUST000000	Olfr830	NM_146566	0.0507901	0.0166037	1.20365	1.20365	Low-low up vs Control	2.95977	0.381326	1.11658	1
19791	TC1600002021.mm.2	ENSMUST00000062005 // Krtap19-9a // keratin associated protein 19-9A [Source:MGI Symbol	Krtap19-9a	ENSMUST00000062005	0.0146377	0.0166323	0.807646	-1.23817	Low-low down vs Control	4.22736	0.723879	1.48405	1
18907	TC1500001774.mm.2	NM_183099 // Tssk5 // testis-specific serine kinase 5 // 15|15 D3 // 73542 /// ENSMUST0	Tssk5	NM_183099	0.0435154	0.0166554	1.388	1.388	Low-low up vs Control	3.11203	1.25576	3.49716	1
15989	TC1200000132.mm.2	NM_033270 // E2f6 // E2F transcription factor 6 // 12 A1.1|12 8.04 cM // 50496 /// NR_0	E2f6	NM_033270	0.0629468	0.0166939	0.791826	-1.2629	Low-low down vs Control	2.75063	0.562985	1.77385	1
9001	TC0700002595.mm.2	NM_001199321 // Zfp94 // zinc finger protein 94 // 7 A3|7 10.27 cM // 22756 /// NM_0095	Zfp94	NM_001199321	0.00901333	0.0167816	1.27355	1.27355	Low-low up vs Control	4.74999	1.04527	1.90716	1
8373	TC0700001348.mm.2	NM_199035 // Alg8 // asparagine-linked glycosylation 8 (alpha-1,3-glucosyltransferase)	Alg8	NM_199035	0.0326227	0.0169086	0.710632	-1.4072	Low-low down vs Control	3.39956	1.49684	3.81597	1
7200	TC0600001679.mm.2	NM_025872 // Golt1b // golgi transport 1 homolog B (S. cerevisiae) // 6|6 G1 // 66964 /	Golt1b	NM_025872	0.0258245	0.0169819	0.789004	-1.26742	Low-low down vs Control	3.63655	0.771771	1.83929	1
18119	TC1400002011.mm.2	ENSMUST00000170249 // Gm4181 // predicted gene 4181 [Source:MGI Symbol;Acc:MGI:3782357]	Gm4181	ENSMUST00000170249	0.0376101	0.0171709	0.817711	-1.22293	Low-low down vs Control	3.25695	0.500358	1.33144	1
9650	TC0700004306.mm.2	NM_001039645 // Asphd1 // aspartate beta-hydroxylase domain containing 1 // 7|7 F3 // 2	Asphd1	NM_001039645	0.034271	0.0173207	1.39224	1.39224	Low-low up vs Control	3.35001	1.39568	3.6107	1
9227	TC0700003027.mm.2	NM_021482 // Syngr4 // synaptogyrin 4 // 7|7 B4 // 58867 /// ENSMUST00000039049 // Syng	Syngr4	NM_021482	0.0134969	0.0173419	1.35702	1.35702	Low-low up vs Control	4.31362	1.53028	3.07455	1
2450	TC0200003971.mm.2	NM_146770 // Olfr259 // olfactory receptor 259 // 2|2 E1 // 258766 /// ENSMUST000000998	Olfr259	NM_146770	0.0106074	0.0173458	0.90351	-1.10679	Low-low down vs Control	4.57254	0.179203	0.339657	1
13215	TC0Y00000257.mm.2	ENSMUST00000179595 // Gm21721 // predicted gene, 21721 [Source:MGI Symbol;Acc:MGI:54338	Gm21721	ENSMUST00000179595	0.103366	0.0176164	0.817243	-1.22363	Low-low down vs Control	2.27618	0.3548	1.35092	1
18864	TC1500001684.mm.2	NM_001164641 // Trappc9 // trafficking protein particle complex 9 // 15|15 D3 // 76510	Trappc9	NM_001164641	0.0366607	0.017714	1.24269	1.24269	Low-low up vs Control	3.28249	0.594172	1.56877	1
15808	TC1100004003.mm.2	NM_147219 // Abca5 // ATP-binding cassette, sub-family A (ABC1), member 5 // 11|11 E1 /	Abca5	NM_147219	0.0222109	0.0177174	0.788791	-1.26776	Low-low down vs Control	3.7913	0.818342	1.87068	1
18391	TC1400002860.mm.2	NM_001244671_2 // Gm10377 // predicted gene 10377 (Gm10377), mRNA. // --- // ---	Gm10377	NM_001244671_2	0.0492272	0.0177195	0.816953	-1.22406	Low-low down vs Control	2.99045	0.46873	1.35843	1
6382	TC0500003048.mm.2	NM_146162 // Tmem119 // transmembrane protein 119 // 5|5 F // 231633 /// ENSMUST0000006	Tmem119	NM_146162	0.0443858	0.0178428	1.30766	1.30766	Low-low up vs Control	3.09245	0.855311	2.39703	1
20875	TC1700002773.mm.2	NM_021419 // Rnf8 // ring finger protein 8 // 17|17 A3.3 // 58230 /// ENSMUST0000002481	Rnf8	NM_021419	0.112954	0.0178556	0.79263	-1.26162	Low-low down vs Control	2.1925	0.455301	1.79974	1
2248	TC0200003320.mm.2	NM_175211 // Ralgps1 // Ral GEF with PH domain and SH3 binding motif 1 // 2|2 B // 2413	Ralgps1	NM_175211	0.0467108	0.0179076	1.29922	1.29922	Low-low up vs Control	3.04207	0.802288	2.28567	1
11993	TC0900003047.mm.2	NM_026597 // Fam212a // family with sequence similarity 212, member A // 9|9 F2 // 6817	Fam212a	NM_026597	0.0394729	0.0179287	1.40845	1.40845	Low-low up vs Control	3.20878	1.44928	3.91439	1
2837	TC0200005003.mm.2	NM_029983 // Sla2 // Src-like-adaptor 2 // 2|2 H1 // 77799 /// ENSMUST00000029164 // Sl	Sla2	NM_029983	0.0352493	0.0179592	1.39676	1.39676	Low-low up vs Control	3.32178	1.42903	3.72839	1
671	TC0100002214.mm.2	NM_019570 // Rev1 // REV1 homolog (S. cerevisiae) // 1|1 B // 56210 /// ENSMUST00000027	Rev1	NM_019570	0.0210235	0.0179872	0.7619	-1.31251	Low-low down vs Control	3.84807	1.09696	2.47058	1
17728	TC1400000795.mm.2	NM_001168346 // Nfatc4 // nuclear factor of activated T cells, cytoplasmic, calcineurin	Nfatc4	NM_001168346	0.00671265	0.0181552	1.38107	1.38107	Low-low up vs Control	5.07625	2.04636	3.49374	1
17576	TC1400000319.mm.2	NM_001165930 // Glt8d1 // glycosyltransferase 8 domain containing 1 // 14|14 B // 76485	Glt8d1	NM_001165930	0.0221968	0.0181782	0.805239	-1.24187	Low-low down vs Control	3.79195	0.688405	1.57338	1
16414	TC1200001763.mm.2	NM_021529 // Ppp2r3c // protein phosphatase 2, regulatory subunit B, gamma // 12|12 C1	Ppp2r3c	NM_021529	0.0724214	0.0181968	0.73343	-1.36346	Low-low down vs Control	2.61529	0.972895	3.22402	1
20745	TC1700002297.mm.2	NM_001104582 // Vmn2r118 // vomeronasal 2, receptor 118 // 17|17 C // 383258 /// ENSMUS	Vmn2r118	NM_001104582	0.106171	0.0182081	0.735646	-1.35935	Low-low down vs Control	2.25089	0.821294	3.16226	1
2002	TC0200002544.mm.2	NM_011611 // Cd40 // CD40 antigen // 2 H3|2 85.38 cM // 21939 /// NM_170702 // Cd40 //	Cd40	NM_011611	0.0094931	0.0184281	1.46331	1.46331	Low-low up vs Control	4.69327	2.64436	4.88312	1
2912	TC0200005214.mm.2	NM_001081134 // Kcng1 // potassium voltage-gated channel, subfamily G, member 1 // 2|2	Kcng1	NM_001081134	0.0134933	0.0184839	1.26438	1.26438	Low-low up vs Control	4.3139	0.923837	1.856	1
16212	TC1200000967.mm.2	NM_001289572 // Spata7 // spermatogenesis associated 7 // 12|12 E // 104871 /// NM_0012	Spata7	NM_001289572	0.0163148	0.0185489	0.789227	-1.26706	Low-low down vs Control	4.11276	0.897857	1.89202	1
13085	TC0X00003429.mm.2	NM_008478 // L1cam // L1 cell adhesion molecule // X 37.43 cM|X A6-B // 16728 /// ENSMU	L1cam	NM_008478	0.0722738	0.018581	1.2308	1.2308	Low-low up vs Control	2.61725	0.440054	1.45718	1
13129	TC0Y00000061.mm.2	NM_001160136 // Gm20917 // predicted gene, 20917 // Y|Y // 100042428 /// uc029xsr.1 //	Gm20917	NM_001160136	0.059369	0.0186303	1.20979	1.20979	Low-low up vs Control	2.80741	0.397383	1.22675	1
6937	TC0600000939.mm.2	NM_029245 // Ankrd53 // ankyrin repeat domain 53 // 6|6 D1 // 75305 /// ENSMUST00000014	Ankrd53	NM_029245	0.0840969	0.0186791	0.813952	-1.22857	Low-low down vs Control	2.4721	0.409191	1.43454	1
5462	TC0500000248.mm.2	NM_001136060 // Dpp6 // dipeptidylpeptidase 6 // 5 B1|5 12.92 cM // 13483 /// NM_001198	Dpp6	NM_001136060	0.0909247	0.0187636	1.23866	1.23866	Low-low up vs Control	2.39774	0.429705	1.55317	1
11681	TC0900002085.mm.2	NM_207138 // Olfr149 // olfactory receptor 149 // 9|9 A5.1 // 235256 /// ENSMUST0000008	Olfr149	NM_207138	0.116195	0.0189948	1.27427	1.27427	Low-low up vs Control	2.16588	0.499942	2.00049	1
16672	TC1300000161.mm.2	NM_009054 // Trim27 // tripartite motif-containing 27 // 13 A3.1|13 7.67 cM // 19720 //	Trim27	NM_009054	0.0537087	0.0191241	0.756219	-1.32237	Low-low down vs Control	2.90508	0.893373	2.66518	1
14960	TC1100001698.mm.2	NM_001110778 // Adam11 // a disintegrin and metallopeptidase domain 11 // 11 E1|11 66.4	Adam11	NM_001110778	0.0479781	0.0192001	1.52625	1.52625	Low-low up vs Control	3.01571	2.12639	6.1109	1
17318	TC1300002249.mm.2	NM_177712 // Zfp874a // zinc finger protein 874a // 13|13 B3 // 238692 /// ENSMUST00000	Zfp874a	NM_177712	0.110288	0.0192436	1.16574	1.16574	Low-low up vs Control	2.215	0.205639	0.804604	1
6914	TC0600000877.mm.2	NM_009043 // Reg2 // regenerating islet-derived 2 // 6|6 C3 // 19693 /// ENSMUST0000002	Reg2	NM_009043	0.120706	0.0193084	0.717124	-1.39446	Low-low down vs Control	2.1301	0.930728	3.78683	1
13360	TC1000000169.mm.2	NR_027968 // 1700020N01Rik // RIKEN cDNA 1700020N01 gene // 10|10 A3 // 67692 /// BC099	1700020N01Rik	NR_027968	0.0888348	0.0194617	1.28468	1.28468	Low-low up vs Control	2.41987	0.601843	2.15548	1
14318	TC1000003220.mm.2	NM_175331 // Nt5dc3 // 5-nucleotidase domain containing 3 // 10|10 C1 // 103466 /// ENS	Nt5dc3	NM_175331	0.000307202	0.0194878	0.829862	-1.20502	Low-low down vs Control	8.93894	1.23275	1.1952	1
10479	TC0800001915.mm.2	NM_173012 // Letm2 // leucine zipper-EF-hand containing transmembrane protein 2 // 8|8	Letm2	NM_173012	0.125896	0.0194887	1.19714	1.19714	Low-low up vs Control	2.0906	0.268394	1.11264	1
17951	TC1400001544.mm.2	NM_030180 // Usp54 // ubiquitin specific peptidase 54 // 14|14 A3 // 78787 /// ENSMUST0	Usp54	NM_030180	0.0491956	0.0195439	0.819015	-1.22098	Low-low down vs Control	2.99108	0.47323	1.37119	1
12314	TC0X00000531.mm.2	NM_133251 // Vgll1 // vestigial like 1 homolog (Drosophila) // X|X A5 // 170828 /// ENS	Vgll1	NM_133251	0.00102342	0.0196754	0.782592	-1.27781	Low-low down vs Control	7.32751	1.75198	2.07216	1
22126	TC4_JH584294_random00000006.mm.2	uc029veu.1 // Il11ra2 // interleukin 11 receptor, alpha chain 2 // 4 A5|4 22.73 cM // 1	Il11ra2	uc029veu.1	0.0972242	0.0198052	1.21448	1.21448	Low-low up vs Control	2.33415	0.351485	1.30506	1
21052	TC1800000450.mm.2	NM_001013797 // Spink6 // serine peptidase inhibitor, Kazal type 6 // 18|18 B3 // 43318	Spink6	NM_001013797	0.0456606	0.0198313	1.3047	1.3047	Low-low up vs Control	3.06449	0.864932	2.44611	1
7125	TC0600001449.mm.2	NM_001039669 // Iffo1 // intermediate filament family orphan 1 // 6|6 F3 // 320678 ///	Iffo1	NM_001039669	0.0868648	0.0198458	0.771988	-1.29536	Low-low down vs Control	2.44122	0.652462	2.31633	1
4814	TC0400002605.mm.2	NM_198664 // Tbc1d2 // TBC1 domain family, member 2 // 4|4 B1 // 381605 /// ENSMUST0000	Tbc1d2	NM_198664	0.00647927	0.0199082	1.27919	1.27919	Low-low up vs Control	5.11587	1.2392	2.0993	1
6799	TC0600000484.mm.2	ENSMUST00000178247 // Gm21827 // predicted gene, 21827 [Source:MGI Symbol;Acc:MGI:54339	Gm21827	ENSMUST00000178247	0.023719	0.0199721	0.837602	-1.19388	Low-low down vs Control	3.72368	0.467743	1.08865	1
10201	TC0800001080.mm.2	NM_009209 // Slc6a2 // solute carrier family 6 (neurotransmitter transporter, noradrena	Slc6a2	NM_009209	0.108908	0.0200064	1.40163	1.40163	Low-low up vs Control	2.22687	1.01604	3.95427	1
13309	TC0Y00000563.mm.2	uc029xxo.1 // Gm20736 // predicted gene, 20736 // Y|Y A1 // 380994	Gm20736	uc029xxo.1	0.0109608	0.0200409	0.692141	-1.44479	Low-low down vs Control	4.53707	2.46022	4.69949	1
19934	TC1700000266.mm.2	NM_134199 // Vmn1r235 // vomeronasal 1 receptor 235 // 17|17 A3.2 // 171233 /// ENSMUST	Vmn1r235	NM_134199	0.13228	0.020225	0.809885	-1.23474	Low-low down vs Control	2.04428	0.365218	1.54833	1
16273	TC1200001220.mm.2	NM_001081057 // Tecpr2 // tectonin beta-propeller repeat containing 2 // 12|12 F1 // 10	Tecpr2	NM_001081057	0.0833752	0.0202258	1.39185	1.39185	Low-low up vs Control	2.48033	1.08948	3.8068	1
3963	TC0300003013.mm.2	NM_011932 // Dapp1 // dual adaptor for phosphotyrosine and 3-phosphoinositides 1 // 3|3	Dapp1	NM_011932	0.0416094	0.0202821	0.764386	-1.30824	Low-low down vs Control	3.1564	0.916473	2.5164	1
3841	TC0300002610.mm.2	NM_172295 // Mab21l3 // mab-21-like 3 (C. elegans) // 3|3 F2.2 // 242125 /// ENSMUST000	Mab21l3	NM_172295	0.0151698	0.02035	1.28472	1.28472	Low-low up vs Control	4.18954	1.059	2.19069	1
17399	TC1300002505.mm.2	NM_026685 // Tmem174 // transmembrane protein 174 // 13|13 D1 // 68344 /// ENSMUST00000	Tmem174	NM_026685	0.0457495	0.0203698	1.33799	1.33799	Low-low up vs Control	3.06257	1.04592	2.95981	1
5024	TC0400003379.mm.2	NM_033617 // Atp6v0b // ATPase, H+ transporting, lysosomal V0 subunit B // 4|4 D2.1 //	Atp6v0b	NM_033617	0.101254	0.0203752	0.869845	-1.14963	Low-low down vs Control	2.2957	0.179827	0.678878	1
18893	TC1500001744.mm.2	NM_172121 // Zc3h3 // zinc finger CCCH type containing 3 // 15|15 D3 // 223642 /// ENSM	Zc3h3	NM_172121	0.127359	0.0204879	0.822516	-1.21578	Low-low down vs Control	2.07977	0.320503	1.33558	1
4268	TC0400000909.mm.2	NM_010502 // Ifna1 // interferon alpha 1 // 4 C4|4 42.04 cM // 15962 /// ENSMUST0000009	Ifna1	NM_010502	0.0109321	0.0205181	1.28165	1.28165	Low-low up vs Control	4.53991	1.12906	2.15537	1
3419	TC0300001201.mm.2	NR_040596 // 4930455H04Rik // RIKEN cDNA 4930455H04 gene // 3|3 // 74654 /// uc029uoi.1	4930455H04Rik	NR_040596	0.0423957	0.0205248	1.14913	1.14913	Low-low up vs Control	3.13784	0.244913	0.676446	1
2121	TC0200002965.mm.2	ENSMUST00000166779 // Gm17490 // predicted gene, 17490 [Source:MGI Symbol;Acc:MGI:49371	Gm17490	ENSMUST00000166779	0.0333916	0.0205888	0.803045	-1.24526	Low-low down vs Control	3.37612	0.656846	1.68615	1
4949	TC0400003137.mm.2	NM_026348 // Itgb3bp // integrin beta 3 binding protein (beta3-endonexin) // 4|4 C6 //	Itgb3bp	NM_026348	0.0396319	0.0205934	0.680989	-1.46845	Low-low down vs Control	3.20478	1.9132	5.17387	1
2634	TC0200004396.mm.2	NM_011246 // Rasgrp1 // RAS guanyl releasing protein 1 // 2 E5|2 59.19 cM // 19419 ///	Rasgrp1	NM_011246	0.0305782	0.020736	1.25721	1.25721	Low-low up vs Control	3.46485	0.735969	1.84089	1
6283	TC0500002762.mm.2	NM_177230 // Ccdc158 // coiled-coil domain containing 158 // 5|5 E2 // 320696 /// ENSMU	Ccdc158	NM_177230	0.0234365	0.0207617	0.877582	-1.13949	Low-low down vs Control	3.73599	0.258403	0.599437	1
1125	TC0100003714.mm.2	ENSMUST00000097444 // Gm10517 // predicted gene 10517 // --- // ---	Gm10517	ENSMUST00000097444	0.0104118	0.0207645	1.35756	1.35756	Low-low up vs Control	4.59272	1.74079	3.28495	1
7099	TC0600001399.mm.2	NM_001005860 // Clec4a4 // C-type lectin domain family 4, member a4 // 6|6 F2 // 474145	Clec4a4	NM_001005860	0.068306	0.0208321	0.857463	-1.16623	Low-low down vs Control	2.67164	0.256564	0.832283	1
15213	TC1100002553.mm.2	NM_008073 // Gabrg2 // gamma-aminobutyric acid (GABA) A receptor, subunit gamma 2 // 11	Gabrg2	NM_008073	0.0576045	0.0209296	1.30467	1.30467	Low-low up vs Control	2.83676	0.816201	2.4936	1
19412	TC1600000767.mm.2	NM_146485 // Olfr183 // olfactory receptor 183 // 16|16 C2 // 258478 /// ENSMUST0000007	Olfr183	NM_146485	0.0376106	0.0209299	1.14806	1.14806	Low-low up vs Control	3.25694	0.252579	0.672109	1
6696	TC0600000201.mm.2	NM_080847 // Asb15 // ankyrin repeat and SOCS box-containing 15 // 6|6 A3.1 // 78910 //	Asb15	NM_080847	0.124951	0.0210173	0.819673	-1.22	Low-low down vs Control	2.09767	0.337919	1.39614	1
4660	TC0400002095.mm.2	NM_024263 // Mxra8 // matrix-remodelling associated 8 // 4 E2|4 87.58 cM // 74761 /// E	Mxra8	NM_024263	0.0956919	0.0210872	0.708522	-1.41139	Low-low down vs Control	2.34922	1.13773	4.19729	1
13031	TC0X00003349.mm.2	NM_019397 // Egfl6 // EGF-like-domain, multiple 6 // X F5|X 77.66 cM // 54156 /// ENSMU	Egfl6	NM_019397	0.0881571	0.0211878	1.29711	1.29711	Low-low up vs Control	2.42716	0.671126	2.39639	1
14291	TC1000003187.mm.2	NM_146554 // Olfr803 // olfactory receptor 803 // 10|10 D3 // 258547 /// ENSMUST0000005	Olfr803	NM_146554	0.0748524	0.0212307	1.19021	1.19021	Low-low up vs Control	2.58357	0.320325	1.07454	1
51	TC0100000216.mm.2	NM_001276764 // Dst // dystonin // 1 B|1 12.91 cM // 13518 /// NM_010081 // Dst // dyst	Dst	NM_001276764	0.0926765	0.0212851	0.75145	-1.33076	Low-low down vs Control	2.37961	0.79525	2.89634	1
4002	TC0300003165.mm.2	XM_619973.4 // Gm5858 // PREDICTED: predicted gene 5858, transcript variant 1 (Gm5858)	Gm5858	XM_619973.4	0.0475275	0.0212899	0.867698	-1.15247	Low-low down vs Control	3.025	0.249355	0.714406	1
4928	TC0400003071.mm.2	NM_026368 // Caap1 // caspase activity and apoptosis inhibitor 1 // 4|4 C5 // 67770 ///	Caap1	NM_026368	0.110662	0.0213505	0.863367	-1.15826	Low-low down vs Control	2.21181	0.19561	0.766469	1
12340	TC0X00000652.mm.2	NM_008253 // Hmgb3 // high mobility group box 3 // X|X A1 // 15354 /// ENSMUST000000153	Hmgb3	NM_008253	0.00331458	0.021599	0.788008	-1.26902	Low-low down vs Control	5.88543	1.37459	2.02417	1
9358	TC0700003696.mm.2	NM_001011751 // Olfr298 // olfactory receptor 298 // 7|7 D3 // 257905 /// ENSMUST000000	Olfr298	NM_001011751	0.0658127	0.0216004	0.846829	-1.18088	Low-low down vs Control	2.70754	0.307954	0.985741	1
1251	TC0200000342.mm.2	NM_001004761 // Gpr158 // G protein-coupled receptor 158 // 2|2 A3 // 241263 /// ENSMUS	Gpr158	NM_001004761	0.0672373	0.0217291	1.27154	1.27154	Low-low up vs Control	2.68686	0.63941	2.06247	1
16025	TC1200000265.mm.2	NM_021353 // Slc26a3 // solute carrier family 26, member 3 // 12 A3|12 13.45 cM // 1348	Slc26a3	NM_021353	0.0825062	0.0217892	1.30067	1.30067	Low-low up vs Control	2.49034	0.710411	2.47231	1
12862	TC0X00002677.mm.2	NM_172931 // Hsf3 // heat shock transcription factor 3 // X|X C3 // 245525 /// ENSMUST0	Hsf3	NM_172931	0.0346759	0.0219187	0.864611	-1.15659	Low-low down vs Control	3.33823	0.29226	0.758761	1
1775	TC0200001948.mm.2	NM_025395 // Chchd5 // coiled-coil-helix-coiled-coil-helix domain containing 5 // 2|2 F	Chchd5	NM_025395	0.0580385	0.0219693	0.811222	-1.23271	Low-low down vs Control	2.82946	0.512771	1.57062	1
622	TC0100002022.mm.2	NM_001040027 // Gm15386 // predicted gene 15386 // 1 A3|1 // 654464 /// NM_183124 // De	Gm15386	NM_001040027	0.012068	0.0219996	0.846887	-1.1808	Low-low down vs Control	4.43336	0.507221	0.991552	1
2546	TC0200004114.mm.2	NM_175123 // 1110051M20Rik // RIKEN cDNA 1110051M20 gene // 2|2 E1 // 228356 /// ENSMUS	1110051M20Rik	NM_175123	0.0584158	0.022014	1.21274	1.21274	Low-low up vs Control	2.82315	0.435189	1.33597	1
16131	TC1200000710.mm.2	NM_027597 // Fam71d // family with sequence similarity 71, member D // 12|12 D2 // 7089	Fam71d	NM_027597	0.0660723	0.0221495	0.82034	-1.21901	Low-low down vs Control	2.70374	0.440351	1.41152	1
12674	TC0X00001958.mm.2	ENSMUST00000118300 // Gm4985 // predicted gene 4985 [Source:MGI Symbol;Acc:MGI:3648554]	Gm4985	ENSMUST00000118300	0.0367797	0.0222226	0.78833	-1.2685	Low-low down vs Control	3.27925	0.771275	2.03839	1
4600	TC0400001925.mm.2	NM_027985 // Mad2l2 // MAD2 mitotic arrest deficient-like 2 // 4|4 E1 // 71890 /// ENSM	Mad2l2	NM_027985	0.0106276	0.0222708	1.23933	1.23933	Low-low up vs Control	4.57049	0.87565	1.66043	1
1404	TC0200000714.mm.2	NM_172854 // Olfml2a // olfactomedin-like 2A // 2|2 B // 241327 /// ENSMUST00000057279	Olfml2a	NM_172854	0.0183943	0.0222779	1.28795	1.28795	Low-low up vs Control	3.98699	1.06249	2.30958	1
20193	TC1700000809.mm.2	NM_001256051 // Esp38 // exocrine gland secreted peptide 38 // 17|17 // 100126775 /// E	Esp38	NM_001256051	0.135596	0.0223399	0.853083	-1.17222	Low-low down vs Control	2.02113	0.212593	0.911603	1
20418	TC1700001532.mm.2	OTTMUST00000103391 // Fpr-rs7 // formyl peptide receptor, related sequence 7 // 17|17 A	Fpr-rs7	OTTMUST00000103391	0.0733296	0.0224342	0.861615	-1.16061	Low-low down vs Control	2.60331	0.240974	0.802226	1
14059	TC1000002477.mm.2	NM_172551 // Polrmt // polymerase (RNA) mitochondrial (DNA directed) // 10|10 C1 // 216	Polrmt	NM_172551	0.0604485	0.0226124	0.809659	-1.23509	Low-low down vs Control	2.78991	0.520468	1.6168	1
17917	TC1400001440.mm.2	NM_146050 // Oit1 // oncoprotein induced transcript 1 // 14|14 A1 // 18300 /// ENSMUST0	Oit1	NM_146050	0.101416	0.0226433	1.30412	1.30412	Low-low up vs Control	2.29419	0.677201	2.55824	1
11751	TC0900002272.mm.2	NM_001134902 // AU019823 // expressed sequence AU019823 // 9|9 A5.3 // 270156 /// NM_21	AU019823	NM_001134902	0.00492594	0.0226594	0.836767	-1.19508	Low-low down vs Control	5.42616	0.721678	1.15266	1
8267	TC0700000913.mm.2	NM_080853 // Slc17a6 // solute carrier family 17 (sodium-dependent inorganic phosphate	Slc17a6	NM_080853	0.0385028	0.0226622	1.16491	1.16491	Low-low up vs Control	3.23356	0.315527	0.845682	1
9695	TC0700004413.mm.2	NM_175268 // Fam53b // family with sequence similarity 53, member B // 7|7 F3 // 77938	Fam53b	NM_175268	0.12854	0.0226931	0.811253	-1.23266	Low-low down vs Control	2.07113	0.37971	1.5889	1
6058	TC0500002020.mm.2	XM_001001111.3 // Gm8539 // PREDICTED: predicted gene 8539 (Gm8539), mRNA. // --- // -	Gm8539	XM_001001111.3	0.0867193	0.0228674	0.865027	-1.15603	Low-low down vs Control	2.44282	0.2158	0.765618	1
1024	TC0100003416.mm.2	NM_201364 // BC055324 // cDNA sequence BC055324 // 1|1 H2.2 // 381306 /// ENSMUST000000	BC055324	NM_201364	0.125476	0.0230125	1.28459	1.28459	Low-low up vs Control	2.09373	0.5531	2.28947	1
2647	TC0200004433.mm.2	NM_026574 // Ino80 // INO80 homolog (S. cerevisiae) // 2|2 E5 // 68142 /// ENSMUST00000	Ino80	NM_026574	0.121337	0.0232207	0.751821	-1.3301	Low-low down vs Control	2.1252	0.730806	2.98026	1
18165	TC1400002094.mm.2	NM_008683 // Nedd8 // neural precursor cell expressed, developmentally down-regulated g	Nedd8	NM_008683	0.0971951	0.0232392	0.835426	-1.19699	Low-low down vs Control	2.33444	0.31907	1.18456	1
6597	TC0500003592.mm.2	NM_023322 // Zkscan14 // zinc finger with KRAB and SCAN domains 14 // 5|5 G2 // 67235 /	Zkscan14	NM_023322	0.0606073	0.0232947	1.28211	1.28211	Low-low up vs Control	2.78736	0.728322	2.26455	1
18210	TC1400002204.mm.2	NM_173419 // Dleu7 // deleted in lymphocytic leukemia, 7 // 14|14 D1 // 239133 /// ENSM	Dleu7	NM_173419	0.00316202	0.0233136	1.27139	1.27139	Low-low up vs Control	5.94092	1.44961	2.1147	1
12908	TC0X00002878.mm.2	NM_018818 // Chm // choroidermia (RAB escort protein 1) // X|X E1 // 12662 /// ENSMUST0	Chm	NM_018818	0.0167844	0.0233208	0.769579	-1.29941	Low-low down vs Control	4.08292	1.18551	2.51644	1
10564	TC0800002357.mm.2	NM_153054 // Slc18a1 // solute carrier family 18 (vesicular monoamine), member 1 // 8 B	Slc18a1	NM_153054	0.0645305	0.0233336	0.814163	-1.22826	Low-low down vs Control	2.72657	0.487926	1.55092	1
6922	TC0600000914.mm.2	NM_013586 // Loxl3 // lysyl oxidase-like 3 // 6 C3|6 35.94 cM // 16950 /// ENSMUST00000	Loxl3	NM_013586	0.0152132	0.023453	0.827483	-1.20848	Low-low down vs Control	4.18652	0.6368	1.31826	1
6917	TC0600000885.mm.2	NM_001134743 // Lrrtm4 // leucine rich repeat transmembrane neuronal 4 // 6|6 C3 // 243	Lrrtm4	NM_001134743	0.0247552	0.0235475	1.13001	1.13001	Low-low up vs Control	3.67981	0.233543	0.550039	1
16389	TC1200001662.mm.2	NM_001033437 // Lsmem1 // leucine-rich single-pass membrane protein 1 // 12|12 B1 // 38	Lsmem1	NM_001033437	0.0911589	0.0236726	1.4305	1.4305	Low-low up vs Control	2.3953	1.30688	4.72856	1
1194	TC0100003882.mm.2	NM_001001565 // Chpf // chondroitin polymerizing factor // 1 C4|1 39.14 cM // 74241 ///	Chpf	NM_001001565	0.125977	0.023674	0.804538	-1.24295	Low-low down vs Control	2.09	0.420796	1.74493	1
11347	TC0900001238.mm.2	NM_001134661 // Prr23a2 // proline rich 23A, member 2 // 9|9 E3.3 // 623186 /// ENSMUST	Prr23a2	NM_001134661	0.099516	0.0236769	0.80266	-1.24586	Low-low down vs Control	2.31208	0.475591	1.78272	1
196	TC0100000660.mm.2	NM_183022 // Asic4 // acid-sensing (proton-gated) ion channel family member 4 // 1|1 C4	Asic4	NM_183022	0.0249742	0.0236927	1.41552	1.41552	Low-low up vs Control	3.67079	1.88737	4.45605	1
21351	TC1800001541.mm.2	NM_001136090 // Poli // polymerase (DNA directed), iota // 18 44.48 cM|18 E2 // 26447 /	Poli	NM_001136090	0.00710673	0.0237005	0.833876	-1.19922	Low-low down vs Control	5.01257	0.70449	1.21805	1
12391	TC0X00000784.mm.2	NM_001177966 // 4930480E11Rik // RIKEN cDNA 4930480E11 gene // X|X B // 74910 /// ENSMU	4930480E11Rik	NM_001177966	0.00935115	0.0237049	1.21111	1.21111	Low-low up vs Control	4.70973	0.735805	1.354	1
18147	TC1400002062.mm.2	NM_199470 // Cdh24 // cadherin-like 24 // 14|14 C3 // 239096 /// ENSMUST00000067784 //	Cdh24	NM_199470	0.0359485	0.0237488	1.2875	1.2875	Low-low up vs Control	3.30212	0.898643	2.35856	1
8796	TC0700002208.mm.2	NM_001033249 // Zfp583 // zinc finger protein 583 // 7|7 A1 // 213011 /// ENSMUST000000	Zfp583	NM_001033249	0.0427434	0.0238894	1.15448	1.15448	Low-low up vs Control	3.12975	0.275834	0.763819	1
15180	TC1100002420.mm.2	NM_001163454 // Prorsd1 // prolyl-tRNA synthetase domain containing 1 // 11|11 A4 // 67	Prorsd1	NM_001163454	0.0215635	0.0239849	1.15016	1.15016	Low-low up vs Control	3.82184	0.319948	0.725537	1
15765	TC1100003875.mm.2	NM_001033434 // Gm884 // predicted gene 884 // 11|11 E1 // 380730 /// ENSMUST0000005927	Gm884	NM_001033434	0.0316215	0.0241602	0.823703	-1.21403	Low-low down vs Control	3.43097	0.553539	1.39824	1
20245	TC1700000935.mm.2	NM_001033405 // Treml2 // triggering receptor expressed on myeloid cells-like 2 // 17|1	Treml2	NM_001033405	0.05964	0.0242111	1.2453	1.2453	Low-low up vs Control	2.80299	0.579061	1.79042	1
20377	TC1700001394.mm.2	NM_001083945 // Rsph3b // radial spoke 3B homolog (Chlamydomonas) // 17|17 A1 // 100037	Rsph3b	NM_001083945	0.0590553	0.0243003	0.840088	-1.19035	Low-low down vs Control	2.81256	0.367079	1.13112	1
1681	TC0200001675.mm.2	NM_001165935 // Aven // apoptosis, caspase activation inhibitor // 2|2 E4 // 74268 ///	Aven	NM_001165935	0.0425632	0.0243046	0.883644	-1.13168	Low-low down vs Control	3.13394	0.20615	0.570092	1
6895	TC0600000826.mm.2	NM_009858 // Cd8b1 // CD8 antigen, beta chain 1 // 6 C1|6 32.14 cM // 12526 /// ENSMUST	Cd8b1	NM_009858	0.112725	0.0243267	1.17664	1.17664	Low-low up vs Control	2.19441	0.249677	0.986083	1
9283	TC0700003451.mm.2	NM_183312 // Synm // synemin, intermediate filament protein // 7|7 C // 233335 /// NM_2	Synm	NM_183312	0.0643246	0.0244638	1.27845	1.27845	Low-low up vs Control	2.72966	0.709843	2.25375	1
15215	TC1100002559.mm.2	NM_001099641 // Gabra6 // gamma-aminobutyric acid (GABA) A receptor, subunit alpha 6 //	Gabra6	NM_001099641	0.0550438	0.0244994	1.17978	1.17978	Low-low up vs Control	2.88109	0.339538	1.02137	1
9528	TC0700004026.mm.2	NM_146601 // Olfr710 // olfactory receptor 710 // 7|7 E3 // 258594 /// ENSMUST000000559	Olfr710	NM_146601	0.0353699	0.0245745	0.859219	-1.16385	Low-low down vs Control	3.31836	0.329786	0.861311	1
10918	TC0900000081.mm.2	NM_025534 // Ccdc82 // coiled-coil domain containing 82 // 9|9 // 66396 /// ENSMUST0000	Ccdc82	NM_025534	0.129572	0.0246384	0.753397	-1.32732	Low-low down vs Control	2.06364	0.714974	3.00268	1
4430	TC0400001431.mm.2	NM_001256432 // Epha10 // Eph receptor A10 // 4|4 D2.2 // 230735 /// NM_177671 // Epha1	Epha10	NM_001256432	0.0226578	0.024679	1.5012	1.5012	Low-low up vs Control	3.77076	2.69094	6.18481	1
13456	TC1000000523.mm.2	NR_033565 // BB019430 // expressed sequence BB019430 // --- // 103505 /// uc007fdi.1 //	BB019430	NR_033565	0.124189	0.0247017	1.28501	1.28501	Low-low up vs Control	2.1034	0.572095	2.3572	1
13730	TC1000001455.mm.2	ENSMUST00000059966 // 4932442E05Rik // RIKEN cDNA 4932442E05 gene // --- // ---	4932442E05Rik	ENSMUST00000059966	0.112192	0.0247153	0.813385	-1.22943	Low-low down vs Control	2.19888	0.405833	1.59955	1
19409	TC1600000760.mm.2	NM_028523 // Dcbld2 // discoidin, CUB and LCCL domain containing 2 // 16|16 C1.2 // 733	Dcbld2	NM_028523	0.131465	0.0248806	0.80118	-1.24816	Low-low down vs Control	2.05007	0.43689	1.84695	1
8808	TC0700002228.mm.2	NM_009490 // Vmn2r30 // vomeronasal 2, receptor 30 // 7|7 A1 // 22306 /// ENSMUST000000	Vmn2r30	NM_009490	0.0960529	0.0249354	0.804928	-1.24235	Low-low down vs Control	2.34565	0.47945	1.77147	1
8888	TC0700002429.mm.2	NM_008718 // Npas1 // neuronal PAS domain protein 1 // 7 A2|7 9.14 cM // 18142 /// ENSM	Npas1	NM_008718	0.0596878	0.0249436	1.3618	1.3618	Low-low up vs Control	2.80221	1.16005	3.58781	1
21861	TC1900001073.mm.2	NM_001160356 // Uqcc3 // ubiquinol-cytochrome c reductase complex assembly factor 3 //	Uqcc3	NM_001160356	0.153072	0.0251581	0.789637	-1.2664	Low-low down vs Control	1.90806	0.463558	2.10554	1
15601	TC1100003592.mm.2	NM_130858 // Nxph3 // neurexophilin 3 // 11|11 C // 104079 /// ENSMUST00000058866 // Nx	Nxph3	NM_130858	0.0423925	0.0252766	1.31135	1.31135	Low-low up vs Control	3.13792	1.00592	2.77828	1
20253	TC1700000949.mm.2	NM_177052 // Kif6 // kinesin family member 6 // 17|17 C // 319991 /// ENSMUST0000002479	Kif6	NM_177052	0.0694648	0.025314	0.810052	-1.23449	Low-low down vs Control	2.65542	0.514432	1.67899	1
22105	TC1900001775.mm.2	ENSMUST00000147153 // LOC101055671 // lipase member K-like // --- // 101055671 /// OTTM	LOC101055671	ENSMUST00000147153	0.0937388	0.0255417	0.818412	-1.22188	Low-low down vs Control	2.36878	0.416676	1.52449	1
19264	TC1600000249.mm.2	NM_013805 // Cldn5 // claudin 5 // 16 A3|16 11.63 cM // 12741 /// ENSMUST00000043577 //	Cldn5	NM_013805	0.156788	0.0256209	1.22173	1.22173	Low-low up vs Control	1.88575	0.3317	1.52445	1
15323	TC1100002855.mm.2	NM_001011789 // Olfr222 // olfactory receptor 222 // 11|11 B1.3 // 257962 /// ENSMUST00	Olfr222	NM_001011789	0.0382625	0.0256264	1.26655	1.26655	Low-low up vs Control	3.2398	0.793444	2.12251	1
6705	TC0600000222.mm.2	NM_008493 // Lep // leptin // 6 A3.3|6 12.3 cM // 16846 /// ENSMUST00000069789 // Lep /	Lep	NM_008493	0.141659	0.0257119	1.38395	1.38395	Low-low up vs Control	1.98028	0.918273	4.01881	1
254	TC0100000883.mm.2	NM_001101647 // Prlh // prolactin releasing hormone // 1|1 D // 623503 /// ENSMUST00000	Prlh	NM_001101647	0.0194529	0.025879	1.35093	1.35093	Low-low up vs Control	3.92866	1.5649	3.45219	1
20709	TC1700002183.mm.2	NM_029091 // Klc4 // kinesin light chain 4 // 17|17 C // 74764 /// ENSMUST00000003642 /	Klc4	NM_029091	0.000398149	0.0260672	1.12289	1.12289	Low-low up vs Control	8.57944	0.508829	0.514002	1
10651	TC0800002570.mm.2	NM_145970 // Cc2d1a // coiled-coil and C2 domain containing 1A // 8|8 C3 // 212139 ///	Cc2d1a	NM_145970	0.0999816	0.0261106	1.1607	1.1607	Low-low up vs Control	2.30767	0.226408	0.850299	1
20322	TC1700001184.mm.2	XM_003085142.1 // Gm19399 // PREDICTED: predicted gene, 19399 (Gm19399), mRNA. // ---	Gm19399	XM_003085142.1	0.0271221	0.0261158	0.788381	-1.26842	Low-low down vs Control	3.58654	0.895828	2.16471	1
18390	TC1400002859.mm.2	NM_019975 // Hacl1 // 2-hydroxyacyl-CoA lyase 1 // 14|14 B // 56794 /// ENSMUST00000022	Hacl1	NM_019975	0.00192222	0.026127	1.41442	1.41442	Low-low up vs Control	6.53874	3.47329	4.60362	1
20910	TC1700002809.mm.2	NM_001252480 // March2 // membrane-associated ring finger (C3HC4) 2 // 17|17 B1 // 2247	2002-03-01	NM_001252480	0.139754	0.0261751	1.14062	1.14062	Low-low up vs Control	1.99292	0.152556	0.663427	1
21860	TC1900001072.mm.2	NM_010316 // Gng3 // guanine nucleotide binding protein (G protein), gamma 3 // 19 A|19	Gng3	NM_010316	0.133157	0.0262009	0.805112	-1.24206	Low-low down vs Control	2.0381	0.423646	1.80148	1
7323	TC0600002142.mm.2	NM_001038604 // Clec5a // C-type lectin domain family 5, member a // 6|6 B2 // 23845 //	Clec5a	NM_001038604	0.0695279	0.0263803	0.867334	-1.15296	Low-low down vs Control	2.65454	0.238503	0.778673	1
11667	TC0900002068.mm.2	NM_207139 // Olfr936 // olfactory receptor 936 // 9|9 // 100503486 /// ENSMUST000001783	Olfr936	NM_207139	0.0442047	0.0264494	0.849506	-1.17715	Low-low down vs Control	3.09649	0.365698	1.02354	1
16401	TC1200001727.mm.2	NM_029545 // Dtd2 // D-tyrosyl-tRNA deacylase 2 // 12|12 C1 // 328092 /// ENSMUST000000	Dtd2	NM_029545	0.138654	0.026542	1.10852	1.10852	Low-low up vs Control	2.00029	0.0943903	0.408965	1
8934	TC0700002507.mm.2	NM_027514 // Pvr // poliovirus receptor // 7 A3|7 9.95 cM // 52118 /// ENSMUST000000435	Pvr	NM_027514	0.0672471	0.0266208	0.746611	-1.33939	Low-low down vs Control	2.68672	1.02104	3.29361	1
3089	TC0300000264.mm.2	NM_172678 // Acad9 // acyl-Coenzyme A dehydrogenase family, member 9 // 3|3 B // 229211	Acad9	NM_172678	0.14447	0.0266388	1.16389	1.16389	Low-low up vs Control	1.96194	0.201185	0.888711	1
18520	TC1500000542.mm.2	NM_028216 // Psca // prostate stem cell antigen // 15|15 D3 // 72373 /// ENSMUST0000002	Psca	NM_028216	0.00663864	0.0266819	1.14579	1.14579	Low-low up vs Control	5.08865	0.419828	0.715024	1
21960	TC1900001316.mm.2	NM_001166414 // Rfx3 // regulatory factor X, 3 (influences HLA class II expression) //	Rfx3	NM_001166414	0.00840321	0.0266978	0.853354	-1.17185	Low-low down vs Control	4.82698	0.540868	0.971108	1
15449	TC1100003169.mm.2	NM_147025 // Olfr380 // olfactory receptor 380 // 11|11 B4 // 259027 /// ENSMUST0000007	Olfr380	NM_147025	0.133092	0.0267817	1.14021	1.14021	Low-low up vs Control	2.03856	0.156571	0.66564	1
360	TC0100001220.mm.2	NM_001284524 // Chit1 // chitinase 1 (chitotriosidase) // 1|1 E4 // 71884 /// NM_001284	Chit1	NM_001284524	0.0488549	0.0268951	1.33963	1.33963	Low-low up vs Control	2.99791	1.14528	3.31089	1
9445	TC0700003894.mm.2	NM_146727 // Olfr611 // olfactory receptor 611 // 7|7 E3 // 258722 /// ENSMUST000000781	Olfr611	NM_146727	0.135139	0.027088	0.805474	-1.24151	Low-low down vs Control	2.02429	0.42446	1.81726	1
1874	TC0200002282.mm.2	NM_001289738 // 6820408C15Rik // RIKEN cDNA 6820408C15 gene // 2|2 H1 // 228778 /// NM_	6820408C15Rik	NM_001289738	0.0646177	0.0271961	1.31842	1.31842	Low-low up vs Control	2.72526	0.934598	2.97214	1
4404	TC0400001347.mm.2	NM_001159630 // Scmh1 // sex comb on midleg homolog 1 // 4 56.52 cM|4 D1-D2 // 29871 //	Scmh1	NM_001159630	0.0679649	0.0272333	1.24172	1.24172	Low-low up vs Control	2.67647	0.563277	1.82395	1
9012	TC0700002617.mm.2	ENSMUST00000080882 // Atp1a3 // ATPase, Na+/K+ transporting, alpha 3 polypeptide // 7 A	Atp1a3	ENSMUST00000080882	0.000601248	0.0272891	1.22338	1.22338	Low-low up vs Control	8.02208	1.46539	1.58313	1
14921	TC1100001628.mm.2	NM_001146318 // Cnp // 2,3-cyclic nucleotide 3 phosphodiesterase // 11 D|11 63.47 cM //	Cnp	NM_001146318	0.148014	0.0273083	1.24872	1.24872	Low-low up vs Control	1.93935	0.430077	1.92195	1
8454	TC0700001502.mm.2	NM_147076 // Olfr619 // olfactory receptor 619 // 7|7 E3 // 259080 /// ENSMUST000000981	Olfr619	NM_147076	0.0170958	0.0273777	1.15935	1.15935	Low-low up vs Control	4.06362	0.399725	0.852512	1
13968	TC1000002252.mm.2	NM_027251 // 2010107G23Rik // RIKEN cDNA 2010107G23 gene // 10|10 B4 // 69894 /// ENSMU	2010107G23Rik	NM_027251	0.0109626	0.02751	1.26307	1.26307	Low-low up vs Control	4.53689	1.11549	2.13089	1
15841	TC1100004101.mm.2	NM_001009573 // Unc13d // unc-13 homolog D (C. elegans) // 11|11 E2 // 70450 /// ENSMUS	Unc13d	NM_001009573	0.013148	0.0275906	1.25492	1.25492	Low-low up vs Control	4.34157	1.01027	2.0167	1
10362	TC0800001518.mm.2	NM_172287 // Spire2 // spire homolog 2 (Drosophila) // 8|8 E1 // 234857 /// ENSMUST0000	Spire2	NM_172287	0.0491935	0.0276551	1.28871	1.28871	Low-low up vs Control	2.99112	0.869212	2.51851	1
10593	TC0800002404.mm.2	NM_008841 // Pik3r2 // phosphatidylinositol 3-kinase, regulatory subunit, polypeptide 2	Pik3r2	NM_008841	0.113683	0.0276638	1.28304	1.28304	Low-low up vs Control	2.18645	0.613571	2.43208	1
19896	TC1700000168.mm.2	NM_022315 // Smoc2 // SPARC related modular calcium binding 2 // 17 A2|17 8.95 cM // 64	Smoc2	NM_022315	0.0746275	0.0276771	1.3952	1.3952	Low-low up vs Control	2.58646	1.29625	4.34344	1
8484	TC0700001545.mm.2	ENSMUST00000098154 // Olfr687 // olfactory receptor 687 // 7 E3|7 // 668035	Olfr687	ENSMUST00000098154	0.119946	0.0276805	1.24372	1.24372	Low-low up vs Control	2.13603	0.459164	1.863	1
4535	TC0400001710.mm.2	NM_130879 // Usp48 // ubiquitin specific peptidase 48 // 4|4 D3 // 170707 /// ENSMUST00	Usp48	NM_130879	0.0851507	0.0277933	0.882069	-1.1337	Low-low down vs Control	2.46022	0.175331	0.617641	1
6839	TC0600000637.mm.2	NM_172728 // Creb5 // cAMP responsive element binding protein 5 // 6 B3|6 25.9 cM // 23	Creb5	NM_172728	0.0214814	0.0278355	1.29477	1.29477	Low-low up vs Control	3.82578	1.15623	2.61925	1
711	TC0100002364.mm.2	NM_027661 // Hsfy2 // heat shock transcription factor, Y-linked 2 // 1|1 C1 // 71066 //	Hsfy2	NM_027661	0.100077	0.0279866	1.19524	1.19524	Low-low up vs Control	2.30676	0.332985	1.25105	1
11217	TC0900000753.mm.2	NM_173018 // Myo9a // myosin IXa // 9 B|9 32.13 cM // 270163 /// ENSMUST00000126631 //	Myo9a	NM_173018	0.0672304	0.0280094	0.761755	-1.31276	Low-low down vs Control	2.68696	0.903297	2.91355	1
8184	TC0700000783.mm.2	NM_008457 // Klk1b8 // kallikrein 1-related peptidase b8 // 7 B4|7 28.43 cM // 16624 //	Klk1b8	NM_008457	0.0963038	0.0281	1.26522	1.26522	Low-low up vs Control	2.34317	0.589413	2.18006	1
8786	TC0700002191.mm.2	NM_177690 // Nlrp2 // NLR family, pyrin domain containing 2 // 7|7 A1 // 232827 /// ENS	Nlrp2	NM_177690	0.167726	0.0281823	0.830923	-1.20348	Low-low down vs Control	1.82309	0.284604	1.35296	1
6098	TC0500002130.mm.2	NM_028561 // Speer4b // spermatogenesis associated glutamate (E)-rich protein 4B // 5|5	Speer4b	NM_028561	0.166874	0.0287113	1.25479	1.25479	Low-low up vs Control	1.82781	0.431639	2.04663	1
12192	TC0X00000189.mm.2	NM_028568 // Dusp21 // dual specificity phosphatase 21 // X|X A1.2 // 73547 /// ENSMUST	Dusp21	NM_028568	0.0519251	0.0287249	1.16297	1.16297	Low-low up vs Control	2.93812	0.307067	0.905766	1
20398	TC1700001463.mm.2	NM_001013832 // Gpr31b // G protein-coupled receptor 31, D17Leh66b region // 17 A1|17 8	Gpr31b	NM_001013832	0.0706707	0.0289845	1.25967	1.25967	Low-low up vs Control	2.63884	0.647045	2.12507	1
19776	TC1600002005.mm.2	NM_018778 // Cldn8 // claudin 8 // 16|16 C3.3 // 54420 /// ENSMUST00000049697 // Cldn8	Cldn8	NM_018778	0.156409	0.0290376	1.26677	1.26677	Low-low up vs Control	1.88799	0.486112	2.23145	1
631	TC0100002062.mm.2	ENSMUST00000097807 // Gm6420 // predicted gene 6420 // --- // ---	Gm6420	ENSMUST00000097807	0.0300804	0.0292055	1.42173	1.42173	Low-low up vs Control	3.48145	1.98939	4.95236	1
19084	TC1500002190.mm.2	NM_001013741 // Ddn // dendrin // 15 F1|15 54.69 cM // 13199 /// ENSMUST00000075444 //	Ddn	NM_001013741	0.0713634	0.0292464	1.19273	1.19273	Low-low up vs Control	2.62945	0.377154	1.2431	1
7740	TC0600003350.mm.2	NM_001128090 // Rergl // RERG/RAS-like // 6|6 G2 // 632971 /// ENSMUST00000170650 // Re	Rergl	NM_001128090	0.0730285	0.0292686	1.1934	1.1934	Low-low up vs Control	2.60727	0.376469	1.2514	1
6322	TC0500002886.mm.2	NM_001163772 // Gm17660 // predicted gene, 17660 // 5 E5|5 50.54 cM // 100271704 /// EN	Gm17660	NM_001163772	0.145383	0.0293966	1.30263	1.30263	Low-low up vs Control	1.95607	0.632656	2.80308	1
22153	TSUnmapped00000005.mm.2	NM_001290274 // Amot // angiomotin // X|X F2 // 27494	Amot	NM_001290274	0.0927047	0.0294148	0.801856	-1.24711	Low-low down vs Control	2.37932	0.536982	1.95596	1
21054	TC1800000452.mm.2	ENSMUST00000097586 // Gm10542 // predicted gene 10542 [Source:MGI Symbol;Acc:MGI:364260	Gm10542	ENSMUST00000097586	0.0809481	0.0294647	1.25827	1.25827	Low-low up vs Control	2.50856	0.613183	2.11845	1
13617	TC1000000895.mm.2	NM_028657 // Mfsd12 // major facilitator superfamily domain containing 12 // 10|10 C1 /	Mfsd12	NM_028657	0.0127884	0.0295828	1.32491	1.32491	Low-low up vs Control	4.37121	1.60499	3.18216	1
18953	TC1500001863.mm.2	NM_011437 // Sox10 // SRY (sex determining region Y)-box 10 // 15 E1|15 37.7 cM // 2066	Sox10	NM_011437	0.118384	0.0296471	1.19906	1.19906	Low-low up vs Control	2.14834	0.328696	1.326	1
13566	TC1000000815.mm.2	NM_023304 // Fgf22 // fibroblast growth factor 22 // 10|10 C1 // 67112 /// ENSMUST00000	Fgf22	NM_023304	0.015178	0.0297211	1.41975	1.41975	Low-low up vs Control	4.18897	2.39128	4.94739	1
1104	TC0100003620.mm.2	NM_001099637 // Cep170 // centrosomal protein 170 // 1|1 H4 // 545389 /// ENSMUST000000	Cep170	NM_001099637	0.0968604	0.0297259	0.766644	-1.30439	Low-low down vs Control	2.33771	0.767196	2.84425	1
981	TC0100003302.mm.2	ENSMUST00000035914 // BC034090 // cDNA sequence BC034090 // 1|1 G3 // 207792 /// uc007d	BC034090	ENSMUST00000035914	0.0539768	0.0297979	1.24841	1.24841	Low-low up vs Control	2.90021	0.664161	1.98471	1
12011	TC0900003082.mm.2	NM_001177419 // Fbxw28 // F-box and WD-40 domain protein 28 // 9 F2|9 // 668758 /// NM_	Fbxw28	NM_001177419	0.0123098	0.0298716	0.839959	-1.19053	Low-low down vs Control	4.41208	0.624912	1.22752	1
244	TC0100000829.mm.2	NM_177646 // Dgkd // diacylglycerol kinase, delta // 1|1 D // 227333 /// ENSMUST0000002	Dgkd	NM_177646	0.152644	0.0298738	0.775673	-1.2892	Low-low down vs Control	1.91067	0.574144	2.60428	1
220	TC0100000765.mm.2	NM_001013817 // Sp140 // Sp140 nuclear body protein // 1|1 C5 // 434484 /// ENSMUST0000	Sp140	NM_001013817	0.0795686	0.0299078	0.681819	-1.46667	Low-low down vs Control	2.525	1.72553	5.92261	1
3126	TC0300000419.mm.2	NM_001111051 // Dclk1 // doublecortin-like kinase 1 // 3|3 D // 13175 /// NM_001111052	Dclk1	NM_001111051	0.123616	0.0300659	1.34323	1.34323	Low-low up vs Control	2.10774	0.856796	3.523	1
3568	TC0300001792.mm.2	NM_001165954 // Phc3 // polyhomeotic-like 3 (Drosophila) // 3|3 A3 // 241915 /// NM_001	Phc3	NM_001165954	0.079641	0.0300683	0.820282	-1.21909	Low-low down vs Control	2.52413	0.462513	1.58805	1
13425	TC1000000399.mm.2	NM_199028 // Bend3 // BEN domain containing 3 // 10|10 B2 // 331623 /// ENSMUST00000040	Bend3	NM_199028	0.138668	0.0300702	0.860605	-1.16197	Low-low down vs Control	2.0002	0.210459	0.9119	1
20157	TC1700000748.mm.2	NM_146077 // Trim31 // tripartite motif-containing 31 // 17|17 B1 // 224762 /// ENSMUST	Trim31	NM_146077	0.0252537	0.0301387	1.21588	1.21588	Low-low up vs Control	3.6594	0.653405	1.54748	1
12431	TC0X00000958.mm.2	NM_008446 // Kif4 // kinesin family member 4 // X C3|X 43.72 cM // 16571 /// ENSMUST000	Kif4	NM_008446	0.00221025	0.0302063	0.851337	-1.17462	Low-low down vs Control	6.36886	0.771684	1.0501	1
12663	TC0X00001909.mm.2	NM_175228 // 4930578C19Rik // RIKEN cDNA 4930578C19 gene // X|X A1.3 // 75905 /// ENSMU	4930578C19Rik	NM_175228	0.168694	0.0302727	1.31001	1.31001	Low-low up vs Control	1.81775	0.62054	2.95861	1
4835	TC0400002708.mm.2	NM_018761 // Ctnnal1 // catenin (cadherin associated protein), alpha-like 1 // 4|4 C1 /	Ctnnal1	NM_018761	0.137364	0.0303668	0.780181	-1.28175	Low-low down vs Control	2.00903	0.580256	2.50315	1
22052	TC1900001599.mm.2	NM_028627 // Psd // pleckstrin and Sec7 domain containing // 19 C3|19 38.8 cM // 73728	Psd	NM_028627	0.00849943	0.0306362	1.24358	1.24358	Low-low up vs Control	4.81445	1.07624	1.93739	1
20227	TC1700000899.mm.2	NM_025611 // Cul7 // cullin 7 // 17|17 C // 66515 /// ENSMUST00000043464 // Cul7 // cul	Cul7	NM_025611	0.138691	0.0306413	0.827061	-1.2091	Low-low down vs Control	2.00004	0.339222	1.46993	1
13584	TC1000000842.mm.2	NM_021565 // Midn // midnolin // 10|10 C1 // 59090 /// ENSMUST00000042057 // Midn // mi	Midn	NM_021565	0.0684406	0.030662	0.815398	-1.2264	Low-low down vs Control	2.66974	0.523218	1.6985	1
14701	TC1100001039.mm.2	NM_001011863 // Olfr406 // olfactory receptor 406 // 11|11 B5 // 258181 /// ENSMUST0000	Olfr406	NM_001011863	0.0565842	0.030671	1.32822	1.32822	Low-low up vs Control	2.85417	1.08215	3.28595	1
10820	TC0800003068.mm.2	NM_007806 // Cyba // cytochrome b-245, alpha polypeptide // 8|8 E1 // 13057 /// ENSMUST	Cyba	NM_007806	0.0165524	0.030676	1.18593	1.18593	Low-low up vs Control	4.09755	0.560802	1.18614	1
10399	TC0800001627.mm.2	NM_026956 // Cd209f // CD209f antigen // 8|8 A1.1 // 69142 /// ENSMUST00000128568 // Cd	Cd209f	NM_026956	0.126012	0.0307958	1.2313	1.2313	Low-low up vs Control	2.08974	0.426486	1.76874	1
5731	TC0500001077.mm.2	NM_027599 // Lpcat2b // lysophosphatidylcholine acyltransferase 2B // 5|5 E5 // 70902 /	Lpcat2b	NM_027599	0.0160123	0.0308368	1.44057	1.44057	Low-low up vs Control	4.13248	2.59719	5.44685	1
17668	TC1400000556.mm.2	NM_146667 // Olfr740 // olfactory receptor 740 // 14|14 C3-D1 // 258661 /// ENSMUST0000	Olfr740	NM_146667	0.0327691	0.0310515	1.46616	1.46616	Low-low up vs Control	3.39505	2.35107	6.00167	1
11458	TC0900001487.mm.2	NM_001164659 // Trank1 // tetratricopeptide repeat and ankyrin repeat containing 1 // 9	Trank1	NM_001164659	0.0914231	0.0311735	1.173	1.173	Low-low up vs Control	2.39255	0.288581	1.04534	1
9685	TC0700004388.mm.2	NM_001162855 // Nsmce4a // non-SMC element 4 homolog A (S. cerevisiae) // 7|7 F3 // 678	Nsmce4a	NM_001162855	0.00630861	0.0311843	0.762369	-1.3117	Low-low down vs Control	5.14583	1.79477	3.02278	1
19922	TC1700000240.mm.2	NM_001104565 // Vmn2r103 // vomeronasal 2, receptor 103 // 17|17 A3.2 // 627636 /// ENS	Vmn2r103	NM_001104565	0.0245037	0.031247	0.821156	-1.2178	Low-low down vs Control	3.69028	0.67937	1.59551	1
11766	TC0900002305.mm.2	NM_007499 // Atm // ataxia telangiectasia mutated // 9 29.12 cM|9 C-D // 11920 /// ENSM	Atm	NM_007499	0.0235086	0.031326	0.71059	-1.40728	Low-low down vs Control	3.73283	2.06823	4.8019	1
2880	TC0200005122.mm.2	NM_001080550 // Wfdc8 // WAP four-disulfide core domain 8 // 2|2 H3 // 277343 /// NM_00	Wfdc8	NM_001080550	0.172847	0.0313887	1.18226	1.18226	Low-low up vs Control	1.79519	0.239039	1.15401	1
2169	TC0200003161.mm.2	NM_001005424 // Gm996 // predicted gene 996 // 2|2 A3 // 381353 /// ENSMUST00000114217	Gm996	NM_001005424	0.166173	0.0314669	1.30808	1.30808	Low-low up vs Control	1.83172	0.628209	2.97232	1
16215	TC1200000988.mm.2	NM_028354 // Tdp1 // tyrosyl-DNA phosphodiesterase 1 // 12|12 E // 104884 /// ENSMUST00	Tdp1	NM_028354	0.159024	0.0315647	0.833917	-1.19916	Low-low down vs Control	1.87258	0.29409	1.36111	1
5249	TC0400003934.mm.2	NM_001085540 // Pramef17 // PRAME family member 17 // 4|4 E1 // 626943 /// ENSMUST00000	Pramef17	NM_001085540	0.00579716	0.0315904	1.24056	1.24056	Low-low up vs Control	5.24108	1.1599	1.91801	1
2552	TC0200004133.mm.2	NM_011957 // Creb3l1 // cAMP responsive element binding protein 3-like 1 // 2|2 E1 // 2	Creb3l1	NM_011957	0.0433889	0.0316398	1.26284	1.26284	Low-low up vs Control	3.11491	0.808409	2.24925	1
9842	TC0800000005.mm.2	NM_133962 // Arhgef18 // rho/rac guanine nucleotide exchange factor (GEF) 18 // 8|8 A1.	Arhgef18	NM_133962	0.12071	0.0318076	1.16588	1.16588	Low-low up vs Control	2.13006	0.239634	0.975009	1
10303	TC0800001320.mm.2	NM_198625 // Mtss1l // metastasis suppressor 1-like // 8|8 E1 // 244654 /// ENSMUST0000	Mtss1l	NM_198625	0.146817	0.0318154	0.834744	-1.19797	Low-low down vs Control	1.94692	0.303412	1.35063	1
2607	TC0200004328.mm.2	NM_146888 // Olfr1297 // olfactory receptor 1297 // 2|2 E5 // 258890 /// ENSMUST0000009	Olfr1297	NM_146888	0.0413476	0.0319257	0.862108	-1.15995	Low-low down vs Control	3.16267	0.333031	0.912607	1
5848	TC0500001413.mm.2	NM_029850 // Bcl7a // B cell CLL/lymphoma 7A // 5|5 F // 77045 /// ENSMUST00000031391 /	Bcl7a	NM_029850	0.00199409	0.0319396	0.854839	-1.16981	Low-low down vs Control	6.49391	0.76423	1.01993	1
11017	TC0900000339.mm.2	NM_023292 // Pus3 // pseudouridine synthase 3 // 9|9 A5.3 // 67049 /// ENSMUST000000346	Pus3	NM_023292	0.00635656	0.0320396	0.809716	-1.235	Low-low down vs Control	5.13732	1.09633	1.84951	1
9226	TC0700003025.mm.2	NM_008172 // Grin2d // glutamate receptor, ionotropic, NMDA2D (epsilon 4) // 7 B4|7 29.	Grin2d	NM_008172	0.0111362	0.032053	1.26811	1.26811	Low-low up vs Control	4.51992	1.22174	2.3426	1
13154	TC0Y00000148.mm.2	ENSMUST00000180133 // Gm21117 // predicted gene, 21117 [Source:MGI Symbol;Acc:MGI:54344	Gm21117	ENSMUST00000180133	0.0132915	0.0320789	0.734549	-1.36138	Low-low down vs Control	4.32998	1.97493	3.95292	1
20717	TC1700002192.mm.2	NM_001100452 // Gltscr1l // GLTSCR1-like // 17|17 C // 210982 /// ENSMUST00000040624 //	Gltscr1l	NM_001100452	0.069174	0.0321318	0.864431	-1.15683	Low-low down vs Control	2.65946	0.27069	0.882126	1
5546	TC0500000455.mm.2	ENSMUST00000087332 // Gm16223 // predicted gene 16223 [Source:MGI Symbol;Acc:MGI:364896	Gm16223	ENSMUST00000087332	0.114064	0.0321466	1.36899	1.36899	Low-low up vs Control	2.1833	1.033	4.10053	1
14791	TC1100001253.mm.2	NM_027427 // Taf15 // TAF15 RNA polymerase II, TATA box binding protein (TBP)-associate	Taf15	NM_027427	0.00434975	0.0321592	1.12113	1.12113	Low-low up vs Control	5.56897	0.349251	0.543518	1
4759	TC0400002481.mm.2	BC051472 // Ccl19 // chemokine (C-C motif) ligand 19 // 4|4 A5 // 24047 /// uc008sjz.1	Ccl19	BC051472	0.012554	0.0322262	1.25398	1.25398	Low-low up vs Control	4.39101	1.0799	2.13142	1
9115	TC0700002794.mm.2	NM_001270541 // Scgb2b3 // secretoglobin, family 2B, member 3 // 7 B1|7 // 100043326 //	Scgb2b3	NM_001270541	0.143633	0.032354	1.18474	1.18474	Low-low up vs Control	1.96736	0.271895	1.19776	1
1627	TC0200001455.mm.2	NM_007442 // Alx4 // aristaless-like homeobox 4 // 2 E1|2 51.62 cM // 11695 /// ENSMUST	Alx4	NM_007442	0.0100333	0.0323647	1.29498	1.29498	Low-low up vs Control	4.63295	1.48898	2.78538	1
18715	TC1500001069.mm.2	NR_033803 // 6030408B16Rik // RIKEN cDNA 6030408B16 gene // 15|15 F2 // 77717 /// uc011	6030408B16Rik	NR_033803	0.0287096	0.0323879	1.40509	1.40509	Low-low up vs Control	3.52872	1.96377	4.8231	1
8322	TC0700001151.mm.2	NM_001285997 // Prc1 // protein regulator of cytokinesis 1 // 7 D3|7 45.62 cM // 233406	Prc1	NM_001285997	0.0367577	0.0324366	1.36417	1.36417	Low-low up vs Control	3.27985	1.5228	4.02384	1
20287	TC1700001032.mm.2	NM_001242389 // Trip10 // thyroid hormone receptor interactor 10 // 17|17 D // 106628 /	Trip10	NM_001242389	0.00894393	0.0324641	1.18094	1.18094	Low-low up vs Control	4.75847	0.633861	1.15446	1
16071	TC1200000472.mm.2	NM_020287 // Insm2 // insulinoma-associated 2 // 12|12 C1 // 56856 /// ENSMUST000000518	Insm2	NM_020287	0.122136	0.0326551	1.28633	1.28633	Low-low up vs Control	2.11904	0.648567	2.65258	1
2408	TC0200003917.mm.2	NM_146577 // Olfr1043 // olfactory receptor 1043 // 2|2 E1 // 258570 /// ENSMUST0000009	Olfr1043	NM_146577	0.105569	0.0326614	1.25387	1.25387	Low-low up vs Control	2.25626	0.557537	2.14159	1
2592	TC0200004284.mm.2	NM_008045 // Fshb // follicle stimulating hormone beta // 2 E3|2 56.02 cM // 14308 ///	Fshb	NM_008045	0.0258759	0.0327052	1.27209	1.27209	Low-low up vs Control	3.63452	1.01687	2.42478	1
1744	TC0200001874.mm.2	NM_175034 // Slc24a5 // solute carrier family 24, member 5 // 2|2 F1 // 317750 /// ENSM	Slc24a5	NM_175034	0.102116	0.0329223	1.25162	1.25162	Low-low up vs Control	2.28768	0.558155	2.11452	1
20491	TC1700001671.mm.2	NM_018857 // Msln // mesothelin // 17|17 A3.3 // 56047 /// ENSMUST00000075884 // Msln /	Msln	NM_018857	0.0217635	0.0330461	1.31642	1.31642	Low-low up vs Control	3.8123	1.39777	3.1776	1
14129	TC1000002605.mm.2	NM_007771 // Cry1 // cryptochrome 1 (photolyase-like) // 10 41.63 cM|10 C // 12952 ///	Cry1	NM_007771	0.168975	0.033057	1.36244	1.36244	Low-low up vs Control	1.8162	0.84286	4.02201	1
19964	TC1700000328.mm.2	NM_001077633 // Dcpp3 // demilune cell and parotid protein 3 // 17|17 A3.3 // 620253 //	Dcpp3	NM_001077633	0.192502	0.0330707	1.26863	1.26863	Low-low up vs Control	1.69544	0.465791	2.38101	1
4398	TC0400001330.mm.2	NM_001038590 // Cldn19 // claudin 19 // 4|4 D2.1 // 242653 /// NM_153105 // Cldn19 // c	Cldn19	NM_001038590	0.0461697	0.0331358	1.38429	1.38429	Low-low up vs Control	3.05355	1.56817	4.45082	1
8044	TC0700000450.mm.2	NM_001100184 // Cyp2t4 // cytochrome P450, family 2, subfamily t, polypeptide 4 // 7|7	Cyp2t4	NM_001100184	0.0677726	0.0331496	1.23477	1.23477	Low-low up vs Control	2.6792	0.578764	1.87218	1
19498	TC1600001143.mm.2	NM_145359 // Ubald1 // UBA-like domain containing 1 // 16|16 A1 // 207740 /// ENSMUST00	Ubald1	NM_145359	0.0160539	0.0332644	0.841436	-1.18845	Low-low down vs Control	4.12974	0.598763	1.25656	1
2863	TC0200005101.mm.2	NM_183023 // Rims4 // regulating synaptic membrane exocytosis 4 // 2|2 H3 // 241770 ///	Rims4	NM_183023	0.00811527	0.0333584	1.20691	1.20691	Low-low up vs Control	4.86542	0.83804	1.49278	1
1339	TC0200000535.mm.2	NM_138748 // Ppp2r4 // protein phosphatase 2A activator, regulatory subunit B // 2 B|2	Ppp2r4	NM_138748	0.0154141	0.0334231	1.1835	1.1835	Low-low up vs Control	4.17266	0.577225	1.1989	1
19449	TC1600000975.mm.2	ENSMUST00000089097 // 1110057P08Rik // RIKEN cDNA 1110057P08 gene [Source:MGI Symbol;Ac	1110057P08Rik	ENSMUST00000089097	0.11161	0.0335268	1.19055	1.19055	Low-low up vs Control	2.20378	0.327169	1.28664	1
11548	TC0900001782.mm.2	NM_001164797 // Hephl1 // hephaestin-like 1 // 9|9 A2 // 244698 /// ENSMUST00000159985	Hephl1	NM_001164797	0.151231	0.0336353	1.33619	1.33619	Low-low up vs Control	1.91933	0.787807	3.55732	1
8875	TC0700002407.mm.2	NM_145707 // Obox3 // oocyte specific homeobox 3 // 7|7 A2 // 246791 /// ENSMUST0000008	Obox3	NM_145707	0.182516	0.0336427	0.796799	-1.25502	Low-low down vs Control	1.74474	0.439959	2.18541	1
7168	TC0600001577.mm.2	NM_001185040 // Gm5885 // predicted gene 5885 // 6 G1|6 // 545884 /// uc012euh.1 // Gm5	Gm5885	NM_001185040	0.0893696	0.0336507	0.841584	-1.18824	Low-low down vs Control	2.41415	0.350977	1.25999	1
20485	TC1700001658.mm.2	NM_001177609 // Ube2i // ubiquitin-conjugating enzyme E2I // 17|17 A3.3 // 22196 /// NM	Ube2i	NM_001177609	0.0359731	0.0337268	0.912224	-1.09622	Low-low down vs Control	3.30143	0.136314	0.357841	1
5390	TC0500000013.mm.2	NM_029843 // 1700109H08Rik // RIKEN cDNA 1700109H08 gene // 5|5 A1 // 77036 /// ENSMUST	1700109H08Rik	NM_029843	0.019573	0.0337691	0.739244	-1.35273	Low-low down vs Control	3.92226	1.75241	3.87215	1
2431	TC0200003949.mm.2	NM_207674 // Olfr1082 // olfactory receptor 1082 // 2|2 D // 404473 /// ENSMUST00000111	Olfr1082	NM_207674	0.169073	0.0337811	0.842754	-1.18659	Low-low down vs Control	1.81567	0.260149	1.24176	1
21783	TC1900000924.mm.2	NM_027237 // 2010003K11Rik // RIKEN cDNA 2010003K11 gene // 19|19 A // 69861 /// ENSMUS	2010003K11Rik	NM_027237	0.000651565	0.0338864	0.748617	-1.3358	Low-low down vs Control	7.91537	3.25235	3.56105	1
7653	TC0600003163.mm.2	NM_010595 // Kcna1 // potassium voltage-gated channel, shaker-related subfamily, member	Kcna1	NM_010595	0.0129973	0.0339219	1.2267	1.2267	Low-low up vs Control	4.35388	0.891355	1.7743	1
21366	TC1800001637.mm.2	NM_001171010 // Slc14a1 // solute carrier family 14 (urea transporter), member 1 // 18|	Slc14a1	NM_001171010	0.137977	0.0340521	1.37218	1.37218	Low-low up vs Control	2.00487	0.985795	4.26141	1
10896	TC0900000025.mm.2	NM_001164574 // Kbtbd3 // kelch repeat and BTB (POZ) domain containing 3 // 9|9 A1 // 6	Kbtbd3	NM_001164574	0.0374209	0.0341156	1.19268	1.19268	Low-low up vs Control	3.26199	0.497796	1.32258	1
12873	TC0X00002727.mm.2	NM_009910 // Cxcr3 // chemokine (C-X-C motif) receptor 3 // X D|X 44.58 cM // 12766 ///	Cxcr3	NM_009910	0.0444754	0.0342972	1.20062	1.20062	Low-low up vs Control	3.09046	0.508961	1.4273	1
3342	TC0300000968.mm.2	NM_182997 // Prkab2 // protein kinase, AMP-activated, beta 2 non-catalytic subunit // 3	Prkab2	NM_182997	0.0926211	0.0343159	0.796264	-1.25586	Low-low down vs Control	2.38018	0.608727	2.21649	1
17530	TC1400000158.mm.2	NM_008695 // Nid2 // nidogen 2 // 14|14 A3 // 18074 /// ENSMUST00000022340 // Nid2 // n	Nid2	NM_008695	0.14983	0.0344171	1.26452	1.26452	Low-low up vs Control	1.92799	0.523887	2.35496	1
2756	TC0200004750.mm.2	NM_024281 // Rrbp1 // ribosome binding protein 1 // 2|2 G1 // 81910 /// NM_133626 // Rr	Rrbp1	NM_024281	0.156126	0.0344517	0.870529	-1.14873	Low-low down vs Control	1.88968	0.179301	0.822333	1
20989	TC1800000276.mm.2	NR_045415 // Gm10549 // predicted gene 10549 // 18 B1|18 // 433171 /// uc029tmf.1 // Gm	Gm10549	NR_045415	0.0482725	0.0344888	1.28978	1.28978	Low-low up vs Control	3.0097	0.962313	2.77106	1
8826	TC0700002291.mm.2	NM_001105076 // Vmn2r46 // vomeronasal 2, receptor 46 // 7|7 A1 // 100042894 /// uc029w	Vmn2r46	NM_001105076	0.00212047	0.0345139	0.826424	-1.21003	Low-low down vs Control	6.41914	1.15238	1.55586	1
3816	TC0300002526.mm.2	NM_001162925 // Nudt17 // nudix (nucleoside diphosphate linked moiety X)-type motif 17	Nudt17	NM_001162925	0.0701616	0.0345717	0.808555	-1.23677	Low-low down vs Control	2.6458	0.590553	1.93443	1
22037	TC1900001555.mm.2	NM_028607 // Bloc1s2 // biogenesis of lysosomal organelles complex-1, subunit 2 // 19|1	Bloc1s2	NM_028607	0.0734813	0.0348359	0.906055	-1.10369	Low-low down vs Control	2.60132	0.125536	0.41824	1
5379	TC0400004218.mm.2	NM_001034876 // Ccdc24 // coiled-coil domain containing 24 // 4|4 D2.1 // 381546 /// EN	Ccdc24	NM_001034876	0.144023	0.034858	1.15781	1.15781	Low-low up vs Control	1.96484	0.209233	0.922902	1
21623	TC1900000491.mm.2	NM_027340 // Lipn // lipase, family member N // 19|19 C1 // 70166 /// ENSMUST0000002568	Lipn	NM_027340	0.00533175	0.0348714	1.31755	1.31755	Low-low up vs Control	5.33592	2.01298	3.2695	1
18149	TC1400002065.mm.2	NM_207131 // Cebpe // CCAAT/enhancer binding protein (C/EBP), epsilon // 14 C1|14 27.9	Cebpe	NM_207131	0.035022	0.0349236	1.27693	1.27693	Low-low up vs Control	3.32827	0.987211	2.57066	1
15477	TC1100003236.mm.2	NM_029658 // Fam101b // family with sequence similarity 101, member B // 11|11 B4 // 76	Fam101b	NM_029658	0.133838	0.0349553	1.20383	1.20383	Low-low up vs Control	2.03333	0.347448	1.48093	1
12337	TC0X00000643.mm.2	NM_001081354 // Mamld1 // mastermind-like domain containing 1 // X|X A7.2 // 333639 ///	Mamld1	NM_001081354	0.141334	0.0349636	0.788585	-1.26809	Low-low down vs Control	1.98242	0.555364	2.42792	1
13992	TC1000002338.mm.2	ENSMUST00000170048 // A930033H14Rik // RIKEN cDNA A930033H14 gene [Source:MGI Symbol;Ac	A930033H14Rik	ENSMUST00000170048	0.0279826	0.0349647	0.672659	-1.48664	Low-low down vs Control	3.55476	2.77551	6.76682	1
11645	TC0900002036.mm.2	NM_007691 // Chek1 // checkpoint kinase 1 // 9|9 A5.3 // 12649 /// ENSMUST00000034625 /	Chek1	NM_007691	0.0120838	0.0350577	1.25675	1.25675	Low-low up vs Control	4.43196	1.15072	2.25023	1
6904	TC0600000848.mm.2	NM_026696 // 0610030E20Rik // RIKEN cDNA 0610030E20 gene // 6|6 C3 // 68364 /// ENSMUST	0610030E20Rik	NM_026696	0.0895625	0.0350993	0.838602	-1.19246	Low-low down vs Control	2.4121	0.371723	1.3356	1
10733	TC0800002815.mm.2	NM_177788 // Exoc3l // exocyst complex component 3-like // 8|8 D3 // 277978 /// ENSMUST	Exoc3l	NM_177788	0.0425785	0.035136	0.843884	-1.185	Low-low down vs Control	3.13358	0.449267	1.24255	1
6853	TC0600000672.mm.2	NM_011153 // Ppp1r17 // protein phosphatase 1, regulatory subunit 17 // 6 27.65 cM|6 C1	Ppp1r17	NM_011153	0.0911602	0.0351655	0.875922	-1.14165	Low-low down vs Control	2.39529	0.209265	0.757166	1
9026	TC0700002641.mm.2	NM_177102 // Tmem91 // transmembrane protein 91 // 7|7 A3 // 320208 /// ENSMUST00000079	Tmem91	NM_177102	0.043909	0.035242	1.31856	1.31856	Low-low up vs Control	3.10313	1.1824	3.30232	1
3862	TC0300002682.mm.2	NM_001200028 // Pifo // primary cilia formation // 3|3 F3 // 100503311 /// NM_029604 //	Pifo	NM_001200028	0.0601388	0.0354307	1.25654	1.25654	Low-low up vs Control	2.7949	0.727822	2.2569	1
20792	TC1700002406.mm.2	ENSMUST00000024896 // 4930583I09Rik // RIKEN cDNA 4930583I09 gene // 17|17 E1.1 // 7805	4930583I09Rik	ENSMUST00000024896	0.192055	0.0354667	1.17165	1.17165	Low-low up vs Control	1.69759	0.212822	1.08651	1
18348	TC1400002787.mm.2	NR_033388 // Gm3002 // alpha-takusan pseudogene // 14 A1|14 // 100040852 /// uc007sbh.1	Gm3002	NR_033388	0.124159	0.0355275	0.887035	-1.12735	Low-low down vs Control	2.10363	0.151117	0.622581	1
12810	TC0X00002450.mm.2	NM_025410 // Lage3 // L antigen family, member 3 // X|X A6 // 66192 /// ENSMUST00000015	Lage3	NM_025410	0.0256664	0.0355938	0.816118	-1.22531	Low-low down vs Control	3.64283	0.752532	1.79035	1
20811	TC1700002490.mm.2	NM_145158 // Emilin2 // elastin microfibril interfacer 2 // 17|17 E1.3 // 246707 /// EN	Emilin2	NM_145158	0.0246863	0.0356837	1.26151	1.26151	Low-low up vs Control	3.68267	0.995441	2.34264	1
21172	TC1800000891.mm.2	NM_015798 // Fbxo15 // F-box protein 15 // 18|18 E4 // 50764 /// ENSMUST00000037718 //	Fbxo15	NM_015798	0.172939	0.0357181	1.22228	1.22228	Low-low up vs Control	1.79469	0.362298	1.74956	1
15281	TC1100002766.mm.2	NM_178626 // Cdc42se2 // CDC42 small effector 2 // 11|11 B1.3 // 72729 /// ENSMUST00000	Cdc42se2	NM_178626	0.0382659	0.0357706	1.13718	1.13718	Low-low up vs Control	3.23971	0.268418	0.718054	1
19731	TC1600001793.mm.2	NM_146779 // Olfr196 // olfactory receptor 196 // 16|16 C2 // 258775 /// ENSMUST0000007	Olfr196	NM_146779	0.00340091	0.0357759	0.875552	-1.14214	Low-low down vs Control	5.85523	0.518547	0.767532	1
6769	TC0600000446.mm.2	NM_008843 // Pip // prolactin induced protein // 6 20.05 cM|6 B2 // 18716 /// ENSMUST00	Pip	NM_008843	0.144109	0.0358413	0.824648	-1.21264	Low-low down vs Control	1.96428	0.366383	1.61654	1
1349	TC0200000552.mm.2	NM_001033389 // Fubp3 // far upstream element (FUSE) binding protein 3 // 2|2 B // 3202	Fubp3	NM_001033389	0.00566957	0.0358457	1.24108	1.24108	Low-low up vs Control	5.26625	1.23275	2.02874	1
10790	TC0800002960.mm.2	NM_013925 // Adat1 // adenosine deaminase, tRNA-specific 1 // 8|8 D3 // 30947 /// ENSMU	Adat1	NM_013925	0.12055	0.0359593	1.2689	1.2689	Low-low up vs Control	2.13131	0.60739	2.46987	1
10596	TC0800002409.mm.2	NM_032397 // Kcnn1 // potassium intermediate/small conductance calcium-activated channe	Kcnn1	NM_032397	0.166126	0.0359696	1.1599	1.1599	Low-low up vs Control	1.83199	0.202583	0.958366	1
5318	TC0400004127.mm.2	NM_025582 // Fam213b // family with sequence similarity 213, member B // 4|4 E2 // 6646	Fam213b	NM_025582	0.040704	0.0360606	0.822847	-1.21529	Low-low down vs Control	3.17824	0.607902	1.65767	1
21952	TC1900001273.mm.2	NM_001198985 // Tjp2 // tight junction protein 2 // 19|19 C1 // 21873 /// NM_011597 //	Tjp2	NM_001198985	0.0472617	0.036124	1.2273	1.2273	Low-low up vs Control	3.03052	0.640059	1.83044	1
17078	TC1300001554.mm.2	NM_001011820 // Olfr1359 // olfactory receptor 1359 // 13|13 A3.1 // 258067 /// NM_1465	Olfr1359	NM_001011820	0.0528182	0.0362295	1.26193	1.26193	Low-low up vs Control	2.92142	0.797023	2.36444	1
16630	TC1200002535.mm.2	NM_001166350 // Serpina11 // serine (or cysteine) peptidase inhibitor, clade A (alpha-1	Serpina11	NM_001166350	0.0378464	0.0362431	1.1903	1.1903	Low-low up vs Control	3.2507	0.497371	1.32603	1
17135	TC1300001690.mm.2	NM_001271378 // Prl8a6 // prolactin family 8, subfamily a, member 6 // 13 A3.1|13 12.45	Prl8a6	NM_001271378	0.193229	0.036265	1.14576	1.14576	Low-low up vs Control	1.69195	0.157976	0.809198	1
6672	TC0600000039.mm.2	NM_001077713 // Sdhaf3 // succinate dehydrogenase complex assembly factor 3 // 6|6 A1 /	Sdhaf3	NM_001077713	0.0666017	0.0363392	1.18414	1.18414	Low-low up vs Control	2.69603	0.388719	1.24958	1
21976	TC1900001404.mm.2	NM_001146342 // Rnls // renalase, FAD-dependent amine oxidase // 19|19 C1 // 67795 ///	Rnls	NM_001146342	0.0329695	0.0363593	1.27459	1.27459	Low-low up vs Control	3.38892	1.0071	2.57552	1
21687	TC1900000649.mm.2	NM_011720 // Wnt8b // wingless-type MMTV integration site family, member 8B // 19 C3|19	Wnt8b	NM_011720	0.165111	0.0365283	1.32642	1.32642	Low-low up vs Control	1.83768	0.74176	3.49821	1
15510	TC1100003326.mm.2	NM_001033711 // Evi2a // ecotropic viral integration site 2a // 11 B5|11 46.81 cM // 14	Evi2a	NM_001033711	0.148367	0.0365623	0.808122	-1.23744	Low-low down vs Control	1.93713	0.444909	1.99051	1
19803	TC1600002039.mm.2	NM_001145886 // Tiam1 // T cell lymphoma invasion and metastasis 1 // 16 C3-4|16 51.5 c	Tiam1	NM_001145886	0.0633504	0.0365924	1.14908	1.14908	Low-low up vs Control	2.74444	0.268271	0.847176	1
14416	TC1100000342.mm.2	NM_173784 // Ubtd2 // ubiquitin domain containing 2 // 11|11 A4 // 327900 /// ENSMUST00	Ubtd2	NM_173784	0.125709	0.0366316	1.33684	1.33684	Low-low up vs Control	2.09199	0.892923	3.69918	1
14762	TC1100001195.mm.2	NM_001029856 // Atad5 // ATPase family, AAA domain containing 5 // 11|11 B5 // 237877 /	Atad5	NM_001029856	0.10033	0.0367051	0.74161	-1.34842	Low-low down vs Control	2.30437	1.04375	3.92551	1
14553	TC1100000718.mm.2	NM_024210 // 2310033P09Rik // RIKEN cDNA 2310033P09 gene // 11|11 B2 // 67862 /// ENSMU	2310033P09Rik	NM_024210	0.106921	0.036752	1.11991	1.11991	Low-low up vs Control	2.24424	0.145975	0.563715	1
18518	TC1500000528.mm.2	NM_174991 // Adgrb1 // adhesion G protein-coupled receptor B1 // 15|15 D3 // 107831 ///	Adgrb1	NM_174991	0.0176716	0.0369287	1.30284	1.30284	Low-low up vs Control	4.0289	1.43286	3.08226	1
2598	TC0200004316.mm.2	ENSMUST00000132464 // Gm15130 // predicted gene 15130 [Source:MGI Symbol;Acc:MGI:370523	Gm15130	ENSMUST00000132464	0.0702061	0.0369293	0.862503	-1.15942	Low-low down vs Control	2.64519	0.294113	0.963626	1
12486	TC0X00001208.mm.2	ENSMUST00000178457 // Cldn34c2 // claudin 34C2 [Source:MGI Symbol;Acc:MGI:3644765] // -	Cldn34c2	ENSMUST00000178457	0.0599095	0.0369884	0.733453	-1.36341	Low-low down vs Control	2.79861	1.3676	4.23517	1
16803	TC1300000514.mm.2	NM_001205043 // Jarid2 // jumonji, AT rich interactive domain 2 // 13 A5|13 21.66 cM //	Jarid2	NM_001205043	0.0477383	0.0370236	0.828871	-1.20646	Low-low down vs Control	3.02064	0.541351	1.55321	1
12815	TC0X00002468.mm.2	NM_001251890 // Gm38425 // predicted gene, 38425 // X|X // 100503280 /// NM_181584 // G	Gm38425	NM_001251890	0.0579243	0.0371032	0.761223	-1.31368	Low-low down vs Control	2.83137	1.07318	3.28493	1
590	TC0100001889.mm.2	NM_001011874 // Xkr4 // X Kell blood group precursor related family member 4 // 1|1 A1	Xkr4	NM_001011874	0.150529	0.0371646	0.838875	-1.19207	Low-low down vs Control	1.92366	0.302576	1.3632	1
13057	TC0X00003401.mm.2	NM_001163015 // Gprasp2 // G protein-coupled receptor associated sorting protein 2 // X	Gprasp2	NM_001163015	0.154461	0.0372782	1.20228	1.20228	Low-low up vs Control	1.89966	0.32893	1.50065	1
1585	TC0200001332.mm.2	NM_146896 // Olfr1205 // olfactory receptor 1205 // 2|2 E1 // 258898 /// ENSMUST0000007	Olfr1205	NM_146896	0.120346	0.037385	0.83286	-1.20068	Low-low down vs Control	2.1329	0.364454	1.48089	1
19027	TC1500002032.mm.2	NM_172818 // Ttll8 // tubulin tyrosine ligase-like family, member 8 // 15|15 E3 // 2395	Ttll8	NM_172818	0.0286663	0.0375116	0.817722	-1.22291	Low-low down vs Control	3.53025	0.731348	1.79544	1
2499	TC0200004043.mm.2	NM_001011860 // Olfr1222 // olfactory receptor 1222 // 2|2 E1 // 258177 /// ENSMUST0000	Olfr1222	NM_001011860	0.195321	0.0375471	0.852425	-1.17312	Low-low down vs Control	1.68199	0.219468	1.13083	1
11560	TC0900001815.mm.2	NM_146567 // Olfr843 // olfactory receptor 843 // 9|9 A2-A5 // 258560 /// ENSMUST000000	Olfr843	NM_146567	0.0252644	0.0375735	0.87252	-1.14611	Low-low down vs Control	3.65897	0.348357	0.825121	1
2228	TC0200003280.mm.2	NM_144884 // Tor1a // torsin family 1, member A (torsin A) // 2|2 B // 30931 /// ENSMUS	Tor1a	NM_144884	0.188483	0.0375847	0.823859	-1.2138	Low-low down vs Control	1.71496	0.329644	1.66588	1
3447	TC0300001314.mm.2	NM_001286948 // Pla2g12a // phospholipase A2, group XIIA // 3|3 H1 // 66350 /// NM_0231	Pla2g12a	NM_001286948	0.105514	0.0377386	0.745139	-1.34203	Low-low down vs Control	2.25675	1.00177	3.84712	1
12608	TC0X00001674.mm.2	NM_001146081 // Fancb // Fanconi anemia, complementation group B // X|X F5 // 237211 //	Fancb	NM_001146081	0.154389	0.0377484	1.30556	1.30556	Low-low up vs Control	1.90009	0.692914	3.16052	1
4335	TC0400001160.mm.2	NM_023537 // Rab3b // RAB3B, member RAS oncogene family // 4|4 C7 // 69908 /// ENSMUST0	Rab3b	NM_023537	0.000446796	0.037756	0.822037	-1.21649	Low-low down vs Control	8.42184	1.65925	1.70748	1
18301	TC1400002524.mm.2	ENSMUST00000081204 // Gm10110 // predicted gene 10110 [Source:MGI Symbol;Acc:MGI:364171	Gm10110	ENSMUST00000081204	0.137643	0.0377626	0.855055	-1.16952	Low-low down vs Control	2.00713	0.252499	1.09028	1
9215	TC0700003009.mm.2	NM_001163662 // Nucb1 // nucleobindin 1 // 7|7 B4 // 18220 /// NM_008749 // Nucb1 // nu	Nucb1	NM_001163662	0.000263853	0.0378305	1.10714	1.10714	Low-low up vs Control	9.15308	0.48683	0.460959	1
19066	TC1500002162.mm.2	NM_001113515 // Col2a1 // collagen, type II, alpha 1 // 15 F1|15 53.97 cM // 12824 ///	Col2a1	NM_001113515	0.00299266	0.0379616	0.762603	-1.3113	Low-low down vs Control	6.00599	2.26839	3.27329	1
6431	TC0500003181.mm.2	NM_145211 // Oas1a // 2-5 oligoadenylate synthetase 1A // 5 F|5 60.65 cM // 246730 ///	Oas1a	NM_145211	0.00355022	0.0380171	0.828044	-1.20767	Low-low down vs Control	5.80488	1.06341	1.58767	1
16675	TC1300000164.mm.2	NM_016684 // Zscan12 // zinc finger and SCAN domain containing 12 // 13|13 A3.1 // 2275	Zscan12	NM_016684	0.114012	0.0380712	0.83176	-1.20227	Low-low down vs Control	2.18373	0.381509	1.51411	1
3726	TC0300002350.mm.2	NM_009565 // Zbtb7b // zinc finger and BTB domain containing 7B // 3 39.09 cM|3 A1-A2 /	Zbtb7b	NM_009565	0.121455	0.0380837	1.1532	1.1532	Low-low up vs Control	2.12428	0.222244	0.906712	1
12386	TC0X00000760.mm.2	NM_001033799 // Cldn34b4 // claudin 34B4 // X|X A7.3 // 619294 /// ENSMUST00000101419 /	Cldn34b4	NM_001033799	0.0737021	0.0381194	1.23948	1.23948	Low-low up vs Control	2.59844	0.616946	2.05772	1
2409	TC0200003918.mm.2	NM_147011 // Olfr1044 // olfactory receptor 1044 // 2|2 E1 // 259013 /// ENSMUST0000009	Olfr1044	NM_147011	0.132165	0.0381834	1.23102	1.23102	Low-low up vs Control	2.04509	0.455422	1.92998	1
12299	TC0X00000500.mm.2	uc009tfv.2 // Gm16405 // predicted gene 16405 // X|X A5 // 100040867	Gm16405	uc009tfv.2	0.0829379	0.0381915	1.19741	1.19741	Low-low up vs Control	2.48535	0.415893	1.45026	1
13051	TC0X00003394.mm.2	uc009tfo.1 // Gm16405 // predicted gene 16405 // X|X A5 // 100040867	Gm16405	uc009tfo.1	0.0829379	0.0381915	1.19741	1.19741	Low-low up vs Control	2.48535	0.415893	1.45026	1
15147	TC1100002213.mm.2	NM_177576 // Sun3 // Sad1 and UNC84 domain containing 3 // 11|11 A1 // 194974 /// ENSMU	Sun3	NM_177576	0.100668	0.03834	0.806413	-1.24006	Low-low down vs Control	2.30119	0.550126	2.07186	1
18153	TC1400002071.mm.2	NM_021551 // Slc22a17 // solute carrier family 22 (organic cation transporter), member	Slc22a17	NM_021551	0.213349	0.0384532	1.19342	1.19342	Low-low up vs Control	1.60043	0.258746	1.40117	1
5216	TC0400003856.mm.2	NM_198610 // Igsf21 // immunoglobulin superfamily, member 21 // 4|4 D3 // 230868 /// EN	Igsf21	NM_198610	0.0507881	0.0384711	1.2346	1.2346	Low-low up vs Control	2.95981	0.679868	1.99073	1
22137	TC5_JH584299_random00000004.mm.2	BC052888 // C87414 // expressed sequence C87414 // 5|5 E2 // 381654 /// uc009sjo.1 // C	C87414	BC052888	0.213083	0.0385057	1.24859	1.24859	Low-low up vs Control	1.60158	0.408412	2.21005	1
20237	TC1700000917.mm.2	NM_001081635 // Ccnd3 // cyclin D3 // 17 C|17 23.37 cM // 12445 /// NM_001081636 // Ccn	Ccnd3	NM_001081635	0.0039059	0.0385895	1.14513	1.14513	Low-low up vs Control	5.69356	0.541498	0.824262	1
18199	TC1400002160.mm.2	NM_001164329 // Gm6904 // predicted gene 6904 // 14|14 C3 // 628693 /// ENSMUST00000168	Gm6904	NM_001164329	0.0704087	0.0386082	1.22008	1.22008	Low-low up vs Control	2.64242	0.54153	1.77612	1
14874	TC1100001526.mm.2	NM_031183 // Sp6 // trans-acting transcription factor 6 // 11|11 D // 83395 /// ENSMUST	Sp6	NM_031183	0.127799	0.038675	1.24399	1.24399	Low-low up vs Control	2.07654	0.51305	2.14127	1
2626	TC0200004364.mm.2	NM_009162 // Scg5 // secretogranin V // 2 57.45 cM|2 E5 // 20394 /// ENSMUST00000024005	Scg5	NM_009162	0.0860567	0.0386798	1.27749	1.27749	Low-low up vs Control	2.45013	0.761708	2.69433	1
16311	TC1200001301.mm.2	ENSMUST00000090195 // Gm11027 // predicted gene 11027 [Source:MGI Symbol;Acc:MGI:377925	Gm11027	ENSMUST00000090195	0.023576	0.0386936	0.807454	-1.23846	Low-low down vs Control	3.72989	0.884506	2.05521	1
17350	TC1300002339.mm.2	NM_001131068 // Rfesd // Rieske (Fe-S) domain containing // 13|13 C1 // 218341 /// NM_0	Rfesd	NM_001131068	0.0132104	0.0386959	0.78091	-1.28056	Low-low down vs Control	4.33651	1.37497	2.74792	1
14750	TC1100001157.mm.2	NM_201406 // Pigs // phosphatidylinositol glycan anchor biosynthesis, class S // 11|11	Pigs	NM_201406	0.00504867	0.0388158	0.837098	-1.1946	Low-low down vs Control	5.39805	0.886079	1.42261	1
18722	TC1500001088.mm.2	NM_153533 // Tns2 // tensin 2 // 15 F3|15 57.29 cM // 209039 /// ENSMUST00000046144 //	Tns2	NM_153533	0.0507208	0.0388177	0.746472	-1.33964	Low-low down vs Control	2.96111	1.31435	3.84688	1
4058	TC0400000036.mm.2	NM_026534 // Ubxn2b // UBX domain protein 2B // 4|4 A1 // 68053 /// ENSMUST00000029907	Ubxn2b	NM_026534	0.212469	0.0388391	0.829642	-1.20534	Low-low down vs Control	1.60424	0.290575	1.56978	1
19287	TC1600000307.mm.2	NM_029457 // Senp2 // SUMO/sentrin specific peptidase 2 // 16|16 B1 // 75826 /// NR_027	Senp2	NM_029457	0.00637626	0.038844	0.810077	-1.23445	Low-low down vs Control	5.13385	1.18278	1.99671	1
1958	TC0200002438.mm.2	NM_175419 // Actr5 // ARP5 actin-related protein 5 // 2|2 H1 // 109275 /// NR_037312 //	Actr5	NM_175419	0.186815	0.0389032	1.18816	1.18816	Low-low up vs Control	1.72319	0.266167	1.33867	1
12910	TC0X00002910.mm.2	NM_001281531 // H2afb3 // H2A histone family, member B3 // X|X E2 // 624957 /// ENSMUST	H2afb3	NM_001281531	0.0261958	0.0389038	1.31229	1.31229	Low-low up vs Control	3.62198	1.39027	3.32663	1
2727	TC0200004636.mm.2	NM_001081162 // Slc4a11 // solute carrier family 4, sodium bicarbonate transporter-like	Slc4a11	NM_001081162	0.0384359	0.0389195	1.23016	1.23016	Low-low up vs Control	3.23529	0.721542	1.93286	1
346	TC0100001186.mm.2	NM_001033250 // Lemd1 // LEM domain containing 1 // 1|1 E4 // 213409 /// ENSMUST0000011	Lemd1	NM_001033250	0.0602841	0.0390085	1.36472	1.36472	Low-low up vs Control	2.79255	1.40478	4.35974	1
3902	TC0300002778.mm.2	NM_001190403 // Amy2b // amylase 2b // 3 F3|3 49.35 cM // 545562 /// NM_001190404 // Am	Amy2b	NM_001190403	0.181145	0.0390272	0.714213	-1.40014	Low-low down vs Control	1.75172	1.03263	5.10897	1
18155	TC1400002073.mm.2	NM_001164171 // Myh6 // myosin, heavy polypeptide 6, cardiac muscle, alpha // 14 C3|14	Myh6	NM_001164171	0.0127912	0.0390447	1.29885	1.29885	Low-low up vs Control	4.37097	1.55547	3.08415	1
16051	TC1200000368.mm.2	NM_053122 // Immp2l // IMP2 inner mitochondrial membrane peptidase-like (S. cerevisiae)	Immp2l	NM_053122	0.0226699	0.0390762	1.11744	1.11744	Low-low up vs Control	3.77021	0.242032	0.556364	1
15812	TC1100004038.mm.2	NM_001164532 // Cpsf4l // cleavage and polyadenylation specific factor 4-like // 11 E2|	Cpsf4l	NM_001164532	0.0803639	0.0390871	0.763031	-1.31056	Low-low down vs Control	2.51549	0.95813	3.30107	1
17046	TC1300001461.mm.2	NM_031999 // Gpr137b // G protein-coupled receptor 137B // 13 A1|13 5.24 cM // 83924 //	Gpr137b	NM_031999	0.181004	0.0391413	1.25858	1.25858	Low-low up vs Control	1.75245	0.48297	2.38851	1
7191	TC0600001650.mm.2	NM_007605 // Capza3 // capping protein (actin filament) muscle Z-line, alpha 3 // 6 G2|	Capza3	NM_007605	0.133381	0.0392231	1.19732	1.19732	Low-low up vs Control	2.03653	0.344448	1.46583	1
19489	TC1600001114.mm.2	NM_026508 // Trap1 // TNF receptor-associated protein 1 // 16 A1|16 2.38 cM // 68015 //	Trap1	NM_026508	0.00943737	0.0392509	1.15822	1.15822	Low-low up vs Control	4.6997	0.528922	0.97538	1
564	TC0100001757.mm.2	NM_030175 // Hhipl2 // hedgehog interacting protein-like 2 // 1|1 // 78772 /// ENSMUST0	Hhipl2	NM_030175	0.0536259	0.0392766	0.789719	-1.26627	Low-low down vs Control	2.90658	0.845302	2.52047	1
12699	TC0X00002031.mm.2	ENSMUST00000179466 // Gm2964 // predicted gene 2964 [Source:MGI Symbol;Acc:MGI:3781142]	Gm2964	ENSMUST00000179466	0.140535	0.0392847	1.2059	1.2059	Low-low up vs Control	1.98771	0.363612	1.58539	1
5092	TC0400003548.mm.2	NM_198960 // Tfap2e // transcription factor AP-2, epsilon // 4|4 D2.2 // 332937 /// ENS	Tfap2e	NM_198960	0.126235	0.0393243	1.27875	1.27875	Low-low up vs Control	2.08808	0.659115	2.73568	1
18069	TC1400001896.mm.2	NM_172597 // Txndc16 // thioredoxin domain containing 16 // 14|14 C1 // 70561 /// ENSMU	Txndc16	NM_172597	0.0222916	0.0393584	0.830324	-1.20435	Low-low down vs Control	3.78755	0.683935	1.56498	1
22090	TC1900001753.mm.2	NM_053198 // Sfxn4 // sideroflexin 4 // 19|19 D3 // 94281 /// ENSMUST00000080806 // Sfx	Sfxn4	NM_053198	0.136695	0.0395472	0.79598	-1.25631	Low-low down vs Control	2.01359	0.548711	2.36171	1
15536	TC1100003406.mm.2	NM_019819 // Dusp14 // dual specificity phosphatase 14 // 11 C|11 51.29 cM // 56405 ///	Dusp14	NM_019819	0.00406347	0.0395575	1.30869	1.30869	Low-low up vs Control	5.64767	2.13957	3.28329	1
9772	TC0700004575.mm.2	NM_009377 // Th // tyrosine hydroxylase // 7 F5|7 88.06 cM // 21823 /// ENSMUST00000000	Th	NM_009377	0.0687011	0.0395708	1.29381	1.29381	Low-low up vs Control	2.66608	0.926131	3.01059	1
8161	TC0700000758.mm.2	NM_177693 // Lim2 // lens intrinsic membrane protein 2 // 7 B4|7 28.25 cM // 233187 ///	Lim2	NM_177693	0.0461042	0.0397807	1.22617	1.22617	Low-low up vs Control	3.05495	0.666405	1.89054	1
8363	TC0700001287.mm.2	NM_001243046 // Dlg2 // discs, large homolog 2 (Drosophila) // 7 E1|7 51.07 cM // 23859	Dlg2	NM_001243046	0.100199	0.0397952	1.18926	1.18926	Low-low up vs Control	2.30561	0.363536	1.36651	1
1550	TC0200001281.mm.2	NM_001011734 // Olfr1116 // olfactory receptor 1116 // 2|2 E1 // 257875 /// ENSMUST0000	Olfr1116	NM_001011734	0.00268067	0.039892	1.19046	1.19046	Low-low up vs Control	6.1369	0.979969	1.38393	1
18151	TC1400002069.mm.2	NM_001177705 // Homez // homeodomain leucine zipper-encoding gene // 14|14 C2-C3 // 239	Homez	NM_001177705	0.00782198	0.0399157	0.831223	-1.20305	Low-low down vs Control	4.9061	0.881002	1.5563	1
15839	TC1100004099.mm.2	NM_016905 // Galk1 // galactokinase 1 // 11 E2|11 80.91 cM // 14635 /// ENSMUST00000021	Galk1	NM_016905	0.080432	0.0399818	1.16069	1.16069	Low-low up vs Control	2.51468	0.29364	1.01201	1
18392	TC1400002861.mm.2	ENSMUST00000100695 // Gm10377 // predicted gene 10377 // 14|14 B // 100042055 /// BC089	Gm10377	ENSMUST00000100695	0.0910838	0.0401172	0.893052	-1.11976	Low-low down vs Control	2.39608	0.161448	0.58396	1
17476	TC1300002775.mm.2	NM_001007575 // Zfp58 // zinc finger protein 58 // 13|13 B3 // 238693 /// ENSMUST000000	Zfp58	NM_001007575	0.157653	0.0402415	1.16164	1.16164	Low-low up vs Control	1.88063	0.222662	1.02611	1
13930	TC1000002092.mm.2	NM_001081054 // Qrsl1 // glutaminyl-tRNA synthase (glutamine-hydrolyzing)-like 1 // 10|	Qrsl1	NM_001081054	0.0401929	0.040273	0.780768	-1.28079	Low-low down vs Control	3.1908	1.03093	2.80015	1
2196	TC0200003204.mm.2	NM_001271724 // Surf1 // surfeit gene 1 // 2 A3|2 19.1 cM // 20930 /// NM_013677 // Sur	Surf1	NM_001271724	0.01663	0.0403528	1.10936	1.10936	Low-low up vs Control	4.09263	0.23275	0.492877	1
10649	TC0800002567.mm.2	ENSMUST00000098592 // Gm10643 // predicted gene 10643 [Source:MGI Symbol;Acc:MGI:364250	Gm10643	ENSMUST00000098592	0.187453	0.0403744	1.24058	1.24058	Low-low up vs Control	1.72003	0.422161	2.12713	1
21032	TC1800000374.mm.2	NM_053142 // Pcdhb17 // protocadherin beta 17 // 18|18 B3 // 93888 /// ENSMUST000000538	Pcdhb17	NM_053142	0.214457	0.0403808	0.782389	-1.27814	Low-low down vs Control	1.59565	0.507529	2.75662	1
5181	TC0400003761.mm.2	NM_001168498 // Ncmap // noncompact myelin associated protein // 4|4 D3 // 230822 /// N	Ncmap	NM_001168498	0.0163288	0.040461	1.28117	1.28117	Low-low up vs Control	4.11186	1.33438	2.8125	1
8084	TC0700000522.mm.2	NM_001174155 // Rasgrp4 // RAS guanyl releasing protein 4 // 7 16.94 cM|7 B1 // 233046	Rasgrp4	NM_001174155	0.0915742	0.0405046	1.25314	1.25314	Low-low up vs Control	2.39098	0.643875	2.33388	1
1558	TC0200001294.mm.2	NM_178249 // Pramel6 // preferentially expressed antigen in melanoma like 6 // 2|2 D //	Pramel6	NM_178249	0.112406	0.0405583	0.836369	-1.19564	Low-low down vs Control	2.19708	0.371213	1.4643	1
17578	TC1400000322.mm.2	NM_027289 // Nt5dc2 // 5-nucleotidase domain containing 2 // 14|14 B // 70021 /// ENSMU	Nt5dc2	NM_027289	0.109223	0.040882	0.780824	-1.2807	Low-low down vs Control	2.22415	0.722935	2.817	1
6003	TC0500001796.mm.2	NM_026864 // Rasl11a // RAS-like, family 11, member A // 5|5 G3 // 68895 /// ENSMUST000	Rasl11a	NM_026864	0.115942	0.0408889	0.765892	-1.30567	Low-low down vs Control	2.16793	0.819003	3.2741	1
7727	TC0600003330.mm.2	NM_001127318 // Gucy2c // guanylate cyclase 2c // 6 G1|6 66.67 cM // 14917 /// NM_14506	Gucy2c	NM_001127318	0.0952668	0.0411801	0.691694	-1.44572	Low-low down vs Control	2.35344	1.7035	6.27323	1
9763	TC0700004558.mm.2	ENSMUST00000084415 // Gm10153 // predicted gene 10153 [Source:MGI Symbol;Acc:MGI:364235	Gm10153	ENSMUST00000084415	0.0345052	0.0412698	1.22232	1.22232	Low-low up vs Control	3.34318	0.718455	1.86248	1
14414	TC1100000340.mm.2	NM_175000 // Hbq1a // hemoglobin, theta 1A // 11|11 A4 // 216635 /// ENSMUST00000020535	Hbq1a	NM_175000	0.132012	0.0412839	1.36041	1.36041	Low-low up vs Control	2.04618	1.03379	4.37863	1
328	TC0100001158.mm.2	NM_178691 // Yod1 // YOD1 OTU deubiquitinating enzyme 1 homologue (S. cerevisiae) // 1|	Yod1	NM_178691	0.133204	0.0413186	0.762553	-1.31138	Low-low down vs Control	2.03777	0.798924	3.39783	1
3520	TC0300001555.mm.2	NM_175176 // Erich3 // glutamate rich 3 // 3|3 H4 // 209601 /// ENSMUST00000051862 // E	Erich3	NM_175176	0.0679771	0.0413762	1.24481	1.24481	Low-low up vs Control	2.6763	0.68512	2.21863	1
288	TC0100000948.mm.2	NM_199366 // Gal3st2 // galactose-3-O-sulfotransferase 2 // 1|1 D // 381334 /// ENSMUST	Gal3st2	NM_199366	0.0621315	0.041452	1.33208	1.33208	Low-low up vs Control	2.76326	1.21388	3.8072	1
16749	TC1300000305.mm.2	NM_001045532 // Prl2c1 // Prolactin family 2, subfamily c, member 1 // 13|13 A3.1 // 66	Prl2c1	NM_001045532	0.128504	0.0414819	1.22998	1.22998	Low-low up vs Control	2.07139	0.474336	1.98461	1
12523	TC0X00001322.mm.2	NM_011712 // Wbp5 // WW domain binding protein 5 // X|X F1 // 22381 /// ENSMUST00000048	Wbp5	NM_011712	0.182269	0.0415129	0.756561	-1.32177	Low-low down vs Control	1.746	0.726453	3.60592	1
13134	TC0Y00000066.mm.2	ENSMUST00000180287 // Gm21768 // predicted gene, 21768 // --- // ---	Gm21768	ENSMUST00000180287	0.118027	0.0415902	0.875854	-1.14174	Low-low down vs Control	2.15118	0.202244	0.814799	1
18393	TC1400002862.mm.2	NM_001244671 // Gm10377 // predicted gene 10377 // 14|14 B // 100042055	Gm10377	NM_001244671	0.143116	0.041599	0.838051	-1.19324	Low-low down vs Control	1.97073	0.329174	1.4476	1
2373	TC0200003834.mm.2	NM_011356 // Frzb // frizzled-related protein // 2 C3|2 48.13 cM // 20378 /// ENSMUST00	Frzb	NM_011356	0.0511418	0.0416456	0.766443	-1.30473	Low-low down vs Control	2.95301	1.11858	3.28287	1
9172	TC0700002946.mm.2	NM_001164518 // Iglon5 // IgLON family member 5 // 7|7 B4 // 210094 /// ENSMUST00000107	Iglon5	NM_001164518	0.217251	0.0416456	1.22828	1.22828	Low-low up vs Control	1.5837	0.35846	1.96164	1
459	TC0100001532.mm.2	NM_021610 // Gpa33 // glycoprotein A33 (transmembrane) // 1 H2.3|1 73.49 cM // 59290 //	Gpa33	NM_021610	0.0631396	0.0417913	1.23448	1.23448	Low-low up vs Control	2.74767	0.653777	2.06214	1
7800	TC0600003604.mm.2	NM_007881 // Atn1 // atrophin 1 // 6 F2|6 59.17 cM // 13498 /// ENSMUST00000088357 // A	Atn1	NM_007881	0.0659231	0.0419098	0.784204	-1.27518	Low-low down vs Control	2.70592	0.858436	2.74944	1
28	TC0100000109.mm.2	NM_010267 // Gdap1 // ganglioside-induced differentiation-associated-protein 1 // 1|1 A	Gdap1	NM_010267	0.0883547	0.0419729	1.1473	1.1473	Low-low up vs Control	2.42502	0.245999	0.879162	1
4813	TC0400002603.mm.2	NM_001164804 // Coro2a // coronin, actin binding protein 2A // 4|4 B1 // 107684 /// NM_	Coro2a	NM_001164804	0.183366	0.042002	1.30377	1.30377	Low-low up vs Control	1.74044	0.658111	3.27712	1
8488	TC0700001549.mm.2	NM_001195727 // Gm5901 // predicted gene 5901 // 7|7 // 100503879 /// ENSMUST0000010680	Gm5901	NM_001195727	0.180597	0.0420148	1.18843	1.18843	Low-low up vs Control	1.75453	0.281035	1.3882	1
18946	TC1500001838.mm.2	NM_009008 // Rac2 // RAS-related C3 botulinum substrate 2 // 15|15 E1 // 19354 /// ENSM	Rac2	NM_009008	1.94e-05	0.0423231	1.17493	1.17493	Low-low up vs Control	13.234	1.85457	1.21452	1
5790	TC0500001245.mm.2	NM_029012 // Sppl3 // signal peptide peptidase 3 // 5|5 F // 74585 /// ENSMUST000000315	Sppl3	NM_029012	0.0813763	0.0423288	1.13847	1.13847	Low-low up vs Control	2.50351	0.227049	0.785997	1
4773	TC0400002509.mm.2	NM_001277167 // Fam205a1 // family with sequence similarity 205, member A1 // 4|4 A5 //	Fam205a1	NM_001277167	0.0101922	0.0424073	0.787282	-1.27019	Low-low down vs Control	4.61587	1.42498	2.67552	1
1389	TC0200000669.mm.2	NM_146946 // Olfr50 // olfactory receptor 50 // 2|2 B // 18350 /// ENSMUST00000072114 /	Olfr50	NM_146946	0.230618	0.0424177	1.23875	1.23875	Low-low up vs Control	1.52861	0.378215	2.14435	1
10488	TC0800001952.mm.2	NM_001080813 // Rab11fip1 // RAB11 family interacting protein 1 (class I) // 8|8 A3 //	Rab11fip1	NM_001080813	0.063994	0.0424424	0.855111	-1.16944	Low-low down vs Control	2.73465	0.361716	1.14635	1
5276	TC0400004016.mm.2	NM_001161851 // Fbxo44 // F-box protein 44 // 4|4 E2 // 230903 /// NM_001161852 // Fbxo	Fbxo44	NM_001161851	0.142086	0.0424497	1.31884	1.31884	Low-low up vs Control	1.97747	0.81776	3.58401	1
9906	TC0800000184.mm.2	NM_030734 // Defb5 // defensin beta 5 // 8|8 A1.3 // 81007 /// ENSMUST00000110763 // De	Defb5	NM_030734	0.0744111	0.0425091	1.31757	1.31757	Low-low up vs Control	2.58925	1.06401	3.56144	1
10265	TC0800001226.mm.2	NM_001033320 // Rltpr // RGD motif, leucine rich repeats, tropomodulin domain and proli	Rltpr	NM_001033320	0.162476	0.0425193	1.20756	1.20756	Low-low up vs Control	1.85262	0.35608	1.66576	1
12227	TC0X00000290.mm.2	ENSMUST00000177560 // Gm2854 // predicted gene 2854 [Source:MGI Symbol;Acc:MGI:3781026]	Gm2854	ENSMUST00000177560	0.136479	0.0425325	0.840377	-1.18994	Low-low down vs Control	2.01506	0.329329	1.41642	1
21076	TC1800000528.mm.2	NM_001199151 // Sncaip // synuclein, alpha interacting protein (synphilin) // 18|18 D1	Sncaip	NM_001199151	0.164128	0.0425808	0.741455	-1.3487	Low-low down vs Control	1.84322	0.891798	4.19316	1
3194	TC0300000705.mm.2	NM_011832 // Insrr // insulin receptor-related receptor // 3 F1|3 38.7 cM // 23920 ///	Insrr	NM_011832	0.0431568	0.0426354	1.35026	1.35026	Low-low up vs Control	3.12022	1.52218	4.22799	1
15995	TC1200000151.mm.2	ENSMUST00000169657 // B430203G13Rik // RIKEN cDNA B430203G13 gene [Source:MGI Symbol;Ac	B430203G13Rik	ENSMUST00000169657	0.0865104	0.0426559	1.34881	1.34881	Low-low up vs Control	2.44512	1.18456	4.19864	1
367	TC0100001230.mm.2	NM_153128 // Klhl12 // kelch-like 12 // 1|1 E4 // 240756 /// ENSMUST00000027725 // Klhl	Klhl12	NM_153128	0.178538	0.0427649	1.22731	1.22731	Low-low up vs Control	1.76516	0.401158	1.96963	1
4560	TC0400001783.mm.2	NM_172520 // Arhgef19 // Rho guanine nucleotide exchange factor (GEF) 19 // 4|4 D3 // 2	Arhgef19	NM_172520	0.195055	0.0428143	1.21205	1.21205	Low-low up vs Control	1.68326	0.337403	1.7372	1
21025	TC1800000365.mm.2	NM_053135 // Pcdhb10 // protocadherin beta 10 // 18|18 B3 // 93881 /// ENSMUST000000511	Pcdhb10	NM_053135	0.134553	0.0428924	1.26909	1.26909	Low-low up vs Control	2.02835	0.624778	2.66954	1
17773	TC1400000915.mm.2	NM_028525 // Prss52 // protease, serine 52 // 14|14 D1 // 73382 /// ENSMUST00000022537	Prss52	NM_028525	0.159527	0.0429582	1.21397	1.21397	Low-low up vs Control	1.86964	0.381543	1.76863	1
5990	TC0500001768.mm.2	NM_001167944 // Zkscan5 // zinc finger with KRAB and SCAN domains 5 // 5|5 G2 // 22757	Zkscan5	NM_001167944	0.154767	0.0429618	1.15572	1.15572	Low-low up vs Control	1.89781	0.215762	0.985314	1
10156	TC0800000942.mm.2	NM_183097 // 1700067K01Rik // RIKEN cDNA 1700067K01 gene // 8|8 C3 // 73453 /// ENSMUST	1700067K01Rik	NM_183097	0.215635	0.0430911	0.84893	-1.17795	Low-low down vs Control	1.59059	0.231908	1.2636	1
8000	TC0700000382.mm.2	NM_028047 // Smg9 // smg-9 homolog, nonsense mediated mRNA decay factor (C. elegans) //	Smg9	NM_028047	0.0447863	0.0432686	1.16782	1.16782	Low-low up vs Control	3.08357	0.404139	1.13587	1
10508	TC0800002087.mm.2	NM_145841 // Sgcz // sarcoglycan zeta // 8|8 A4 // 244431 /// ENSMUST00000118896 // Sgc	Sgcz	NM_145841	0.0714372	0.0433491	0.83494	-1.19769	Low-low down vs Control	2.62845	0.466179	1.53711	1
2319	TC0200003628.mm.2	NM_008100 // Gcg // glucagon // 2 C1.3|2 35.85 cM // 14526 /// ENSMUST00000102733 // Gc	Gcg	NM_008100	0.0275388	0.0433502	1.27741	1.27741	Low-low up vs Control	3.57102	1.16669	2.8315	1
19636	TC1600001528.mm.2	NM_001164268 // Kalrn // kalirin, RhoGEF kinase // 16|16 B3 // 545156 /// NM_177357 //	Kalrn	NM_001164268	0.0710637	0.0434326	0.796267	-1.25586	Low-low down vs Control	2.6335	0.745587	2.45367	1
293	TC0100000971.mm.2	NM_026250 // Gin1 // gypsy retrotransposon integrase 1 // 1|1 D // 252876 /// ENSMUST00	Gin1	NM_026250	0.0017133	0.0435828	0.821336	-1.21753	Low-low down vs Control	6.68002	1.41378	1.83423	1
11224	TC0900000793.mm.2	NM_001033175 // Cln6 // ceroid-lipofuscinosis, neuronal 6 // 9 B|9 33.89 cM // 76524 //	Cln6	NM_001033175	0.0889931	0.0436135	0.765165	-1.30691	Low-low down vs Control	2.41817	0.946791	3.39328	1
6464	TC0500003247.mm.2	NM_019875 // Abcb9 // ATP-binding cassette, sub-family B (MDR/TAP), member 9 // 5|5 F /	Abcb9	NM_019875	0.0338261	0.0436814	1.2783	1.2783	Low-low up vs Control	3.36313	1.10879	2.85732	1
1675	TC0200001659.mm.2	NM_146448 // Olfr1317 // olfactory receptor 1317 // 2|2 F2-F3 // 258440 /// ENSMUST0000	Olfr1317	NM_146448	0.178721	0.043699	0.844764	-1.18376	Low-low down vs Control	1.76421	0.274623	1.34909	1
8844	TC0700002325.mm.2	NM_001161802 // Zscan4e // zinc finger and SCAN domain containing 4E (Zscan4e), mRNA. /	Zscan4e	NM_001161802	0.00573025	0.0437314	0.867934	-1.15216	Low-low down vs Control	5.2542	0.576749	0.951333	1
15069	TC1100002004.mm.2	NM_001164636 // Endov // endonuclease V // 11|11 E2 // 338371 /// NM_177394 // Endov //	Endov	NM_001164636	0.0488132	0.0438028	1.23909	1.23909	Low-low up vs Control	2.99875	0.754594	2.18085	1
19054	TC1500002118.mm.2	NM_001289653 // Nell2 // NEL-like 2 // 15|15 F1 // 54003 /// ENSMUST00000075275 // Nell	Nell2	NM_001289653	0.0201028	0.0439031	1.19947	1.19947	Low-low up vs Control	3.8945	0.70615	1.57144	1
18018	TC1400001779.mm.2	NM_177816 // Sh2d4b // SH2 domain containing 4B // 14|14 B // 328381 /// ENSMUST0000007	Sh2d4b	NM_177816	0.126736	0.0439539	1.34826	1.34826	Low-low up vs Control	2.08437	1.02065	4.2438	1
4136	TC0400000405.mm.2	NM_001085530_3 // Gm13298 // predicted gene 13298 (Gm13298), mRNA. // --- // --- /// EN	Gm13298	NM_001085530_3	0.157796	0.043992	0.806303	-1.24023	Low-low down vs Control	1.87978	0.47803	2.20394	1
4502	TC0400001627.mm.2	NM_026257 // Ubxn11 // UBX domain protein 11 // 4 D3|4 66.5 cM // 67586 /// NR_045571 /	Ubxn11	NM_026257	0.136167	0.0441245	1.35852	1.35852	Low-low up vs Control	2.0172	1.04036	4.46978	1
5105	TC0400003578.mm.2	NM_001081098 // Zfp362 // zinc finger protein 362 // 4|4 D2.2 // 230761 /// ENSMUST0000	Zfp362	NM_001081098	0.078349	0.0442279	0.858486	-1.16484	Low-low down vs Control	2.53979	0.325191	1.10967	1
5661	TC0500000855.mm.2	NM_053087 // Epgn // epithelial mitogen // --- // 71920 /// ENSMUST00000041516 // Epgn	Epgn	NM_053087	0.0520176	0.0445378	1.28775	1.28775	Low-low up vs Control	2.93637	1.03605	3.0579	1
14500	TC1100000596.mm.2	NM_177059 // Fstl4 // follistatin-like 4 // 11|11 B1.3 // 320027 /// ENSMUST00000036796	Fstl4	NM_177059	0.109139	0.0445772	1.20515	1.20515	Low-low up vs Control	2.22487	0.427589	1.66561	1
3844	TC0300002617.mm.2	NM_001165939 // Tshb // thyroid stimulating hormone, beta subunit // 3 F2.2|3 45.25 cM	Tshb	NM_001165939	0.0300175	0.0445897	1.26623	1.26623	Low-low up vs Control	3.48357	1.07138	2.66544	1
12055	TC0900003236.mm.2	NM_133980 // Slc22a13 // solute carrier family 22 (organic cation transporter), member	Slc22a13	NM_133980	0.0249312	0.0446032	1.2754	1.2754	Low-low up vs Control	3.67256	1.19971	2.83112	1
17501	TC1400000033.mm.2	ENSMUST00000166025 // Gm3594 // predicted gene 3594 // 14 A1|14 // 100041964 /// ENSMUS	Gm3594	ENSMUST00000166025	0.195528	0.0446297	1.14581	1.14581	Low-low up vs Control	1.68101	0.171975	0.886639	1
17898	TC1400001411.mm.2	ENSMUST00000169152 // Gm3594 // predicted gene 3594 // 14 A1|14 // 100041964 /// ENSMUS	Gm3594	ENSMUST00000169152	0.195528	0.0446297	1.14581	1.14581	Low-low up vs Control	1.68101	0.171975	0.886639	1
937	TC0100003138.mm.2	NM_019645 // Pkp1 // plakophilin 1 // 1|1 E4 // 18772 /// ENSMUST00000027667 // Pkp1 //	Pkp1	NM_019645	0.0869895	0.0446394	1.28523	1.28523	Low-low up vs Control	2.43986	0.848468	3.01386	1
9260	TC0700003079.mm.2	NM_001005232 // Dbx1 // developing brain homeobox 1 // 7 B5|7 31.44 cM // 13172 /// ENS	Dbx1	NM_001005232	0.122325	0.0446838	1.26077	1.26077	Low-low up vs Control	2.11759	0.628213	2.57109	1
2411	TC0200003920.mm.2	NM_147017 // Olfr1045 // olfactory receptor 1045 // 2|2 E1 // 259019 /// ENSMUST0000009	Olfr1045	NM_147017	0.0723625	0.0448514	1.24861	1.24861	Low-low up vs Control	2.61607	0.713767	2.3646	1
10352	TC0800001494.mm.2	NM_021502 // Trappc2l // trafficking protein particle complex 2-like // 8|8 E1 // 59005	Trappc2l	NM_021502	0.00364224	0.0448779	1.14553	1.14553	Low-low up vs Control	5.77497	0.590164	0.885676	1
4662	TC0400002097.mm.2	NM_028020 // Cpsf3l // cleavage and polyadenylation specific factor 3-like // 4 E2|4 87	Cpsf3l	NM_028020	0.0106357	0.0449216	0.881465	-1.13447	Low-low down vs Control	4.56966	0.402875	0.76408	1
13072	TC0X00003416.mm.2	NM_001081565 // Ssxb8 // synovial sarcoma, X member B, breakpoint 8 // X|X A1.1 // 6310	Ssxb8	NM_001081565	0.195592	0.0449277	1.18591	1.18591	Low-low up vs Control	1.68072	0.270632	1.39552	1
10699	TC0800002707.mm.2	OTTMUST00000084581 // Ces1h // carboxylesterase 1H // 8|8 C5 // 75704 /// uc009mur.1 //	Ces1h	OTTMUST00000084581	0.100258	0.0450242	1.23232	1.23232	Low-low up vs Control	2.30505	0.557662	2.09673	1
14070	TC1000002495.mm.2	NM_025521 // 2310011J03Rik // RIKEN cDNA 2310011J03 gene // 10|10 C1 // 66374 /// ENSMU	2310011J03Rik	NM_025521	0.16555	0.0450284	1.19252	1.19252	Low-low up vs Control	1.83521	0.315437	1.48963	1
20141	TC1700000704.mm.2	NM_008027 // Flot1 // flotillin 1 // 17|17 B1 // 14251 /// ENSMUST00000001569 // Flot1	Flot1	NM_008027	0.108355	0.0450848	1.23563	1.23563	Low-low up vs Control	2.23168	0.5542	2.15222	1
8388	TC0700001385.mm.2	NM_201352 // Gdpd5 // glycerophosphodiester phosphodiesterase domain containing 5 // 7|	Gdpd5	NM_201352	0.0452355	0.0451422	1.2229	1.2229	Low-low up vs Control	3.07372	0.690835	1.94788	1
1712	TC0200001780.mm.2	NM_146125 // Itpka // inositol 1,4,5-trisphosphate 3-kinase A // 2|2 E5 // 228550 /// E	Itpka	NM_146125	0.0194367	0.0451526	1.36537	1.36537	Low-low up vs Control	3.92953	2.11561	4.66603	1
16308	TC1200001289.mm.2	NM_174885 // Adam6a // a disintegrin and metallopeptidase domain 6A // 12|12 F1 // 2384	Adam6a	NM_174885	0.100795	0.0453507	1.19921	1.19921	Low-low up vs Control	2.29999	0.422195	1.59089	1
8737	TC0700002089.mm.2	NM_001115085 // Tssc4 // tumor-suppressing subchromosomal transferable fragment 4 // 7	Tssc4	NM_001115085	0.126431	0.0455101	1.15341	1.15341	Low-low up vs Control	2.08663	0.236787	0.983477	1
6899	TC0600000834.mm.2	NM_178608 // Reep1 // receptor accessory protein 1 // 6 C1|6 32.2 cM // 52250 /// ENSMU	Reep1	NM_178608	0.108132	0.0456721	1.32987	1.32987	Low-low up vs Control	2.23362	1.01295	3.93037	1
20323	TC1700001187.mm.2	NM_001197028 // Vit // vitrin // 17|17 E3 // 74199 /// NM_028813 // Vit // vitrin // 17	Vit	NM_001197028	0.11617	0.0456834	1.39091	1.39091	Low-low up vs Control	2.16609	1.31609	5.26575	1
6398	TC0500003087.mm.2	NM_001271590 // Rpl37rt // ribosomal protein L37, retrotransposed // 5|5 55.99 cM // 10	Rpl37rt	NM_001271590	0.164175	0.0457228	0.86206	-1.16001	Low-low down vs Control	1.84296	0.226688	1.06602	1
13183	TC0Y00000203.mm.2	uc029ygc.1 // Gm20736 // predicted gene, 20736 // Y|Y A1 // 380994 /// uc029ygd.1 // Gm	Gm20736	uc029ygc.1	0.0160983	0.0457423	0.791528	-1.26338	Low-low down vs Control	4.12683	1.25956	2.64518	1
1011	TC0100003382.mm.2	NM_001038619 // Dnm3 // dynamin 3 // 1|1 H2.1 // 103967 /// NM_172646 // Dnm3 // dynami	Dnm3	NM_001038619	0.173919	0.0457592	0.732417	-1.36534	Low-low down vs Control	1.78945	0.969161	4.69384	1
1515	TC0200001227.mm.2	NM_008920 // Prg2 // proteoglycan 2, bone marrow // 2 D|2 49.45 cM // 19074 /// ENSMUST	Prg2	NM_008920	0.0188845	0.0457603	1.30519	1.30519	Low-low up vs Control	3.95954	1.5688	3.43379	1
4280	TC0400000987.mm.2	NM_001081202 // L1td1 // LINE-1 type transposase domain containing 1 // 4|4 C6 // 38159	L1td1	NM_001081202	0.0375335	0.0457667	1.36748	1.36748	Low-low up vs Control	3.25899	1.78298	4.74151	1
9743	TC0700004526.mm.2	NM_028050 // Lmntd2 // lamin tail domain containing 2 // 7|7 F5 // 72000 /// ENSMUST000	Lmntd2	NM_028050	0.00981915	0.0458167	1.17965	1.17965	Low-low up vs Control	4.65644	0.710263	1.32196	1
7974	TC0700000344.mm.2	NM_001166754 // Vmn1r157 // vomeronasal 1 receptor 157 // 7|7 A3 // 667551 /// ENSMUST0	Vmn1r157	NM_001166754	0.00353828	0.0458552	0.893226	-1.11954	Low-low down vs Control	5.80883	0.414036	0.617734	1
13900	TC1000001992.mm.2	NM_001081165 // Fam26d // family with sequence similarity 26, member D // 10|10 B1 // 2	Fam26d	NM_001081165	0.183516	0.0459176	1.21355	1.21355	Low-low up vs Control	1.73968	0.364555	1.81612	1
18399	TC1400002868.mm.2	NM_015771 // Lats2 // large tumor suppressor 2 // 14|14 C3 // 50523 /// NM_153382 // La	Lats2	NM_015771	0.183162	0.0459222	0.709091	-1.41026	Low-low down vs Control	1.74147	1.15129	5.72955	1
13844	TC1000001768.mm.2	NM_001033257 // Phactr2 // phosphatase and actin regulator 2 // 10|10 A2 // 215789 ///	Phactr2	NM_001033257	0.000910114	0.0459781	0.73046	-1.369	Low-low down vs Control	7.4784	4.12915	4.78524	1
6067	TC0500002059.mm.2	NM_001289780 // Pus7 // pseudouridylate synthase 7 homolog (S. cerevisiae) // 5|5 A3 //	Pus7	NM_001289780	0.0435661	0.0460373	0.774348	-1.29141	Low-low down vs Control	3.11088	1.13943	3.17435	1
592	TC0100001905.mm.2	NM_001289464 // Sox17 // SRY (sex determining region Y)-box 17 // 1 A1|1 1.65 cM // 206	Sox17	NM_001289464	0.192486	0.0461375	1.27605	1.27605	Low-low up vs Control	1.69552	0.56483	2.88714	1
5739	TC0500001098.mm.2	NM_026106 // Dr1 // down-regulator of transcription 1 // 5 F|5 52.82 cM // 13486 /// EN	Dr1	NM_026106	0.126713	0.0461767	0.845678	-1.18248	Low-low down vs Control	2.08454	0.328448	1.36556	1
7940	TC0700000292.mm.2	NM_175668 // Gpr4 // G protein-coupled receptor 4 // 7|7 A3 // 319197 /// ENSMUST000000	Gpr4	NM_175668	0.0374472	0.0461999	0.803393	-1.24472	Low-low down vs Control	3.26129	0.876695	2.32976	1
2718	TC0200004608.mm.2	NM_001286502 // Pdyn // prodynorphin // 2 F1|2 63.19 cM // 18610 /// NM_018863 // Pdyn	Pdyn	NM_001286502	0.130649	0.0462554	1.3082	1.3082	Low-low up vs Control	2.05589	0.832794	3.51066	1
292	TC0100000957.mm.2	NM_026321 // Fam174a // family with sequence similarity 174, member A // 1|1 D // 67698	Fam174a	NM_026321	0.0150926	0.0463157	0.817774	-1.22283	Low-low down vs Control	4.19495	0.953397	1.9697	1
6943	TC0600000962.mm.2	NM_144918 // Smyd5 // SET and MYND domain containing 5 // 6 C3|6 37.44 cM // 232187 ///	Smyd5	NM_144918	0.0131124	0.0463348	1.17466	1.17466	Low-low up vs Control	4.34447	0.632364	1.26149	1
7651	TC0600003155.mm.2	NM_001164034 // Ntf3 // neurotrophin 3 // 6 F3|6 60.45 cM // 18205 /// NM_001164035 //	Ntf3	NM_001164034	0.135658	0.0465505	0.805795	-1.24101	Low-low down vs Control	2.0207	0.530324	2.27453	1
753	TC0100002552.mm.2	NM_001005423 // Mreg // melanoregulin // 1|1 C3 // 381269 /// ENSMUST00000048860 // Mre	Mreg	NM_001005423	0.00306737	0.0465716	1.3186	1.3186	Low-low up vs Control	5.97681	2.57393	3.73232	1
12868	TC0X00002706.mm.2	NM_028303 // Pdzd11 // PDZ domain containing 11 // X|X C3 // 72621 /// ENSMUST000000158	Pdzd11	NM_028303	0.0438866	0.0468459	0.840009	-1.19046	Low-low down vs Control	3.10363	0.532561	1.48714	1
180	TC0100000637.mm.2	NM_001081456 // Plcd4 // phospholipase C, delta 4 // 1 C3|1 38.54 cM // 18802 /// NM_14	Plcd4	NM_001081456	0.0583095	0.046847	0.835069	-1.19751	Low-low down vs Control	2.82492	0.518094	1.58947	1
10420	TC0800001728.mm.2	NM_025768 // Grtp1 // GH regulated TBC protein 1 // 8|8 A1.1 // 66790 /// ENSMUST000001	Grtp1	NM_025768	0.141733	0.0468777	0.756886	-1.3212	Low-low down vs Control	1.97979	0.867414	3.79717	1
7268	TC0600001942.mm.2	NM_172535 // Iqub // IQ motif and ubiquitin domain containing // 6|6 A3.1 // 214704 ///	Iqub	NM_172535	0.0315529	0.0470831	0.869674	-1.14986	Low-low down vs Control	3.43316	0.378787	0.95621	1
13706	TC1000001285.mm.2	ENSMUST00000171120 // Gm5428 // predicted gene 5428 [Source:MGI Symbol;Acc:MGI:3647789]	Gm5428	ENSMUST00000171120	0.141538	0.0471018	0.854214	-1.17067	Low-low down vs Control	1.98108	0.278386	1.21786	1
17132	TC1300001674.mm.2	NM_009513 // Nrsn1 // neurensin 1 // 13|13 A3.1 // 22360 /// ENSMUST00000057866 // Nrsn	Nrsn1	NM_009513	0.036703	0.0471244	1.32266	1.32266	Low-low up vs Control	3.28134	1.4526	3.83661	1
14306	TC1000003204.mm.2	NM_146677 // Olfr825 // olfactory receptor 825 // 10|10 D3 // 258672 /// ENSMUST0000007	Olfr825	NM_146677	0.00340143	0.04717	1.13541	1.13541	Low-low up vs Control	5.85505	0.53475	0.791538	1
18662	TC1500000907.mm.2	NM_001164593 // Pdzrn4 // PDZ domain containing RING finger 4 // 15|15 E3 // 239618 ///	Pdzrn4	NM_001164593	0.0242819	0.0472049	1.19621	1.19621	Low-low up vs Control	3.6996	0.672721	1.57591	1
20400	TC1700001465.mm.2	NM_199252 // Unc93a // unc-93 homolog A (C. elegans) // 17 A1|17 8.78 cM // 381058 ///	Unc93a	NM_199252	0.0391514	0.0473097	0.803705	-1.24424	Low-low down vs Control	3.21692	0.871156	2.34697	1
18479	TC1500000353.mm.2	NM_138674 // Pkhd1l1 // polycystic kidney and hepatic disease 1-like 1 // 15|15 B3 // 1	Pkhd1l1	NM_138674	0.135185	0.0473581	1.19765	1.19765	Low-low up vs Control	2.02396	0.373566	1.59962	1
5009	TC0400003341.mm.2	NM_177670 // Tmem69 // transmembrane protein 69 // 4|4 D1 // 230657 /// ENSMUST00000069	Tmem69	NM_177670	0.0158153	0.0473654	0.854572	-1.17018	Low-low down vs Control	4.14553	0.580941	1.21452	1
6912	TC0600000875.mm.2	NM_011036 // Reg3b // regenerating islet-derived 3 beta // 6|6 C // 18489 /// ENSMUST00	Reg3b	NM_011036	0.20355	0.047502	1.31337	1.31337	Low-low up vs Control	1.64385	0.694013	3.65896	1
10628	TC0800002512.mm.2	NM_001191004 // Lsm6 // LSM6 homolog, U6 small nuclear RNA associated (S. cerevisiae) /	Lsm6	NM_001191004	0.141669	0.0477129	0.852072	-1.17361	Low-low down vs Control	1.98021	0.288914	1.26448	1
3682	TC0300002241.mm.2	NM_029797 // Mnd1 // meiotic nuclear divisions 1 homolog (S. cerevisiae) // 3|3 F1 // 7	Mnd1	NM_029797	0.0445871	0.0477543	0.852154	-1.1735	Low-low down vs Control	3.08798	0.450176	1.26346	1
5898	TC0500001572.mm.2	NM_001190437 // Abhd11 // abhydrolase domain containing 11 // 5|5 G2 // 68758 /// NM_14	Abhd11	NM_001190437	0.110444	0.0478503	0.849592	-1.17704	Low-low down vs Control	2.21367	0.335292	1.31269	1
8143	TC0700000678.mm.2	NM_172298 // Tshz3 // teashirt zinc finger family member 3 // 7|7 B2 // 243931 /// ENSM	Tshz3	NM_172298	0.058522	0.0478901	0.801707	-1.24734	Low-low down vs Control	2.82139	0.785962	2.4143	1
3686	TC0300002250.mm.2	NM_001040461 // Dear1 // dual endothelin 1/angiotensin II receptor 1 // 3|3 F1 // 65436	Dear1	NM_001040461	0.168288	0.0479067	1.20136	1.20136	Low-low up vs Control	1.81998	0.349376	1.66371	1
14552	TC1100000717.mm.2	NM_026035 // Mrpl55 // mitochondrial ribosomal protein L55 // 11|11 B2 // 67212 /// ENS	Mrpl55	NM_026035	0.161305	0.0480401	0.850617	-1.17562	Low-low down vs Control	1.85934	0.277981	1.29571	1
11092	TC0900000440.mm.2	NM_146610 // Olfr972 // olfactory receptor 972 // 9|9 A5-B // 258603 /// ENSMUST0000007	Olfr972	NM_146610	0.110708	0.0480726	1.18031	1.18031	Low-low up vs Control	2.21142	0.347209	1.36073	1
3918	TC0300002818.mm.2	NR_038029 // 1700061I17Rik // RIKEN cDNA 1700061I17 gene // 3|3 G1 // 433646 /// uc029u	1700061I17Rik	NR_038029	0.0598964	0.0481512	1.25027	1.25027	Low-low up vs Control	2.79882	0.798344	2.47211	1
1276	TC0200000405.mm.2	NM_175286 // Tprn // taperin // 2|2 A3 // 97031 /// ENSMUST00000114336 // Tprn // taper	Tprn	NM_175286	0.174904	0.0481523	1.30267	1.30267	Low-low up vs Control	1.78422	0.713234	3.46447	1
1588	TC0200001335.mm.2	NM_207140 // Olfr1212 // olfactory receptor 1212 // 2|2 E1 // 258241 /// ENSMUST0000005	Olfr1212	NM_207140	0.148925	0.048177	1.15575	1.15575	Low-low up vs Control	1.93364	0.231684	1.03842	1
2496	TC0200004039.mm.2	NM_146899 // Olfr1219 // olfactory receptor 1219 // 2|2 E1 // 258901 /// ENSMUST0000009	Olfr1219	NM_146899	0.222191	0.04839	1.20546	1.20546	Low-low up vs Control	1.56295	0.312743	1.73418	1
12008	TC0900003078.mm.2	NM_177598 // Fbxw13 // F-box and WD-40 domain protein 13 // 9|9 F2 // 211305 /// ENSMUS	Fbxw13	NM_177598	0.0912035	0.0484663	1.21694	1.21694	Low-low up vs Control	2.39483	0.529411	1.91589	1
19281	TC1600000291.mm.2	NM_145632 // Polr2h // polymerase (RNA) II (DNA directed) polypeptide H // 16|16 B1 //	Polr2h	NM_145632	0.0196153	0.0485098	0.840578	-1.18966	Low-low down vs Control	3.92001	0.678287	1.49961	1
9099	TC0700002777.mm.2	NM_001033316 // Ffar3 // free fatty acid receptor 3 // 7|7 B1 // 233080 /// ENSMUST0000	Ffar3	NM_001033316	0.105171	0.0485331	0.759217	-1.31715	Low-low down vs Control	2.25983	0.98404	3.7739	1
22086	TC1900001742.mm.2	NM_029648 // Fam204a // family with sequence similarity 204, member A // 19 D3|19 56.52	Fam204a	NM_029648	0.00231376	0.0485398	0.86229	-1.1597	Low-low down vs Control	6.31355	0.795397	1.09185	1
14091	TC1000002520.mm.2	NM_001038655 // Gng7 // guanine nucleotide binding protein (G protein), gamma 7 // 10 C	Gng7	NM_001038655	0.0931797	0.0485547	1.23402	1.23402	Low-low up vs Control	2.37447	0.602588	2.19941	1
4212	TC0400000650.mm.2	NM_001099323 // Zkscan16 // zinc finger with KRAB and SCAN domains 16 // 4|4 B3 // 1000	Zkscan16	NM_001099323	0.036033	0.048627	1.25274	1.25274	Low-low up vs Control	3.29976	0.962294	2.52742	1
12988	TC0X00003209.mm.2	NM_175429 // Kctd12b // potassium channel tetramerisation domain containing 12b // X|X	Kctd12b	NM_175429	0.0632815	0.0487436	0.826547	-1.20985	Low-low down vs Control	2.74549	0.572896	1.80846	1
8646	TC0700001913.mm.2	NM_019564 // Htra1 // HtrA serine peptidase 1 // 7|7 F3 // 56213 /// ENSMUST00000006367	Htra1	NM_019564	0.0949969	0.0487822	1.22924	1.22924	Low-low up vs Control	2.35613	0.577331	2.12362	1
10492	TC0800001963.mm.2	NR_033590 // Gm8096 // 3-phosphoglycerate dehydrogenase pseudogene // 8 A2|8 // 666422	Gm8096	NR_033590	0.0626643	0.0488081	1.33526	1.33526	Low-low up vs Control	2.75499	1.32508	4.16845	1
15086	TC1100002044.mm.2	NM_153545 // Lrrc45 // leucine rich repeat containing 45 // 11|11 E2 // 217366 /// ENSM	Lrrc45	NM_153545	0.0704833	0.0489042	0.835662	-1.19666	Low-low down vs Control	2.6414	0.490287	1.60868	1
1807	TC0200002052.mm.2	NM_007553 // Bmp2 // bone morphogenetic protein 2 // 2 F2|2 65.21 cM // 12156 /// ENSMU	Bmp2	NM_007553	0.25013	0.0489708	0.754297	-1.32574	Low-low down vs Control	1.45373	0.666038	3.97071	1
22112	TC1_GL456221_random00000019.mm.2	NM_033616 // Csprs // component of Sp100-rs // 8 B1.3|1 // 114564 /// uc009oae.1 // Csp	Csprs	NM_033616	0.117984	0.0489786	0.802118	-1.2467	Low-low down vs Control	2.15152	0.602843	2.42835	1
1720	TC0200001801.mm.2	NM_175285 // Tmem62 // transmembrane protein 62 // 2|2 E5 // 96957 /// ENSMUST000000675	Tmem62	NM_175285	0.103407	0.0490238	0.860001	-1.16279	Low-low down vs Control	2.2758	0.298465	1.13661	1
16890	TC1300000795.mm.2	ENSMUST00000081471 // Gm10139 // predicted gene 10139 [Source:MGI Symbol;Acc:MGI:364281	Gm10139	ENSMUST00000081471	0.0181759	0.0492444	0.880594	-1.1356	Low-low down vs Control	3.99946	0.373626	0.809631	1
8565	TC0700001721.mm.2	NM_145586 // Tmem159 // transmembrane protein 159 // 7|7 F2 // 233806 /// ENSMUST000000	Tmem159	NM_145586	0.112677	0.0492962	0.772929	-1.29378	Low-low down vs Control	2.19481	0.841663	3.32348	1
13698	TC1000001249.mm.2	NM_001270898 // Gm21293 // predicted gene, 21293 // 10|10 // 100861880 /// ENSMUST00000	Gm21293	NM_001270898	0.0838356	0.049372	1.20509	1.20509	Low-low up vs Control	2.47507	0.49826	1.7447	1
10647	TC0800002565.mm.2	NM_016671 // Il27ra // interleukin 27 receptor, alpha // 8|8 C3 // 50931 /// ENSMUST000	Il27ra	NM_016671	0.0847555	0.0495283	0.824885	-1.21229	Low-low down vs Control	2.46466	0.529152	1.8607	1
11073	TC0900000420.mm.2	NM_146783 // Olfr26 // olfactory receptor 26 // 9|9 A5.1 // 18324 /// ENSMUST0000010487	Olfr26	NM_146783	0.099553	0.0497704	1.25734	1.25734	Low-low up vs Control	2.31173	0.703889	2.63888	1
7288	TC0600002002.mm.2	NM_031998 // Cep41 // centrosomal protein 41 // 6|6 A3.3 // 83922 /// ENSMUST0000003181	Cep41	NM_031998	0.23662	0.0498947	1.20917	1.20917	Low-low up vs Control	1.50492	0.3156	1.81751	1
21922	TC1900001175.mm.2	NM_146700 // Olfr1453 // olfactory receptor 1453 // 19|19 C1 // 258695 /// ENSMUST00000	Olfr1453	NM_146700	0.213756	0.0500008	1.24635	1.24635	Low-low up vs Control	1.59867	0.451147	2.44575	1
17905	TC1400001418.mm.2	ENSMUST00000166618 // Gm6356 // predicted gene 6356 [Source:MGI Symbol;Acc:MGI:3646390]	Gm6356	ENSMUST00000166618	0.0783406	0.0500494	1.24545	1.24545	Low-low up vs Control	2.53989	0.712415	2.43092	1
853	TC0100002859.mm.2	NM_028942 // Slco6c1 // solute carrier organic anion transporter family, member 6c1 //	Slco6c1	NM_028942	0.0967018	0.0500683	0.849484	-1.17719	Low-low down vs Control	2.33926	0.36245	1.34283	1
21023	TC1800000363.mm.2	NM_053133 // Pcdhb8 // protocadherin beta 8 // 18|18 B3 // 93879 /// ENSMUST00000051163	Pcdhb8	NM_053133	0.200504	0.0502144	1.23235	1.23235	Low-low up vs Control	1.65778	0.421919	2.20574	1
20198	TC1700000816.mm.2	NM_001038500 // Esp1 // exocrine gland secreted peptide 1 // 17|17 B2 // 619517 /// ENS	Esp1	NM_001038500	0.162194	0.050224	0.820354	-1.21899	Low-low down vs Control	1.85423	0.42397	1.98163	1
8181	TC0700000779.mm.2	NM_019928 // Klk4 // kallikrein related-peptidase 4 (prostase, enamel matrix, prostate)	Klk4	NM_019928	0.0895573	0.0502719	0.823733	-1.21399	Low-low down vs Control	2.41216	0.529117	1.90107	1
11562	TC0900001817.mm.2	NM_146525 // Olfr847 // olfactory receptor 847 // 9|9 A2-A5 // 258518 /// ENSMUST000000	Olfr847	NM_146525	0.0528625	0.0503891	1.15394	1.15394	Low-low up vs Control	2.9206	0.349685	1.03766	1
19792	TC1600002022.mm.2	NM_133359 // Krtap19-9b // keratin associated protein 19-9B // 16|16 C3.3 // 170939 ///	Krtap19-9b	NM_133359	0.108231	0.0504026	0.802296	-1.24642	Low-low down vs Control	2.23276	0.632797	2.45626	1
15951	TC1100004299.mm.2	NM_001243584 // Mif4gd // MIF4G domain containing // 11|11 E2 // 69674 /// NM_001243586	Mif4gd	NM_001243584	0.248636	0.0504837	1.30654	1.30654	Low-low up vs Control	1.45925	0.609832	3.62187	1
13296	TC0Y00000548.mm.2	uc029ygu.1 // Sly // Sycp3 like Y-linked // Y|Y C2 // 382301	Sly	uc029ygu.1	0.174658	0.0505512	0.820377	-1.21895	Low-low down vs Control	1.78552	0.409397	1.98716	1
11039	TC0900000381.mm.2	NM_146419 // Olfr883 // olfactory receptor 883 // 9|9 A5 // 258414 /// ENSMUST000000729	Olfr883	NM_146419	0.120047	0.0506514	1.2529	1.2529	Low-low up vs Control	2.13523	0.63544	2.57917	1
4407	TC0400001356.mm.2	NM_019563 // Cited4 // Cbp/p300-interacting transactivator, with Glu/Asp-rich carboxy-t	Cited4	NM_019563	0.0371404	0.0506691	1.28231	1.28231	Low-low up vs Control	3.2695	1.18377	3.1379	1
7795	TC0600003599.mm.2	NM_001201389 // Gm11128 // predicted gene 11128 // 6|6 37.48 cM // 100504710 /// ENSMUS	Gm11128	NM_001201389	0.131405	0.0507038	1.22389	1.22389	Low-low up vs Control	2.05049	0.490225	2.072	1
3585	TC0300001864.mm.2	NM_008366 // Il2 // interleukin 2 // 3 18.3 cM|3 B-C // 16183 /// ENSMUST00000029275 //	Il2	NM_008366	0.130639	0.050734	0.831694	-1.20237	Low-low down vs Control	2.05596	0.409119	1.72459	1
1534	TC0200001260.mm.2	NM_001011852 // Olfr1029 // olfactory receptor 1029 // 2|2 D // 258154 /// ENSMUST00000	Olfr1029	NM_001011852	0.0634644	0.0509011	1.31806	1.31806	Low-low up vs Control	2.74269	1.22743	3.87858	1
85	TC0100000301.mm.2	NM_177084 // Slc9a4 // solute carrier family 9 (sodium/hydrogen exchanger), member 4 //	Slc9a4	NM_177084	0.237492	0.0509044	1.21034	1.21034	Low-low up vs Control	1.50152	0.321121	1.85349	1
836	TC0100002813.mm.2	NM_001011525 // Olfr1415 // olfactory receptor 1415 // 1|1 D // 258228 /// ENSMUST00000	Olfr1415	NM_001011525	0.142795	0.0509059	1.26862	1.26862	Low-low up vs Control	1.97283	0.655418	2.87927	1
8660	TC0700001947.mm.2	NM_178115 // Edrf1 // erythroid differentiation regulatory factor 1 // 7|7 F3 // 214764	Edrf1	NM_178115	0.119727	0.0509656	0.856655	-1.16733	Low-low down vs Control	2.13774	0.300475	1.21816	1
10383	TC0800001577.mm.2	NM_174987 // Coa6 // cytochrome c oxidase assembly factor 6 // 8|8 E2 // 67892 /// ENSM	Coa6	NM_174987	0.224408	0.0509898	0.846042	-1.18197	Low-low down vs Control	1.55379	0.255065	1.42269	1
12369	TC0X00000702.mm.2	NM_031379 // Tktl1 // transketolase-like 1 // X|X A7.3 // 83553 /// ENSMUST00000010127	Tktl1	NM_031379	0.0168173	0.0510227	1.25435	1.25435	Low-low up vs Control	4.08086	1.23118	2.61471	1
2749	TC0200004713.mm.2	NM_013822 // Jag1 // jagged 1 // 2 F3|2 67.73 cM // 16449 /// ENSMUST00000028735 // Jag	Jag1	NM_013822	0.224868	0.0511087	0.807616	-1.23821	Low-low down vs Control	1.5519	0.416564	2.32632	1
2752	TC0200004730.mm.2	NM_001033296 // Sel1l2 // sel-1 suppressor of lin-12-like 2 (C. elegans) // 2|2 F3 // 2	Sel1l2	NM_001033296	0.0132324	0.051387	0.857057	-1.16678	Low-low down vs Control	4.33474	0.607959	1.21552	1
10219	TC0800001124.mm.2	NM_009090 // Polr2c // polymerase (RNA) II (DNA directed) polypeptide C // 8|8 D1 // 20	Polr2c	NM_009090	0.0129526	0.0515126	0.853514	-1.17163	Low-low down vs Control	4.35757	0.645173	1.28317	1
8679	TC0700002001.mm.2	NM_009475 // Prap1 // proline-rich acidic protein 1 // 7|7 F5 // 22264 /// ENSMUST00000	Prap1	NM_009475	0.0288359	0.0515225	1.25088	1.25088	Low-low up vs Control	3.52426	1.04224	2.56301	1
13226	TC0Y00000270.mm.2	ENSMUST00000178428 // Gm21866 // predicted gene, 21866 [Source:MGI Symbol;Acc:MGI:54340	Gm21866	ENSMUST00000178428	0.0635586	0.0516166	1.16426	1.16426	Low-low up vs Control	2.74126	0.374562	1.1842	1
21581	TC1900000343.mm.2	ENSMUST00000112772 // Gm3443 // predicted gene 3443 [Source:MGI Symbol;Acc:MGI:3781620]	Gm3443	ENSMUST00000112772	0.224212	0.0516985	1.29069	1.29069	Low-low up vs Control	1.55459	0.598411	3.33607	1
18394	TC1400002863.mm.2	NM_024267 // Ipo4 // importin 4 // 14 C3|14 28.19 cM // 75751 /// ENSMUST00000047131 //	Ipo4	NM_024267	0.169045	0.0517974	0.826757	-1.20955	Low-low down vs Control	1.81582	0.388863	1.85599	1
8883	TC0700002421.mm.2	NM_001146005 // C5ar2 // complement component 5a receptor 2 // 7|7 A2 // 319430 /// NM_	C5ar2	NM_001146005	0.027548	0.0519063	0.84205	-1.18758	Low-low down vs Control	3.57068	0.625055	1.51712	1
6331	TC0500002919.mm.2	NM_011578 // Tgfbr3 // transforming growth factor, beta receptor III // 5|5 E5 // 21814	Tgfbr3	NM_011578	0.224507	0.0519521	0.755805	-1.32309	Low-low down vs Control	1.55338	0.721479	4.02529	1
17902	TC1400001415.mm.2	ENSMUST00000171987 // Gm8050 // predicted gene 8050 [Source:MGI Symbol;Acc:MGI:3779779]	Gm8050	ENSMUST00000171987	0.0779897	0.051968	0.822321	-1.21607	Low-low down vs Control	2.54419	0.576998	1.96551	1
13527	TC1000000751.mm.2	NR_045882 // Gm10787 // predicted gene 10787 // --- // 100038479 /// uc007fvb.1 // Gm10	Gm10787	NR_045882	0.188474	0.0520368	1.20525	1.20525	Low-low up vs Control	1.715	0.354451	1.7912	1
16901	TC1300000833.mm.2	NM_001001185 // BC048507 // cDNA sequence BC048507 // 13|13 B3 // 408058 /// ENSMUST000	BC048507	NM_001001185	0.179895	0.0521011	0.821155	-1.2178	Low-low down vs Control	1.75814	0.405026	1.99656	1
12394	TC0X00000808.mm.2	NM_007868 // Dmd // dystrophin, muscular dystrophy // X 38.38 cM|X C // 13405 /// ENSMU	Dmd	NM_007868	0.216428	0.0521486	0.76433	-1.30834	Low-low down vs Control	1.5872	0.680526	3.71591	1
18481	TC1500000356.mm.2	NR_033609 // A930017M01Rik // Smg-5 homolog, nonsense mediated mRNA decay factor pseudo	A930017M01Rik	NR_033609	0.0551925	0.0522576	1.16502	1.16502	Low-low up vs Control	2.87846	0.399013	1.20138	1
13397	TC1000000299.mm.2	NM_030203 // Tspyl4 // TSPY-like 4 // 10 B1|10 18.85 cM // 72480 /// ENSMUST00000047935	Tspyl4	NM_030203	0.0592637	0.0522598	1.4504	1.4504	Low-low up vs Control	2.80914	2.30793	7.12034	1
15586	TC1100003564.mm.2	NM_027984 // Epn3 // epsin 3 // 11|11 C // 71889 /// ENSMUST00000010224 // Epn3 // epsi	Epn3	NM_027984	0.0665845	0.0523058	0.85788	-1.16566	Low-low down vs Control	2.69628	0.376632	1.21061	1
14327	TC1000003231.mm.2	NM_001103365 // Vmn2r86 // vomeronasal 2, receptor 86 // 10|10 D3 // 625109 /// ENSMUST	Vmn2r86	NM_001103365	0.0102872	0.0523778	0.842105	-1.1875	Low-low down vs Control	4.6058	0.809122	1.52251	1
596	TC0100001932.mm.2	NM_027671 // Sntg1 // syntrophin, gamma 1 // 1|1 A1-A2 // 71096 /// ENSMUST00000115484	Sntg1	NM_027671	0.154666	0.0523852	0.801507	-1.24765	Low-low down vs Control	1.89842	0.552892	2.52406	1
14621	TC1100000899.mm.2	NM_009497 // Vamp2 // vesicle-associated membrane protein 2 // 11|11 B3 // 22318 /// EN	Vamp2	NM_009497	0.0740287	0.0524584	0.892083	-1.12097	Low-low down vs Control	2.59419	0.201388	0.672795	1
6229	TC0500002633.mm.2	NM_019515 // Nmu // neuromedin U // 5|5 C3.3 // 56183 /// ENSMUST00000031146 // Nmu //	Nmu	NM_019515	0.227016	0.0524718	1.14799	1.14799	Low-low up vs Control	1.54313	0.174982	0.982749	1
1623	TC0200001441.mm.2	NM_023850 // Chst1 // carbohydrate (keratan sulfate Gal-6) sulfotransferase 1 // 2|2 D-	Chst1	NM_023850	0.0735815	0.0525367	1.22008	1.22008	Low-low up vs Control	2.60001	0.612847	2.04281	1
7291	TC0600002008.mm.2	NM_001135093 // Klf14 // Kruppel-like factor 14 // 6|6 A3.3 // 619665 /// ENSMUST000001	Klf14	NM_001135093	0.0521302	0.0525547	1.21961	1.21961	Low-low up vs Control	2.93426	0.68908	2.03528	1
4504	TC0400001633.mm.2	NM_001039677 // Slc30a2 // solute carrier family 30 (zinc transporter), member 2 // 4 D	Slc30a2	NM_001039677	0.069233	0.0525686	1.35607	1.35607	Low-low up vs Control	2.65864	1.46982	4.79132	1
20654	TC1700002071.mm.2	NM_008204 // H2-M2 // histocompatibility 2, M region locus 2 // 17 B1|17 19.16 cM // 14	H2-M2	NM_008204	0.264158	0.0525864	0.74831	-1.33634	Low-low down vs Control	1.40343	0.703123	4.34202	1
4580	TC0400001847.mm.2	NM_001085541 // Gm13128 // predicted gene 13128 // 4|4 E1 // 626995 /// ENSMUST00000105	Gm13128	NM_001085541	0.151327	0.0526897	0.861859	-1.16028	Low-low down vs Control	1.91874	0.252966	1.14261	1
20109	TC1700000647.mm.2	NM_001045863 // Nelfe // negative elongation factor complex member E, Rdbp // 17 B1|17	Nelfe	NM_001045863	0.146809	0.0527506	0.87367	-1.1446	Low-low down vs Control	1.94697	0.211954	0.943482	1
10770	TC0800002918.mm.2	NM_011998 // Chst4 // carbohydrate (chondroitin 6/keratan) sulfotransferase 4 // 8|8 E1	Chst4	NM_011998	0.107154	0.0528511	1.19479	1.19479	Low-low up vs Control	2.24219	0.424283	1.63997	1
16816	TC1300000555.mm.2	NM_007526 // Barx1 // BarH-like homeobox 1 // 13 A5|13 24.9 cM // 12022 /// ENSMUST0000	Barx1	NM_007526	0.0879329	0.0529557	1.32364	1.32364	Low-low up vs Control	2.42958	1.14214	4.07418	1
18495	TC1500000407.mm.2	NM_001081396 // Tbc1d31 // TBC1 domain family, member 31 // 15|15 D1 // 210544 /// NM_0	Tbc1d31	NM_001081396	0.153626	0.0531024	1.14132	1.14132	Low-low up vs Control	1.9047	0.199277	0.906741	1
4116	TC0400000351.mm.2	NM_011463 // Spink4 // serine peptidase inhibitor, Kazal type 4 // 4|4 A // 20731 /// E	Spink4	NM_011463	0.0908221	0.0531183	1.36025	1.36025	Low-low up vs Control	2.39882	1.35981	4.91285	1
20962	TC1800000163.mm.2	NM_019706 // Rnf138 // ring finger protein 138 // 18|18 A2 // 56515 /// NM_207623 // Rn	Rnf138	NM_019706	0.023026	0.0531461	0.816358	-1.22495	Low-low down vs Control	3.75416	0.925813	2.13728	1
14688	TC1100001019.mm.2	NM_001001445 // Trpv1 // transient receptor potential cation channel, subfamily V, memb	Trpv1	NM_001001445	0.0577493	0.0532243	1.2621	1.2621	Low-low up vs Control	2.83432	0.920599	2.81497	1
14993	TC1100001780.mm.2	NM_029467 // Tcam1 // testicular cell adhesion molecule 1 // 11 E1|11 68.89 cM // 75870	Tcam1	NM_029467	0.164278	0.0532826	1.21016	1.21016	Low-low up vs Control	1.84237	0.402057	1.89131	1
22073	TC1900001694.mm.2	NM_001033573 // Zdhhc6 // zinc finger, DHHC domain containing 6 // 19|19 D2 // 66980 //	Zdhhc6	NM_001033573	0.133261	0.0533015	0.879161	-1.13745	Low-low down vs Control	2.03737	0.202702	0.862266	1
20496	TC1700001677.mm.2	NM_026633 // Fam195a // family with sequence similarity 195, member A // 17|17 B1 // 68	Fam195a	NM_026633	0.242746	0.0533269	0.823732	-1.21399	Low-low down vs Control	1.48135	0.334198	1.95523	1
16858	TC1300000668.mm.2	NM_146045 // B4galt7 // xylosylprotein beta1,4-galactosyltransferase, polypeptide 7 (ga	B4galt7	NM_146045	0.0828771	0.0533388	1.21449	1.21449	Low-low up vs Control	2.48605	0.563325	1.96382	1
15532	TC1100003396.mm.2	NM_013653 // Ccl5 // chemokine (C-C motif) ligand 5 // 11 C|11 50.66 cM // 20304 /// EN	Ccl5	NM_013653	0.143913	0.0533605	1.21729	1.21729	Low-low up vs Control	1.96555	0.456071	2.01095	1
1255	TC0200000354.mm.2	NM_019501 // Pdss1 // prenyl (solanesyl) diphosphate synthase, subunit 1 // 2|2 A3 // 5	Pdss1	NM_019501	0.0104256	0.0533827	0.807674	-1.23812	Low-low down vs Control	4.59129	1.25744	2.37359	1
2588	TC0200004264.mm.2	NM_009037 // Rcn1 // reticulocalbin 1 // 2 E3|2 55.18 cM // 19672 /// ENSMUST0000000612	Rcn1	NM_009037	0.0869669	0.0535943	0.834095	-1.1989	Low-low down vs Control	2.4401	0.482962	1.71537	1
20738	TC1700002281.mm.2	NM_172497 // Efhb // EF hand domain family, member B // 17|17 C // 211482 /// ENSMUST00	Efhb	NM_172497	0.251311	0.0536624	1.21803	1.21803	Low-low up vs Control	1.44938	0.339331	2.02905	1
8174	TC0700000772.mm.2	NM_001177373 // Klk11 // kallikrein related-peptidase 11 // 7|7 B4 // 56538 /// NM_0199	Klk11	NM_001177373	0.118333	0.0537704	1.19507	1.19507	Low-low up vs Control	2.14875	0.411054	1.65793	1
22024	TC1900001527.mm.2	NM_001164311 // Loxl4 // lysyl oxidase-like 4 // 19|19 D1 // 67573 /// NM_053083 // Lox	Loxl4	NM_001164311	0.210003	0.0540671	1.42776	1.42776	Low-low up vs Control	1.61502	1.23702	6.63818	1
13962	TC1000002239.mm.2	NM_009163 // Sgpl1 // sphingosine phosphate lyase 1 // 10 B4|10 32.14 cM // 20397 /// E	Sgpl1	NM_009163	0.00270062	0.0540768	1.10616	1.10616	Low-low up vs Control	6.12805	0.376846	0.532959	1
16887	TC1300000787.mm.2	NM_146819 // Olfr466 // olfactory receptor 466 // 13|13 C1 // 258816 /// ENSMUST0000005	Olfr466	NM_146819	0.13303	0.0541243	0.840719	-1.18946	Low-low down vs Control	2.03899	0.370897	1.57649	1
10163	TC0800000960.mm.2	ENSMUST00000098571 // G430095P16Rik // RIKEN cDNA G430095P16 gene [Source:MGI Symbol;Ac	G430095P16Rik	ENSMUST00000098571	0.0474879	0.0541373	1.31259	1.31259	Low-low up vs Control	3.02582	1.353	3.87533	1
8020	TC0700000407.mm.2	NM_175436 // Zfp526 // zinc finger protein 526 // 7|7 A3 // 210172 /// ENSMUST000000556	Zfp526	NM_175436	0.0420919	0.0543332	0.808809	-1.23639	Low-low down vs Control	3.14497	0.857315	2.36252	1
1472	TC0200001053.mm.2	NM_001164791 // Zak // sterile alpha motif and leucine zipper containing kinase AZK //	Zak	NM_001164791	0.199562	0.0544541	0.825009	-1.21211	Low-low down vs Control	1.66214	0.372759	1.94363	1
14259	TC1000003143.mm.2	NM_001136237 // Slc39a5 // solute carrier family 39 (metal ion transporter), member 5 /	Slc39a5	NM_001136237	0.0650365	0.0544698	1.22152	1.22152	Low-low up vs Control	2.71901	0.659895	2.10337	1
2158	TC0200003139.mm.2	NM_026415 // Cysrt1 // cysteine rich tail 1 // 2|2 A3 // 67859 /// ENSMUST00000043379 /	Cysrt1	NM_026415	0.107608	0.054527	1.34905	1.34905	Low-low up vs Control	2.2382	1.2168	4.71166	1
4330	TC0400001151.mm.2	NM_011015 // Orc1 // origin recognition complex, subunit 1 // 4|4 D // 18392 /// ENSMUS	Orc1	NM_011015	0.0409451	0.0545573	0.882432	-1.13323	Low-low down vs Control	3.17238	0.301053	0.82245	1
18244	TC1400002302.mm.2	NM_021475 // Adamdec1 // ADAM-like, decysin 1 // 14|14 D2 // 58860 /// ENSMUST000000226	Adamdec1	NM_021475	0.176704	0.0545756	0.812812	-1.2303	Low-low down vs Control	1.77473	0.462531	2.25871	1
20355	TC1700001313.mm.2	NM_008628 // Msh2 // mutS homolog 2 (E. coli) // 17 E4|17 57.87 cM // 17685 /// ENSMUST	Msh2	NM_008628	0.276882	0.0545912	1.12024	1.12024	Low-low up vs Control	1.36007	0.106397	0.677987	1
2041	TC0200002709.mm.2	NM_001099328 // Zfp831 // zinc finger protein 831 // 2|2 H4 // 100043757 /// ENSMUST000	Zfp831	NM_001099328	0.034078	0.0548427	0.852917	-1.17245	Low-low down vs Control	3.35568	0.516546	1.33407	1
16984	TC1300001190.mm.2	NM_025447 // Dimt1 // DIM1 dimethyladenosine transferase 1-like (S. cerevisiae) // 13|1	Dimt1	NM_025447	0.13711	0.054881	0.858695	-1.16456	Low-low down vs Control	2.01075	0.283903	1.22367	1
7955	TC0700000318.mm.2	NM_001166750 // Vmn1r143 // vomeronasal 1 receptor 143 // 7|7 A3 // 667469 /// NM_00116	Vmn1r143	NM_001166750	0.133162	0.0549195	1.15317	1.15317	Low-low up vs Control	2.03806	0.251913	1.07124	1
8208	TC0700000814.mm.2	NM_029317 // Izumo2 // IZUMO family member 2 // 7|7 B2 // 75510 /// ENSMUST00000085422	Izumo2	NM_029317	0.0376481	0.055076	1.38095	1.38095	Low-low up vs Control	3.25595	2.0672	5.50246	1
12812	TC0X00002453.mm.2	NM_008062 // G6pdx // glucose-6-phosphate dehydrogenase X-linked // X 38.0 cM|X A2-A3 /	G6pdx	NM_008062	0.205079	0.0552311	1.15547	1.15547	Low-low up vs Control	1.63694	0.208619	1.10452	1
17638	TC1400000463.mm.2	ENSMUST00000164663 // Gm8220 // predicted gene 8220 [Source:MGI Symbol;Acc:MGI:3643828]	Gm8220	ENSMUST00000164663	0.181608	0.0552621	0.847511	-1.17993	Low-low down vs Control	1.74936	0.292318	1.4482	1
6752	TC0600000398.mm.2	NM_001004182 // Tmem178b // transmembrane protein 178B // 6 B1|6 // 434008 /// ENSMUST0	Tmem178b	NM_001004182	0.00279326	0.0552763	1.25125	1.25125	Low-low up vs Control	6.08786	1.86733	2.65832	1
1394	TC0200000676.mm.2	NM_146623 // Olfr357 // olfactory receptor 357 // 2|2 C1 // 258616 /// ENSMUST000000695	Olfr357	NM_146623	0.0369147	0.0554907	0.851981	-1.17374	Low-low down vs Control	3.27559	0.514133	1.36031	1
11344	TC0900001234.mm.2	NM_009034 // Rbp2 // retinol binding protein 2, cellular // 9 E3.3|9 51.37 cM // 19660	Rbp2	NM_009034	0.106617	0.0555319	1.32081	1.32081	Low-low up vs Control	2.24693	1.06443	4.10563	1
7980	TC0700000353.mm.2	NM_001166842 // Vmn1r168 // vomeronasal 1 receptor 168 // 7|7 A3 // 100043101 /// ENSMU	Vmn1r168	NM_001166842	0.108451	0.0555397	0.84897	-1.1779	Low-low down vs Control	2.23084	0.365956	1.42171	1
1331	TC0200000517.mm.2	NM_028923 // Gle1 // GLE1 RNA export mediator (yeast) // 2|2 B // 74412 /// ENSMUST0000	Gle1	NM_028923	0.18248	0.0556019	1.16184	1.16184	Low-low up vs Control	1.74492	0.240402	1.19402	1
22075	TC1900001705.mm.2	NM_018831 // Dclre1a // DNA cross-link repair 1A, PSO2 homolog (S. cerevisiae) // 19|19	Dclre1a	NM_018831	0.14519	0.0557312	0.755132	-1.32427	Low-low down vs Control	1.95731	0.946395	4.19049	1
12027	TC0900003115.mm.2	NM_183276 // Nbeal2 // neurobeachin-like 2 // 9|9 F2 // 235627 /// NR_106186 // Mir8107	Nbeal2	NM_183276	0.189408	0.0558272	1.33811	1.33811	Low-low up vs Control	1.71043	0.890151	4.51036	1
15428	TC1100003122.mm.2	NM_134022 // 6330403K07Rik // RIKEN cDNA 6330403K07 gene // 11|11 B4 // 103712 /// BC06	6330403K07Rik	NM_134022	0.127443	0.0558742	1.29929	1.29929	Low-low up vs Control	2.07916	0.874696	3.64604	1
12175	TC0X00000138.mm.2	NM_001025260 // Gm14484 // predicted gene 14484 // X A1.1|X // 547160 /// ENSMUST000001	Gm14484	NM_001025260	0.177412	0.0558819	1.24218	1.24218	Low-low up vs Control	1.77102	0.511223	2.50172	1
1742	TC0200001859.mm.2	NM_001162503 // Sqrdl // sulfide quinone reductase-like (yeast) // 2|2 F2 // 59010 ///	Sqrdl	NM_001162503	0.142808	0.0559082	1.22168	1.22168	Low-low up vs Control	1.97274	0.485527	2.13302	1
1110	TC0100003662.mm.2	NM_001163290 // Adck3 // aarF domain containing kinase 3 // 1|1 H4 // 67426 /// NM_0233	Adck3	NM_001163290	0.0123951	0.0559365	1.44998	1.44998	Low-low up vs Control	4.40466	3.73386	7.34679	1
12194	TC0X00000201.mm.2	NM_021715 // Chst7 // carbohydrate (N-acetylglucosamino) sulfotransferase 7 // X|X A3.1	Chst7	NM_021715	0.269154	0.0559954	0.803732	-1.2442	Low-low down vs Control	1.38616	0.406544	2.54183	1
4767	TC0400002501.mm.2	NM_001085530_4 // Gm13298 // predicted gene 13298 (Gm13298), mRNA. // --- // --- /// EN	Gm13298	NM_001085530_4	0.225399	0.0562593	0.804283	-1.24334	Low-low down vs Control	1.54972	0.452705	2.53171	1
11527	TC0900001713.mm.2	NM_027942 // Ddi1 // DDI1, DNA-damage inducible 1, homolog 1 (S. cerevisiae) // 9|9 A1	Ddi1	NM_027942	0.0337859	0.0564104	1.21399	1.21399	Low-low up vs Control	3.36433	0.780045	2.00943	1
19996	TC1700000375.mm.2	NM_012034 // Tpsg1 // tryptase gamma 1 // 17 A3.3|17 12.53 cM // 26945 /// ENSMUST00000	Tpsg1	NM_012034	0.117235	0.0564243	1.40049	1.40049	Low-low up vs Control	2.1575	1.50942	6.06332	1
717	TC0100002383.mm.2	NM_001025378 // Orc2 // origin recognition complex, subunit 2 // 1|1 C1.3 // 18393 ///	Orc2	NM_001025378	0.172114	0.0564327	0.856343	-1.16776	Low-low down vs Control	1.79913	0.266859	1.2855	1
14128	TC1000002604.mm.2	NM_028832 // Mterf2 // mitochondrial transcription termination factor 2 // 10|10 C1 //	Mterf2	NM_028832	0.213114	0.0564419	0.817692	-1.22295	Low-low down vs Control	1.60145	0.40012	2.16536	1
21824	TC1900000996.mm.2	XM_003085380.1 // Gm19505 // PREDICTED: predicted gene, 19505 (Gm19505), mRNA. // ---	Gm19505	XM_003085380.1	0.194235	0.0564704	1.17712	1.17712	Low-low up vs Control	1.68715	0.276788	1.42182	1
3614	TC0300001996.mm.2	ENSMUST00000179544 // Gm21954 // predicted gene, 21954 [Source:MGI Symbol;Acc:MGI:54394	Gm21954	ENSMUST00000179544	0.0151959	0.0565223	1.27208	1.27208	Low-low up vs Control	4.18773	1.49687	3.09783	1
782	TC0100002618.mm.2	NM_007936 // Epha4 // Eph receptor A4 // 1 39.55 cM|1 C1-C5 // 13838 /// ENSMUST0000002	Epha4	NM_007936	0.0453524	0.0565553	1.24289	1.24289	Low-low up vs Control	3.07117	0.896472	2.52979	1
1927	TC0200002374.mm.2	NM_011171 // Procr // protein C receptor, endothelial // 2|2 H1-3 // 19124 /// ENSMUST0	Procr	NM_011171	0.123091	0.0566118	0.855964	-1.16827	Low-low down vs Control	2.11174	0.315511	1.29487	1
14340	TC1100000037.mm.2	NM_026175 // Sf3a1 // splicing factor 3a, subunit 1 // 11|11 A1 // 67465 /// ENSMUST000	Sf3a1	NM_026175	0.0812292	0.0566386	0.827526	-1.20842	Low-low down vs Control	2.50524	0.554731	1.91904	1
515	TC0100001639.mm.2	NM_146722 // Olfr429 // olfactory receptor 429 // 1|1 H4 // 258717 /// ENSMUST000000606	Olfr429	NM_146722	0.125815	0.0566854	1.26662	1.26662	Low-low up vs Control	2.0912	0.722048	2.99242	1
69	TC0100000260.mm.2	NM_026123 // Unc50 // unc-50 homolog (C. elegans) // 1|1 B // 67387 /// ENSMUST00000027	Unc50	NM_026123	0.173159	0.0567639	0.87196	-1.14684	Low-low down vs Control	1.79351	0.208235	1.00624	1
13278	TC0Y00000445.mm.2	uc029yfd.1 // Gm20823 // predicted gene, 20823 // Y|Y // 100040031	Gm20823	uc029yfd.1	0.163321	0.0567764	1.21716	1.21716	Low-low up vs Control	1.8478	0.441423	2.07039	1
20436	TC1700001574.mm.2	NM_001104573 // Vmn2r111 // vomeronasal 2, receptor 111 // 17|17 A3.3 // 210876 /// ENS	Vmn2r111	NM_001104573	0.181921	0.0567861	0.844916	-1.18355	Low-low down vs Control	1.74776	0.30704	1.52253	1
1340	TC0200000538.mm.2	NM_030137 // Cstad // CSA-conditional, T cell activation-dependent protein // 2|2 B //	Cstad	NM_030137	0.12753	0.0568101	1.43971	1.43971	Low-low up vs Control	2.07852	1.70812	7.12226	1
17815	TC1400001045.mm.2	NM_172812 // Htr2a // 5-hydroxytryptamine (serotonin) receptor 2A // 14 D2|14 39.37 cM	Htr2a	NM_172812	0.11483	0.0568457	1.22937	1.22937	Low-low up vs Control	2.177	0.574575	2.28739	1
9610	TC0700004196.mm.2	NM_001040136 // Pdzd9 // PDZ domain containing 9 // 7|7 F2 // 67983 /// NM_001040137 //	Pdzd9	NM_001040136	0.253824	0.0568936	0.783058	-1.27704	Low-low down vs Control	1.44021	0.533308	3.20924	1
10026	TC0800000571.mm.2	ENSMUST00000033963 // 4930555F03Rik // RIKEN cDNA 4930555F03 gene [Source:MGI Symbol;Ac	4930555F03Rik	ENSMUST00000033963	0.121099	0.0569483	1.29814	1.29814	Low-low up vs Control	2.12705	0.897146	3.65543	1
16459	TC1200001932.mm.2	NM_175644 // Gphb5 // glycoprotein hormone beta 5 // 12|12 C3 // 217674 /// ENSMUST0000	Gphb5	NM_175644	0.138259	0.0569727	1.17081	1.17081	Low-low up vs Control	2.00296	0.308624	1.33539	1
9905	TC0800000183.mm.2	NM_001025351 // Defb46 // defensin beta 46 // 8 A1.3|8 // 574081 /// ENSMUST00000095436	Defb46	NM_001025351	0.0726377	0.0571018	1.33434	1.33434	Low-low up vs Control	2.61242	1.34819	4.4726	1
20122	TC1700000666.mm.2	NM_178592 // Abhd16a // abhydrolase domain containing 16A // 17 B1|17 18.59 cM // 19374	Abhd16a	NM_178592	0.0154631	0.0572166	1.10906	1.10906	Low-low up vs Control	4.1693	0.277397	0.57662	1
16165	TC1200000808.mm.2	NM_001252582 // Zfp410 // zinc finger protein 410 // 12 D1|12 39.15 cM // 52708 /// NM_	Zfp410	NM_001252582	0.0570042	0.0572789	1.12147	1.12147	Low-low up vs Control	2.84697	0.232439	0.707586	1
9790	TC0700004608.mm.2	NM_001242349 // Ano1 // anoctamin 1, calcium activated chloride channel // 7|7 F5 // 10	Ano1	NM_001242349	0.181544	0.057414	1.24207	1.24207	Low-low up vs Control	1.74969	0.511409	2.53314	1
7865	TC0700000120.mm.2	NM_134206 // Vmn1r74 // vomeronasal 1 receptor 74 // 7|7 A1 // 171240 /// ENSMUST000000	Vmn1r74	NM_134206	0.0614514	0.0575028	1.16954	1.16954	Low-low up vs Control	2.77394	0.423504	1.32316	1
8967	TC0700002548.mm.2	ENSMUST00000105195 // Gm5725 // predicted gene 5725 // 7|7 A3 // 435940 /// OTTMUST0000	Gm5725	ENSMUST00000105195	0.100543	0.0576278	0.801719	-1.24732	Low-low down vs Control	2.30237	0.700678	2.63752	1
8990	TC0700002577.mm.2	NM_001166711 // Gm5725 // predicted gene 5725 // 7|7 A3 // 435940 /// NM_001166756 // G	Gm5725	NM_001166711	0.100543	0.0576278	0.801719	-1.24732	Low-low down vs Control	2.30237	0.700678	2.63752	1
7631	TC0600003114.mm.2	NM_001077705 // Ptpn6 // protein tyrosine phosphatase, non-receptor type 6 // 6 F2|6 59	Ptpn6	NM_001077705	0.130518	0.0576503	1.15891	1.15891	Low-low up vs Control	2.05683	0.278814	1.17481	1
2770	TC0200004813.mm.2	NM_019632 // Napb // N-ethylmaleimide sensitive fusion protein attachment protein beta	Napb	NM_019632	0.255749	0.0578157	0.790493	-1.26503	Low-low down vs Control	1.43325	0.494412	2.98964	1
10666	TC0800002597.mm.2	NM_008416 // Junb // jun B proto-oncogene // 8 41.41 cM|8 C2-D1 // 16477 /// ENSMUST000	Junb	NM_008416	0.126919	0.0578343	0.778663	-1.28425	Low-low down vs Control	2.08302	0.813816	3.38599	1
8650	TC0700001919.mm.2	NM_001039534 // Pstk // phosphoseryl-tRNA kinase // 7|7 F3 // 214580 /// ENSMUST0000007	Pstk	NM_001039534	0.198806	0.0579054	0.673962	-1.48376	Low-low down vs Control	1.66564	1.6198	8.4281	1
8688	TC0700002012.mm.2	NM_001011815 // Olfr533 // olfactory receptor 533 // 7|7 F4 // 258056 /// ENSMUST000000	Olfr533	NM_001011815	0.0335797	0.0580211	1.23271	1.23271	Low-low up vs Control	3.37048	0.92238	2.37176	1
1342	TC0200000543.mm.2	NM_009116 // Prrx2 // paired related homeobox 2 // 2 B|2 21.74 cM // 20204 /// ENSMUST0	Prrx2	NM_009116	0.00177615	0.0580265	1.24647	1.24647	Low-low up vs Control	6.63566	2.01383	2.63022	1
5893	TC0500001546.mm.2	NM_030719 // Gatsl2 // GATS protein-like 2 // 5|5 G1 // 80909 /// ENSMUST00000016088 //	Gatsl2	NM_030719	0.144962	0.0580382	1.26659	1.26659	Low-low up vs Control	1.95877	0.68408	3.02674	1
21949	TC1900001266.mm.2	NM_174857 // Mamdc2 // MAM domain containing 2 // 19|19 B // 71738 /// ENSMUST000000360	Mamdc2	NM_174857	0.227648	0.0580532	0.746557	-1.33948	Low-low down vs Control	1.54057	0.823076	4.63033	1
1006	TC0100003373.mm.2	NM_001195189 // 4930469G21Rik // RIKEN cDNA 4930469G21 gene // 1|1 H2.1 // 100502590 //	4930469G21Rik	NM_001195189	0.167321	0.0580538	0.848414	-1.17867	Low-low down vs Control	1.82533	0.30848	1.46466	1
2908	TC0200005186.mm.2	NM_019835 // B4galt5 // UDP-Gal:betaGlcNAc beta 1,4-galactosyltransferase, polypeptide	B4galt5	NM_019835	0.108707	0.0581032	0.715115	-1.39838	Low-low down vs Control	2.22862	1.56772	6.09657	1
862	TC0100002903.mm.2	NM_009126 // Serpinb3a // serine (or cysteine) peptidase inhibitor, clade B (ovalbumin)	Serpinb3a	NM_009126	0.247678	0.0582358	0.847212	-1.18034	Low-low down vs Control	1.46281	0.251889	1.49236	1
10712	TC0800002743.mm.2	NM_024467 // Zfp319 // zinc finger protein 319 // 8|8 D1 // 79233 /// ENSMUST0000005771	Zfp319	NM_024467	0.111737	0.058285	1.21114	1.21114	Low-low up vs Control	2.2027	0.506496	1.99284	1
11413	TC0900001409.mm.2	NM_001168371 // Usp19 // ubiquitin specific peptidase 19 // 9|9 F2 // 71472 /// NM_0011	Usp19	NM_001168371	0.127133	0.0582932	0.919923	-1.08705	Low-low down vs Control	2.08144	0.0908695	0.378362	1
7470	TC0600002574.mm.2	NM_009610 // Actg2 // actin, gamma 2, smooth muscle, enteric // 6 C3|6 35.94 cM // 1146	Actg2	NM_009610	0.287313	0.0582939	1.56057	1.56057	Low-low up vs Control	1.32597	1.64589	10.7577	1
1042	TC0100003478.mm.2	NM_030724 // Uck2 // uridine-cytidine kinase 2 // 1|1 H2.3 // 80914 /// ENSMUST00000027	Uck2	NM_030724	0.173057	0.0583463	0.824206	-1.21329	Low-low down vs Control	1.79406	0.420429	2.03099	1
5709	TC0500000985.mm.2	NM_026826 // Mrps18c // mitochondrial ribosomal protein S18C // 5|5 E3 // 68735 /// ENS	Mrps18c	NM_026826	0.0560304	0.0583859	0.854493	-1.17028	Low-low down vs Control	2.86376	0.444106	1.34401	1
9418	TC0700003860.mm.2	NM_020289 // Olfr544 // olfactory receptor 544 // 7|7 E3 // 257926 /// ENSMUST000000512	Olfr544	NM_020289	0.0189294	0.0583929	1.25635	1.25635	Low-low up vs Control	3.95707	1.29257	2.83096	1
9443	TC0700003892.mm.2	NM_147082 // Olfr609 // olfactory receptor 609 // 7|7 E3 // 259086 /// ENSMUST000000557	Olfr609	NM_147082	0.160115	0.0584135	0.80992	-1.23469	Low-low down vs Control	1.86622	0.520322	2.41636	1
9642	TC0700004293.mm.2	NM_009898 // Coro1a // coronin, actin binding protein 1A // 7 69.25 cM|7 F3 // 12721 //	Coro1a	NM_009898	0.0453355	0.058425	1.208	1.208	Low-low up vs Control	3.07154	0.688111	1.94158	1
17737	TC1400000810.mm.2	NM_023773 // Mphosph8 // M-phase phosphoprotein 8 // 14|14 C3 // 75339 /// ENSMUST00000	Mphosph8	NM_023773	0.19528	0.058461	0.847055	-1.18056	Low-low down vs Control	1.68219	0.29087	1.49857	1
3280	TC0300000849.mm.2	NM_001163098 // Tchh // trichohyalin // 3|3 F2.1 // 99681 /// ENSMUST00000064257 // Tch	Tchh	NM_001163098	0.236774	0.058493	0.849199	-1.17758	Low-low down vs Control	1.50431	0.252318	1.45365	1
18603	TC1500000726.mm.2	NM_001289711 // L3mbtl2 // l(3)mbt-like 2 (Drosophila) // 15|15 E1 // 214669 /// NM_001	L3mbtl2	NM_001289711	0.0315421	0.0586472	0.837099	-1.1946	Low-low down vs Control	3.43351	0.682358	1.72237	1
21220	TC1800001083.mm.2	NM_139143 // Slc39a6 // solute carrier family 39 (metal ion transporter), member 6 // 1	Slc39a6	NM_139143	0.0357112	0.0586495	1.29327	1.29327	Low-low up vs Control	3.30874	1.37557	3.60306	1
389	TC0100001303.mm.2	NM_009791 // Aspm // asp (abnormal spindle)-like, microcephaly associated (Drosophila)	Aspm	NM_009791	0.26834	0.0587184	0.878152	-1.13876	Low-low down vs Control	1.38895	0.147487	0.920278	1
6005	TC0500001799.mm.2	NM_009087 // Polr1d // polymerase (RNA) I polypeptide D // 5|5 G3 // 20018 /// NM_18173	Polr1d	NM_009087	0.0202053	0.0588846	0.893322	-1.11942	Low-low down vs Control	3.88922	0.311723	0.694639	1
21809	TC1900000972.mm.2	NM_023781 // 1700020D05Rik // RIKEN cDNA 1700020D05 gene // 19|19 A // 75555 /// BC0495	1700020D05Rik	NM_023781	0.179258	0.0589379	1.35114	1.35114	Low-low up vs Control	1.76142	1.00523	4.94599	1
6715	TC0600000240.mm.2	NM_146173 // Tspan33 // tetraspanin 33 // 6|6 A3.3 // 232670 /// ENSMUST00000046750 //	Tspan33	NM_146173	0.167044	0.0589395	1.23411	1.23411	Low-low up vs Control	1.82687	0.509358	2.41639	1
15294	TC1100002805.mm.2	NM_008213 // Hand1 // heart and neural crest derivatives expressed transcript 1 // 11 B	Hand1	NM_008213	0.0387229	0.0589571	1.15791	1.15791	Low-low up vs Control	3.22788	0.437297	1.17412	1
20512	TC1700001738.mm.2	NM_001013385 // Grm4 // glutamate receptor, metabotropic 4 // 17|17 A3.3 // 268934 ///	Grm4	NM_001013385	0.0348443	0.0591402	1.25649	1.25649	Low-low up vs Control	3.33337	1.09682	2.85171	1
16278	TC1200001236.mm.2	NM_001289487 // Exoc3l4 // exocyst complex component 3-like 4 // 12|12 F2 // 74190 ///	Exoc3l4	NM_001289487	0.138351	0.0592235	1.23262	1.23262	Low-low up vs Control	2.00234	0.553208	2.39444	1
11521	TC0900001675.mm.2	NM_009917 // Ccr5 // chemokine (C-C motif) receptor 5 // 9 F|9 75.05 cM // 12774 /// EN	Ccr5	NM_009917	0.158693	0.0592539	0.729668	-1.37049	Low-low down vs Control	1.87451	1.17637	5.43885	1
3580	TC0300001846.mm.2	NM_198192 // Qrfpr // pyroglutamylated RFamide peptide receptor // 3|3 B // 229214 ///	Qrfpr	NM_198192	0.0423135	0.0592561	1.34602	1.34602	Low-low up vs Control	3.13977	1.7516	4.83493	1
14692	TC1100001023.mm.2	NM_207224 // Olfr384 // olfactory receptor 384 // 11|11 B4 // 193053 /// ENSMUST0000007	Olfr384	NM_207224	0.130449	0.059275	1.40484	1.40484	Low-low up vs Control	2.05732	1.50214	6.32791	1
16356	TC1200001525.mm.2	ENSMUST00000171153 // Gm17330 // predicted gene, 17330 [Source:MGI Symbol;Acc:MGI:49369	Gm17330	ENSMUST00000171153	0.149033	0.0592908	1.25087	1.25087	Low-low up vs Control	1.93296	0.612065	2.74427	1
3906	TC0300002784.mm.2	ENSMUST00000098667 // Amy2a2 // amylase 2a2 // 3 F3|3 // 100043688 /// OTTMUST000000536	Amy2a2	ENSMUST00000098667	0.203914	0.0592923	0.473191	-2.11331	Low-low down vs Control	1.6422	5.81092	30.667	1
2722	TC0200004626.mm.2	NM_001114541 // Pced1a // PC-esterase domain containing 1A // 2|2 F1 // 319513 /// NM_1	Pced1a	NM_001114541	0.00128039	0.0593215	0.885693	-1.12906	Low-low down vs Control	7.04301	0.656011	0.807244	1
21530	TC1900000239.mm.2	NM_146414 // Olfr1431 // olfactory receptor 1431 // 19|19 C1 // 258409 /// ENSMUST00000	Olfr1431	NM_146414	0.169839	0.0595446	1.20709	1.20709	Low-low up vs Control	1.81147	0.406399	1.94435	1
16806	TC1300000523.mm.2	NM_025508 // Gmpr // guanosine monophosphate reductase // 13|13 A5 // 66355 /// ENSMUST	Gmpr	NM_025508	0.00445488	0.0595927	0.839004	-1.19189	Low-low down vs Control	5.54145	1.08191	1.69207	1
10922	TC0900000096.mm.2	NM_176836 // Fam76b // family with sequence similarity 76, member B // 9|9 A1 // 72826	Fam76b	NM_176836	0.0280106	0.0596521	0.752226	-1.32939	Low-low down vs Control	3.55375	1.8262	4.45364	1
11816	TC0900002435.mm.2	NM_001146046 // Lrrc49 // leucine rich repeat containing 49 // 9|9 B // 102747 /// NM_0	Lrrc49	NM_001146046	0.0118231	0.0597081	1.22479	1.22479	Low-low up vs Control	4.4554	1.1618	2.25994	1
13984	TC1000002287.mm.2	ENSMUST00000079279 // Gm10118 // predicted gene 10118 [Source:MGI Symbol;Acc:MGI:364234	Gm10118	ENSMUST00000079279	0.265698	0.0597482	0.868335	-1.15163	Low-low down vs Control	1.39808	0.176785	1.09589	1
7920	TC0700000261.mm.2	NM_023289 // Ceacam11 // carcinoembryonic antigen-related cell adhesion molecule 11 //	Ceacam11	NM_023289	0.0274732	0.0598923	0.90973	-1.09923	Low-low down vs Control	3.57345	0.203162	0.492728	1
18299	TC1400002515.mm.2	NM_019670 // Diaph3 // diaphanous related formin 3 // 14|14 D3 // 56419 /// ENSMUST0000	Diaph3	NM_019670	0.011363	0.0598967	1.31581	1.31581	Low-low up vs Control	4.49815	2.15224	4.14675	1
8784	TC0700002188.mm.2	NM_001166706 // Vmn1r55 // vomeronasal 1 receptor 55 // 7|7 A1 // 384522 /// ENSMUST000	Vmn1r55	NM_001166706	0.285652	0.0599204	0.849393	-1.17731	Low-low down vs Control	1.33132	0.225378	1.46717	1
10489	TC0800001954.mm.2	NM_029674 // Got1l1 // glutamic-oxaloacetic transaminase 1-like 1 // 8|8 A3 // 76615 //	Got1l1	NM_029674	0.147514	0.0600028	1.2503	1.2503	Low-low up vs Control	1.94251	0.616275	2.74956	1
21779	TC1900000916.mm.2	NM_130863 // Adrbk1 // adrenergic receptor kinase, beta 1 // 19 A|19 3.98 cM // 110355	Adrbk1	NM_130863	0.161333	0.0601097	1.11902	1.11902	Low-low up vs Control	1.85918	0.149602	0.697377	1
13971	TC1000002257.mm.2	NM_145419 // Hkdc1 // hexokinase domain containing 1 // 10|10 B4 // 216019 /// ENSMUST0	Hkdc1	NM_145419	0.0209625	0.0601339	1.38292	1.38292	Low-low up vs Control	3.85108	2.5762	5.79762	1
15018	TC1100001878.mm.2	NM_001102615 // Kif19a // kinesin family member 19A // 11|11 E2 // 286942 /// ENSMUST00	Kif19a	NM_001102615	0.0450352	0.0601779	1.20921	1.20921	Low-low up vs Control	3.0781	0.707294	1.99145	1
6880	TC0600000763.mm.2	NM_175524 // C130060K24Rik // RIKEN cDNA C130060K24 gene // 6|6 C1 // 243407 /// ENSMUS	C130060K24Rik	NM_175524	0.196254	0.0601861	1.26257	1.26257	Low-low up vs Control	1.67759	0.580653	2.99973	1
18540	TC1500000583.mm.2	NM_001195537 // Smpd5 // sphingomyelin phosphodiesterase 5 // 15|15 D3 // 100503915 ///	Smpd5	NM_001195537	0.0565436	0.0601957	1.22141	1.22141	Low-low up vs Control	2.85487	0.727263	2.20779	1
12642	TC0X00001798.mm.2	NM_001166437 // Tbc1d25 // TBC1 domain family, member 25 // X A1.1|X 3.69 cM // 209815	Tbc1d25	NM_001166437	0.0845373	0.0602055	1.24005	1.24005	Low-low up vs Control	2.46712	0.727303	2.55492	1
18597	TC1500000713.mm.2	NM_134091 // Sgsm3 // small G protein signaling modulator 3 // 15|15 E1 // 105835 /// E	Sgsm3	NM_134091	0.0956263	0.0602342	1.1709	1.1709	Low-low up vs Control	2.34987	0.372621	1.37428	1
21166	TC1800000852.mm.2	NM_001164420 // Pqlc1 // PQ loop repeat containing 1 // 18|18 E3 // 66943 /// NM_001164	Pqlc1	NM_001164420	0.118506	0.0602531	1.15074	1.15074	Low-low up vs Control	2.14737	0.269716	1.08856	1
13354	TC1000000152.mm.2	NM_001101561 // Rpl32l // ribosomal protein L32-like // 10|10 A3 // 621697	Rpl32l	NM_001101561	0.0281654	0.0603606	0.902007	-1.10864	Low-low down vs Control	3.54815	0.24066	0.587834	1
927	TC0100003113.mm.2	NM_001081307 // Ppp1r12b // protein phosphatase 1, regulatory (inhibitor) subunit 12B /	Ppp1r12b	NM_001081307	0.085703	0.0604421	0.826926	-1.2093	Low-low down vs Control	2.45406	0.56556	1.99731	1
12980	TC0X00003168.mm.2	NM_001199246 // Maged2 // melanoma antigen, family D, 2 // X|X F2 // 80884 /// NM_03070	Maged2	NM_001199246	0.0252959	0.0605311	1.19593	1.19593	Low-low up vs Control	3.65769	0.747753	1.77175	1
9146	TC0700002855.mm.2	NM_145840 // Rgs9bp // regulator of G-protein signalling 9 binding protein // 7|7 B2 //	Rgs9bp	NM_145840	0.174122	0.0605924	0.795277	-1.25742	Low-low down vs Control	1.78837	0.599542	2.90545	1
18819	TC1500001491.mm.2	NM_032000 // Trps1 // trichorhinophalangeal syndrome I (human) // 15 C|15 19.18 cM // 8	Trps1	NM_032000	0.243342	0.0606487	0.833879	-1.19922	Low-low down vs Control	1.47909	0.31203	1.82833	1
8624	TC0700001861.mm.2	NM_172748 // Fbxl19 // F-box and leucine-rich repeat protein 19 // 7|7 F3 // 233902 ///	Fbxl19	NM_172748	0.203201	0.0608028	1.27632	1.27632	Low-low up vs Control	1.64544	0.626883	3.30185	1
15699	TC1100003758.mm.2	NM_008471 // Krt19 // keratin 19 // 11 D|11 63.42 cM // 16669 /// ENSMUST00000007317 //	Krt19	NM_008471	0.266424	0.0609369	1.32638	1.32638	Low-low up vs Control	1.39556	0.713384	4.43023	1
610	TC0100001985.mm.2	NM_001252192 // Eya1 // eyes absent 1 homolog (Drosophila) // 1 A3|1 4.31 cM // 14048 /	Eya1	NM_001252192	0.0201006	0.0610983	1.22619	1.22619	Low-low up vs Control	3.89461	1.03896	2.31199	1
14541	TC1100000701.mm.2	NM_146538 // Olfr315 // olfactory receptor 315 // 11|11 B1 // 258531 /// ENSMUST0000008	Olfr315	NM_146538	0.0691792	0.0611517	1.24613	1.24613	Low-low up vs Control	2.65939	0.826531	2.69358	1
9530	TC0700004028.mm.2	NM_147035 // Olfr711 // olfactory receptor 711 // 7|7 E3 // 259037 /// ENSMUST000000517	Olfr711	NM_147035	0.203309	0.0612709	0.867017	-1.15338	Low-low down vs Control	1.64495	0.215211	1.13387	1
20259	TC1700000978.mm.2	NR_073205 // 4932415M13Rik // RIKEN cDNA 4932415M13 gene // 17|17 C // 211496 /// BC109	4932415M13Rik	NR_073205	0.101544	0.0612842	1.25815	1.25815	Low-low up vs Control	2.29299	0.777033	2.9369	1
7303	TC0600002067.mm.2	NM_173375 // Fam180a // family with sequence similarity 180, member A // 6|6 B1 // 2081	Fam180a	NM_173375	0.239109	0.0613212	0.77102	-1.29698	Low-low down vs Control	1.49527	0.649937	3.76707	1
10568	TC0800002364.mm.2	XM_977914.3 // Gm7697 // PREDICTED: predicted gene 7697 (Gm7697), mRNA. // --- // ---	Gm7697	XM_977914.3	0.157614	0.0613355	0.832908	-1.20061	Low-low down vs Control	1.88086	0.404187	1.86242	1
2278	TC0200003394.mm.2	NM_147051 // Olfr362 // olfactory receptor 362 // 2|2 C1 // 259053 /// ENSMUST000001001	Olfr362	NM_147051	0.0837626	0.0615285	1.18446	1.18446	Low-low up vs Control	2.47591	0.456865	1.59921	1
10660	TC0800002591.mm.2	NM_201227 // Dand5 // DAN domain family, member 5 // 8|8 C3 // 23863 /// NR_033145 // D	Dand5	NM_201227	0.143253	0.061613	0.824635	-1.21266	Low-low down vs Control	1.96983	0.471865	2.07606	1
614	TC0100001995.mm.2	NM_001243238 // 4930444P10Rik // RIKEN cDNA 4930444P10 gene // 1|1 A3 // 75799 /// ENSM	4930444P10Rik	NM_001243238	0.180337	0.0617239	1.25647	1.25647	Low-low up vs Control	1.75587	0.590264	2.91345	1
20646	TC1700002058.mm.2	NM_001011518 // Olfr94 // olfactory receptor 94 // 17|17 B1 // 258219 /// ENSMUST000000	Olfr94	NM_001011518	0.0145881	0.0618385	1.29146	1.29146	Low-low up vs Control	4.23096	1.78675	3.65997	1
4390	TC0400001315.mm.2	NM_146304 // Olfr1340 // olfactory receptor 1340 // 4|4 D2 // 258301 /// ENSMUST0000009	Olfr1340	NM_146304	0.120395	0.0618636	1.21878	1.21878	Low-low up vs Control	2.13252	0.538973	2.19042	1
5218	TC0400003864.mm.2	NM_153106 // Padi6 // peptidyl arginine deiminase, type VI // 4 72.26 cM|4 E1 // 242726	Padi6	NM_153106	0.177812	0.0619868	1.28057	1.28057	Low-low up vs Control	1.76893	0.699225	3.42577	1
1879	TC0200002291.mm.2	NM_001037247 // Defb36 // defensin beta 36 // 2|2 H1 // 266620 /// ENSMUST00000058086 /	Defb36	NM_001037247	0.0420493	0.0620805	1.22594	1.22594	Low-low up vs Control	3.14597	0.844388	2.32616	1
6886	TC0600000774.mm.2	NM_134165 // Vmn1r37 // vomeronasal 1 receptor 37 // 6|6 C1 // 171183 /// ENSMUST000000	Vmn1r37	NM_134165	0.090616	0.062136	0.84823	-1.17893	Low-low down vs Control	2.40098	0.420959	1.51951	1
5856	TC0500001442.mm.2	NM_001134717 // 2810006K23Rik // RIKEN cDNA 2810006K23 gene // 5|5 F // 72650 /// NM_02	2810006K23Rik	NM_001134717	0.038824	0.0621916	1.27121	1.27121	Low-low up vs Control	3.22528	1.20238	3.23093	1
21740	TC1900000801.mm.2	NM_025811 // Nhlrc2 // NHL repeat containing 2 // 19|19 D2 // 66866 /// ENSMUST00000071	Nhlrc2	NM_025811	0.268395	0.0622182	0.830879	-1.20354	Low-low down vs Control	1.38877	0.30868	1.92634	1
16541	TC1200002191.mm.2	NM_029911 // Kcnk10 // potassium channel, subfamily K, member 10 // 12|12 E // 72258 //	Kcnk10	NM_029911	0.102756	0.0623406	1.17251	1.17251	Low-low up vs Control	2.28177	0.374601	1.42282	1
22128	TC4_JH584294_random00000009.mm.2	NM_011124 // Ccl21a // chemokine (C-C motif) ligand 21A (serine) // 4 A5|4 22.81 cM //	Ccl21a	NM_011124	0.0531294	0.0623692	1.27552	1.27552	Low-low up vs Control	2.91568	1.1195	3.32764	1
5170	TC0400003733.mm.2	NM_001099296 // Grrp1 // glycine/arginine rich protein 1 // 4|4 D3 // 72690 /// ENSMUST	Grrp1	NM_001099296	0.275228	0.0624153	0.845548	-1.18266	Low-low down vs Control	1.36559	0.249296	1.58215	1
5423	TC0500000093.mm.2	NM_011348 // Sema3e // sema domain, immunoglobulin domain (Ig), short basic domain, sec	Sema3e	NM_011348	0.184725	0.0624446	0.808798	-1.2364	Low-low down vs Control	1.7336	0.506446	2.53184	1
14653	TC1100000951.mm.2	NM_025397 // Med11 // mediator complex subunit 11 // 11|11 B3 // 66172 /// ENSMUST00000	Med11	NM_025397	0.192277	0.0624702	0.844549	-1.18406	Low-low down vs Control	1.69652	0.314231	1.60525	1
10180	TC0800000987.mm.2	NM_001163791 // Orc6 // origin recognition complex, subunit 6 // 8|8 C3 // 56452 /// NM	Orc6	NM_001163791	0.217269	0.0625426	0.807759	-1.23799	Low-low down vs Control	1.58362	0.46863	2.56467	1
8147	TC0700000720.mm.2	NM_021387 // Vstm2b // V-set and transmembrane domain containing 2B // 7|7 B3 // 58188	Vstm2b	NM_021387	0.121803	0.062557	1.20947	1.20947	Low-low up vs Control	2.12161	0.498296	2.03552	1
14244	TC1000003112.mm.2	NM_001003913 // Mars // methionine-tRNA synthetase // 10|10 D3 // 216443 /// NM_0011715	Mars	NM_001003913	0.0260285	0.0627674	0.84458	-1.18402	Low-low down vs Control	3.62851	0.673411	1.60844	1
22062	TC1900001625.mm.2	ENSMUST00000178630 // Calhm3 // calcium homeostasis modulator 3 [Source:MGI Symbol;Acc:	Calhm3	ENSMUST00000178630	0.229854	0.0627801	1.22674	1.22674	Low-low up vs Control	1.53167	0.416132	2.35461	1
9086	TC0700002763.mm.2	NM_001289670 // Arhgap33 // Rho GTPase activating protein 33 // 7|7 B1 // 233071 /// NM	Arhgap33	NM_001289670	0.161918	0.0627844	1.24349	1.24349	Low-low up vs Control	1.85582	0.573322	2.67742	1
11362	TC0900001293.mm.2	NM_019764 // Amotl2 // angiomotin-like 2 // 9|9 F1 // 56332 /// ENSMUST00000035121 // A	Amotl2	NM_019764	0.241284	0.0628619	1.16854	1.16854	Low-low up vs Control	1.48692	0.234805	1.36858	1
1285	TC0200000419.mm.2	NM_027085 // Clic3 // chloride intracellular channel 3 // 2|2 A3 // 69454 /// ENSMUST00	Clic3	NM_027085	0.0609798	0.0629262	1.27016	1.27016	Low-low up vs Control	2.78141	1.03599	3.22807	1
17999	TC1400001711.mm.2	NM_016700 // Mapk8 // mitogen-activated protein kinase 8 // 14|14 B // 26419 /// ENSMUS	Mapk8	NM_016700	0.081738	0.0629537	0.759539	-1.31659	Low-low down vs Control	2.49928	1.23166	4.27098	1
11118	TC0900000511.mm.2	NM_024266 // Rps25 // ribosomal protein S25 // 9|9 A5.2 // 75617 /// ENSMUST00000080300	Rps25	NM_024266	0.0346886	0.0630841	0.883168	-1.13229	Low-low down vs Control	3.33786	0.335987	0.872382	1
13009	TC0X00003260.mm.2	NM_177751 // Cnksr2 // connector enhancer of kinase suppressor of Ras 2 // X|X F4 // 24	Cnksr2	NM_177751	0.126738	0.0630997	1.16307	1.16307	Low-low up vs Control	2.08436	0.310213	1.28985	1
20812	TC1700002492.mm.2	NM_028887 // Smchd1 // SMC hinge domain containing 1 // 17|17 E1.3 // 74355 /// ENSMUST	Smchd1	NM_028887	0.0404222	0.0631059	0.837128	-1.19456	Low-low down vs Control	3.18515	0.656587	1.78655	1
12354	TC0X00000676.mm.2	NM_001081643 // Xlr3b // X-linked lymphocyte-regulated 3B // X|X A7.2 // 574437 /// ENS	Xlr3b	NM_001081643	0.0215077	0.0631163	0.797132	-1.2545	Low-low down vs Control	3.82452	1.28249	2.90623	1
11728	TC0900002196.mm.2	NM_145403 // Tmprss4 // transmembrane protease, serine 4 // 9|9 A5.2 // 214523 /// ENSM	Tmprss4	NM_145403	0.134588	0.0631175	1.20952	1.20952	Low-low up vs Control	2.02811	0.478689	2.04557	1
16262	TC1200001110.mm.2	NM_001163394 // Evl // Ena-vasodilator stimulated phosphoprotein // 12|12 F2 // 14026 /	Evl	NM_001163394	0.00833204	0.063157	1.20821	1.20821	Low-low up vs Control	4.83635	1.1289	2.02297	1
1652	TC0200001597.mm.2	NM_001143683 // Mpped2 // metallophosphoesterase domain containing 2 // 2 E3|2 55.8 cM	Mpped2	NM_001143683	0.198834	0.063158	1.29092	1.29092	Low-low up vs Control	1.66552	0.708664	3.6876	1
16301	TC1200001280.mm.2	NM_054081 // Mta1 // metastasis associated 1 // 12|12 F // 116870 /// ENSMUST0000000909	Mta1	NM_054081	0.284979	0.0631652	0.886665	-1.12782	Low-low down vs Control	1.33349	0.125907	0.818297	1
13030	TC0X00003348.mm.2	NM_001007577 // Tceanc // transcription elongation factor A (SII) N-terminal and centra	Tceanc	NM_001007577	0.0932947	0.0633698	0.736624	-1.35754	Low-low down vs Control	2.37329	1.44948	5.29314	1
21490	TC1900000161.mm.2	NM_001013019 // Lrrn4cl // LRRN4 C-terminal like // 19|19 A // 68852 /// ENSMUST0000009	Lrrn4cl	NM_001013019	0.183865	0.063384	0.765841	-1.30575	Low-low down vs Control	1.73792	0.808587	4.03225	1
20242	TC1700000932.mm.2	NM_021406 // Trem1 // triggering receptor expressed on myeloid cells 1 // 17|17 C // 58	Trem1	NM_021406	0.0487599	0.0634262	1.22305	1.22305	Low-low up vs Control	2.99982	0.795299	2.29767	1
7331	TC0600002154.mm.2	NM_001003405 // Try5 // trypsin 5 // 6|6 B1 // 103964 /// ENSMUST00000064324 // Try5 //	Try5	NM_001003405	0.286972	0.063437	0.616635	-1.62171	Low-low down vs Control	1.32707	2.0287	13.2488	1
10849	TC0800003184.mm.2	NM_001081337 // Sipa1l2 // signal-induced proliferation-associated 1 like 2 // 8|8 E2 /	Sipa1l2	NM_001081337	0.126482	0.063488	0.798163	-1.25288	Low-low down vs Control	2.08625	0.693727	2.88186	1
18218	TC1400002219.mm.2	NM_007549 // Blk // B lymphoid kinase // 14 D1|14 33.25 cM // 12143 /// ENSMUST00000014	Blk	NM_007549	0.167111	0.0636206	1.253	1.253	Low-low up vs Control	1.8265	0.608527	2.88744	1
16374	TC1200001597.mm.2	NM_001164090 // Bcap29 // B cell receptor associated protein 29 // 12 A3|12 13.63 cM //	Bcap29	NM_001164090	0.00907966	0.0636538	0.789616	-1.26644	Low-low down vs Control	4.74196	1.73333	3.16792	1
2239	TC0200003307.mm.2	NM_010236 // Fpgs // folylpolyglutamyl synthetase // 2 B|2 22.09 cM // 14287 /// NR_106	Fpgs	NM_010236	0.176129	0.0637045	1.1816	1.1816	Low-low up vs Control	1.77775	0.32445	1.58172	1
9170	TC0700002938.mm.2	NM_001105060 // Vmn2r63 // vomeronasal 2, receptor 63 // 7|7 B4 // 435975 /// ENSMUST00	Vmn2r63	NM_001105060	0.0970485	0.0637121	0.809405	-1.23548	Low-low down vs Control	2.33587	0.684577	2.53996	1
13173	TC0Y00000192.mm.2	uc029yfg.1 // Gm20736 // predicted gene, 20736 // Y|Y A1 // 380994 /// uc029yfh.1 // Gm	Gm20736	uc029yfg.1	0.181287	0.06377	0.814943	-1.22708	Low-low down vs Control	1.751	0.480834	2.37991	1
21802	TC1900000961.mm.2	NM_016882 // Sart1 // squamous cell carcinoma antigen recognized by T cells 1 // 19|19	Sart1	NM_016882	0.266713	0.063984	0.848498	-1.17855	Low-low down vs Control	1.39456	0.247248	1.53655	1
75	TC0100000282.mm.2	NM_008719 // Npas2 // neuronal PAS domain protein 2 // 1 B|1 17.98 cM // 18143 /// ENSM	Npas2	NM_008719	0.170902	0.0640681	1.96921	1.96921	Low-low up vs Control	1.80568	5.45015	26.1588	1
20681	TC1700002128.mm.2	NM_001254953 // Ankrd66 // ankyrin repeat domain 66 // 17 B3|17 // 100043332 /// ENSMUS	Ankrd66	NM_001254953	0.0127037	0.0643602	1.30801	1.30801	Low-low up vs Control	4.37833	2.07975	4.11675	1
5435	TC0500000167.mm.2	NM_177601 // Tmem60 // transmembrane protein 60 // 5|5 A3 // 212090 /// ENSMUST00000115	Tmem60	NM_177601	0.23682	0.0643628	0.798077	-1.25301	Low-low down vs Control	1.50414	0.504173	2.90499	1
10502	TC0800002023.mm.2	NM_026609 // Leprotl1 // leptin receptor overlapping transcript-like 1 // 8|8 A4 // 681	Leprotl1	NM_026609	0.111669	0.0644676	1.19192	1.19192	Low-low up vs Control	2.20328	0.447836	1.76158	1
11202	TC0900000720.mm.2	NM_011352 // Sema7a // sema domain, immunoglobulin domain (Ig), and GPI membrane anchor	Sema7a	NM_011352	0.0136795	0.0644725	1.2046	1.2046	Low-low up vs Control	4.2993	0.982463	1.98048	1
15006	TC1100001832.mm.2	NM_001166177 // Arsg // arylsulfatase G // 11|11 E1 // 74008 /// NM_028710 // Arsg // a	Arsg	NM_001166177	0.215611	0.0645299	0.728563	-1.37257	Low-low down vs Control	1.59069	1.05249	5.73434	1
19380	TC1600000659.mm.2	NM_145972 // Nepro // nucleolus and neural progenitor protein // 16|16 B4 // 212547 ///	Nepro	NM_145972	0.0835425	0.064531	0.724393	-1.38047	Low-low down vs Control	2.47842	1.69986	5.94415	1
16657	TC1300000089.mm.2	NM_010748 // Lyst // lysosomal trafficking regulator // 13 A1|13 5.28 cM // 17101 /// E	Lyst	NM_010748	0.067159	0.0646055	0.821331	-1.21754	Low-low down vs Control	2.68798	0.687473	2.21657	1
1545	TC0200001274.mm.2	NM_146365 // Olfr1094 // olfactory receptor 1094 // 2|2 E1 // 258362 /// ENSMUST0000010	Olfr1094	NM_146365	0.314366	0.0646281	0.851878	-1.17388	Low-low down vs Control	1.24295	0.210917	1.47066	1
18004	TC1400001723.mm.2	NM_029389 // Fam35a // family with sequence similarity 35, member A // 14|14 B // 75698	Fam35a	NM_029389	0.136163	0.064635	1.15369	1.15369	Low-low up vs Control	2.01723	0.272262	1.16973	1
471	TC0100001569.mm.2	NM_001039593 // 1700015E13Rik // RIKEN cDNA 1700015E13 gene // 1|1 H3 // 76925 /// ENSM	1700015E13Rik	NM_001039593	0.297938	0.064711	1.2171	1.2171	Low-low up vs Control	1.29248	0.329647	2.21043	1
1816	TC0200002089.mm.2	NM_001276489 // Ism1 // isthmin 1 homolog (zebrafish) // 2|2 F3 // 319909 /// ENSMUST00	Ism1	NM_001276489	0.120631	0.0647317	1.30032	1.30032	Low-low up vs Control	2.13068	0.970997	3.94959	1
21828	TC1900001004.mm.2	NM_019722 // Arl2 // ADP-ribosylation factor-like 2 // 19|19 A // 56327 /// ENSMUST0000	Arl2	NM_019722	0.306424	0.0648938	1.16633	1.16633	Low-low up vs Control	1.26657	0.198407	1.35762	1
15092	TC1100002059.mm.2	NM_145440 // Uts2r // urotensin 2 receptor // 11|11 E2 // 217369 /// ENSMUST00000039044	Uts2r	NM_145440	0.286943	0.0649485	1.37412	1.37412	Low-low up vs Control	1.32716	0.887369	5.79473	1
20147	TC1700000713.mm.2	NR_028278 // Gm8801 // protein phosphatase 1, regulatory subunit 10 pseudogene // 17 B1	Gm8801	NR_028278	0.100607	0.06497	1.24637	1.24637	Low-low up vs Control	2.30177	0.739171	2.78315	1
2816	TC0200004943.mm.2	NM_021534 // Pxmp4 // peroxisomal membrane protein 4 // 2|2 H2 // 59038 /// ENSMUST0000	Pxmp4	NM_021534	0.00676989	0.0651131	1.27943	1.27943	Low-low up vs Control	5.06675	2.03918	3.48802	1
16693	TC1300000197.mm.2	NM_001080972 // Vmn1r194 // vomeronasal 1 receptor 194 // 13 A3.1|13 // 626299 /// ENSM	Vmn1r194	NM_001080972	0.279455	0.0652909	1.14308	1.14308	Low-low up vs Control	1.35154	0.160434	1.02877	1
14711	TC1100001066.mm.2	NM_001102611 // Smyd4 // SET and MYND domain containing 4 // 11|11 B5 // 319822 /// ENS	Smyd4	NM_001102611	0.165736	0.0653032	1.21915	1.21915	Low-low up vs Control	1.83417	0.478077	2.25897	1
1892	TC0200002312.mm.2	NM_080463 // Pofut1 // protein O-fucosyltransferase 1 // 2|2 H2 // 140484 /// ENSMUST00	Pofut1	NM_080463	0.0685783	0.0653154	0.846958	-1.1807	Low-low down vs Control	2.6678	0.488671	1.58751	1
19992	TC1700000370.mm.2	NM_178372 // Prss34 // protease, serine 34 // 17 A3.3|17 12.53 cM // 328780 /// ENSMUST	Prss34	NM_178372	0.103758	0.0653173	1.24003	1.24003	Low-low up vs Control	2.2726	0.698329	2.66311	1
8855	TC0700002347.mm.2	NM_001017955 // Zscan18 // zinc finger and SCAN domain containing 18 // 7 A1|7 // 23287	Zscan18	NM_001017955	0.0891775	0.0653259	1.20364	1.20364	Low-low up vs Control	2.4162	0.551151	1.97692	1
8236	TC0700000857.mm.2	NM_172418 // Mamstr // MEF2 activating motif and SAP domain containing transcriptional	Mamstr	NM_172418	0.0585994	0.0655405	1.239	1.239	Low-low up vs Control	2.8201	0.861378	2.64717	1
17053	TC1300001508.mm.2	NM_019491 // Rala // v-ral simian leukemia viral oncogene homolog A (ras related) // 13	Rala	NM_019491	0.0839539	0.0656071	0.842902	-1.18638	Low-low down vs Control	2.47373	0.480801	1.68448	1
19450	TC1600000976.mm.2	NM_001163615 // Krtap20-2 // keratin associated protein 20-2 // 16|16 C3.3 // 622935 //	Krtap20-2	NM_001163615	0.133287	0.0656086	0.910041	-1.09885	Low-low down vs Control	2.03719	0.120461	0.512469	1
8039	TC0700000443.mm.2	NM_007814 // Cyp2b19 // cytochrome P450, family 2, subfamily b, polypeptide 19 // 7 A3|	Cyp2b19	NM_007814	0.198208	0.0657928	1.28189	1.28189	Low-low up vs Control	1.66843	0.685696	3.56185	1
9844	TC0800000009.mm.2	NM_080461 // Zfp358 // zinc finger protein 358 // 8 A1.1|8 1.92 cM // 140482 /// ENSMUS	Zfp358	NM_080461	0.180005	0.0658843	0.789517	-1.2666	Low-low down vs Control	1.75757	0.654673	3.22822	1
4386	TC0400001309.mm.2	NM_025572 // 2610528J11Rik // RIKEN cDNA 2610528J11 gene // 4|4 D1 // 66451 /// ENSMUST	2610528J11Rik	NM_025572	0.317798	0.0658943	0.827079	-1.20907	Low-low down vs Control	1.23292	0.296395	2.08348	1
5924	TC0500001618.mm.2	NM_001039385 // Vgf // VGF nerve growth factor inducible // 5 G2|5 76.13 cM // 381677 /	Vgf	NM_001039385	0.183694	0.0661778	1.20524	1.20524	Low-low up vs Control	1.73879	0.405033	2.01881	1
908	TC0100003071.mm.2	ENSMUST00000086544 // Gm10188 // predicted gene 10188 [Source:MGI Symbol;Acc:MGI:370419	Gm10188	ENSMUST00000086544	0.16115	0.0661921	1.19875	1.19875	Low-low up vs Control	1.86023	0.408671	1.90396	1
6013	TC0500001844.mm.2	NM_009663 // Alox5ap // arachidonate 5-lipoxygenase activating protein // 5|5 G3 // 116	Alox5ap	NM_009663	0.0969787	0.0662862	1.25839	1.25839	Low-low up vs Control	2.33655	0.82573	3.06277	1
12789	TC0X00002407.mm.2	NM_008067 // Gabra3 // gamma-aminobutyric acid (GABA) A receptor, subunit alpha 3 // X	Gabra3	NM_008067	0.264796	0.0663137	0.809052	-1.23601	Low-low down vs Control	1.40121	0.420982	2.60383	1
13795	TC1000001636.mm.2	ENSMUST00000069063 // Olfr779 // olfactory receptor 779 [Source:MGI Symbol;Acc:MGI:3030	Olfr779	ENSMUST00000069063	0.233522	0.0663408	1.20966	1.20966	Low-low up vs Control	1.51707	0.367877	2.1016	1
21850	TC1900001042.mm.2	NM_001033139 // AI846148 // expressed sequence AI846148 // 19|19 A // 68229 /// NM_0011	AI846148	NM_001033139	0.103378	0.0664627	0.830166	-1.20458	Low-low down vs Control	2.27607	0.528268	2.0115	1
13703	TC1000001270.mm.2	NM_054056 // Pawr // PRKC, apoptosis, WT1, regulator // 10|10 D1 // 114774 /// ENSMUST0	Pawr	NM_054056	0.104142	0.0664627	0.808076	-1.23751	Low-low down vs Control	2.26911	0.690329	2.63665	1
16534	TC1200002148.mm.2	NM_010050 // Dio2 // deiodinase, iodothyronine, type II // 12|12 D3 // 13371 /// ENSMUS	Dio2	NM_010050	0.192749	0.0664935	0.825153	-1.2119	Low-low down vs Control	1.69425	0.419341	2.14507	1
15367	TC1100003008.mm.2	NM_027963 // Cfap52 // cilia and flagella associated protein 52 // 11|11 B3 // 71860 //	Cfap52	NM_027963	0.0131583	0.0665171	1.30924	1.30924	Low-low up vs Control	4.34073	2.11218	4.21716	1
10746	TC0800002841.mm.2	NM_023182 // Ctrl // chymotrypsin-like // 8 D3|8 53.06 cM // 109660 /// ENSMUST00000034	Ctrl	NM_023182	0.284939	0.0665637	0.531581	-1.88118	Low-low down vs Control	1.33362	3.57037	23.2024	1
13627	TC1000000911.mm.2	uc011xjm.2 // Zfp433 // zinc finger protein 433 // 10|10 C1 // 73610	Zfp433	uc011xjm.2	0.00339328	0.0666806	0.827897	-1.20788	Low-low down vs Control	5.85786	1.40227	2.07465	1
10810	TC0800003035.mm.2	NM_001033980 // Fam92b // family with sequence similarity 92, member B // 8|8 E1 // 436	Fam92b	NM_001033980	0.247848	0.0669671	0.818204	-1.22219	Low-low down vs Control	1.46218	0.395919	2.3467	1
8682	TC0700002005.mm.2	NM_146518 // Olfr523 // olfactory receptor 523 // 7|7 F4 // 258511 /// ENSMUST000000558	Olfr523	NM_146518	0.0704396	0.0669991	1.28711	1.28711	Low-low up vs Control	2.64199	1.1323	3.71433	1
11998	TC0900003058.mm.2	NM_133986 // Tcta // T cell leukemia translocation altered gene // 9 F2|9 59.2 cM // 10	Tcta	NM_133986	0.31119	0.0670188	1.1695	1.1695	Low-low up vs Control	1.25232	0.206588	1.42969	1
19534	TC1600001255.mm.2	NM_029354 // Mzt2 // mitotic spindle organizing protein 2 // 16|16 A2 // 72083 /// ENSM	Mzt2	NM_029354	0.0705555	0.0670653	1.10508	1.10508	Low-low up vs Control	2.64041	0.177436	0.582403	1
13217	TC0Y00000259.mm.2	ENSMUST00000178374 // Gm21874 // predicted gene, 21874 [Source:MGI Symbol;Acc:MGI:54340	Gm21874	ENSMUST00000178374	0.319909	0.0670762	1.16305	1.16305	Low-low up vs Control	1.2268	0.18841	1.33101	1
16576	TC1200002339.mm.2	NM_001079883 // Bcl11b // B cell leukemia/lymphoma 11B // 12 F1|12 59.1 cM // 58208 ///	Bcl11b	NM_001079883	0.100548	0.0671518	1.24453	1.24453	Low-low up vs Control	2.30232	0.742137	2.79364	1
21431	TC1900000054.mm.2	NM_145495 // Rin1 // Ras and Rab interactor 1 // 19|19 A // 225870 /// ENSMUST000000258	Rin1	NM_145495	0.0563426	0.0671629	1.27733	1.27733	Low-low up vs Control	2.85834	1.15357	3.49771	1
17656	TC1400000514.mm.2	NM_001146085 // Fbxo34 // F-box protein 34 // 14|14 C1 // 78938 /// NM_001146086 // Fbx	Fbxo34	NM_001146085	0.226633	0.0672486	0.841022	-1.18903	Low-low down vs Control	1.54469	0.312127	1.75123	1
19653	TC1600001584.mm.2	NM_001113401 // Eaf2 // ELL associated factor 2 // 16|16 B3 // 106389 /// NM_001113405	Eaf2	NM_001113401	0.192259	0.0672582	1.12136	1.12136	Low-low up vs Control	1.69661	0.150046	0.76647	1
16950	TC1300001043.mm.2	NM_001284189 // Homer1 // homer homolog 1 (Drosophila) // 13|13 C3 // 26556 /// NM_0119	Homer1	NM_001284189	0.136196	0.0673198	0.867402	-1.15287	Low-low down vs Control	2.01701	0.275282	1.18283	1
14329	TC1100000007.mm.2	NM_001253690 // Patz1 // POZ (BTB) and AT hook containing zinc finger 1 // 11|11 A1 //	Patz1	NM_001253690	0.12109	0.0673344	0.781318	-1.27989	Low-low down vs Control	2.12712	0.873744	3.55996	1
1541	TC0200001268.mm.2	NM_147013 // Olfr1038-ps // olfactory receptor 1038, pseudogene // 2|2 E1 // 259015 ///	Olfr1038-ps	NM_147013	0.220277	0.0673665	1.17514	1.17514	Low-low up vs Control	1.57093	0.276065	1.52302	1
1232	TC0200000242.mm.2	NM_011484 // Stam // signal transducing adaptor molecule (SH3 domain and ITAM motif) 1	Stam	NM_011484	0.0609572	0.0673902	0.892335	-1.12066	Low-low down vs Control	2.78177	0.243591	0.758912	1
15219	TC1100002575.mm.2	NM_001284380 // Adra1b // adrenergic receptor, alpha 1b // 11 B1.1|11 25.81 cM // 11548	Adra1b	NM_001284380	0.158232	0.0673965	1.28586	1.28586	Low-low up vs Control	1.87722	0.800825	3.69722	1
868	TC0100002942.mm.2	NM_001081125 // Gli2 // GLI-Kruppel family member GLI2 // 1 E2-E4|1 52.17 cM // 14633 /	Gli2	NM_001081125	0.0691691	0.0674813	1.21435	1.21435	Low-low up vs Control	2.65953	0.677364	2.20734	1
6324	TC0500002889.mm.2	ENSMUST00000069263 // Gm10047 // predicted gene 10047 // --- // ---	Gm10047	ENSMUST00000069263	0.103335	0.0675072	0.864617	-1.15658	Low-low down vs Control	2.27646	0.325377	1.23873	1
13676	TC1000001153.mm.2	NM_029852 // Cep83 // centrosomal protein 83 // 10|10 C2 // 77048 /// ENSMUST0000002021	Cep83	NM_029852	0.0251604	0.0675512	0.732394	-1.36538	Low-low down vs Control	3.66319	2.40066	5.67966	1
13603	TC1000000874.mm.2	NM_175195 // Sppl2b // signal peptide peptidase like 2B // 10|10 C1 // 73218 /// ENSMUS	Sppl2b	NM_175195	0.198134	0.0675522	1.16547	1.16547	Low-low up vs Control	1.66877	0.264381	1.37305	1
14854	TC1100001470.mm.2	NR_028263 // B130006D01Rik // RIKEN cDNA B130006D01 gene // 11|11 D // 320616 /// uc011	B130006D01Rik	NR_028263	0.00311225	0.0676225	1.16422	1.16422	Low-low up vs Control	5.95965	0.931516	1.35463	1
8738	TC0700002090.mm.2	NM_008434 // Kcnq1 // potassium voltage-gated channel, subfamily Q, member 1 // 7 F5|7	Kcnq1	NM_008434	0.262334	0.0676893	1.33237	1.33237	Low-low up vs Control	1.40982	0.78525	4.82721	1
21481	TC1900000150.mm.2	NM_001112697 // Chrm1 // cholinergic receptor, muscarinic 1, CNS // 19|19 A // 12669 //	Chrm1	NM_001112697	0.0804663	0.0676955	1.28646	1.28646	Low-low up vs Control	2.51427	1.07913	3.71977	1
20054	TC1700000526.mm.2	NM_177465 // Umodl1 // uromodulin-like 1 // 17 A3.3|17 15.8 cM // 52020 /// ENSMUST0000	Umodl1	NM_177465	0.261007	0.0677687	0.860793	-1.16172	Low-low down vs Control	1.41449	0.215119	1.31804	1
4652	TC0400002082.mm.2	NM_007661 // Cdk11b // cyclin-dependent kinase 11B // 4 E2|4 86.73 cM // 12537 /// ENSM	Cdk11b	NM_007661	0.0107191	0.0677782	0.753119	-1.32781	Low-low down vs Control	4.5612	2.48189	4.7158	1
11996	TC0900003052.mm.2	NM_007567 // Bsn // bassoon // 9 59.07 cM|9 F // 12217 /// ENSMUST00000035208 // Bsn //	Bsn	NM_007567	0.0516794	0.0678007	1.22081	1.22081	Low-low up vs Control	2.94276	0.792979	2.33539	1
7794	TC0600003598.mm.2	NM_001037842 // Cml3 // camello-like 3 // 6|6 C3 // 93674 /// ENSMUST00000050780 // Cml	Cml3	NM_001037842	0.248136	0.0678031	1.36375	1.36375	Low-low up vs Control	1.46111	0.952059	5.64721	1
3058	TC0300000156.mm.2	NM_027583 // Spata16 // spermatogenesis associated 16 // 3|3 A3 // 70862 /// NM_029150	Spata16	NM_027583	0.102209	0.0678094	1.29644	1.29644	Low-low up vs Control	2.28682	1.04355	3.9549	1
4270	TC0400000918.mm.2	NM_175647 // Dmrta1 // doublesex and mab-3 related transcription factor like family A1	Dmrta1	NM_175647	0.211509	0.0678309	1.28999	1.28999	Low-low up vs Control	1.60842	0.706172	3.80507	1
2870	TC0200005109.mm.2	NM_017390 // Svs2 // seminal vesicle secretory protein 2 // 2 H3|2 84.82 cM // 53878 //	Svs2	NM_017390	0.190362	0.0678334	1.29076	1.29076	Low-low up vs Control	1.70578	0.752445	3.82299	1
19223	TC1600000176.mm.2	NM_001114085 // Nde1 // nuclear distribution gene E homolog 1 (A nidulans) // 16|16 A1	Nde1	NM_001114085	0.148977	0.0679308	0.895673	-1.11648	Low-low down vs Control	1.93331	0.159043	0.71296	1
19072	TC1500002171.mm.2	NM_001011778 // Olfr285 // olfactory receptor 285 // 15|15 F1 // 257943 /// NM_207554 /	Olfr285	NM_001011778	0.103225	0.0679355	1.18212	1.18212	Low-low up vs Control	2.27747	0.432034	1.64406	1
12804	TC0X00002440.mm.2	NM_001164704 // Renbp // renin binding protein // X A7.3|X 37.49 cM // 19703 /// NM_023	Renbp	NM_001164704	0.210939	0.0679638	0.770486	-1.29788	Low-low down vs Control	1.61092	0.742318	3.99365	1
3905	TC0300002783.mm.2	NM_001160151 // Amy2a3 // amylase 2a3 // 3 F3|3 // 100043686 /// NM_001160152 // Amy2a2	Amy2a3	NM_001160151	0.222606	0.0679886	0.485506	-2.05971	Low-low down vs Control	1.56123	5.52618	30.6769	1
3138	TC0300000480.mm.2	NR_037189 // Gm9696 // arylacetamide deacetylase-like 2 pseudogene // 3|3 D // 676914 /	Gm9696	NR_037189	0.00662659	0.0680031	0.863573	-1.15798	Low-low down vs Control	5.09068	0.742597	1.26424	1
10704	TC0800002729.mm.2	NM_028221 // Fam192a // family with sequence similarity 192, member A // 8|8 C5 // 1021	Fam192a	NM_028221	0.309793	0.0680716	0.901729	-1.10898	Low-low down vs Control	1.25647	0.0912061	0.629104	1
10633	TC0800002525.mm.2	NM_020259 // Hhip // Hedgehog-interacting protein // 8 37.95 cM|8 C3 // 15245 /// ENSMU	Hhip	NM_020259	0.117016	0.0681256	0.816496	-1.22475	Low-low down vs Control	2.15926	0.602316	2.41753	1
18050	TC1400001853.mm.2	ENSMUST00000163655 // Gm8127 // predicted gene 8127 [Source:MGI Symbol;Acc:MGI:3646865]	Gm8127	ENSMUST00000163655	0.054057	0.0682329	0.806393	-1.24009	Low-low down vs Control	2.89876	0.911716	2.72584	1
9661	TC0700004323.mm.2	NM_146202 // Zfp768 // zinc finger protein 768 // 7|7 F3 // 233890 /// ENSMUST000000607	Zfp768	NM_146202	0.151613	0.0682395	0.814188	-1.22822	Low-low down vs Control	1.91698	0.550249	2.48768	1
21735	TC1900000777.mm.2	NM_016862 // Vti1a // vesicle transport through interaction with t-SNAREs 1A // 19|19 D	Vti1a	NM_016862	0.101117	0.068246	0.752306	-1.32925	Low-low down vs Control	2.29698	1.26397	4.76905	1
16526	TC1200002128.mm.2	NM_001166062 // Gm16381 // predicted gene 16381 // 12|12 D2 // 100042786 /// uc011ypo.2	Gm16381	NM_001166062	0.149521	0.0682574	0.836938	-1.19483	Low-low down vs Control	1.92992	0.415446	1.86564	1
16529	TC1200002131.mm.2	uc011ypp.2 // Gm16381 // predicted gene 16381 // 12|12 D2 // 100042786	Gm16381	uc011ypp.2	0.149521	0.0682574	0.836938	-1.19483	Low-low down vs Control	1.92992	0.415446	1.86564	1
13050	TC0X00003392.mm.2	NM_001102457 // Rhox3c // reproductive homeobox 3C // X|X A3.3 // 100135654 /// ENSMUST	Rhox3c	NM_001102457	0.130766	0.0683218	1.17032	1.17032	Low-low up vs Control	2.05506	0.345526	1.45717	1
18380	TC1400002848.mm.2	NM_001164727 // Gm10406 // predicted gene 10406 // 14|14 A1 // 100038847 /// ENSMUST000	Gm10406	NM_001164727	0.0893022	0.0683246	1.15916	1.15916	Low-low up vs Control	2.41487	0.358062	1.28504	1
9990	TC0800000424.mm.2	NM_177741 // Ppp1r3b // protein phosphatase 1, regulatory (inhibitor) subunit 3B // 8|8	Ppp1r3b	NM_177741	0.0750576	0.0683467	1.78872	1.78872	Low-low up vs Control	2.58094	5.9332	19.9234	1
16116	TC1200000655.mm.2	NM_178392 // Snapc1 // small nuclear RNA activating complex, polypeptide 1 // 12|12 C3	Snapc1	NM_178392	0.021845	0.0683551	0.845739	-1.1824	Low-low down vs Control	3.80844	0.726853	1.65406	1
21956	TC1900001286.mm.2	NM_175013 // Pgm5 // phosphoglucomutase 5 // 19|19 B // 226041 /// ENSMUST00000047666 /	Pgm5	NM_175013	0.323611	0.0683674	1.14774	1.14774	Low-low up vs Control	1.21617	0.157006	1.11885	1
7038	TC0600001257.mm.2	NM_009507 // Vhl // von Hippel-Lindau tumor suppressor // 6 E3|6 52.81 cM // 22346 ///	Vhl	NM_009507	0.317625	0.0685042	1.2241	1.2241	Low-low up vs Control	1.23342	0.34326	2.41192	1
2426	TC0200003940.mm.2	NM_001011735 // Olfr1066 // olfactory receptor 1066 // 2|2 D // 257880 /// ENSMUST00000	Olfr1066	NM_001011735	0.188515	0.0685412	1.13307	1.13307	Low-low up vs Control	1.71481	0.182239	0.921038	1
6295	TC0500002788.mm.2	ENSMUST00000178552 // Gm7978 // predicted gene 7978 // 5 E3|5 // 666203 /// uc008yez.1	Gm7978	ENSMUST00000178552	0.249768	0.0687255	1.27262	1.27262	Low-low up vs Control	1.45506	0.576588	3.43429	1
15697	TC1100003756.mm.2	NM_010662 // Krt13 // keratin 13 // 11 D|11 63.41 cM // 16663 /// ENSMUST00000007275 //	Krt13	NM_010662	0.262715	0.0687626	1.28909	1.28909	Low-low up vs Control	1.40848	0.619464	3.81168	1
289	TC0100000949.mm.2	NM_001205249 // Gm9994 // predicted gene 9994 // 1 D|1 // 100041596 /// ENSMUST00000177	Gm9994	NM_001205249	0.04384	0.0689502	1.21832	1.21832	Low-low up vs Control	3.10468	0.826894	2.30826	1
11447	TC0900001469.mm.2	NM_153099 // Prss42 // protease, serine 42 // 9|9 F3 // 235628 /// ENSMUST00000035715 /	Prss42	NM_153099	0.0954665	0.0689682	1.19726	1.19726	Low-low up vs Control	2.35145	0.520668	1.91901	1
6102	TC0500002139.mm.2	NM_020295 // Lmbr1 // limb region 1 // 5 B1|5 14.81 cM // 56873 /// ENSMUST00000055195	Lmbr1	NM_020295	0.130638	0.0689773	1.16742	1.16742	Low-low up vs Control	2.05597	0.336539	1.41863	1
14532	TC1100000690.mm.2	NM_027239 // 1810065E05Rik // RIKEN cDNA 1810065E05 gene // 11|11 B1.3 // 69864 /// ENS	1810065E05Rik	NM_027239	0.0131994	0.0690375	0.826582	-1.2098	Low-low down vs Control	4.3374	1.07532	2.14861	1
12400	TC0X00000859.mm.2	NM_001085511 // 4932429P05Rik // RIKEN cDNA 4932429P05 gene // X|X C1 // 245509 /// ENS	4932429P05Rik	NM_001085511	0.329585	0.0690903	0.825495	-1.21139	Low-low down vs Control	1.19927	0.301567	2.17931	1
1885	TC0200002301.mm.2	NM_001141975 // Tpx2 // TPX2, microtubule-associated protein homolog (Xenopus laevis) /	Tpx2	NM_001141975	0.00203817	0.0691041	1.1892	1.1892	Low-low up vs Control	6.46727	1.32792	1.77952	1
2814	TC0200004941.mm.2	NM_021546 // Necab3 // N-terminal EF-hand calcium binding protein 3 // 2|2 H1 // 56846	Necab3	NM_021546	0.0727277	0.0691676	1.21837	1.21837	Low-low up vs Control	2.61123	0.696928	2.3131	1
6349	TC0500002963.mm.2	NM_001104623 // Vmn2r12 // vomeronasal 2, receptor 12 // 5|5 F // 627569 /// ENSMUST000	Vmn2r12	NM_001104623	0.126597	0.0692158	1.19863	1.19863	Low-low up vs Control	2.0854	0.468491	1.94699	1
1777	TC0200001959.mm.2	NM_001177647 // Sirpa // signal-regulatory protein alpha // 2 63.19 cM|2 F3 // 19261 //	Sirpa	NM_001177647	0.0525705	0.0694788	1.12754	1.12754	Low-low up vs Control	2.92602	0.289133	0.85639	1
10038	TC0800000623.mm.2	NM_015791 // Fbxo8 // F-box protein 8 // 8|8 B3.2 // 50753 /// ENSMUST00000040218 // Fb	Fbxo8	NM_015791	0.0103945	0.069601	1.12644	1.12644	Low-low up vs Control	4.59453	0.447078	0.843324	1
20685	TC1700002138.mm.2	NM_001145920 // Runx2 // runt related transcription factor 2 // 17 B3|17 21.33 cM // 12	Runx2	NM_001145920	0.0966005	0.0696614	1.24659	1.24659	Low-low up vs Control	2.34025	0.780775	2.89144	1
873	TC0100002960.mm.2	NM_175106 // Tmem177 // transmembrane protein 177 // 1|1 E2.3 // 66343 /// ENSMUST00000	Tmem177	NM_175106	0.114313	0.069714	1.22178	1.22178	Low-low up vs Control	2.18125	0.601295	2.3891	1
6496	TC0500003371.mm.2	NM_001081462 // Gtf2ird1 // general transcription factor II I repeat domain-containing	Gtf2ird1	NM_001081462	0.11305	0.0697382	1.20732	1.20732	Low-low up vs Control	2.1917	0.534569	2.11385	1
10047	TC0800000653.mm.2	NM_021506 // Sh3rf1 // SH3 domain containing ring finger 1 // 8|8 B3.1 // 59009 /// ENS	Sh3rf1	NM_021506	0.128792	0.0697417	0.855544	-1.16885	Low-low down vs Control	2.06929	0.346121	1.44964	1
18885	TC1500001727.mm.2	NM_020498 // Ly6i // lymphocyte antigen 6 complex, locus I // 15|15 D3 // 57248 /// ENS	Ly6i	NM_020498	0.225679	0.0698401	0.78477	-1.27426	Low-low down vs Control	1.54858	0.625545	3.50088	1
20127	TC1700000673.mm.2	NM_008518 // Ltb // lymphotoxin B // 17 B1|17 18.59 cM // 16994 /// ENSMUST00000025262	Ltb	NM_008518	0.297074	0.0698409	1.20086	1.20086	Low-low up vs Control	1.29516	0.298409	1.99683	1
19916	TC1700000227.mm.2	NM_001104549 // Vmn2r97 // vomeronasal 2, receptor 97 // 17|17 A3.2 // 627367 /// ENSMU	Vmn2r97	NM_001104549	0.0676743	0.0698428	0.87931	-1.13726	Low-low down vs Control	2.6806	0.30495	0.985934	1
10911	TC0900000053.mm.2	NM_010810 // Mmp7 // matrix metallopeptidase 7 // 9 A1|9 2.46 cM // 17393 /// ENSMUST00	Mmp7	NM_010810	0.132495	0.0698549	1.28417	1.28417	Low-low up vs Control	2.04277	0.878852	3.72863	1
639	TC0100002102.mm.2	NM_001033764 // 4931408C20Rik // RIKEN cDNA 4931408C20 gene // 1|1 A5 // 210940 /// ENS	4931408C20Rik	NM_001033764	0.259712	0.0699337	0.855282	-1.1692	Low-low down vs Control	1.41908	0.238644	1.45746	1
8426	TC0700001464.mm.2	NM_146754 // Olfr556 // olfactory receptor 556 // 7|7 E3 // 258749 /// ENSMUST000000982	Olfr556	NM_146754	0.168726	0.0699808	1.1617	1.1617	Low-low up vs Control	1.81757	0.281081	1.34027	1
4301	TC0400001058.mm.2	NM_001285852 // Sgip1 // SH3-domain GRB2-like (endophilin) interacting protein 1 // 4|4	Sgip1	NM_001285852	0.00628618	0.0700537	1.22917	1.22917	Low-low up vs Control	5.14983	1.51029	2.54167	1
11164	TC0900000639.mm.2	NM_212445 // Kdelc2 // KDEL (Lys-Asp-Glu-Leu) containing 2 // 9|9 A5.3 // 68304 /// ENS	Kdelc2	NM_212445	0.268308	0.0700592	0.844798	-1.18372	Low-low down vs Control	1.38906	0.272174	1.69815	1
19160	TC1500002332.mm.2	NR_108053 // Gsdmcl2 // gasdermin C-like 2 // 15 D1|15 // 665769 /// uc007vzb.1 // Gsdm	Gsdmcl2	NR_108053	0.289198	0.0701085	1.28921	1.28921	Low-low up vs Control	1.31994	0.586954	3.85391	1
21440	TC1900000069.mm.2	NM_001253832 // Fibp // fibroblast growth factor (acidic) intracellular binding protein	Fibp	NM_001253832	0.0721401	0.0701822	0.793113	-1.26085	Low-low down vs Control	2.61903	0.970161	3.21037	1
14056	TC1000002471.mm.2	NM_001168624 // C2cd4c // C2 calcium-dependent domain containing 4C // 10|10 C1 // 2373	C2cd4c	NM_001168624	0.289467	0.0702541	1.20999	1.20999	Low-low up vs Control	1.31909	0.330622	2.17225	1
2079	TC0200002797.mm.2	NM_009936 // Col9a3 // collagen, type IX, alpha 3 // 2 H4|2 103.14 cM // 12841 /// ENSM	Col9a3	NM_009936	0.0167366	0.0703124	1.2846	1.2846	Low-low up vs Control	4.08592	1.76874	3.75169	1
15489	TC1100003274.mm.2	ENSMUST00000092883 // Gm10277 // predicted gene 10277 [Source:MGI Symbol;Acc:MGI:364192	Gm10277	ENSMUST00000092883	0.00904854	0.0703441	1.25173	1.25173	Low-low up vs Control	4.74572	1.65155	3.01607	1
10679	TC0800002632.mm.2	NM_009172 // Siah1a // seven in absentia 1A // 8 C3|8 42.1 cM // 20437 /// ENSMUST00000	Siah1a	NM_009172	0.300974	0.0703941	1.13076	1.13076	Low-low up vs Control	1.28313	0.133813	0.903821	1
21689	TC1900000654.mm.2	NM_011037 // Pax2 // paired box 2 // 19 C3|19 38.09 cM // 18504 /// ENSMUST00000004340	Pax2	NM_011037	0.0705796	0.0703982	1.22273	1.22273	Low-low up vs Control	2.64008	0.737217	2.42008	1
6202	TC0500002539.mm.2	NM_175519 // Kctd8 // potassium channel tetramerisation domain containing 8 // 5|5 C3.1	Kctd8	NM_175519	0.0547117	0.0704084	0.82884	-1.2065	Low-low down vs Control	2.887	0.70269	2.10945	1
8554	TC0700001698.mm.2	NM_001105252 // Tmc5 // transmembrane channel-like gene family 5 // 7|7 F3 // 74424 ///	Tmc5	NM_001105252	0.239861	0.0704855	1.18878	1.18878	Low-low up vs Control	1.49237	0.30841	1.79103	1
2428	TC0200003944.mm.2	NR_033507 // Olfr1077-ps1 // olfactory receptor 1077, pseudogene 1 // 2|2 D // 625853 /	Olfr1077-ps1	NR_033507	0.306372	0.0705287	1.21892	1.21892	Low-low up vs Control	1.26673	0.343166	2.34787	1
21254	TC1800001186.mm.2	NM_001167891 // Nrg2 // neuregulin 2 // 18 B2|18 19.38 cM // 100042150 /// ENSMUST00000	Nrg2	NM_001167891	0.0515159	0.0705321	1.30885	1.30885	Low-low up vs Control	2.94587	1.47522	4.34006	1
5621	TC0500000750.mm.2	NM_198702 // Adgrl3 // adhesion G protein-coupled receptor L3 // 5|5 D-E1 // 319387 ///	Adgrl3	NM_198702	0.0181475	0.070543	1.13487	1.13487	Low-low up vs Control	4.0011	0.44278	0.959093	1
68	TC0100000259.mm.2	NM_030266 // Inpp4a // inositol polyphosphate-4-phosphatase, type I // 1 B|1 15.46 cM /	Inpp4a	NM_030266	0.221895	0.0706607	0.801839	-1.24713	Low-low down vs Control	1.56418	0.527915	2.92502	1
4447	TC0400001467.mm.2	NM_001013755 // 5730409E04Rik // RIKEN cDNA 5730409E04Rik gene // 4|4 D2.2 // 230757 //	5730409E04Rik	NM_001013755	0.0595618	0.0706806	1.21705	1.21705	Low-low up vs Control	2.80426	0.748832	2.31429	1
5096	TC0400003565.mm.2	NM_008120 // Gja4 // gap junction protein, alpha 4 // 4 D2.2|4 61.47 cM // 14612 /// EN	Gja4	NM_008120	0.169056	0.0707816	1.29606	1.29606	Low-low up vs Control	1.81576	0.845784	4.03695	1
4757	TC0400002479.mm.2	NM_001286538 // Sigmar1 // sigma non-opioid intracellular receptor 1 // 4|4 A5-B2 // 18	Sigmar1	NM_001286538	0.0472172	0.0708871	1.18706	1.18706	Low-low up vs Control	3.03145	0.61786	1.76641	1
11280	TC0900001008.mm.2	NM_001142655 // Arpp19 // cAMP-regulated phosphoprotein 19 // 9|9 E1 // 59046 /// NM_02	Arpp19	NM_001142655	0.255025	0.0709219	0.902141	-1.10847	Low-low down vs Control	1.43586	0.105586	0.637304	1
1423	TC0200000856.mm.2	NM_008426 // Kcnj3 // potassium inwardly-rectifying channel, subfamily J, member 3 // 2	Kcnj3	NM_008426	0.226929	0.0711047	0.855738	-1.16858	Low-low down vs Control	1.54348	0.260097	1.46044	1
20199	TC1700000817.mm.2	NM_011269 // Rhag // Rhesus blood group-associated A glycoprotein // 17 B2|17 19.54 cM	Rhag	NM_011269	0.303099	0.0711302	1.21967	1.21967	Low-low up vs Control	1.27664	0.349603	2.37334	1
19175	TC1500002347.mm.2	NM_001163575 // Parp10 // poly (ADP-ribose) polymerase family, member 10 // 15|15 D3 //	Parp10	NM_001163575	0.277642	0.0712206	0.78749	-1.26986	Low-low down vs Control	1.35754	0.53843	3.43739	1
15638	TC1100003680.mm.2	NM_011771 // Ikzf3 // IKAROS family zinc finger 3 // 11|11 D // 22780 /// ENSMUST000001	Ikzf3	NM_011771	0.102781	0.0712467	1.28349	1.28349	Low-low up vs Control	2.28154	0.987816	3.75232	1
20585	TC1700001909.mm.2	NM_030746 // Btnl4 // butyrophilin-like 4 // 17 B1|17 18.06 cM // 632126 /// ENSMUST000	Btnl4	NM_030746	0.111393	0.0712563	1.21465	1.21465	Low-low up vs Control	2.20561	0.579739	2.27801	1
12251	TC0X00000347.mm.2	NM_001081669 // Rhox2d // reproductive homeobox 2D // X|X A3.3 // 434760 /// ENSMUST000	Rhox2d	NM_001081669	0.144922	0.0713856	1.2449	1.2449	Low-low up vs Control	1.95903	0.654076	2.8936	1
1147	TC0100003783.mm.2	NM_001081363 // Cenpf // centromere protein F // 1 H6|1 95.03 cM // 108000 /// ENSMUST0	Cenpf	NM_001081363	0.0283906	0.0715169	1.32129	1.32129	Low-low up vs Control	3.54006	1.91378	4.68527	1
11063	TC0900000408.mm.2	NM_146811 // Olfr910 // olfactory receptor 910 // 9|9 A5 // 258807 /// ENSMUST000000732	Olfr910	NM_146811	0.268808	0.0716533	1.18333	1.18333	Low-low up vs Control	1.38735	0.274071	1.7121	1
404	TC0100001365.mm.2	NM_177756 // Colgalt2 // collagen beta(1-O)galactosyltransferase 2 // 1|1 G3 // 269132	Colgalt2	NM_177756	0.330629	0.0716889	1.23762	1.23762	Low-low up vs Control	1.19635	0.379187	2.74693	1
8501	TC0700001572.mm.2	NM_146604 // Olfr716 // olfactory receptor 716 // 7|7 E3 // 258597 /// ENSMUST000000981	Olfr716	NM_146604	0.0604463	0.0717108	1.26812	1.26812	Low-low up vs Control	2.78994	1.09796	3.41069	1
3624	TC0300002047.mm.2	NM_153384 // Clrn1 // clarin 1 // 3|3 D // 229320 /// NM_153385 // Clrn1 // clarin 1 //	Clrn1	NM_153384	0.133028	0.0717468	1.24729	1.24729	Low-low up vs Control	2.039	0.694592	2.95232	1
15716	TC1100003783.mm.2	NM_001081194 // Kcnh4 // potassium voltage-gated channel, subfamily H (eag-related), me	Kcnh4	NM_001081194	0.00340473	0.0718204	1.26037	1.26037	Low-low up vs Control	5.85391	2.18822	3.23964	1
11572	TC0900001833.mm.2	NM_146563 // Olfr18 // olfactory receptor 18 // 9|9 A3 // 18315 /// ENSMUST00000086473	Olfr18	NM_146563	0.116655	0.0719162	1.15357	1.15357	Low-low up vs Control	2.16217	0.308261	1.23561	1
3371	TC0300001064.mm.2	NM_008979 // Ptpn22 // protein tyrosine phosphatase, non-receptor type 22 (lymphoid) //	Ptpn22	NM_008979	0.278313	0.0720053	0.808791	-1.23641	Low-low down vs Control	1.35532	0.426657	2.72829	1
7835	TC0700000052.mm.2	NM_001033383 // Zfp865 // zinc finger protein 865 // 7|7 A1 // 319748 /// ENSMUST000000	Zfp865	NM_001033383	0.0307044	0.0721394	1.13689	1.13689	Low-low up vs Control	3.46069	0.398575	0.998159	1
1861	TC0200002237.mm.2	NM_001097977 // Gm14151 // predicted gene 14151 // 2|2 G3 // 433486 /// ENSMUST00000109	Gm14151	NM_001097977	0.22505	0.0721475	0.843707	-1.18525	Low-low down vs Control	1.55115	0.313503	1.75162	1
2713	TC0200004590.mm.2	ENSMUST00000145798 // Gm14025 // predicted gene 14025 [Source:MGI Symbol;Acc:MGI:364927	Gm14025	ENSMUST00000145798	0.0390905	0.0721707	1.27361	1.27361	Low-low up vs Control	3.21847	1.31756	3.54792	1
112	TC0100000390.mm.2	NM_030025 // Ccdc150 // coiled-coil domain containing 150 // 1|1 C1 // 78016 /// ENSMUS	Ccdc150	NM_030025	0.0469807	0.0722048	1.19371	1.19371	Low-low up vs Control	3.03639	0.666471	1.90228	1
19662	TC1600001606.mm.2	NM_024273 // Timmdc1 // translocase of inner mitochondrial membrane domain containing 1	Timmdc1	NM_024273	0.251208	0.0722074	1.12507	1.12507	Low-low up vs Control	1.44976	0.140949	0.842589	1
8242	TC0700000864.mm.2	NM_001005511 // Lmtk3 // lemur tyrosine kinase 3 // 7|7 B4 // 381983 /// ENSMUST0000007	Lmtk3	NM_001005511	0.0806547	0.072208	1.23622	1.23622	Low-low up vs Control	2.51203	0.790847	2.72847	1
19817	TC1600002092.mm.2	NM_008424 // Kcne1 // potassium voltage-gated channel, Isk-related subfamily, member 1	Kcne1	NM_008424	0.252962	0.0722316	1.24684	1.24684	Low-low up vs Control	1.44335	0.491884	2.95354	1
6570	TC0500003531.mm.2	NM_019943 // Papolb // poly (A) polymerase beta (testis specific) // 5|5 G2 // 56522 //	Papolb	NM_019943	0.00293326	0.0722336	1.25424	1.25424	Low-low up vs Control	6.02975	2.16653	3.11399	1
19782	TC1600002012.mm.2	NM_010671 // Krtap13 // keratin associated protein 13 // 16|16 C3.3 // 16699 /// ENSMUS	Krtap13	NM_010671	0.302192	0.0722714	0.885795	-1.12893	Low-low down vs Control	1.2794	0.131784	0.892709	1
9980	TC0800000371.mm.2	NM_001012517 // Fut10 // fucosyltransferase 10 // 8|8 A3 // 171167 /// NM_001286422 //	Fut10	NM_001012517	0.174337	0.0723562	0.804252	-1.24339	Low-low down vs Control	1.78722	0.594413	2.88245	1
18802	TC1500001401.mm.2	NM_199476 // Rrm2b // ribonucleotide reductase M2 B (TP53 inducible) // 15|15 B3.1 // 3	Rrm2b	NM_199476	0.304707	0.0725206	0.748041	-1.33682	Low-low down vs Control	1.27175	0.752047	5.12501	1
9017	TC0700002628.mm.2	NM_010155 // Erf // Ets2 repressor factor // 7 A3|7 13.73 cM // 13875 /// ENSMUST000000	Erf	NM_010155	0.0482849	0.0725809	0.835638	-1.19669	Low-low down vs Control	3.00944	0.68117	1.96165	1
13675	TC1000001149.mm.2	NM_001168684 // Tmcc3 // transmembrane and coiled coil domains 3 // 10|10 C2 // 319880	Tmcc3	NM_001168684	0.00203756	0.0727025	0.863969	-1.15745	Low-low down vs Control	6.46763	0.971612	1.30197	1
8100	TC0700000552.mm.2	NM_009944 // Cox7a1 // cytochrome c oxidase subunit VIIa 1 // 7 B1|7 17.31 cM // 12865	Cox7a1	NM_009944	0.194859	0.0727897	0.830569	-1.20399	Low-low down vs Control	1.68419	0.408109	2.10009	1
8963	TC0700002542.mm.2	ENSMUST00000177741 // Gm4565 // predicted gene 4565 [Source:MGI Symbol;Acc:MGI:3782749]	Gm4565	ENSMUST00000177741	0.134697	0.0728416	1.26418	1.26418	Low-low up vs Control	2.02735	0.783636	3.34995	1
21958	TC1900001289.mm.2	NM_146097 // Cbwd1 // COBW domain containing 1 // 19|19 B // 226043 /// NR_033744 // Cb	Cbwd1	NM_146097	0.0303613	0.0728975	0.780733	-1.28085	Low-low down vs Control	3.47205	1.49688	3.73639	1
4098	TC0400000269.mm.2	NM_001122978 // Casp8ap2 // caspase 8 associated protein 2 // 4 A5|4 14.27 cM // 26885	Casp8ap2	NM_001122978	0.118795	0.0729028	0.865613	-1.15525	Low-low down vs Control	2.14508	0.31439	1.27021	1
6502	TC0500003379.mm.2	NM_007925 // Eln // elastin // 5 G2|5 74.76 cM // 13717 /// ENSMUST00000015138 // Eln /	Eln	NM_007925	0.135687	0.0729396	1.20475	1.20475	Low-low up vs Control	2.0205	0.493492	2.11676	1
3347	TC0300000978.mm.2	NM_026328 // Reg4 // regenerating islet-derived family, member 4 // 3|3 F3 // 67709 ///	Reg4	NM_026328	0.166463	0.0730194	1.32326	1.32326	Low-low up vs Control	1.8301	1.01129	4.78907	1
5008	TC0400003337.mm.2	NM_001042743 // Mast2 // microtubule associated serine/threonine kinase 2 // 4|4 C7 //	Mast2	NM_001042743	0.268705	0.0730311	0.854411	-1.1704	Low-low down vs Control	1.3877	0.241988	1.5113	1
13975	TC1000002262.mm.2	NM_028197 // Kif1bp // KIF1 binding protein // 10|10 B4 // 72320 /// ENSMUST00000065887	Kif1bp	NM_028197	0.0564054	0.0730784	0.766687	-1.30431	Low-low down vs Control	2.85726	1.42106	4.31038	1
9898	TC0800000172.mm.2	NM_026792 // Agpat5 // 1-acylglycerol-3-phosphate O-acyltransferase 5 (lysophosphatidic	Agpat5	NM_026792	0.115179	0.0730913	0.793571	-1.26013	Low-low down vs Control	2.17415	0.819043	3.2649	1
11223	TC0900000791.mm.2	NM_176922 // Itga11 // integrin alpha 11 // 9|9 B // 319480 /// ENSMUST00000034774 // I	Itga11	NM_176922	0.247745	0.0732107	0.808623	-1.23667	Low-low down vs Control	1.46256	0.465476	2.75827	1
9295	TC0700003547.mm.2	NM_023331 // Mrpl46 // mitochondrial ribosomal protein L46 // 7|7 D3 // 67308 /// ENSMU	Mrpl46	NM_023331	0.14699	0.0732606	0.891479	-1.12173	Low-low down vs Control	1.94582	0.181171	0.806934	1
12889	TC0X00002797.mm.2	NM_009592 // Abcb7 // ATP-binding cassette, sub-family B (MDR/TAP), member 7 // X 46.58	Abcb7	NM_009592	0.11733	0.0733476	0.862106	-1.15995	Low-low down vs Control	2.15674	0.33524	1.34713	1
5558	TC0500000505.mm.2	NM_025755 // Pacrgl // PARK2 co-regulated-like // 5|5 B3 // 66768 /// ENSMUST0000003096	Pacrgl	NM_025755	0.000200877	0.0733902	0.883534	-1.13182	Low-low down vs Control	9.54312	1.0334	0.938495	1
18082	TC1400001948.mm.2	NM_001286481 // Otx2 // orthodenticle homolog 2 // 14 C1|14 25.36 cM // 18424 /// NM_00	Otx2	NM_001286481	0.0409012	0.0734425	1.2685	1.2685	Low-low up vs Control	3.17344	1.26828	3.46366	1
14439	TC1100000472.mm.2	NM_001013783 // Fam71b // family with sequence similarity 71, member B // 11 B1.1|11 //	Fam71b	NM_001013783	0.0733724	0.0734687	1.29201	1.29201	Low-low up vs Control	2.60275	1.20728	4.02002	1
19517	TC1600001200.mm.2	NM_013638 // Prm3 // protamine 3 // 16 A1|16 5.84 cM // 19120 /// ENSMUST00000050864 //	Prm3	NM_013638	0.0798335	0.073493	1.19962	1.19962	Low-low up vs Control	2.52182	0.590437	2.02914	1
17295	TC1300002197.mm.2	NM_175494 // Zfp367 // zinc finger protein 367 // 13|13 B3 // 238673 /// ENSMUST0000005	Zfp367	NM_175494	0.0308616	0.0735617	0.840902	-1.1892	Low-low down vs Control	3.45553	0.733706	1.84018	1
12784	TC0X00002386.mm.2	NM_001033807 // 4930567H17Rik // RIKEN cDNA 4930567H17 gene // X|X A7.1 // 619303 /// u	4930567H17Rik	NM_001033807	0.343893	0.073628	0.88946	-1.12428	Low-low down vs Control	1.15996	0.112612	0.841383	1
1599	TC0200001352.mm.2	NM_021512 // Nup160 // nucleoporin 160 // 2|2 E1 // 59015 /// ENSMUST00000057481 // Nup	Nup160	NM_021512	0.172034	0.0737462	0.771135	-1.29679	Low-low down vs Control	1.79956	0.860698	4.14512	1
6559	TC0500003496.mm.2	NM_174850 // Micall2 // MICAL-like 2 // 5|5 G2 // 231830 /// ENSMUST00000044642 // Mica	Micall2	NM_174850	0.166805	0.0738027	0.871356	-1.14764	Low-low down vs Control	1.8282	0.245588	1.16422	1
15987	TC1200000110.mm.2	NM_027706 // Nbas // neuroblastoma amplified sequence // 12|12 A3 // 71169 /// ENSMUST0	Nbas	NM_027706	0.247669	0.0738504	0.870877	-1.14827	Low-low down vs Control	1.46284	0.198149	1.17394	1
10257	TC0800001213.mm.2	NM_172760 // Elmo3 // engulfment and cell motility 3 // 8|8 D3 // 234683 /// ENSMUST000	Elmo3	NM_172760	0.082613	0.0738851	1.10573	1.10573	Low-low up vs Control	2.4891	0.178242	0.620609	1
19126	TC1500002271.mm.2	NR_033444 // Krt74 // keratin 74 // 15|15 F2 // 406222 /// uc011zzu.1 // Krt74 // kerat	Krt74	NR_033444	0.332517	0.0739255	1.20816	1.20816	Low-low up vs Control	1.19108	0.301985	2.19733	1
3652	TC0300002121.mm.2	ENSMUST00000166328 // Gm17641 // predicted gene, 17641 [Source:MGI Symbol;Acc:MGI:49372	Gm17641	ENSMUST00000166328	0.00757995	0.0740667	1.25877	1.25877	Low-low up vs Control	4.94092	1.85732	3.25786	1
10510	TC0800002106.mm.2	NM_030610 // Fgf20 // fibroblast growth factor 20 // 8|8 B1.2 // 80857 /// NR_106126 //	Fgf20	NM_030610	0.100413	0.0740948	1.24286	1.24286	Low-low up vs Control	2.30359	0.773061	2.90844	1
15604	TC1100003603.mm.2	NM_008081 // B4galnt2 // beta-1,4-N-acetyl-galactosaminyl transferase 2 // 11 D|11 59.0	B4galnt2	NM_008081	0.250756	0.0741032	1.54225	1.54225	Low-low up vs Control	1.45142	1.9342	11.5494	1
22042	TC1900001576.mm.2	NM_010691 // Lbx1 // ladybird homeobox homolog 1 (Drosophila) // 19|19 D // 16814 /// E	Lbx1	NM_010691	0.0484318	0.0741044	1.2759	1.2759	Low-low up vs Control	3.00646	1.26722	3.65299	1
2989	TC0200005465.mm.2	NM_019833 // Fam69b // family with sequence similarity 69, member B // 2|2 A3 // 56279	Fam69b	NM_019833	0.0567298	0.0741185	1.22298	1.22298	Low-low up vs Control	2.85167	0.820411	2.49336	1
12475	TC0X00001142.mm.2	NM_172781 // Klhl4 // kelch-like 4 // X|X E1 // 237010 /// ENSMUST00000040504 // Klhl4	Klhl4	NM_172781	0.0607319	0.0741186	1.18256	1.18256	Low-low up vs Control	2.78537	0.556082	1.73025	1
19615	TC1600001459.mm.2	NM_028973 // Lrrc15 // leucine rich repeat containing 15 // 16|16 B2 // 74488 /// ENSMU	Lrrc15	NM_028973	0.0190097	0.0741561	1.20949	1.20949	Low-low up vs Control	3.95266	1.01563	2.22688	1
18292	TC1400002485.mm.2	NM_001033215 // Zfp957 // zinc finger protein 957 // 14|14 D3 // 105590 /// ENSMUST0000	Zfp957	NM_001033215	0.0859692	0.0742262	1.15153	1.15153	Low-low up vs Control	2.4511	0.346757	1.22607	1
3573	TC0300001803.mm.2	NM_029017 // Mrpl47 // mitochondrial ribosomal protein L47 // 3|3 B // 74600 /// ENSMUS	Mrpl47	NM_029017	0.0268263	0.0742914	0.761486	-1.31322	Low-low down vs Control	3.59772	1.89913	4.57487	1
18835	TC1500001570.mm.2	NM_026346 // Fbxo32 // F-box protein 32 // 15|15 D2 // 67731 /// ENSMUST00000022986 //	Fbxo32	NM_026346	0.227912	0.0743725	0.772063	-1.29523	Low-low down vs Control	1.5395	0.732894	4.12586	1
3467	TC0300001377.mm.2	ENSMUST00000062127 // Gm9799 // predicted gene 9799 // --- // --- /// XR_140595.1 // G	Gm9799	ENSMUST00000062127	0.142616	0.0746201	0.868279	-1.1517	Low-low down vs Control	1.97399	0.280653	1.23218	1
3953	TC0300002968.mm.2	NM_007926 // Aimp1 // aminoacyl tRNA synthetase complex-interacting multifunctional pro	Aimp1	NM_007926	0.0133824	0.0746231	0.826732	-1.20958	Low-low down vs Control	4.32271	1.11538	2.23624	1
9182	TC0700002966.mm.2	NM_146189 // Mybpc2 // myosin binding protein C, fast-type // 7|7 B4 // 233199 /// ENSM	Mybpc2	NM_146189	0.122389	0.0746676	1.21419	1.21419	Low-low up vs Control	2.1171	0.5685	2.32724	1
16091	TC1200000567.mm.2	NM_027117 // Klhdc2 // kelch domain containing 2 // 12 28.77 cM|12 C3 // 69554 /// ENSM	Klhdc2	NM_027117	0.198058	0.0747629	0.837626	-1.19385	Low-low down vs Control	1.66913	0.37384	1.9411	1
16058	TC1200000420.mm.2	XM_974939.1 // Gm5785 // PREDICTED: predicted gene 5785 (Gm5785), mRNA. // --- // ---	Gm5785	XM_974939.1	0.25926	0.0747772	0.862164	-1.15987	Low-low down vs Control	1.42068	0.222959	1.36013	1
7364	TC0600002250.mm.2	NM_001163645 // Osbpl3 // oxysterol binding protein-like 3 // 6|6 B3 // 71720 /// NM_02	Osbpl3	NM_001163645	0.212083	0.07486	0.787438	-1.26994	Low-low down vs Control	1.60592	0.654743	3.53344	1
20871	TC1700002769.mm.2	NM_001123372 // Gm3435 // predicted gene 3435 // 17|17 A2 // 100041621 /// uc008anu.1 /	Gm3435	NM_001123372	0.0653841	0.0748785	0.791962	-1.26269	Low-low down vs Control	2.71386	1.05417	3.36648	1
13498	TC1000000661.mm.2	NM_009670 // Ank3 // ankyrin 3, epithelial // 10 B5.3|10 36.1 cM // 11735 /// NM_146005	Ank3	NM_009670	0.285139	0.074961	0.728764	-1.37219	Low-low down vs Control	1.33298	0.95342	6.1989	1
503	TC0100001621.mm.2	NM_177723 // Vsig8 // V-set and immunoglobulin domain containing 8 // 1|1 H3 // 240916	Vsig8	NM_177723	0.069492	0.0749692	1.28529	1.28529	Low-low up vs Control	2.65504	1.19497	3.90066	1
20053	TC1700000523.mm.2	NM_021332 // Glp1r // glucagon-like peptide 1 receptor // 17 A3.3|17 15.8 cM // 14652 /	Glp1r	NM_021332	0.112458	0.0750186	1.22631	1.22631	Low-low up vs Control	2.19664	0.653437	2.57808	1
15185	TC1100002436.mm.2	NM_001100394 // 4930505A04Rik // RIKEN cDNA 4930505A04 gene // 11|11 A4 // 75087 /// EN	4930505A04Rik	NM_001100394	0.0649211	0.0750316	1.23563	1.23563	Low-low up vs Control	2.72073	0.870627	2.77331	1
18327	TC1400002719.mm.2	NM_025943 // Dzip1 // DAZ interacting protein 1 // 14|14 E4 // 66573 /// ENSMUST0000000	Dzip1	NM_025943	0.024739	0.0751132	0.853881	-1.17112	Low-low down vs Control	3.68048	0.656861	1.54675	1
2834	TC0200004985.mm.2	NM_020255 // Scand1 // SCAN domain-containing 1 // 2|2 H2 // 19018 /// ENSMUST000000791	Scand1	NM_020255	0.00654598	0.0751318	0.839436	-1.19128	Low-low down vs Control	5.10439	1.11856	1.89918	1
14152	TC1000002664.mm.2	NM_001042558 // Apaf1 // apoptotic peptidase activating factor 1 // 10 45.47 cM|10 C3-D	Apaf1	NM_001042558	0.0226525	0.0751407	1.21204	1.21204	Low-low up vs Control	3.771	0.997697	2.29295	1
5744	TC0500001112.mm.2	NM_008325 // Idua // iduronidase, alpha-L- // 5 E5|5 53.24 cM // 15932 /// NM_172997 //	Idua	NM_008325	0.0405043	0.0751677	1.15784	1.15784	Low-low up vs Control	3.18313	0.489187	1.3319	1
18140	TC1400002052.mm.2	NM_010991 // Olfr49 // olfactory receptor 49 // 14|14 C2 // 18348 /// ENSMUST0000005999	Olfr49	NM_010991	0.212219	0.0751925	1.19262	1.19262	Low-low up vs Control	1.60533	0.356502	1.92464	1
4807	TC0400002587.mm.2	NM_018741 // Igfbpl1 // insulin-like growth factor binding protein-like 1 // 4|4 B2 //	Igfbpl1	NM_018741	0.0438697	0.0752353	1.30672	1.30672	Low-low up vs Control	3.10401	1.59035	4.44039	1
15952	TC1100004300.mm.2	NM_001252384 // Slc25a19 // solute carrier family 25 (mitochondrial thiamine pyrophosph	Slc25a19	NM_001252384	0.0247363	0.0752568	1.30647	1.30647	Low-low up vs Control	3.6806	1.88327	4.43451	1
8752	TC0700002131.mm.2	NM_175632 // Oscar // osteoclast associated receptor // 7|7 A1 // 232790 /// ENSMUST000	Oscar	NM_175632	0.036504	0.075347	1.18016	1.18016	Low-low up vs Control	3.28678	0.646156	1.7038	1
494	TC0100001606.mm.2	NM_001159525 // Pex19 // peroxisomal biogenesis factor 19 // 1 H3|1 79.54 cM // 19298 /	Pex19	NM_001159525	0.0108626	0.0755683	1.17623	1.17623	Low-low up vs Control	4.5468	0.859613	1.63851	1
13674	TC1000001148.mm.2	NM_025551 // Ndufa12 // NADH dehydrogenase (ubiquinone) 1 alpha subcomplex, 12 // 10|10	Ndufa12	NM_025551	0.121007	0.0756555	0.887495	-1.12677	Low-low down vs Control	2.12775	0.217649	0.886518	1
1300	TC0200000450.mm.2	NM_173180 // Pmpca // peptidase (mitochondrial processing) alpha // 2|2 A3 // 66865 ///	Pmpca	NM_173180	0.107686	0.075834	1.1056	1.1056	Low-low up vs Control	2.23752	0.16212	0.627945	1
19263	TC1600000244.mm.2	NM_001081682 // Gnb1l // guanine nucleotide binding protein (G protein), beta polypepti	Gnb1l	NM_001081682	0.175771	0.0758739	1.24081	1.24081	Low-low up vs Control	1.77963	0.595875	2.90187	1
13165	TC0Y00000169.mm.2	XM_003689071.1 // LOC100862125 // PREDICTED: X-linked lymphocyte-regulated protein PM1	LOC100862125	XM_003689071.1	0.253148	0.0759177	0.78196	-1.27884	Low-low down vs Control	1.44267	0.627863	3.77181	1
11810	TC0900002405.mm.2	NM_175325 // Bbs4 // Bardet-Biedl syndrome 4 (human) // 9 B|9 32.01 cM // 102774 /// EN	Bbs4	NM_175325	0.157491	0.0759384	0.800852	-1.24867	Low-low down vs Control	1.88158	0.667737	3.07563	1
8897	TC0700002453.mm.2	NM_001029893 // Psg26 // pregnancy-specific glycoprotein 26 // 7|7 A2 // 574429 /// ENS	Psg26	NM_001029893	0.0795555	0.0759726	1.2061	1.2061	Low-low up vs Control	2.52516	0.638231	2.19049	1
16204	TC1200000888.mm.2	ENSMUST00000110148 // Gm2046 // predicted gene 2046 // 12 D2|12 // 100039100	Gm2046	ENSMUST00000110148	0.149626	0.0760157	1.17092	1.17092	Low-low up vs Control	1.92926	0.345834	1.55356	1
1818	TC0200002095.mm.2	NM_027093 // Ndufaf5 // NADH dehydrogenase (ubiquinone) complex I, assembly factor 5 //	Ndufaf5	NM_027093	0.307821	0.0760836	0.807591	-1.23825	Low-low down vs Control	1.26237	0.415256	2.8509	1
4203	TC0400000587.mm.2	NM_139309 // Fktn // fukutin // 4 B2|4 28.74 cM // 246179 /// ENSMUST00000061771 // Fkt	Fktn	NM_139309	0.098627	0.0761084	0.754869	-1.32473	Low-low down vs Control	2.32058	1.32209	4.93762	1
12829	TC0X00002513.mm.2	NM_001164275 // Prrg1 // proline rich Gla (G-carboxyglutamic acid) 1 // X|X B // 546336	Prrg1	NM_001164275	0.271479	0.0762518	0.790503	-1.26502	Low-low down vs Control	1.37824	0.549321	3.45426	1
9627	TC0700004262.mm.2	NM_001101488 // Gsg1l // GSG1-like // 7|7 F3 // 269994 /// ENSMUST00000073935 // Gsg1l	Gsg1l	NM_001101488	0.0105028	0.0762962	1.21978	1.21978	Low-low up vs Control	4.58329	1.30512	2.46788	1
16613	TC1200002518.mm.2	NM_001004364 // Asap2 // ArfGAP with SH3 domain, ankyrin repeat and PH domain 2 // 12|1	Asap2	NM_001004364	0.0468016	0.0763965	1.37127	1.37127	Low-low up vs Control	3.04016	2.18799	6.23738	1
5339	TC0400004174.mm.2	NM_198305 // Klhl17 // kelch-like 17 // 4|4 E2 // 231003 /// NR_106118 // Mir7658 // mi	Klhl17	NM_198305	0.0318234	0.0764194	1.21834	1.21834	Low-low up vs Control	3.42455	0.964403	2.44066	1
6794	TC0600000479.mm.2	NM_146655 // Olfr441 // olfactory receptor 441 // 6|6 B2 // 258649 /// ENSMUST000000959	Olfr441	NM_146655	0.0243935	0.0765002	0.844778	-1.18374	Low-low down vs Control	3.6949	0.759567	1.78162	1
17859	TC1400001223.mm.2	XM_001481002.1 // Gm6234 // PREDICTED: predicted gene 6234 (Gm6234), mRNA. // --- // -	Gm6234	XM_001481002.1	0.0797869	0.0765133	1.18119	1.18119	Low-low up vs Control	2.52238	0.505397	1.7365	1
17860	TC1400001224.mm.2	XM_001481003.1 // Gm4666 // PREDICTED: predicted gene 4666 (Gm4666), mRNA. // --- // -	Gm4666	XM_001481003.1	0.0797869	0.0765133	1.18119	1.18119	Low-low up vs Control	2.52238	0.505397	1.7365	1
163	TC0100000590.mm.2	NM_026195 // Atic // 5-aminoimidazole-4-carboxamide ribonucleotide formyltransferase/IM	Atic	NM_026195	0.0226665	0.0768653	1.12579	1.12579	Low-low up vs Control	3.77037	0.383437	0.88138	1
7152	TC0600001540.mm.2	ENSMUST00000171980 // Gm17631 // predicted gene, 17631 [Source:MGI Symbol;Acc:MGI:49372	Gm17631	ENSMUST00000171980	0.00863484	0.0769392	0.85098	-1.17512	Low-low down vs Control	4.79707	0.905333	1.63563	1
3746	TC0300002383.mm.2	NM_027042 // Lelp1 // late cornified envelope-like proline-rich 1 // 3|3 F1 // 69332 //	Lelp1	NM_027042	0.102365	0.0769868	1.1975	1.1975	Low-low up vs Control	2.28537	0.538248	2.04116	1
20075	TC1700000578.mm.2	NM_207175 // Olfr239 // olfactory receptor 239 // 17|17 B1 // 100038860 /// ENSMUST0000	Olfr239	NM_207175	0.148207	0.0770292	1.19131	1.19131	Low-low up vs Control	1.93814	0.430725	1.92605	1
10029	TC0800000588.mm.2	NM_029569 // Asb5 // ankyrin repeat and SOCs box-containing 5 // 8|8 B3.1 // 76294 ///	Asb5	NM_029569	0.215564	0.0770629	0.726659	-1.37616	Low-low down vs Control	1.59089	1.17659	6.40968	1
923	TC0100003104.mm.2	NM_001008533 // Adora1 // adenosine A1 receptor // 1|1 E4 // 11539 /// NM_001039510 //	Adora1	NM_001008533	0.195451	0.07735	0.675982	-1.47933	Low-low down vs Control	1.68138	1.87418	9.66046	1
4325	TC0400001137.mm.2	NM_028754 // 0610037L13Rik // RIKEN cDNA 0610037L13 gene // 4|4 C7 // 74098 /// ENSMUST	0610037L13Rik	NM_028754	0.138243	0.0773603	1.12232	1.12232	Low-low up vs Control	2.00306	0.1939	0.838947	1
8537	TC0700001631.mm.2	NM_001276301 // Ampd3 // adenosine monophosphate deaminase 3 // 7 57.85 cM|7 E2-E3 // 1	Ampd3	NM_001276301	0.0551104	0.0773826	0.834227	-1.19871	Low-low down vs Control	2.87991	0.687889	2.0701	1
15245	TC1100002679.mm.2	NM_013922 // Zfp354c // zinc finger protein 354C // 11 B1.3|11 30.93 cM // 30944 /// EN	Zfp354c	NM_013922	0.024259	0.0773897	1.25651	1.25651	Low-low up vs Control	3.70057	1.40294	3.28565	1
8594	TC0700001790.mm.2	NM_001145759 // 4930571K23Rik // RIKEN cDNA 4930571K23 gene // 7|7 // 75861 /// ENSMUST	4930571K23Rik	NM_001145759	0.162745	0.0775258	0.817882	-1.22267	Low-low down vs Control	1.85108	0.544516	2.5494	1
4080	TC0400000149.mm.2	NM_019724 // Mmp16 // matrix metallopeptidase 16 // 4 A3|4 7.08 cM // 17389 /// ENSMUST	Mmp16	NM_019724	0.322162	0.0775317	1.2174	1.2174	Low-low up vs Control	1.22032	0.343727	2.44114	1
7622	TC0600003090.mm.2	NM_001104637 // Vmn2r22 // vomeronasal 2, receptor 22 // 6|6 F2 // 546913 /// ENSMUST00	Vmn2r22	NM_001104637	0.138448	0.0775681	1.17267	1.17267	Low-low up vs Control	2.00168	0.369758	1.60094	1
519	TC0100001643.mm.2	NM_146305 // Olfr420 // olfactory receptor 420 // 1|1 H4 // 258302 /// ENSMUST000000684	Olfr420	NM_146305	0.123312	0.0776517	1.17881	1.17881	Low-low up vs Control	2.11005	0.415982	1.70858	1
6390	TC0500003061.mm.2	NM_029956 // Mmab // methylmalonic aciduria (cobalamin deficiency) type B homolog (huma	Mmab	NM_029956	0.27126	0.0777162	1.19493	1.19493	Low-low up vs Control	1.37898	0.318764	2.00338	1
2923	TC0200005271.mm.2	NM_011497 // Aurka // aurora kinase A // 2 H3|2 94.84 cM // 20878 /// ENSMUST0000002899	Aurka	NM_011497	0.0631703	0.0777164	1.17978	1.17978	Low-low up vs Control	2.74719	0.547265	1.72648	1
9257	TC0700003071.mm.2	NM_207537 // Mrgprb3 // MAS-related GPR, member B3 // 7|7 B4 // 404238 /// ENSMUST00000	Mrgprb3	NM_207537	0.244483	0.0777298	1.23224	1.23224	Low-low up vs Control	1.47478	0.468823	2.75509	1
13323	TC1000000036.mm.2	NM_011702 // Vip // vasoactive intestinal polypeptide // 10|10 A1 // 22353 /// ENSMUST0	Vip	NM_011702	0.0179739	0.0778924	1.18048	1.18048	Low-low up vs Control	4.01115	0.805852	1.74116	1
6939	TC0600000943.mm.2	NM_001166371 // Zfp638 // zinc finger protein 638 // 6|6 C3 // 18139 /// NM_008717 // Z	Zfp638	NM_001166371	0.013099	0.0779387	1.13385	1.13385	Low-low up vs Control	4.34555	0.500603	0.998391	1
7773	TC0600003474.mm.2	NM_019643 // Fam60a // family with sequence similarity 60, member A // 6|6 G3 // 56306	Fam60a	NM_019643	0.304976	0.0780112	0.753077	-1.32789	Low-low down vs Control	1.27094	0.746517	5.09058	1
18457	TC1500000240.mm.2	NM_026340 // Pop1 // processing of precursor 1, ribonuclease P/MRP family, (S. cerevisi	Pop1	NM_026340	0.0430649	0.0780242	1.12538	1.12538	Low-low up vs Control	3.12233	0.318201	0.883232	1
11944	TC0900002923.mm.2	NM_001194921 // Cldn18 // claudin 18 // 9|9 E3-F1 // 56492 /// NM_001194922 // Cldn18 /	Cldn18	NM_001194921	0.0502082	0.0780343	1.24384	1.24384	Low-low up vs Control	2.97108	1.03337	3.01435	1
3903	TC0300002781.mm.2	NM_001042711 // Amy2a5 // amylase 2a5 // 3 F3|3 49.35 cM // 109959 /// ENSMUST000000986	Amy2a5	NM_001042711	0.224427	0.0781205	0.511349	-1.95561	Low-low down vs Control	1.55371	5.10869	28.4965	1
13279	TC0Y00000452.mm.2	ENSMUST00000178505 // Gm20843 // predicted gene, 20843 [Source:MGI Symbol;Acc:MGI:54341	Gm20843	ENSMUST00000178505	0.258107	0.0781616	0.817557	-1.22316	Low-low down vs Control	1.42479	0.422694	2.57115	1
21149	TC1800000791.mm.2	NM_201600 // Myo5b // myosin VB // 18 E2|18 50.7 cM // 17919 /// ENSMUST00000074157 //	Myo5b	NM_201600	0.0963505	0.0781872	0.783817	-1.27581	Low-low down vs Control	2.34271	1.01645	3.76029	1
19607	TC1600001423.mm.2	NM_001013761 // Gmnc // geminin coiled-coil domain containing // 16|16 B2 // 239789 ///	Gmnc	NM_001013761	0.200814	0.0784169	1.10792	1.10792	Low-low up vs Control	1.65636	0.127417	0.666692	1
14695	TC1100001030.mm.2	NM_010970 // Olfr23 // olfactory receptor 23 // 11|11 B4 // 18321 /// ENSMUST0000009291	Olfr23	NM_010970	0.188381	0.0784426	1.17497	1.17497	Low-low up vs Control	1.71546	0.326743	1.65074	1
11697	TC0900002120.mm.2	NM_173038 // Tbcel // tubulin folding cofactor E-like // 9|9 A5.1 // 272589 /// ENSMUST	Tbcel	NM_173038	0.0416462	0.0785147	0.794451	-1.25873	Low-low down vs Control	3.15553	1.22467	3.36356	1
11216	TC0900000752.mm.2	NM_001033498 // Gramd2 // GRAM domain containing 2 // 9|9 B // 546134 /// ENSMUST000000	Gramd2	NM_001033498	0.0669268	0.0785216	1.26437	1.26437	Low-low up vs Control	2.69133	1.08556	3.49573	1
9631	TC0700004276.mm.2	NM_010900 // Nfatc2ip // nuclear factor of activated T cells, cytoplasmic, calcineurin	Nfatc2ip	NM_010900	0.248306	0.0785615	1.2116	1.2116	Low-low up vs Control	1.46047	0.39454	2.34126	1
17211	TC1300001969.mm.2	ENSMUST00000167414 // Gm17611 // predicted gene, 17611 [Source:MGI Symbol;Acc:MGI:49372	Gm17611	ENSMUST00000167414	0.0852605	0.0786714	0.892989	-1.11984	Low-low down vs Control	2.45899	0.231148	0.814674	1
10935	TC0900000139.mm.2	NM_147067 // Olfr829 // olfactory receptor 829 // 9|9 A2-A5 // 259070 /// ENSMUST000000	Olfr829	NM_147067	0.0615127	0.0786763	1.17513	1.17513	Low-low up vs Control	2.77297	0.52995	1.65631	1
16770	TC1300000371.mm.2	NM_011455 // Serpinb9g // serine (or cysteine) peptidase inhibitor, clade B, member 9g	Serpinb9g	NM_011455	0.264241	0.0786804	0.825122	-1.21194	Low-low down vs Control	1.40314	0.380473	2.35004	1
21457	TC1900000102.mm.2	NM_028967 // Batf2 // basic leucine zipper transcription factor, ATF-like 2 // 19|19 A	Batf2	NM_028967	0.0132295	0.0787283	1.33656	1.33656	Low-low up vs Control	4.33497	2.6781	5.35418	1
7105	TC0600001405.mm.2	NM_001104632 // Vmn2r19 // vomeronasal 2, receptor 19 // 6|6 F2 // 232358 /// ENSMUST00	Vmn2r19	NM_001104632	0.185158	0.0788206	1.2312	1.2312	Low-low up vs Control	1.73143	0.550196	2.754	1
2576	TC0200004228.mm.2	NM_153126 // Nat10 // N-acetyltransferase 10 // 2|2 E2 // 98956 /// ENSMUST00000028608	Nat10	NM_153126	0.293611	0.0788717	1.13918	1.13918	Low-low up vs Control	1.30598	0.162971	1.0815	1
21047	TC1800000438.mm.2	NM_001039474 // Tcerg1 // transcription elongation regulator 1 (CA150) // 18|18 B3 // 5	Tcerg1	NM_001039474	0.00123852	0.0789652	0.836521	-1.19543	Low-low down vs Control	7.08494	1.66003	2.03064	1
7832	TC0700000049.mm.2	NM_201355 // Nat14 // N-acetyltransferase 14 // 7|7 A1 // 269854 /// ENSMUST00000047309	Nat14	NM_201355	0.16962	0.0790387	1.29004	1.29004	Low-low up vs Control	1.81267	0.864961	4.13552	1
6414	TC0500003117.mm.2	NM_026886 // Srrm4 // serine/arginine repetitive matrix 4 // 5|5 F // 68955 /// ENSMUST	Srrm4	NM_026886	0.228266	0.0790586	0.798564	-1.25225	Low-low down vs Control	1.53806	0.572641	3.22671	1
2033	TC0200002691.mm.2	NM_024436 // Rab22a // RAB22A, member RAS oncogene family // 2 H4|2 97.26 cM // 19334 /	Rab22a	NM_024436	0.286129	0.0791618	0.886489	-1.12805	Low-low down vs Control	1.32978	0.142149	0.926439	1
7979	TC0700000351.mm.2	NM_001039143 // Nlrp5 // NLR family, pyrin domain containing 5 // 7 10.22 cM|7 A2 // 23	Nlrp5	NM_001039143	0.203952	0.0792687	1.121	1.121	Low-low up vs Control	1.64203	0.157859	0.833184	1
3406	TC0300001154.mm.2	NM_177859 // Aknad1 // AKNA domain containing 1 // 3|3 F3 // 329738 /// ENSMUST00000123	Aknad1	NM_177859	0.334216	0.0793398	1.18093	1.18093	Low-low up vs Control	1.18637	0.241919	1.76726	1
8927	TC0700002498.mm.2	NM_001109748 // Tomm40 // translocase of outer mitochondrial membrane 40 homolog (yeast	Tomm40	NM_001109748	0.358296	0.0793439	0.865301	-1.15567	Low-low down vs Control	1.12196	0.173153	1.33754	1
5849	TC0500001416.mm.2	NM_133917 // Mlxip // MLX interacting protein // 5|5 F // 208104 /// NM_177582 // Mlxip	Mlxip	NM_133917	0.0470001	0.0794071	0.84572	-1.18242	Low-low down vs Control	3.03599	0.628815	1.79504	1
20667	TC1700002095.mm.2	ENSMUST00000178039 // Gm21903 // predicted gene, 21903 [Source:MGI Symbol;Acc:MGI:54340	Gm21903	ENSMUST00000178039	0.0489564	0.0794781	0.905212	-1.10471	Low-low down vs Control	2.99587	0.219271	0.634324	1
9998	TC0800000477.mm.2	NM_010086 // Adam24 // a disintegrin and metallopeptidase domain 24 (testase 1) // 8|8	Adam24	NM_010086	0.119996	0.0794865	0.838539	-1.19255	Low-low down vs Control	2.13564	0.488772	1.9835	1
10141	TC0800000912.mm.2	NM_177378 // Rnf150 // ring finger protein 150 // 8|8 C2 // 330812 /// ENSMUST000000785	Rnf150	NM_177378	0.0658661	0.0797153	1.25838	1.25838	Low-low up vs Control	2.70676	1.05692	3.38412	1
5037	TC0400003399.mm.2	NM_146713 // Olfr1342 // olfactory receptor 1342 // 4|4 D2 // 258708 /// ENSMUST0000006	Olfr1342	NM_146713	0.0435005	0.0798177	1.21148	1.21148	Low-low up vs Control	3.11237	0.847424	2.35972	1
19413	TC1600000768.mm.2	NM_146998 // Olfr195 // olfactory receptor 195 // 16|16 C2 // 259000 /// ENSMUST0000007	Olfr195	NM_146998	0.293369	0.0798219	0.883948	-1.13129	Low-low down vs Control	1.30674	0.147106	0.975653	1
14562	TC1100000751.mm.2	NM_029044 // Lrrc48 // leucine rich repeat containing 48 // 11|11 B2 // 74665 /// ENSMU	Lrrc48	NM_029044	0.33452	0.0798444	1.23564	1.23564	Low-low up vs Control	1.18553	0.392712	2.87087	1
1247	TC0200000314.mm.2	NM_018809 // Ptf1a // pancreas specific transcription factor, 1a // 2|2 A2 // 19213 ///	Ptf1a	NM_018809	0.0993129	0.0798854	1.18209	1.18209	Low-low up vs Control	2.31402	0.479257	1.79496	1
1347	TC0200000550.mm.2	OTTMUST00000028289 // Hmcn2 // hemicentin 2 // 2|2 B // 665700 /// OTTMUST00000028510 /	Hmcn2	OTTMUST00000028289	0.0317353	0.079912	1.2744	1.2744	Low-low up vs Control	3.42735	1.4917	3.77202	1
15308	TC1100002833.mm.2	NM_001011769 // Olfr317 // olfactory receptor 317 // 11|11 B1.3 // 257931 /// ENSMUST00	Olfr317	NM_001011769	0.078398	0.0799843	1.32291	1.32291	Low-low up vs Control	2.53919	1.47271	5.0266	1
14465	TC1100000515.mm.2	NM_207574 // Olfr1383 // olfactory receptor 1383 // 11|11 B1.2 // 404337 /// ENSMUST000	Olfr1383	NM_207574	0.252284	0.0800421	0.816769	-1.22434	Low-low down vs Control	1.44582	0.438855	2.63062	1
16900	TC1300000832.mm.2	ENSMUST00000060609 // Gm10037 // predicted gene 10037 [Source:MGI Symbol;Acc:MGI:364509	Gm10037	ENSMUST00000060609	0.361608	0.0802237	1.17382	1.17382	Low-low up vs Control	1.11343	0.212155	1.65136	1
22157	TSUnmapped00000009.mm.2	NM_001290280 // Rcor3 // REST corepressor 3 // 1|1 H6 // 214742	Rcor3	NM_001290280	0.0232088	0.0802728	0.860065	-1.1627	Low-low down vs Control	3.74603	0.631777	1.46165	1
1422	TC0200000850.mm.2	NM_173030 // Galnt13 // UDP-N-acetyl-alpha-D-galactosamine:polypeptide N-acetylgalactos	Galnt13	NM_173030	0.257036	0.0803001	1.13661	1.13661	Low-low up vs Control	1.42862	0.17388	1.05483	1
2420	TC0200003931.mm.2	NM_147018 // Olfr1056 // olfactory receptor 1056 // 2|2 D // 259020 /// ENSMUST00000099	Olfr1056	NM_147018	0.266521	0.0803012	1.19486	1.19486	Low-low up vs Control	1.39522	0.32824	2.03892	1
13069	TC0X00003413.mm.2	NM_001126491 // Gm14459 // predicted gene 14459 // X|X A1.1 // 546263 /// ENSMUST000001	Gm14459	NM_001126491	0.218522	0.0803906	1.17192	1.17192	Low-low up vs Control	1.57831	0.295047	1.62013	1
9588	TC0700004155.mm.2	NM_026533 // Rps13 // ribosomal protein S13 // 7|7 E1 // 68052 /// BC011192 // Rps13 //	Rps13	NM_026533	0.107564	0.0803988	0.866861	-1.15359	Low-low down vs Control	2.23859	0.339445	1.31416	1
8553	TC0700001689.mm.2	NM_175645 // Xylt1 // xylosyltransferase 1 // 7|7 F2 // 233781 /// ENSMUST00000032892 /	Xylt1	NM_175645	0.0845083	0.0804633	1.20213	1.20213	Low-low up vs Control	2.46745	0.621444	2.18276	1
14293	TC1000003189.mm.2	NM_146553 // Olfr806 // olfactory receptor 806 // 10|10 D3 // 258546 /// ENSMUST0000009	Olfr806	NM_146553	0.241758	0.0804791	1.13667	1.13667	Low-low up vs Control	1.48511	0.181141	1.05708	1
1365	TC0200000591.mm.2	NM_001252547 // Sh2d3c // SH2 domain containing 3C // 2|2 B // 27387 /// NM_013781 // S	Sh2d3c	NM_001252547	0.0266432	0.0804828	1.17731	1.17731	Low-low up vs Control	3.6047	0.713874	1.71635	1
120	TC0100000424.mm.2	NM_001164566 // Spats2l // spermatogenesis associated, serine-rich 2-like // 1|1 C2 //	Spats2l	NM_001164566	0.0383899	0.0804884	0.864123	-1.15724	Low-low down vs Control	3.23649	0.513055	1.37386	1
18615	TC1500000748.mm.2	NM_029066 // Wbp2nl // WBP2 N-terminal like // 15|15 E2 // 74716 /// ENSMUST00000023089	Wbp2nl	NM_029066	0.104684	0.0804976	1.19999	1.19999	Low-low up vs Control	2.2642	0.559426	2.14131	1
11396	TC0900001381.mm.2	NM_028369 // Mon1a // MON1 homolog A (yeast) // 9|9 F1 // 72825 /// ENSMUST00000035202	Mon1a	NM_028369	0.0947792	0.0806505	1.15986	1.15986	Low-low up vs Control	2.35831	0.385947	1.41834	1
17283	TC1300002152.mm.2	NM_022326 // Ctsm // cathepsin M // 13 B3|13 32.74 cM // 64139 /// ENSMUST00000099451 /	Ctsm	NM_022326	0.158561	0.0806562	0.848558	-1.17847	Low-low down vs Control	1.87529	0.376325	1.73919	1
9623	TC0700004252.mm.2	ENSMUST00000073056 // Gm21957 // predicted gene, 21957 [Source:MGI Symbol;Acc:MGI:54394	Gm21957	ENSMUST00000073056	0.114079	0.0806591	0.854525	-1.17024	Low-low down vs Control	2.18317	0.401524	1.59395	1
20888	TC1700002786.mm.2	NM_023463 // Ly6g6c // lymphocyte antigen 6 complex, locus G6C // 17|17 B1 // 68468 ///	Ly6g6c	NM_023463	0.0320677	0.080759	1.29181	1.29181	Low-low up vs Control	3.41684	1.66808	4.231	1
2787	TC0200004878.mm.2	NM_198214 // Snph // syntaphilin // 2|2 G3 // 241727 /// ENSMUST00000028951 // Snph //	Snph	NM_198214	0.0356917	0.0808225	1.28664	1.28664	Low-low up vs Control	3.30929	1.56607	4.10137	1
10535	TC0800002178.mm.2	NM_023503 // Ing2 // inhibitor of growth family, member 2 // 8|8 B2 // 69260 /// ENSMUS	Ing2	NM_023503	0.0152716	0.0808615	0.839473	-1.19122	Low-low down vs Control	4.18248	0.954331	1.9775	1
78	TC0100000289.mm.2	NM_001252200 // Map4k4 // mitogen-activated protein kinase kinase kinase kinase 4 // 1|	Map4k4	NM_001252200	0.195335	0.0809202	0.834642	-1.19812	Low-low down vs Control	1.68193	0.409673	2.11097	1
8696	TC0700002021.mm.2	NM_146962 // Olfr541 // olfactory receptor 541 // 7|7 F4 // 258964 /// ENSMUST000000806	Olfr541	NM_146962	0.0282026	0.0810004	1.22293	1.22293	Low-low up vs Control	3.54681	1.07154	2.61833	1
11674	TC0900002076.mm.2	NM_146503 // Olfr952 // olfactory receptor 952 // 9|9 A5.1 // 235248 /// ENSMUST0000007	Olfr952	NM_146503	0.348266	0.0810435	1.19041	1.19041	Low-low up vs Control	1.14827	0.260284	1.96452	1
5691	TC0500000914.mm.2	NM_001270456 // Gm3259 // predicted gene 3259 // 5 E3|5 // 100041296 /// ENSMUST0000010	Gm3259	NM_001270456	0.357163	0.0811272	1.19909	1.19909	Low-low up vs Control	1.1249	0.276855	2.13301	1
21371	TC1800001654.mm.2	NM_199197 // Rbfa // ribosome binding factor A // 18|18 E3 // 68731 /// ENSMUST00000025	Rbfa	NM_199197	0.187073	0.0811421	0.863627	-1.15791	Low-low down vs Control	1.72191	0.276373	1.39103	1
20288	TC1700001033.mm.2	NM_001163815 // Vav1 // vav 1 oncogene // 17 D|17 29.76 cM // 22324 /// NM_001163816 //	Vav1	NM_001163815	0.333816	0.0812223	1.23441	1.23441	Low-low up vs Control	1.18748	0.393452	2.87157	1
6826	TC0600000578.mm.2	NM_029353 // Malsu1 // mitochondrial assembly of ribosomal large subunit 1 // 6|6 B3 //	Malsu1	NM_029353	0.298005	0.0812478	0.776039	-1.28859	Low-low down vs Control	1.29227	0.620787	4.16333	1
7538	TC0600002756.mm.2	NM_175314 // Adamts9 // a disintegrin-like and metallopeptidase (reprolysin type) with	Adamts9	NM_175314	0.228469	0.0813197	1.22784	1.22784	Low-low up vs Control	1.53725	0.484185	2.72973	1
16059	TC1200000422.mm.2	NM_029760 // Nubpl // nucleotide binding protein-like // 12|12 C1 // 76826 /// ENSMUST0	Nubpl	NM_029760	0.298934	0.0813444	1.0958	1.0958	Low-low up vs Control	1.2894	0.0806939	0.542381	1
7095	TC0600001393.mm.2	NM_021899 // Foxj2 // forkhead box J2 // 6|6 F2 // 60611 /// NR_106090 // Mir7231 // mi	Foxj2	NM_021899	0.00978397	0.0814537	0.873444	-1.14489	Low-low down vs Control	4.66035	0.638505	1.1874	1
11389	TC0900001371.mm.2	NM_018879 // Nprl2 // nitrogen permease regulator-like 2 // 9|9 F1 // 56032 /// ENSMUST	Nprl2	NM_018879	0.127683	0.0814955	0.852337	-1.17324	Low-low down vs Control	2.0774	0.396946	1.65601	1
612	TC0100001989.mm.2	NM_177781 // Trpa1 // transient receptor potential cation channel, subfamily A, member	Trpa1	NM_177781	0.283156	0.081515	1.14075	1.14075	Low-low up vs Control	1.33941	0.173877	1.12507	1
19721	TC1600001783.mm.2	NM_146997 // Olfr178 // olfactory receptor 178 // 16|16 C2 // 258999 /// ENSMUST0000005	Olfr178	NM_146997	0.0102299	0.081594	1.11904	1.11904	Low-low up vs Control	4.61186	0.436988	0.821195	1
2900	TC0200005151.mm.2	NM_001007581 // Trp53rka // transformation related protein 53 regulating kinase A // 2|	Trp53rka	NM_001007581	0.365713	0.0816236	0.87636	-1.14108	Low-low down vs Control	1.10296	0.143931	1.13096	1
12281	TC0X00000439.mm.2	NM_173376 // Rbmx2 // RNA binding motif protein, X-linked 2 // X|X A4 // 209003 /// ENS	Rbmx2	NM_173376	0.260854	0.0816292	0.791696	-1.26311	Low-low down vs Control	1.41503	0.578409	3.54258	1
11250	TC0900000858.mm.2	NM_173185 // Csnk1g1 // casein kinase 1, gamma 1 // 9|9 C // 214897 /// ENSMUST00000034	Csnk1g1	NM_173185	0.0289785	0.0816349	0.794096	-1.25929	Low-low down vs Control	3.51926	1.40155	3.45152	1
19927	TC1700000251.mm.2	NM_134195 // Vmn1r227 // vomeronasal 1 receptor 227 // 17|17 A3.2 // 171229 /// uc008aq	Vmn1r227	NM_134195	0.277634	0.0817582	1.15612	1.15612	Low-low up vs Control	1.35757	0.214236	1.36768	1
1808	TC0200002056.mm.2	NM_001145830 // Plcb1 // phospholipase C, beta 1 // 2 F3|2 65.66 cM // 18795 /// NM_019	Plcb1	NM_001145830	0.326634	0.0817901	0.885307	-1.12955	Low-low down vs Control	1.20758	0.134416	0.964683	1
2235	TC0200003300.mm.2	NM_010065 // Dnm1 // dynamin 1 // 2 B|2 22.09 cM // 13429 /// ENSMUST00000078352 // Dnm	Dnm1	NM_010065	0.197236	0.0818098	1.25495	1.25495	Low-low up vs Control	1.67298	0.647223	3.35287	1
14364	TC1100000109.mm.2	NM_009622 // Adcy1 // adenylate cyclase 1 // 11 4.72 cM|11 A2 // 432530 /// ENSMUST0000	Adcy1	NM_009622	0.0834988	0.0818836	1.19238	1.19238	Low-low up vs Control	2.47892	0.576019	2.01385	1
19553	TC1600001301.mm.2	NM_001081633 // Dgcr14 // DiGeorge syndrome critical region gene 14 // 16 11.09 cM|16 B	Dgcr14	NM_001081633	0.365978	0.0818947	0.864344	-1.15695	Low-low down vs Control	1.10229	0.175844	1.38256	1
1064	TC0100003537.mm.2	NM_013919 // Usp21 // ubiquitin specific peptidase 21 // 1 H3|1 79.3 cM // 30941 /// EN	Usp21	NM_013919	0.0347664	0.0820472	0.877753	-1.13927	Low-low down vs Control	3.33561	0.426122	1.10716	1
19169	TC1500002341.mm.2	NM_029418 // 9130401M01Rik // RIKEN cDNA 9130401M01 gene // 15|15 D1 // 75758 /// ENSMU	9130401M01Rik	NM_029418	0.147	0.0820816	0.734977	-1.36059	Low-low down vs Control	1.94576	1.38651	6.17569	1
3942	TC0300002932.mm.2	NM_010113 // Egf // epidermal growth factor // 3 G3|3 58.5 cM // 13645 /// ENSMUST00000	Egf	NM_010113	0.261567	0.0820848	0.794432	-1.25876	Low-low down vs Control	1.41252	0.562226	3.44961	1
2398	TC0200003902.mm.2	NM_013728 // Olfr154 // olfactory receptor 154 // 2|2 D // 27216 /// ENSMUST00000099918	Olfr154	NM_013728	0.0737927	0.0821181	1.15917	1.15917	Low-low up vs Control	2.59726	0.425972	1.4214	1
3060	TC0300000161.mm.2	NM_009425 // Tnfsf10 // tumor necrosis factor (ligand) superfamily, member 10 // 3|3 A3	Tnfsf10	NM_009425	0.150977	0.0821516	0.790305	-1.26533	Low-low down vs Control	1.92089	0.799948	3.6092	1
21057	TC1800000457.mm.2	NM_027490 // Dcp2 // DCP2 decapping enzyme homolog (S. cerevisiae) // 18|18 B3 // 70640	Dcp2	NM_027490	0.317823	0.0821794	0.880871	-1.13524	Low-low down vs Control	1.23285	0.14918	1.04871	1
21330	TC1800001457.mm.2	XM_003085205.1 // Gm19670 // PREDICTED: predicted gene, 19670 (Gm19670), mRNA. // ---	Gm19670	XM_003085205.1	0.167192	0.0822865	0.845647	-1.18253	Low-low down vs Control	1.82605	0.386297	1.83342	1
21472	TC1900000128.mm.2	NM_153597 // Trpt1 // tRNA phosphotransferase 1 // 19|19 A // 107328 /// NR_027351 // T	Trpt1	NM_153597	0.206748	0.0823198	1.19738	1.19738	Low-low up vs Control	1.62945	0.398045	2.11711	1
4154	TC0400000442.mm.2	NM_172866 // Rgp1 // RGP1 retrograde golgi transport homolog (S. cerevisiae) // 4|4 B1	Rgp1	NM_172866	0.331607	0.0824014	0.861339	-1.16098	Low-low down vs Control	1.19362	0.20032	1.4545	1
7514	TC0600002689.mm.2	NM_176973 // Podxl2 // podocalyxin-like 2 // 6|6 D1 // 319655 /// ENSMUST00000038409 //	Podxl2	NM_176973	0.0704809	0.0824242	1.24223	1.24223	Low-low up vs Control	2.64143	0.936275	3.07197	1
9459	TC0700003912.mm.2	NM_008219 // Hbb-bh1 // hemoglobin Z, beta-like embryonic chain // 7 E3|7 54.85 cM // 1	Hbb-bh1	NM_008219	0.184059	0.0824865	0.773139	-1.29343	Low-low down vs Control	1.73695	0.866644	4.3242	1
11487	TC0900001600.mm.2	NM_144557 // Myrip // myosin VIIA and Rab interacting protein // 9|9 F4 // 245049 /// E	Myrip	NM_144557	0.0895261	0.0825246	0.829877	-1.205	Low-low down vs Control	2.41249	0.632445	2.27201	1
20238	TC1700000921.mm.2	NM_020048 // Med20 // mediator complex subunit 20 // 17|17 C // 56771 /// NM_198421 //	Med20	NM_020048	0.295989	0.0826667	0.88166	-1.13422	Low-low down vs Control	1.29853	0.155442	1.03745	1
12936	TC0X00003013.mm.2	NM_029459 // Prame // preferentially expressed antigen in melanoma // X|X F1 // 75829 /	Prame	NM_029459	0.137623	0.0827537	1.17562	1.17562	Low-low up vs Control	2.00727	0.396753	1.71304	1
15274	TC1100002747.mm.2	NR_033332 // Gm12216 // predicted gene 12216 // 11|11 B1.3 // 622459 /// uc007ixa.1 //	Gm12216	NR_033332	0.011105	0.0829718	1.235	1.235	Low-low up vs Control	4.52295	1.52381	2.91985	1
2772	TC0200004815.mm.2	NM_029960 // 9230104L09Rik // RIKEN cDNA 9230104L09 gene // 2|2 G3 // 77705 /// ENSMUST	9230104L09Rik	NM_029960	0.0319607	0.0830382	1.17109	1.17109	Low-low up vs Control	3.42021	0.645407	1.63543	1
4829	TC0400002663.mm.2	NM_146839 // Olfr272 // olfactory receptor 272 // 4|4 B2-C2 // 258836 /// ENSMUST000000	Olfr272	NM_146839	0.280547	0.0830687	1.15781	1.15781	Low-low up vs Control	1.34795	0.219019	1.40819	1
20874	TC1700002772.mm.2	NM_198647 // Tbc1d22b // TBC1 domain family, member 22B // 17|17 A3.3 // 381085 /// ENS	Tbc1d22b	NM_198647	0.071051	0.0830843	0.85722	-1.16656	Low-low down vs Control	2.63367	0.473066	1.55673	1
9935	TC0800000252.mm.2	NM_001177528 // Gm15315 // predicted gene 15315 // 8 A2|8 // 100041952 /// ENSMUST00000	Gm15315	NM_001177528	0.11685	0.0831689	1.21244	1.21244	Low-low up vs Control	2.1606	0.607127	2.43533	1
20419	TC1700001533.mm.2	NM_177316 // Fpr-rs6 // formyl peptide receptor, related sequence 6 // 17|17 A3.2 // 32	Fpr-rs6	NM_177316	0.253993	0.0832519	0.875751	-1.14188	Low-low down vs Control	1.4396	0.191993	1.15583	1
12846	TC0X00002624.mm.2	NM_173783 // Mageb18 // melanoma antigen family B, 18 // X|X C2-C3 // 215641 /// ENSMUS	Mageb18	NM_173783	0.0859848	0.0832811	1.17283	1.17283	Low-low up vs Control	2.45093	0.472035	1.66915	1
10856	TC0800003211.mm.2	NM_001197041 // Ccdc7a // coiled-coil domain containing 7A // 8|8 E2 // 74703 /// NM_02	Ccdc7a	NM_001197041	0.178239	0.0833998	0.834962	-1.19766	Low-low down vs Control	1.76671	0.435921	2.13843	1
4791	TC0400002537.mm.2	NM_175517 // Fam221b // family with sequence similarity 221, member B // 4|4 B1 // 2424	Fam221b	NM_175517	0.0901463	0.0834305	1.17512	1.17512	Low-low up vs Control	2.40592	0.475284	1.71208	1
1530	TC0200001253.mm.2	NM_146589 // Olfr1022 // olfactory receptor 1022 // 2|2 E1 // 258582 /// ENSMUST0000005	Olfr1022	NM_146589	0.301194	0.0834741	1.18829	1.18829	Low-low up vs Control	1.28245	0.289637	1.95733	1
3904	TC0300002782.mm.2	NM_001160150 // Amy2a4 // amylase 2a4 // 3 F3|3 // 100043684 /// ENSMUST00000179568 //	Amy2a4	NM_001160150	0.257878	0.0835816	0.490936	-2.03693	Low-low down vs Control	1.42561	5.47949	33.3114	1
21753	TC1900000850.mm.2	NM_172523 // Slc18a2 // solute carrier family 18 (vesicular monoamine), member 2 // 19	Slc18a2	NM_172523	0.134469	0.0835973	1.19769	1.19769	Low-low up vs Control	2.02893	0.501459	2.142	1
11329	TC0900001168.mm.2	NM_001195693 // Plscr5 // phospholipid scramblase family, member 5 // 9|9 E3.3 // 10050	Plscr5	NM_001195693	0.140397	0.0837188	1.12829	1.12829	Low-low up vs Control	1.98863	0.220219	0.959741	1
10255	TC0800001210.mm.2	NM_030152 // Nol3 // nucleolar protein 3 (apoptosis repressor with CARD domain) // 8 53	Nol3	NM_030152	0.217312	0.0837384	0.826391	-1.21008	Low-low down vs Control	1.58344	0.437694	2.39564	1
9085	TC0700002762.mm.2	NM_008085 // Gapdhs // glyceraldehyde-3-phosphate dehydrogenase, spermatogenic // 7|7 B	Gapdhs	NM_008085	0.0327346	0.0837419	1.19705	1.19705	Low-low up vs Control	3.39611	0.835222	2.13143	1
17507	TC1400000041.mm.2	ENSMUST00000171053 // Gm8271 // predicted gene 8271 [Source:MGI Symbol;Acc:MGI:3648017]	Gm8271	ENSMUST00000171053	0.179944	0.0837538	0.832422	-1.20131	Low-low down vs Control	1.75789	0.449611	2.21666	1
4552	TC0400001766.mm.2	NM_173867 // Rcc2 // regulator of chromosome condensation 2 // 4|4 D3 // 108911 /// ENS	Rcc2	NM_173867	0.0553709	0.0838119	1.23767	1.23767	Low-low up vs Control	2.87531	0.994361	2.99717	1
8787	TC0700002192.mm.2	NM_030739 // Vmn1r58 // vomeronasal 1 receptor 58 // 7|7 A1 // 81014 /// ENSMUST0000010	Vmn1r58	NM_030739	0.28608	0.0838211	0.840598	-1.18963	Low-low down vs Control	1.32994	0.305011	1.98763	1
8941	TC0700002517.mm.2	NM_001167159 // Gm4187 // predicted gene 4187 // 7 A3|7 // 100043043 /// ENSMUST0000017	Gm4187	NM_001167159	0.192665	0.083889	1.16095	1.16095	Low-low up vs Control	1.69466	0.287215	1.46885	1
8976	TC0700002560.mm.2	NM_001167158 // Gm4133 // predicted gene 4133 // 7 A3|7 // 100042964 /// ENSMUST0000017	Gm4133	NM_001167158	0.192665	0.083889	1.16095	1.16095	Low-low up vs Control	1.69466	0.287215	1.46885	1
12658	TC0X00001883.mm.2	NR_033171 // Ppp1r2-ps9 // protein phosphatase 1, regulatory (inhibitor) subunit 2, pse	Ppp1r2-ps9	NR_033171	0.0785823	0.083901	1.14551	1.14551	Low-low up vs Control	2.53694	0.356319	1.21725	1
13581	TC1000000836.mm.2	NM_001142701 // Hmha1 // histocompatibility (minor) HA-1 // 10|10 C1 // 70719 /// NM_02	Hmha1	NM_001142701	0.00625691	0.0840505	1.16425	1.16425	Low-low up vs Control	5.15507	0.908281	1.52699	1
20264	TC1700000992.mm.2	NM_015766 // Ebi3 // Epstein-Barr virus induced gene 3 // 17 D|17 29.08 cM // 50498 ///	Ebi3	NM_015766	0.156036	0.0841103	1.26425	1.26425	Low-low up vs Control	1.89021	0.79207	3.63165	1
6425	TC0500003174.mm.2	NM_008052 // Dtx1 // deltex 1 homolog (Drosophila) // 5 F|5 60.64 cM // 14357 /// ENSMU	Dtx1	NM_008052	0.151556	0.0841836	1.16244	1.16244	Low-low up vs Control	1.91733	0.331241	1.49727	1
12490	TC0X00001219.mm.2	ENSMUST00000178471 // Gm17584 // predicted gene, 17584 [Source:MGI Symbol;Acc:MGI:49372	Gm17584	ENSMUST00000178471	0.145947	0.0842229	0.868074	-1.15198	Low-low down vs Control	1.95246	0.298079	1.32313	1
15827	TC1100004063.mm.2	NM_007997 // Fdxr // ferredoxin reductase // 11|11 E2 // 14149 /// ENSMUST00000021078 /	Fdxr	NM_007997	0.0895729	0.0842408	1.19151	1.19151	Low-low up vs Control	2.41199	0.564897	2.02976	1
1851	TC0200002210.mm.2	NM_021405 // Cst10 // cystatin 10 (chondrocytes) // 2|2 G3 // 58214 /// ENSMUST00000047	Cst10	NM_021405	0.219234	0.0843028	1.17051	1.17051	Low-low up vs Control	1.57531	0.298	1.63946	1
6391	TC0500003063.mm.2	NM_022017 // Trpv4 // transient receptor potential cation channel, subfamily V, member	Trpv4	NM_022017	0.0379611	0.0843085	1.21869	1.21869	Low-low up vs Control	3.24769	0.969486	2.58714	1
7478	TC0600002604.mm.2	NM_001034902 // Gm5878 // predicted gene 5878 // 6 C3|6 // 545861 /// ENSMUST0000011380	Gm5878	NM_001034902	0.0363023	0.0843983	1.20357	1.20357	Low-low up vs Control	3.29231	0.863171	2.27221	1
19321	TC1600000440.mm.2	NM_001160402 // Tm4sf19 // transmembrane 4 L six family member 19 // 16|16 B3 // 277203	Tm4sf19	NM_001160402	0.176739	0.0844433	1.17559	1.17559	Low-low up vs Control	1.77454	0.354736	1.73249	1
1564	TC0200001300.mm.2	NM_146642 // Olfr1140 // olfactory receptor 1140 // 2|2 E1 // 258635 /// ENSMUST0000011	Olfr1140	NM_146642	0.351298	0.0844894	1.18195	1.18195	Low-low up vs Control	1.14024	0.243459	1.85047	1
11267	TC0900000938.mm.2	NM_025690 // Sltm // SAFB-like, transcription modulator // 9|9 D // 66660 /// NM_026337	Sltm	NM_025690	0.0137949	0.0844937	1.14121	1.14121	Low-low up vs Control	4.29036	0.571971	1.1554	1
9837	TC0700004664.mm.2	NM_001081268 // Prss53 // protease, serine 53 // 7|7 F3 // 330657 /// ENSMUST0000012139	Prss53	NM_001081268	0.362288	0.0845418	1.26204	1.26204	Low-low up vs Control	1.11169	0.460257	3.58814	1
5669	TC0500000877.mm.2	NM_175096 // Stbd1 // starch binding domain 1 // 5 E2|5 47.21 cM // 52331 /// ENSMUST00	Stbd1	NM_175096	0.180788	0.0846132	0.779838	-1.28232	Low-low down vs Control	1.75355	0.82925	4.09844	1
10044	TC0800000646.mm.2	NM_001177881 // Mfap3l // microfibrillar-associated protein 3-like // 8|8 B3.2 // 71306	Mfap3l	NM_001177881	0.194307	0.0846563	1.24531	1.24531	Low-low up vs Control	1.68681	0.621033	3.19081	1
10966	TC0900000184.mm.2	NM_010493 // Icam1 // intercellular adhesion molecule 1 // 9 A3|9 7.69 cM // 15894 ///	Icam1	NM_010493	0.0724165	0.0848057	1.23359	1.23359	Low-low up vs Control	2.61536	0.882622	2.9248	1
16800	TC1300000491.mm.2	NM_023554 // Nol7 // nucleolar protein 7 // 13|13 A4 // 70078 /// ENSMUST00000071926 //	Nol7	NM_023554	0.0451928	0.0848444	0.78308	-1.27701	Low-low down vs Control	3.07465	1.4081	3.96908	1
9273	TC0700003412.mm.2	NM_177893 // Fan1 // FANCD2/FANCI-associated nuclease 1 // 7|7 C // 330554 /// ENSMUST0	Fan1	NM_177893	0.21266	0.0850894	0.845306	-1.183	Low-low down vs Control	1.60341	0.347445	1.87799	1
11435	TC0900001442.mm.2	NM_007658 // Cdc25a // cell division cycle 25A // 9 F2|9 59.81 cM // 12530 /// ENSMUST0	Cdc25a	NM_007658	0.23856	0.0851208	0.795225	-1.25751	Low-low down vs Control	1.49739	0.603282	3.49171	1
16745	TC1300000298.mm.2	NM_025896 // Prl3a1 // prolactin family 3, subfamily a, member 1 // 13|13 A3.1 // 67000	Prl3a1	NM_025896	0.18926	0.0852921	1.23182	1.23182	Low-low up vs Control	1.71115	0.571496	2.89452	1
13834	TC1000001732.mm.2	ENSMUST00000066742 // Gm9930 // predicted gene 9930 [Source:MGI Symbol;Acc:MGI:3642400]	Gm9930	ENSMUST00000066742	0.225496	0.0853241	1.25592	1.25592	Low-low up vs Control	1.54933	0.618205	3.45813	1
19528	TC1600001240.mm.2	NM_001270718 // Ifitm7 // interferon induced transmembrane protein 7 // 16|16 A1 // 744	Ifitm7	NM_001270718	0.025684	0.0853877	1.1796	1.1796	Low-low up vs Control	3.64213	0.763961	1.81789	1
4632	TC0400002025.mm.2	NM_153424 // Nphp4 // nephronophthisis 4 (juvenile) homolog (human) // 4|4 E2 // 260305	Nphp4	NM_153424	0.139693	0.0855374	1.27607	1.27607	Low-low up vs Control	1.99332	0.911664	3.96379	1
14677	TC1100000996.mm.2	NM_025985 // Ube2g1 // ubiquitin-conjugating enzyme E2G 1 // 11|11 B4 // 67128 /// ENSM	Ube2g1	NM_025985	0.0497679	0.0855923	0.860002	-1.16279	Low-low down vs Control	2.97972	0.521801	1.51768	1
13201	TC0Y00000236.mm.2	NM_148943 // Usp9y // ubiquitin specific peptidase 9, Y chromosome // Y|Y A1 // 107868	Usp9y	NM_148943	0.216118	0.0855984	0.881994	-1.1338	Low-low down vs Control	1.58852	0.19284	1.0521	1
18417	TC1500000054.mm.2	NM_001162906 // 2410089E03Rik // RIKEN cDNA 2410089E03 gene // 15|15 A1 // 73692 /// EN	2410089E03Rik	NM_001162906	0.0425527	0.0856177	0.845901	-1.18217	Low-low down vs Control	3.13418	0.675894	1.86899	1
8437	TC0700001475.mm.2	NM_146757 // Olfr583 // olfactory receptor 583 // 7|7 E3 // 258752 /// ENSMUST000000982	Olfr583	NM_146757	0.0237212	0.085719	1.17224	1.17224	Low-low up vs Control	3.72358	0.724608	1.68653	1
12727	TC0X00002098.mm.2	NM_001191032 // Cypt14 // cysteine-rich perinuclear theca 14 // X|X A3.3 // 100504400 /	Cypt14	NM_001191032	0.0562385	0.0857378	0.83873	-1.19228	Low-low down vs Control	2.86015	0.681699	2.06565	1
15163	TC1100002314.mm.2	NM_173752 // Lgalsl // lectin, galactoside binding-like // 11 A3.1|11 13.53 cM // 21655	Lgalsl	NM_173752	0.0755691	0.0857585	1.41879	1.41879	Low-low up vs Control	2.57442	2.42784	8.17321	1
11016	TC0900000336.mm.2	NM_021339 // Cdon // cell adhesion molecule-related/down-regulated by oncogenes // 9|9	Cdon	NM_021339	0.369636	0.0857665	1.19519	1.19519	Low-low up vs Control	1.09306	0.267848	2.12372	1
18257	TC1400002335.mm.2	NM_008915 // Ppp3cc // protein phosphatase 3, catalytic subunit, gamma isoform // 14|14	Ppp3cc	NM_008915	0.247527	0.0857749	0.80901	-1.23608	Low-low down vs Control	1.46337	0.506691	3.00082	1
3408	TC0300001158.mm.2	NM_029054 // Slc25a54 // solute carrier family 25, member 54 // 3|3 F3 // 74686 /// ENS	Slc25a54	NM_029054	0.27732	0.0858129	1.24894	1.24894	Low-low up vs Control	1.35861	0.517636	3.30204	1
11240	TC0900000835.mm.2	NM_001044389 // Clpx // caseinolytic mitochondrial matrix peptidase chaperone subunit /	Clpx	NM_001044389	0.00592693	0.0858142	1.39073	1.39073	Low-low up vs Control	5.21608	4.37509	7.26933	1
19694	TC1600001714.mm.2	NR_028300 // Dubr // Dppa2 upstream binding RNA // 16|16 B5 // 68190	Dubr	NR_028300	0.274353	0.086027	1.23973	1.23973	Low-low up vs Control	1.36853	0.487977	3.09028	1
15544	TC1100003420.mm.2	NM_001077636 // Pigw // phosphatidylinositol glycan anchor biosynthesis, class W // 11|	Pigw	NM_001077636	0.0410749	0.0860397	0.735761	-1.35914	Low-low down vs Control	3.16924	2.30424	6.30124	1
8968	TC0700002550.mm.2	NM_001034904 // Gm5891 // predicted gene 5891 // 7|7 A3 // 545929 /// NM_001201364 // G	Gm5891	NM_001034904	0.342021	0.0860943	1.17155	1.17155	Low-low up vs Control	1.16502	0.225594	1.67822	1
8991	TC0700002579.mm.2	ENSMUST00000168053 // Gm10662 // predicted gene 10662 // 7|7 A3 // 100043665 /// uc009f	Gm10662	ENSMUST00000168053	0.342021	0.0860943	1.17155	1.17155	Low-low up vs Control	1.16502	0.225594	1.67822	1
21090	TC1800000589.mm.2	NM_001081072 // Slc27a6 // solute carrier family 27 (fatty acid transporter), member 6	Slc27a6	NM_001081072	0.331937	0.0861176	1.31182	1.31182	Low-low up vs Control	1.1927	0.678803	4.93248	1
17643	TC1400000469.mm.2	ENSMUST00000170094 // Gm8247 // predicted gene 8247 [Source:MGI Symbol;Acc:MGI:3644638]	Gm8247	ENSMUST00000170094	0.0554948	0.0861209	0.867585	-1.15262	Low-low down vs Control	2.87313	0.447863	1.35096	1
11678	TC0900002081.mm.2	NM_146330 // Olfr958 // olfactory receptor 958 // 9|9 A5 // 258327 /// ENSMUST000000625	Olfr958	NM_146330	0.0684993	0.0861955	1.14273	1.14273	Low-low up vs Control	2.66891	0.367262	1.1926	1
20729	TC1700002224.mm.2	NM_001113556 // A530064D06Rik // RIKEN cDNA A530064D06 gene // 17|17 C // 328830 /// NM	A530064D06Rik	NM_001113556	0.298559	0.0862113	1.18661	1.18661	Low-low up vs Control	1.29056	0.292088	1.96149	1
5029	TC0400003385.mm.2	NM_001161823 // Kdm4a // lysine (K)-specific demethylase 4A // 4 D2.1|4 54.31 cM // 230	Kdm4a	NM_001161823	0.135397	0.0862471	1.12453	1.12453	Low-low up vs Control	2.0225	0.215414	0.923077	1
8864	TC0700002364.mm.2	NM_134227 // Vmn1r87 // vomeronasal 1 receptor 87 // 7|7 A1 // 171261 /// ENSMUST000000	Vmn1r87	NM_134227	0.235988	0.0863238	0.879622	-1.13685	Low-low down vs Control	1.50738	0.191859	1.10309	1
14323	TC1000003227.mm.2	NM_134006 // Rdh5 // retinol dehydrogenase 5 // 10 D3|10 77.19 cM // 19682 /// ENSMUST0	Rdh5	NM_134006	0.209717	0.0863264	1.14186	1.14186	Low-low up vs Control	1.61628	0.220062	1.17999	1
1801	TC0200002026.mm.2	NM_001126338 // Prnd // prion protein dublet // 2 F2|2 64.07 cM // 26434 /// NM_0012782	Prnd	NM_001126338	0.016986	0.0863785	1.19163	1.19163	Low-low up vs Control	4.07038	0.968309	2.06173	1
20714	TC1700002189.mm.2	NM_028065 // Cnpy3 // canopy 3 homolog (zebrafish) // 17|17 C // 72029 /// ENSMUST00000	Cnpy3	NM_028065	0.0985324	0.086424	1.19329	1.19329	Low-low up vs Control	2.32149	0.56125	2.09528	1
11868	TC0900002640.mm.2	NM_009359 // Tex9 // testis expressed gene 9 // 9|9 D // 21778 /// ENSMUST00000085358 /	Tex9	NM_009359	0.257368	0.0865345	0.835395	-1.19704	Low-low down vs Control	1.42743	0.357725	2.17193	1
15433	TC1100003137.mm.2	NM_001024927 // Pitpnm3 // PITPNM family member 3 // 11|11 B4 // 327958 /// NM_00108164	Pitpnm3	NM_001024927	0.364819	0.0866452	1.22026	1.22026	Low-low up vs Control	1.10523	0.339563	2.66268	1
7657	TC0600003167.mm.2	NM_009013 // Rad51ap1 // RAD51 associated protein 1 // 6 F3|6 61.92 cM // 19362 /// ENS	Rad51ap1	NM_009013	0.343503	0.0866826	1.15708	1.15708	Low-low up vs Control	1.16101	0.191667	1.43075	1
6609	TC0500003619.mm.2	NM_080795 // Lnx2 // ligand of numb-protein X 2 // 5|5 G2 // 140887 /// ENSMUST00000016	Lnx2	NM_080795	0.018766	0.0866829	1.24602	1.24602	Low-low up vs Control	3.96611	1.48813	3.25183	1
8681	TC0700002004.mm.2	NM_199301 // Mtg1 // mitochondrial GTPase 1 homolog (S. cerevisiae) // 7|7 F4 // 212508	Mtg1	NM_199301	0.0617479	0.0867026	0.829875	-1.205	Low-low down vs Control	2.76927	0.746954	2.33766	1
11410	TC0900001405.mm.2	NM_001004192 // BC048562 // cDNA sequence BC048562 // 9|9 F2 // 434439 /// ENSMUST00000	BC048562	NM_001004192	0.0868155	0.0867104	1.25679	1.25679	Low-low up vs Control	2.44176	0.989474	3.51199	1
7507	TC0600002668.mm.2	NM_001109745 // Cnbp // cellular nucleic acid binding protein // 6|6 D1-D2 // 12785 ///	Cnbp	NM_001109745	0.0228917	0.0867273	1.10056	1.10056	Low-low up vs Control	3.76018	0.267831	0.617312	1
8354	TC0700001262.mm.2	NM_028238 // Rab38 // RAB38, member RAS oncogene family // 7 E1|7 49.19 cM // 72433 ///	Rab38	NM_028238	0.310665	0.0867747	1.29875	1.29875	Low-low up vs Control	1.25388	0.664888	4.59563	1
3531	TC0300001601.mm.2	NM_001163301 // Pex2 // peroxisomal biogenesis factor 2 // 3 A1|3 1.96 cM // 19302 ///	Pex2	NM_001163301	0.0550514	0.086851	0.898047	-1.11353	Low-low down vs Control	2.88096	0.258649	0.778084	1
4635	TC0400002035.mm.2	NM_177673 // Cep104 // centrosomal protein 104 // 4|4 E2 // 230967 /// ENSMUST000000474	Cep104	NM_177673	0.0681153	0.086857	0.810765	-1.2334	Low-low down vs Control	2.67434	0.913779	2.96127	1
9320	TC0700003608.mm.2	NM_001252525 // Cpeb1 // cytoplasmic polyadenylation element binding protein 1 // 7|7 D	Cpeb1	NM_001252525	0.012541	0.087006	0.842365	-1.18713	Low-low down vs Control	4.39212	1.00452	1.98215	1
1189	TC0100003877.mm.2	NM_023645 // Kdelc1 // KDEL (Lys-Asp-Glu-Leu) containing 1 // 1|1 C1 // 72050 /// ENSMU	Kdelc1	NM_023645	0.199752	0.0870321	0.808918	-1.23622	Low-low down vs Control	1.66126	0.580721	3.02958	1
4322	TC0400001130.mm.2	NM_147221 // Glis1 // GLIS family zinc finger 1 // 4|4 C6 // 230587 /// ENSMUST00000046	Glis1	NM_147221	0.0432665	0.0870751	1.20861	1.20861	Low-low up vs Control	3.11771	0.870319	2.41933	1
5187	TC0400003776.mm.2	NM_025411 // Pithd1 // PITH (C-terminal proteasome-interacting domain of thioredoxin-li	Pithd1	NM_025411	0.113836	0.0872123	0.814613	-1.22758	Low-low down vs Control	2.18518	0.715021	2.83585	1
15131	TC1100002158.mm.2	NM_001174053 // Camk2b // calcium/calmodulin-dependent protein kinase II, beta // 11 A1	Camk2b	NM_001174053	0.253328	0.0872228	0.818931	-1.2211	Low-low down vs Control	1.44202	0.447864	2.69171	1
15175	TC1100002382.mm.2	ENSMUST00000068360 // A830031A19Rik // RIKEN cDNA A830031A19 gene [Source:MGI Symbol;Ac	A830031A19Rik	ENSMUST00000068360	0.254126	0.087276	1.28145	1.28145	Low-low up vs Control	1.43912	0.689155	4.15024	1
21181	TC1800000932.mm.2	NM_178722 // Zfp438 // zinc finger protein 438 // 18|18 A1 // 240186 /// ENSMUST0000006	Zfp438	NM_178722	0.291898	0.0872885	0.819407	-1.2204	Low-low down vs Control	1.31137	0.4051	2.67725	1
11173	TC0900000662.mm.2	NM_001284507 // Crabp1 // cellular retinoic acid binding protein I // 9 A5.3|9 29.76 cM	Crabp1	NM_001284507	0.17019	0.0875177	1.32545	1.32545	Low-low up vs Control	1.80955	1.12031	5.3656	1
3276	TC0300000843.mm.2	NM_001013804 // Flg2 // filaggrin family member 2 // 3|3 F2.1 // 229574 /// ENSMUST0000	Flg2	NM_001013804	0.152567	0.0875964	0.889121	-1.12471	Low-low down vs Control	1.91114	0.205965	0.934016	1
10005	TC0800000501.mm.2	NM_001160412 // Triml2 // tripartite motif family-like 2 // 8|8 A4 // 622117 /// ENSMUS	Triml2	NM_001160412	0.272051	0.0877159	1.25745	1.25745	Low-low up vs Control	1.37629	0.564042	3.55183	1
21714	TC1900000714.mm.2	NM_146100 // Ina // internexin neuronal intermediate filament protein, alpha // 19|19 C	Ina	NM_146100	0.0134676	0.0877802	1.1076	1.1076	Low-low up vs Control	4.31594	0.352166	0.70717	1
19626	TC1600001497.mm.2	NM_177326 // Pak2 // p21 protein (Cdc42/Rac)-activated kinase 2 // 16 B2|16 22.4 cM //	Pak2	NM_177326	0.0740317	0.0878008	0.86527	-1.15571	Low-low down vs Control	2.59415	0.424493	1.41817	1
7585	TC0600002975.mm.2	NM_009662 // Alox5 // arachidonate 5-lipoxygenase // 6 F1|6 53.79 cM // 11689 /// ENSMU	Alox5	NM_009662	0.0649737	0.0878067	1.226	1.226	Low-low up vs Control	2.71995	0.88241	2.81165	1
5343	TC0400004178.mm.2	NM_001033165 // Dnajc25 // DnaJ (Hsp40) homolog, subfamily C, member 25 // 4|4 B3 // 72	Dnajc25	NM_001033165	0.0151074	0.0878395	0.922175	-1.08439	Low-low down vs Control	4.1939	0.215167	0.444642	1
4763	TC0400002490.mm.2	ENSMUST00000177937 // Gm21968 // predicted gene, 21968 // --- // ---	Gm21968	ENSMUST00000177937	0.175115	0.0878874	0.787276	-1.2702	Low-low down vs Control	1.7831	0.797473	3.87608	1
4768	TC0400002502.mm.2	ENSMUST00000178742 // Gm10592 // predicted gene 10592 // --- // ---	Gm10592	ENSMUST00000178742	0.175115	0.0878874	0.787276	-1.2702	Low-low down vs Control	1.7831	0.797473	3.87608	1
5665	TC0500000864.mm.2	NM_001177577 // Gm1045 // predicted gene 1045 // 5|5 E2 // 381651 /// ENSMUST0000017861	Gm1045	NM_001177577	0.350476	0.0878903	1.31816	1.31816	Low-low up vs Control	1.14241	0.681561	5.17054	1
5545	TC0500000437.mm.2	NM_013503 // Drd5 // dopamine receptor D5 // 5 B3|5 20.4 cM // 13492 /// ENSMUST0000004	Drd5	NM_013503	0.0710161	0.0879254	1.26236	1.26236	Low-low up vs Control	2.63414	1.11818	3.67895	1
21155	TC1800000809.mm.2	NM_145356 // Zbtb7c // zinc finger and BTB domain containing 7C // 18|18 E3 // 207259 /	Zbtb7c	NM_145356	0.350669	0.0879559	1.28242	1.28242	Low-low up vs Control	1.1419	0.552639	4.19436	1
4152	TC0400000438.mm.2	NM_139305 // Car9 // carbonic anhydrase 9 // 4|4 B1 // 230099 /// ENSMUST00000030183 //	Car9	NM_139305	0.189428	0.0880038	1.3336	1.3336	Low-low up vs Control	1.71033	1.10907	5.6199	1
5822	TC0500001350.mm.2	NM_145153 // Oas1f // 2-5 oligoadenylate synthetase 1F // 5 F|5 60.64 cM // 243262 ///	Oas1f	NM_145153	0.160639	0.0880298	1.16504	1.16504	Low-low up vs Control	1.86318	0.340227	1.58258	1
13956	TC1000002224.mm.2	NM_029083 // Ddit4 // DNA-damage-inducible transcript 4 // 10|10 B3 // 74747 /// ENSMUS	Ddit4	NM_029083	0.0252744	0.0880335	1.22682	1.22682	Low-low up vs Control	3.65856	1.19646	2.83427	1
19437	TC1600000963.mm.2	NM_183189 // Krtap13-1 // keratin associated protein 13-1 // 16|16 C3.3 // 268905 /// E	Krtap13-1	NM_183189	0.148149	0.0880357	1.26218	1.26218	Low-low up vs Control	1.93851	0.822452	3.67701	1
13305	TC0Y00000558.mm.2	NR_038299 // Gm20871 // Sycp3 like Y-linked pseudogene // Y|Y // 100041346	Gm20871	NR_038299	0.182899	0.0881129	0.847533	-1.17989	Low-low down vs Control	1.7428	0.37343	1.857	1
12934	TC0X00003007.mm.2	NM_025355 // Tceal6 // transcription elongation factor A (SII)-like 6 // X|X F1 // 6610	Tceal6	NM_025355	0.348319	0.0881547	1.31291	1.31291	Low-low up vs Control	1.14812	0.666499	5.0311	1
16187	TC1200000856.mm.2	NM_177354 // Vash1 // vasohibin 1 // 12|12 D2 // 238328 /// BC086688 // Vash1 // vasohi	Vash1	NM_177354	0.012752	0.0881815	1.19306	1.19306	Low-low up vs Control	4.37426	1.06773	2.11548	1
7299	TC0600002056.mm.2	NM_001013366 // Wdr91 // WD repeat domain 91 // 6|6 B1 // 101240 /// ENSMUST00000081214	Wdr91	NM_001013366	0.00564316	0.0882268	1.19266	1.19266	Low-low up vs Control	5.27153	1.28223	2.10806	1
3257	TC0300000821.mm.2	NM_001164787 // Sprr2a2 // small proline-rich protein 2A2 // 3|3 // 100303744 /// NM_01	Sprr2a2	NM_001164787	0.298536	0.0882292	1.39407	1.39407	Low-low up vs Control	1.29063	1.11627	7.49581	1
1622	TC0200001412.mm.2	NM_183112 // 1700029I15Rik // RIKEN cDNA 1700029I15 gene // 2|2 E1 // 75641 /// ENSMUST	1700029I15Rik	NM_183112	0.0509525	0.088232	1.16197	1.16197	Low-low up vs Control	2.95664	0.522093	1.53038	1
18639	TC1500000835.mm.2	NM_145476 // Tbc1d22a // TBC1 domain family, member 22a // 15 E2|15 40.56 cM // 223754	Tbc1d22a	NM_145476	0.102127	0.0883003	0.866074	-1.15464	Low-low down vs Control	2.28758	0.370767	1.40468	1
17874	TC1400001315.mm.2	NM_134082 // Farp1 // FERM, RhoGEF (Arhgef) and pleckstrin domain protein 1 (chondrocyt	Farp1	NM_134082	0.240319	0.0883687	0.831278	-1.20297	Low-low down vs Control	1.49061	0.399229	2.32118	1
6426	TC0500003175.mm.2	NM_145227 // Oas2 // 2-5 oligoadenylate synthetase 2 // 5 F|5 60.64 cM // 246728 /// EN	Oas2	NM_145227	0.0363434	0.0884094	1.18672	1.18672	Low-low up vs Control	3.29118	0.756746	1.99274	1
18110	TC1400001996.mm.2	NM_001011877 // Rnase11 // ribonuclease, RNase A family, 11 (non-active) // 14|14 B-C1	Rnase11	NM_001011877	0.0790756	0.0886405	1.27012	1.27012	Low-low up vs Control	2.53095	1.13698	3.89333	1
7161	TC0600001565.mm.2	NM_053212 // Tas2r116 // taste receptor, type 2, member 116 // 6 G1|6 64.03 cM // 11240	Tas2r116	NM_053212	0.11372	0.0888193	1.17081	1.17081	Low-low up vs Control	2.18614	0.427662	1.69541	1
15174	TC1100002379.mm.2	NM_172555 // Papolg // poly(A) polymerase gamma // 11|11 A3.2 // 216578 /// ENSMUST0000	Papolg	NM_172555	0.0181051	0.0888531	0.827114	-1.20902	Low-low down vs Control	4.00354	1.13497	2.45693	1
21464	TC1900000114.mm.2	NM_009006 // Map4k2 // mitogen-activated protein kinase kinase kinase kinase 2 // 19|19	Map4k2	NM_009006	0.365622	0.0889294	1.15856	1.15856	Low-low up vs Control	1.10319	0.188115	1.47783	1
20420	TC1700001534.mm.2	NM_001104567 // Vmn2r105 // vomeronasal 2, receptor 105 // 17|17 A3.2 // 627743 /// ENS	Vmn2r105	NM_001104567	0.0561889	0.0890311	1.17472	1.17472	Low-low up vs Control	2.861	0.584447	1.77043	1
6263	TC0500002712.mm.2	NM_152839 // Jchain // immunoglobulin joining chain // 5|5 E1 // 16069 /// ENSMUST00000	Jchain	NM_152839	0.078942	0.0890647	1.39445	1.39445	Low-low up vs Control	2.53257	2.20621	7.54982	1
9746	TC0700004532.mm.2	NM_001287171 // Sct // secretin // 7|7 F5 // 20287 /// NM_011328 // Sct // secretin //	Sct	NM_001287171	0.0658825	0.0891385	1.19743	1.19743	Low-low up vs Control	2.70652	0.692654	2.21798	1
9098	TC0700002776.mm.2	NM_001168509 // Ffar2 // free fatty acid receptor 2 // 7|7 B1 // 233079 /// NM_00116851	Ffar2	NM_001168509	0.238965	0.0891563	1.14986	1.14986	Low-low up vs Control	1.49582	0.229958	1.33235	1
21058	TC1800000462.mm.2	NM_001163013 // Ythdc2 // YTH domain containing 2 // 18|18 B3 // 240255 /// ENSMUST0000	Ythdc2	NM_001163013	0.146046	0.0892168	0.817682	-1.22297	Low-low down vs Control	1.95183	0.623715	2.76947	1
11393	TC0900001375.mm.2	NM_010489 // Hyal2 // hyaluronoglucosaminidase 2 // 9 F1|9 58.12 cM // 15587 /// ENSMUS	Hyal2	NM_010489	0.00632297	0.0893242	0.936495	-1.06781	Low-low down vs Control	5.14327	0.174758	0.294475	1
10710	TC0800002741.mm.2	NM_001195413 // Cngb1 // cyclic nucleotide gated channel beta 1 // 8|8 D1 // 333329 ///	Cngb1	NM_001195413	0.0740194	0.0893533	1.3622	1.3622	Low-low up vs Control	2.59432	1.95679	6.53694	1
13275	TC0Y00000438.mm.2	ENSMUST00000180329 // Gm20937 // predicted gene, 20937 [Source:MGI Symbol;Acc:MGI:54342	Gm20937	ENSMUST00000180329	0.0718232	0.0893605	0.88324	-1.1322	Low-low down vs Control	2.62327	0.31926	1.05476	1
3221	TC0300000753.mm.2	NM_013605 // Muc1 // mucin 1, transmembrane // 3 F1|3 39.02 cM // 17829 /// ENSMUST0000	Muc1	NM_013605	0.311117	0.0894024	1.5713	1.5713	Low-low up vs Control	1.25254	2.02002	13.9771	1
21326	TC1800001444.mm.2	NM_001168423 // Spink13 // serine peptidase inhibitor, Kazal type 13 // 18|18 // 100038	Spink13	NM_001168423	0.12247	0.0895221	0.868566	-1.15132	Low-low down vs Control	2.11648	0.332139	1.36006	1
21317	TC1800001417.mm.2	NM_133249 // Ppargc1b // peroxisome proliferative activated receptor, gamma, coactivato	Ppargc1b	NM_133249	0.126663	0.0895228	0.803901	-1.24393	Low-low down vs Control	2.08491	0.785107	3.26357	1
20587	TC1700001914.mm.2	NM_030747 // Btnl6 // butyrophilin-like 6 // 17 B1|17 18.1 cM // 624681 /// ENSMUST0000	Btnl6	NM_030747	0.195182	0.0895316	1.23229	1.23229	Low-low up vs Control	1.68265	0.580249	2.98863	1
7677	TC0600003231.mm.2	NM_001083322 // Klrk1 // killer cell lectin-like receptor subfamily K, member 1 // 6 F3	Klrk1	NM_001083322	0.276736	0.08955	0.868858	-1.15094	Low-low down vs Control	1.36055	0.212535	1.35384	1
6539	TC0500003461.mm.2	NM_175521 // Nyap1 // neuronal tyrosine-phosphorylated phosphoinositide 3-kinase adapto	Nyap1	NM_175521	0.124508	0.0896034	1.32409	1.32409	Low-low up vs Control	2.10099	1.30932	5.40098	1
20677	TC1700002114.mm.2	NM_001289499 // Adgrf4 // adhesion G protein-coupled receptor F4 // 17|17 B3 // 78249 /	Adgrf4	NM_001289499	0.192363	0.0896278	1.24028	1.24028	Low-low up vs Control	1.69611	0.622027	3.1784	1
5779	TC0500001221.mm.2	NM_133904 // Acacb // acetyl-Coenzyme A carboxylase beta // 5|5 F // 100705 /// ENSMUST	Acacb	NM_133904	0.00229939	0.0896335	1.18012	1.18012	Low-low up vs Control	6.32107	1.37134	1.88021	1
20697	TC1700002164.mm.2	NM_029338 // Rsph9 // radial spoke head 9 homolog (Chlamydomonas) // 17|17 C // 75564 /	Rsph9	NM_029338	0.34866	0.0896385	0.826886	-1.20936	Low-low down vs Control	1.14722	0.327874	2.47692	1
4405	TC0400001352.mm.2	NM_177570 // Slfnl1 // schlafen like 1 // 4|4 D2.2 // 194219 /// ENSMUST00000062990 //	Slfnl1	NM_177570	0.0940728	0.0897885	0.859494	-1.16348	Low-low down vs Control	2.36541	0.429341	1.57307	1
6304	TC0500002827.mm.2	NM_001077265 // Hnrnpd // heterogeneous nuclear ribonucleoprotein D // 5|5 E3 // 11991	Hnrnpd	NM_001077265	0.00815899	0.0898134	0.764628	-1.30783	Low-low down vs Control	4.85949	2.77137	4.9426	1
3172	TC0300000631.mm.2	NM_019971 // Pdgfc // platelet-derived growth factor, C polypeptide // 3|3 E3 // 54635	Pdgfc	NM_019971	0.183207	0.0898163	1.33672	1.33672	Low-low up vs Control	1.74124	1.16137	5.78049	1
3815	TC0300002522.mm.2	NM_027241 // Polr3gl // polymerase (RNA) III (DNA directed) polypeptide G like // 3|3 F	Polr3gl	NM_027241	0.314295	0.0898208	0.849779	-1.17678	Low-low down vs Control	1.24315	0.260848	1.81851	1
17461	TC1300002748.mm.2	NM_028245 // Zfp131 // zinc finger protein 131 // 13|13 // 72465 /// ENSMUST00000177916	Zfp131	NM_028245	0.20856	0.0898419	0.830256	-1.20445	Low-low down vs Control	1.62139	0.444368	2.37524	1
3723	TC0300002347.mm.2	NM_007910 // Efna4 // ephrin A4 // 3 F1|3 39.07 cM // 13639 /// ENSMUST00000029674 // E	Efna4	NM_007910	0.0237825	0.0898647	1.29662	1.29662	Low-low up vs Control	3.72093	1.98885	4.63237	1
7614	TC0600003067.mm.2	NM_027664 // Rimklb // ribosomal modification protein rimK-like family member B // 6|6	Rimklb	NM_027664	0.0598812	0.0898933	0.852181	-1.17346	Low-low down vs Control	2.79907	0.567401	1.75683	1
8791	TC0700002197.mm.2	NM_001166733 // Vmn1r61 // vomeronasal 1 receptor 61 // 7 A1|7 // 636731 /// ENSMUST000	Vmn1r61	NM_001166733	0.0927536	0.0900058	0.872723	-1.14584	Low-low down vs Control	2.37882	0.349549	1.2735	1
6920	TC0600000904.mm.2	NM_009313 // Tacr1 // tachykinin receptor 1 // 6|6 D1 // 21336 /// ENSMUST00000032122 /	Tacr1	NM_009313	0.160234	0.0900402	1.23925	1.23925	Low-low up vs Control	1.86553	0.680759	3.16259	1
12304	TC0X00000515.mm.2	NM_030139 // Zfp449 // zinc finger protein 449 // X|X A4 // 78619 /// ENSMUST0000010156	Zfp449	NM_030139	0.279522	0.0900623	1.22282	1.22282	Low-low up vs Control	1.35132	0.433714	2.78162	1
7138	TC0600001504.mm.2	ENSMUST00000179119 // Gm21893 // predicted gene, 21893 [Source:MGI Symbol;Acc:MGI:54340	Gm21893	ENSMUST00000179119	0.36716	0.0901172	1.22622	1.22622	Low-low up vs Control	1.0993	0.362747	2.85984	1
4769	TC0400002503.mm.2	NM_001099348 // Gm13305 // predicted gene 13305 // 4 A5|4 // 100042555 /// NM_010550 //	Gm13305	NM_001099348	0.193668	0.0901593	1.16332	1.16332	Low-low up vs Control	1.68986	0.306932	1.57415	1
4129	TC0400000393.mm.2	ENSMUST00000098127 // Gm10597 // predicted gene 10597 // --- // ---	Gm10597	ENSMUST00000098127	0.0650662	0.090185	0.790782	-1.26457	Low-low down vs Control	2.71857	1.18904	3.7906	1
4766	TC0400002500.mm.2	ENSMUST00000098118 // Gm10597 // predicted gene 10597 // --- // ---	Gm10597	ENSMUST00000098118	0.0650662	0.090185	0.790782	-1.26457	Low-low down vs Control	2.71857	1.18904	3.7906	1
10804	TC0800003024.mm.2	NM_175185 // Hsdl1 // hydroxysteroid dehydrogenase like 1 // 8|8 E1 // 72552 /// ENSMUS	Hsdl1	NM_175185	0.174698	0.0902185	0.894337	-1.11815	Low-low down vs Control	1.78531	0.176771	0.858123	1
19470	TC1600001050.mm.2	NM_028083 // Chaf1b // chromatin assembly factor 1, subunit B (p60) // 16 C4|16 54.96 c	Chaf1b	NM_028083	0.197579	0.0902906	0.777292	-1.28652	Low-low down vs Control	1.67137	0.842702	4.36973	1
3052	TC0300000129.mm.2	NM_001163536 // Dnajc5b // DnaJ (Hsp40) homolog, subfamily C, member 5 beta // 3|3 A3 /	Dnajc5b	NM_001163536	0.120337	0.0903884	1.23605	1.23605	Low-low up vs Control	2.13297	0.761439	3.09388	1
16290	TC1200001261.mm.2	NM_198411 // Inf2 // inverted formin, FH2 and WH2 domain containing // 12|12 F1 // 7043	Inf2	NM_198411	0.0152779	0.0904	0.889205	-1.1246	Low-low down vs Control	4.18204	0.458406	0.94998	1
4747	TC0400002465.mm.2	NM_026893 // Dcaf12 // DDB1 and CUL4 associated factor 12 // 4|4 B1 // 68970 /// ENSMUS	Dcaf12	NM_026893	0.271908	0.0904332	0.853698	-1.17137	Low-low down vs Control	1.37678	0.273885	1.72408	1
7858	TC0700000107.mm.2	NM_134229 // Vmn1r67 // vomeronasal 1 receptor 67 // 7|7 A1 // 171263 /// ENSMUST000000	Vmn1r67	NM_134229	0.0172412	0.0904393	0.869787	-1.14971	Low-low down vs Control	4.05474	0.627461	1.34115	1
19475	TC1600001070.mm.2	NM_001039056 // Kcnj15 // potassium inwardly-rectifying channel, subfamily J, member 15	Kcnj15	NM_001039056	0.378155	0.0904718	0.82075	-1.2184	Low-low down vs Control	1.0719	0.332639	2.6895	1
12236	TC0X00000321.mm.2	NR_044989 // Gm6268 // predicted gene 6268 // X|X A3.3 // 621901 /// uc029xjh.1 // Gm62	Gm6268	NR_044989	0.231747	0.0904858	0.811061	-1.23295	Low-low down vs Control	1.52411	0.531599	3.02288	1
21549	TC1900000262.mm.2	NM_146705 // Olfr1451 // olfactory receptor 1451 // 19|19 C1 // 258700 /// ENSMUST00000	Olfr1451	NM_146705	0.175853	0.0904981	0.777584	-1.28603	Low-low down vs Control	1.7792	0.895613	4.36263	1
11199	TC0900000713.mm.2	NM_001136059 // Cyp1a1 // cytochrome P450, family 1, subfamily a, polypeptide 1 // 9 B|	Cyp1a1	NM_001136059	0.342602	0.090568	0.841256	-1.1887	Low-low down vs Control	1.16344	0.276651	2.06082	1
1209	TC0200000006.mm.2	NM_001110214 // Dclre1c // DNA cross-link repair 1C, PSO2 homolog (S. cerevisiae) // 2|	Dclre1c	NM_001110214	0.265123	0.0905973	0.786549	-1.27138	Low-low down vs Control	1.40007	0.642419	3.97668	1
3533	TC0300001610.mm.2	NM_008371 // Il7 // interleukin 7 // 3 A1|3 2.02 cM // 16196 /// ENSMUST00000168269 //	Il7	NM_008371	0.219215	0.0906038	1.28668	1.28668	Low-low up vs Control	1.57539	0.796745	4.38311	1
2826	TC0200004971.mm.2	ENSMUST00000166589 // Gm17581 // predicted gene, 17581 [Source:MGI Symbol;Acc:MGI:49372	Gm17581	ENSMUST00000166589	0.373099	0.0906695	1.17686	1.17686	Low-low up vs Control	1.0844	0.229006	1.83024	1
19995	TC1700000374.mm.2	NM_010781 // Tpsb2 // tryptase beta 2 // 17 A3.3|17 12.53 cM // 17229 /// ENSMUST000000	Tpsb2	NM_010781	0.175834	0.0907389	1.25762	1.25762	Low-low up vs Control	1.7793	0.74481	3.62785	1
20679	TC1700002120.mm.2	NM_009847 // Cd2ap // CD2-associated protein // 17|17 B3 // 12488 /// ENSMUST0000002470	Cd2ap	NM_009847	0.00554176	0.0908504	0.875386	-1.14235	Low-low down vs Control	5.29207	0.747352	1.22392	1
19162	TC1500002334.mm.2	NM_020271 // Pdxp // pyridoxal (pyridoxine, vitamin B6) phosphatase // 15|15 E1 // 5702	Pdxp	NM_020271	0.0105144	0.0909254	1.23746	1.23746	Low-low up vs Control	4.58209	1.6592	3.13824	1
14965	TC1100001706.mm.2	NM_138753 // Hexim1 // hexamethylene bis-acetamide inducible 1 // 11|11 E1 // 192231 //	Hexim1	NM_138753	0.00177521	0.091084	1.16978	1.16978	Low-low up vs Control	6.63631	1.30313	1.70182	1
21021	TC1800000360.mm.2	NM_053131 // Pcdhb6 // protocadherin beta 6 // 18|18 B3 // 93877 /// ENSMUST00000061717	Pcdhb6	NM_053131	0.186507	0.0913791	1.20818	1.20818	Low-low up vs Control	1.72471	0.493499	2.47983	1
8018	TC0700000405.mm.2	NM_001168506 // Zfp574 // zinc finger protein 574 // 7|7 A3 // 232976 /// NM_175477 //	Zfp574	NM_001168506	0.0300558	0.0914649	1.14434	1.14434	Low-low up vs Control	3.48228	0.506702	1.26108	1
10769	TC0800002917.mm.2	NM_028584 // Marveld3 // MARVEL (membrane-associating) domain containing 3 // 8|8 D3 //	Marveld3	NM_028584	0.0264643	0.0917748	1.29633	1.29633	Low-low up vs Control	3.61157	1.95131	4.68256	1
10951	TC0900000158.mm.2	NM_146339 // Olfr77 // olfactory receptor 77 // 9|9 A2-A5 // 258336 /// ENSMUST00000057	Olfr77	NM_146339	0.0618095	0.0918364	0.917193	-1.09028	Low-low down vs Control	2.7683	0.165964	0.519579	1
19313	TC1600000424.mm.2	NM_172822 // Pigz // phosphatidylinositol glycan anchor biosynthesis, class Z // 16|16	Pigz	NM_172822	0.129645	0.0919013	1.21514	1.21514	Low-low up vs Control	2.06311	0.628864	2.64172	1
10455	TC0800001862.mm.2	NM_001162947 // Nek3 // NIMA (never in mitosis gene a)-related expressed kinase 3 // 8	Nek3	NM_001162947	0.156968	0.0919183	1.183	1.183	Low-low up vs Control	1.88468	0.427335	1.9651	1
15929	TC1100004277.mm.2	NM_019444 // Ramp2 // receptor (calcitonin) activity modifying protein 2 // 11 D|11 64.	Ramp2	NM_019444	0.16915	0.0919493	0.846454	-1.1814	Low-low down vs Control	1.81524	0.405057	1.9339	1
21370	TC1800001652.mm.2	NM_175028 // Adnp2 // ADNP homeobox 2 // 18|18 E3 // 240442 /// ENSMUST00000066743 // A	Adnp2	NM_175028	0.0872729	0.0919567	0.853042	-1.17228	Low-low down vs Control	2.43676	0.49437	1.7583	1
16856	TC1300000662.mm.2	NM_001030296 // Prr7 // proline rich 7 (synaptic) // 13|13 B1 // 432763 /// ENSMUST0000	Prr7	NM_001030296	0.0477238	0.0920007	1.19955	1.19955	Low-low up vs Control	3.02094	0.803319	2.30461	1
5697	TC0500000925.mm.2	NM_001039084 // Mrpl1 // mitochondrial ribosomal protein L1 // 5|5 E3 // 94061 /// NM_0	Mrpl1	NM_001039084	0.0101067	0.0920401	0.878957	-1.13771	Low-low down vs Control	4.62502	0.618578	1.15913	1
19613	TC1600001452.mm.2	NR_037689 // Gm1968 // predicted gene 1968 // 16|16 B2 // 328657 /// uc007ywj.1 // Gm19	Gm1968	NR_037689	0.0781014	0.0920533	1.20989	1.20989	Low-low up vs Control	2.54282	0.741725	2.52801	1
17516	TC1400000078.mm.2	NM_027782 // Kctd6 // potassium channel tetramerisation domain containing 6 // 14|14 A1	Kctd6	NM_027782	0.225789	0.0922215	0.862477	-1.15945	Low-low down vs Control	1.54813	0.272586	1.52598	1
12842	TC0X00002614.mm.2	ENSMUST00000078832 // 1700084M14Rik // RIKEN cDNA 1700084M14 gene [Source:MGI Symbol;Ac	1700084M14Rik	ENSMUST00000078832	0.0899319	0.0922476	0.886681	-1.1278	Low-low down vs Control	2.40819	0.280259	1.00861	1
13937	TC1000002149.mm.2	NR_045158 // 4933411G06Rik // Sumo1 pseudogene // 10|10 B3 // 71090 /// uc029qxd.1 // 4	4933411G06Rik	NR_045158	0.0254121	0.0923388	0.878162	-1.13874	Low-low down vs Control	3.65301	0.496418	1.17774	1
17096	TC1300001591.mm.2	NM_134224 // Vmn1r202 // vomeronasal 1 receptor 202 // 13|13 A3.1 // 171258 /// ENSMUST	Vmn1r202	NM_134224	0.349272	0.0923708	0.861592	-1.16064	Low-low down vs Control	1.14559	0.204715	1.54872	1
4800	TC0400002562.mm.2	NM_008782 // Pax5 // paired box 5 // 4 B1|4 23.55 cM // 18507 /// ENSMUST00000014174 //	Pax5	NM_008782	0.132049	0.0924102	0.801853	-1.24711	Low-low down vs Control	2.04592	0.80356	3.40394	1
20165	TC1700000772.mm.2	NM_146511 // Olfr107 // olfactory receptor 107 // 17|17 B1 // 258504 /// ENSMUST0000007	Olfr107	NM_146511	0.386353	0.0924186	0.841067	-1.18897	Low-low down vs Control	1.05196	0.253835	2.09124	1
11154	TC0900000602.mm.2	NM_028300 // Pih1d2 // PIH1 domain containing 2 // 9|9 B // 72614 /// ENSMUST0000000017	Pih1d2	NM_028300	0.0327993	0.0924385	0.788746	-1.26783	Low-low down vs Control	3.39413	1.53977	3.93171	1
13628	TC1000000913.mm.2	XM_001002269.2 // Gm8290 // PREDICTED: predicted gene 8290 (Gm8290), mRNA. // --- // -	Gm8290	XM_001002269.2	0.342117	0.0925748	0.880461	-1.13577	Low-low down vs Control	1.16475	0.152207	1.13254	1
17625	TC1400000427.mm.2	ENSMUST00000172163 // Gm8011 // predicted gene 8011 [Source:MGI Symbol;Acc:MGI:3648646]	Gm8011	ENSMUST00000172163	0.214458	0.0926141	0.844824	-1.18368	Low-low down vs Control	1.59564	0.365912	1.98744	1
8498	TC0700001569.mm.2	NM_147034 // Olfr713 // olfactory receptor 713 // 7|7 E3 // 259036 /// ENSMUST000000981	Olfr713	NM_147034	0.0604267	0.092657	0.88527	-1.1296	Low-low down vs Control	2.79026	0.334268	1.03825	1
13190	TC0Y00000212.mm.2	uc029ygn.1 // Sly // Sycp3 like Y-linked // Y|Y C2 // 382301	Sly	uc029ygn.1	0.0207984	0.0926817	0.772133	-1.29511	Low-low down vs Control	3.85922	2.08223	4.67608	1
11311	TC0900001113.mm.2	NM_001164792 // Tpbg // trophoblast glycoprotein // 9|9 E3.1 // 21983 /// NM_011627 //	Tpbg	NM_001164792	0.362164	0.0927038	1.19469	1.19469	Low-low up vs Control	1.11201	0.283936	2.21292	1
3738	TC0300002371.mm.2	NM_008727 // Npr1 // natriuretic peptide receptor 1 // 3 F1|3 39.23 cM // 18160 /// ENS	Npr1	NM_008727	0.0579239	0.0927142	1.21472	1.21472	Low-low up vs Control	2.83138	0.864533	2.64628	1
5834	TC0500001382.mm.2	NM_001042489 // Hvcn1 // hydrogen voltage-gated channel 1 // 5|5 F // 74096 /// NM_0287	Hvcn1	NM_001042489	0.223618	0.0927543	1.29048	1.29048	Low-low up vs Control	1.55704	0.817366	4.54955	1
11146	TC0900000590.mm.2	NM_012039 // Zw10 // zw10 kinetochore protein // 9|9 B // 26951 /// ENSMUST00000034803	Zw10	NM_012039	0.0828348	0.0928402	0.831185	-1.2031	Low-low down vs Control	2.48654	0.686602	2.39311	1
20412	TC1700001505.mm.2	NM_178615 // Rgmb // repulsive guidance molecule family member B // 17|17 A2 // 68799 /	Rgmb	NM_178615	0.110736	0.0929265	1.11972	1.11972	Low-low up vs Control	2.21118	0.228489	0.895557	1
20472	TC1700001636.mm.2	NM_011522 // Syngr3 // synaptogyrin 3 // 17|17 A3.3 // 20974 /// ENSMUST00000007236 //	Syngr3	NM_011522	0.0814927	0.0929792	1.29093	1.29093	Low-low up vs Control	2.50215	1.31899	4.56856	1
13319	TC1000000028.mm.2	NM_001195672 // Ccdc170 // coiled-coil domain containing 170 // 10|10 // 100504234 ///	Ccdc170	NM_001195672	0.0350891	0.0931002	1.16552	1.16552	Low-low up vs Control	3.32635	0.631329	1.6449	1
12926	TC0X00002991.mm.2	NM_028958 // Taf7l // TAF7-like RNA polymerase II, TATA box binding protein (TBP)-assoc	Taf7l	NM_028958	0.305572	0.0931185	1.19643	1.19643	Low-low up vs Control	1.26914	0.330267	2.25532	1
8335	TC0700001192.mm.2	NM_175366 // Mex3b // mex3 homolog B (C. elegans) // 7 D3|7 47.35 cM // 108797 /// ENSM	Mex3b	NM_175366	0.361594	0.0931431	0.790944	-1.26431	Low-low down vs Control	1.11347	0.495613	3.8576	1
13697	TC1000001248.mm.2	NM_001177535 // Gm4340 // predicted gene 4340 // 10 D1|10 // 100043292 /// NM_001270642	Gm4340	NM_001177535	0.161234	0.093249	1.19717	1.19717	Low-low up vs Control	1.85975	0.487724	2.27286	1
18716	TC1500001073.mm.2	NM_033073 // Krt7 // keratin 7 // 15 F2|15 56.88 cM // 110310 /// ENSMUST00000068904 //	Krt7	NM_033073	0.360317	0.0933308	1.21103	1.21103	Low-low up vs Control	1.11675	0.331727	2.57441	1
5499	TC0500000324.mm.2	NM_133756 // Gpn1 // GPN-loop GTPase 1 // 5|5 B1 // 74254 /// ENSMUST00000076949 // Gpn	Gpn1	NM_133756	0.289676	0.0933404	1.16378	1.16378	Low-low up vs Control	1.31842	0.24575	1.61544	1
10742	TC0800002832.mm.2	NM_198299 // Enkd1 // enkurin domain containing 1 // 8|8 D3 // 102124 /// ENSMUST000000	Enkd1	NM_198299	0.219196	0.0934118	1.21018	1.21018	Low-low up vs Control	1.57547	0.464774	2.55672	1
5561	TC0500000532.mm.2	NM_025951 // Pi4k2b // phosphatidylinositol 4-kinase type 2 beta // 5|5 C1 // 67073 ///	Pi4k2b	NM_025951	0.0340482	0.0935057	0.79766	-1.25367	Low-low down vs Control	3.35656	1.3915	3.59286	1
11509	TC0900001652.mm.2	NM_010620 // Kif15 // kinesin family member 15 // 9|9 F4 // 209737 /// ENSMUST000000407	Kif15	NM_010620	0.103355	0.0936036	0.837981	-1.19334	Low-low down vs Control	2.27628	0.577238	2.19777	1
4685	TC0400002140.mm.2	NM_001277919 // Gm11780 // predicted gene 11780 // 4|4 A1 // 622019	Gm11780	NM_001277919	0.183441	0.0936316	1.13957	1.13957	Low-low up vs Control	1.74006	0.241117	1.20092	1
21820	TC1900000991.mm.2	NM_026772 // Cdc42ep2 // CDC42 effector protein (Rho GTPase binding) 2 // 19 A|19 4.34	Cdc42ep2	NM_026772	0.323971	0.0936339	1.1226	1.1226	Low-low up vs Control	1.21515	0.131926	0.940919	1
19226	TC1600000183.mm.2	NR_033556 // A630010A05Rik // RIKEN cDNA A630010A05 gene // 16|16 A1 // 545280 /// uc01	A630010A05Rik	NR_033556	0.10889	0.0936805	1.1232	1.1232	Low-low up vs Control	2.22703	0.244116	0.95	1
17934	TC1400001504.mm.2	NM_144839 // Ube2e2 // ubiquitin-conjugating enzyme E2E 2 // 14|14 A2-A3 // 218793 ///	Ube2e2	NM_144839	0.289028	0.093687	0.780289	-1.28158	Low-low down vs Control	1.32049	0.660015	4.33184	1
12627	TC0X00001766.mm.2	NM_001243762 // Clcn5 // chloride channel 5 // X A1.1|X 3.21 cM // 12728 /// NM_016691	Clcn5	NM_001243762	0.12812	0.0938686	0.846579	-1.18122	Low-low down vs Control	2.07419	0.467792	1.95459	1
9301	TC0700003564.mm.2	NM_019799 // Rhcg // Rhesus blood group-associated C glycoprotein // 7 D3|7 45.09 cM //	Rhcg	NM_019799	0.0534732	0.093869	1.23304	1.23304	Low-low up vs Control	2.90937	1.03798	3.09202	1
1972	TC0200002487.mm.2	NR_028122 // 2310001K24Rik // RIKEN cDNA 2310001K24 gene // 2|2 H3 // 69517 /// uc012ci	2310001K24Rik	NR_028122	0.0851262	0.0938805	1.29451	1.29451	Low-low up vs Control	2.4605	1.33301	4.69528	1
12587	TC0X00001612.mm.2	NM_148945 // Rps6ka3 // ribosomal protein S6 kinase polypeptide 3 // X F4|X 73.27 cM //	Rps6ka3	NM_148945	0.0907784	0.093931	0.764847	-1.30745	Low-low down vs Control	2.39928	1.40244	5.0659	1
18227	TC1400002257.mm.2	NM_001205075 // Pnoc // prepronociceptin // 14|14 D1 // 18155 /// NM_010932 // Pnoc //	Pnoc	NM_001205075	0.0417786	0.0939638	0.810984	-1.23307	Low-low down vs Control	3.15238	1.12566	3.09472	1
19256	TC1600000232.mm.2	NM_016983 // Vpreb2 // pre-B lymphocyte gene 2 // 16 A3|16 11.14 cM // 22363 /// ENSMUS	Vpreb2	NM_016983	0.0390611	0.0939696	1.20396	1.20396	Low-low up vs Control	3.21922	0.902365	2.42932	1
18589	TC1500000695.mm.2	NM_010795 // Mgat3 // mannoside acetylglucosaminyltransferase 3 // 15 37.85 cM|15 E //	Mgat3	NM_010795	0.357239	0.0941924	1.17867	1.17867	Low-low up vs Control	1.1247	0.247615	1.90806	1
18282	TC1400002439.mm.2	NM_026177 // Gpalpp1 // GPALPP motifs containing 1 // 14|14 D2 // 67467 /// ENSMUST0000	Gpalpp1	NM_026177	0.0163995	0.0942525	0.848557	-1.17847	Low-low down vs Control	4.10731	0.902771	1.9049	1
1659	TC0200001634.mm.2	NM_001003915 // Slc5a12 // solute carrier family 5 (sodium/glucose cotransporter), memb	Slc5a12	NM_001003915	0.387778	0.0943271	1.14712	1.14712	Low-low up vs Control	1.04853	0.161064	1.33128	1
12154	TC0X00000094.mm.2	NM_001081564 // Gm6592 // predicted gene 6592 // X|X A1.1 // 625480 /// ENSMUST00000115	Gm6592	NM_001081564	0.404045	0.0944112	1.16629	1.16629	Low-low up vs Control	1.01025	0.195029	1.67309	1
19919	TC1700000236.mm.2	NM_001104562 // Vmn2r100 // vomeronasal 2, receptor 100 // 17|17 A3.2 // 627537 /// ENS	Vmn2r100	NM_001104562	0.0106602	0.0944172	0.893789	-1.11883	Low-low down vs Control	4.56716	0.469814	0.89152	1
8356	TC0700001269.mm.2	NM_181407 // Me3 // malic enzyme 3, NADP(+)-dependent, mitochondrial // 7|7 E1 // 10926	Me3	NM_181407	0.0570197	0.0944173	1.21339	1.21339	Low-low up vs Control	2.8467	0.868936	2.64544	1
18951	TC1500001859.mm.2	NM_144849 // Ankrd54 // ankyrin repeat domain 54 // 15 E1|15 37.7 cM // 223690 /// ENSM	Ankrd54	NM_144849	0.190486	0.0944585	1.22382	1.22382	Low-low up vs Control	1.70518	0.567692	2.88533	1
5530	TC0500000400.mm.2	NM_001177696 // Ablim2 // actin-binding LIM protein 2 // 5|5 B3 // 231148 /// NM_001177	Ablim2	NM_001177696	0.0179096	0.0944893	0.809249	-1.23571	Low-low down vs Control	4.0149	1.46804	3.16896	1
21907	TC1900001151.mm.2	NM_146681 // Olfr1424 // olfactory receptor 1424 // 19|19 C1 // 258676 /// ENSMUST00000	Olfr1424	NM_146681	0.186358	0.0945293	1.11168	1.11168	Low-low up vs Control	1.72545	0.15792	0.793209	1
17930	TC1400001487.mm.2	NM_001289760 // Rarb // retinoic acid receptor, beta // 14 7.08 cM|14 A1-A3 // 218772 /	Rarb	NM_001289760	0.386114	0.0945393	0.781864	-1.27899	Low-low down vs Control	1.05254	0.520407	4.28507	1
7010	TC0600001154.mm.2	NM_198612 // Gxylt2 // glucoside xylosyltransferase 2 // 6|6 D3 // 232313 /// ENSMUST00	Gxylt2	NM_198612	0.266033	0.0945467	1.20777	1.20777	Low-low up vs Control	1.39691	0.4065	2.52199	1
19543	TC1600001276.mm.2	NM_001252444 // Ppil2 // peptidylprolyl isomerase (cyclophilin)-like 2 // 16|16 A3 // 6	Ppil2	NM_001252444	0.163782	0.0946677	1.13715	1.13715	Low-low up vs Control	1.84518	0.24909	1.16996	1
9965	TC0800000331.mm.2	NM_011485 // Star // steroidogenic acute regulatory protein // 8 A2|8 14.17 cM // 20845	Star	NM_011485	0.273695	0.0947814	0.798892	-1.25173	Low-low down vs Control	1.37074	0.565128	3.57309	1
12972	TC0X00003133.mm.2	NM_153319 // Amot // angiomotin // X|X F2 // 27494 /// ENSMUST00000112835 // Amot // an	Amot	NM_153319	0.0562908	0.0948103	0.867932	-1.15216	Low-low down vs Control	2.85924	0.469202	1.4222	1
18977	TC1500001926.mm.2	NM_001164320 // Chadl // chondroadherin-like // 15|15 E1 // 214685 /// ENSMUST000000729	Chadl	NM_001164320	0.155904	0.0948204	1.3047	1.3047	Low-low up vs Control	1.891	1.09429	5.01524	1
7912	TC0700000247.mm.2	NM_001101535 // Ccdc8 // coiled-coil domain containing 8 // 7|7 A2 // 434130 /// ENSMUS	Ccdc8	NM_001101535	0.074351	0.0948819	1.23831	1.23831	Low-low up vs Control	2.59002	0.96833	3.2402	1
2427	TC0200003942.mm.2	NM_146405 // Olfr228 // olfactory receptor 228 // 2|2 E1 // 258400 /// ENSMUST000000998	Olfr228	NM_146405	0.275715	0.0949105	1.20701	1.20701	Low-low up vs Control	1.36396	0.395192	2.51106	1
21548	TC1900000261.mm.2	NM_146371 // Olfr1450 // olfactory receptor 1450 // 19|19 C1 // 258368 /// ENSMUST00000	Olfr1450	NM_146371	0.39618	0.0949407	0.851398	-1.17454	Low-low down vs Control	1.02858	0.217924	1.8362	1
14002	TC1000002376.mm.2	NM_198860 // Lrrc75b // leucine rich repeat containing 75B // 10|10 C1 // 192734 /// EN	Lrrc75b	NM_198860	0.0160822	0.095043	1.18739	1.18739	Low-low up vs Control	4.12789	0.997554	2.0944	1
20842	TC1700002597.mm.2	NM_001112798 // Slc8a1 // solute carrier family 8 (sodium/calcium exchanger), member 1	Slc8a1	NM_001112798	0.33961	0.0951677	1.27689	1.27689	Low-low up vs Control	1.17156	0.573838	4.24499	1
18061	TC1400001875.mm.2	NM_001011876 // Ang6 // angiogenin, ribonuclease A family, member 6 // 14|14 C1 // 6309	Ang6	NM_001011876	0.0442197	0.0952147	0.841199	-1.18878	Low-low down vs Control	3.09615	0.759271	2.12533	1
14298	TC1000003194.mm.2	NM_207159 // Olfr814 // olfactory receptor 814 // 10|10 D3 // 259165 /// ENSMUST0000008	Olfr814	NM_207159	0.133471	0.095292	1.11194	1.11194	Low-low up vs Control	2.03589	0.188049	0.800511	1
9885	TC0800000128.mm.2	NM_001143671 // Tmem255b // transmembrane protein 255B // 8|8 A1.1 // 272465 /// NM_001	Tmem255b	NM_001143671	0.150397	0.0952992	1.24291	1.24291	Low-low up vs Control	1.92448	0.746666	3.36253	1
12488	TC0X00001216.mm.2	XM_621082.4 // Gm5945 // PREDICTED: predicted gene 5945 (Gm5945), mRNA. // --- // ---	Gm5945	XM_621082.4	0.00380782	0.0954129	0.853307	-1.17191	Low-low down vs Control	5.72314	1.18259	1.79082	1
2414	TC0200003923.mm.2	NM_147014 // Olfr1048 // olfactory receptor 1048 // 2|2 E1 // 259016 /// ENSMUST0000009	Olfr1048	NM_147014	0.195702	0.0954145	1.23977	1.23977	Low-low up vs Control	1.68019	0.637303	3.2873	1
1677	TC0200001662.mm.2	NM_207206 // Lpcat4 // lysophosphatidylcholine acyltransferase 4 // 2|2 E3 // 99010 ///	Lpcat4	NM_207206	0.0338916	0.0954368	1.20684	1.20684	Low-low up vs Control	3.36119	0.975634	2.51563	1
2166	TC0200003155.mm.2	NM_029958 // Lcn12 // lipocalin 12 // 2|2 A3 // 77701 /// ENSMUST00000028312 // Lcn12 /	Lcn12	NM_029958	0.274806	0.0954478	1.2427	1.2427	Low-low up vs Control	1.36701	0.530078	3.36064	1
18538	TC1500000580.mm.2	NM_023168 // Grina // glutamate receptor, ionotropic, N-methyl D-aspartate-associated p	Grina	NM_023168	0.26855	0.0954838	0.857681	-1.16593	Low-low down vs Control	1.38823	0.268781	1.67799	1
15033	TC1100001905.mm.2	NM_028014 // Tmem94 // transmembrane protein 94 // 11|11 E2 // 71947 /// ENSMUST0000009	Tmem94	NM_028014	0.035323	0.0955721	1.14336	1.14336	Low-low up vs Control	3.31969	0.489725	1.27852	1
21990	TC1900001445.mm.2	NM_016854 // Ppp1r3c // protein phosphatase 1, regulatory (inhibitor) subunit 3C // 19|	Ppp1r3c	NM_016854	0.000380115	0.0956158	1.52431	1.52431	Low-low up vs Control	8.64319	12.6272	12.6615	1
15111	TC1100002106.mm.2	NM_026443 // Mtfp1 // mitochondrial fission process 1 // 11|11 A1 // 67900 /// ENSMUST0	Mtfp1	NM_026443	0.143927	0.0956457	1.13265	1.13265	Low-low up vs Control	1.96546	0.250746	1.10566	1
3749	TC0300002392.mm.2	NM_001204427 // Sprr3 // small proline-rich protein 3 // 3 F1|3 40.14 cM // 20766 /// N	Sprr3	NM_001204427	0.13791	0.0957246	1.23123	1.23123	Low-low up vs Control	2.00532	0.713863	3.08521	1
21051	TC1800000449.mm.2	NM_001039218 // Spink14 // serine peptidase inhibitor, Kazal type 14 // 18|18 B3 // 433	Spink14	NM_001039218	0.28229	0.0957466	1.25764	1.25764	Low-low up vs Control	1.34224	0.580377	3.74743	1
11079	TC0900000427.mm.2	NM_146507 // Olfr944 // olfactory receptor 944 // 9|9 A5 // 258500 /// ENSMUST000000796	Olfr944	NM_146507	0.168009	0.0957892	1.21251	1.21251	Low-low up vs Control	1.82152	0.556676	2.64862	1
22064	TC1900001633.mm.2	NM_175360 // Obfc1 // oligonucleotide/oligosaccharide-binding fold containing 1 // 19|1	Obfc1	NM_175360	0.397006	0.0957993	0.847813	-1.17951	Low-low down vs Control	1.02664	0.230332	1.94441	1
12404	TC0X00000871.mm.2	NM_001205268 // Gm14781 // predicted gene 14781 // X C2|X // 629542 /// ENSMUST00000078	Gm14781	NM_001205268	0.305923	0.0958166	1.23248	1.23248	Low-low up vs Control	1.26808	0.456125	3.11739	1
6667	TC0600000014.mm.2	NM_001040611 // Peg10 // paternally expressed 10 // 6 A1|6 1.81 cM // 170676 /// NM_130	Peg10	NM_001040611	0.22358	0.0959253	0.819129	-1.22081	Low-low down vs Control	1.5572	0.510625	2.84191	1
5284	TC0400004034.mm.2	NM_001081274 // Pgd // phosphogluconate dehydrogenase // 4 E2|4 78.96 cM // 110208 ///	Pgd	NM_001081274	0.293228	0.096015	1.22504	1.22504	Low-low up vs Control	1.30718	0.443873	2.9429	1
16049	TC1200000358.mm.2	NR_045157 // Gm7008 // predicted gene 7008 // 12|12 B1 // 629820 /// uc007nkz.2 // Gm70	Gm7008	NR_045157	0.379762	0.0960305	0.802253	-1.24649	Low-low down vs Control	1.06796	0.427374	3.46822	1
1484	TC0200001121.mm.2	NM_172666 // Agps // alkylglycerone phosphate synthase // 2|2 C3 // 228061 /// ENSMUST0	Agps	NM_172666	0.343853	0.0960704	0.89018	-1.12337	Low-low down vs Control	1.16007	0.129448	0.967081	1
8948	TC0700002524.mm.2	NM_001167162 // Gm4201 // predicted gene 4201 // 7 A3|7 // 100043061 /// ENSMUST0000017	Gm4201	NM_001167162	0.0188676	0.0960705	1.11878	1.11878	Low-low up vs Control	3.96048	0.411407	0.900277	1
8983	TC0700002567.mm.2	NM_001167163 // Gm4141 // predicted gene 4141 // 7 A3|7 // 100042976 /// ENSMUST0000017	Gm4141	NM_001167163	0.0188676	0.0960705	1.11878	1.11878	Low-low up vs Control	3.96048	0.411407	0.900277	1
22094	TC1900001762.mm.2	NM_009970 // Csf2ra // colony stimulating factor 2 receptor, alpha, low-affinity (granu	Csf2ra	NM_009970	0.227686	0.0960951	1.22726	1.22726	Low-low up vs Control	1.54041	0.532743	2.99732	1
3907	TC0300002785.mm.2	OTTMUST00000053624 // Amy2a1 // amylase 2a1 // 3 F3|3 49.35 cM // 100043207	Amy2a1	OTTMUST00000053624	0.266122	0.0962731	0.567207	-1.76303	Low-low down vs Control	1.3966	3.7073	23.0058	1
2965	TC0200005405.mm.2	NM_173031 // Rbbp8nl // RBBP8 N-terminal like // 2|2 H4 // 271887 /// ENSMUST0000003852	Rbbp8nl	NM_173031	0.0258845	0.0965742	1.23915	1.23915	Low-low up vs Control	3.63418	1.3822	3.29622	1
7029	TC0600001244.mm.2	NM_170673 // Cpne9 // copine family member IX // 6|6 E3 // 211232 /// ENSMUST0000004120	Cpne9	NM_170673	0.0512708	0.0966346	1.18524	1.18524	Low-low up vs Control	2.95054	0.705121	2.07116	1
1376	TC0200000641.mm.2	NM_001001602 // Dab2ip // disabled 2 interacting protein // 2|2 B // 69601 /// NM_00111	Dab2ip	NM_001001602	0.0288896	0.0966586	0.881476	-1.13446	Low-low down vs Control	3.52237	0.463977	1.1416	1
8578	TC0700001738.mm.2	NM_028955 // 4933427G17Rik // RIKEN cDNA 4933427G17 gene // 7|7 F2 // 74466 /// ENSMUST	4933427G17Rik	NM_028955	0.161865	0.0966661	1.16531	1.16531	Low-low up vs Control	1.85612	0.359551	1.67883	1
16937	TC1300000987.mm.2	ENSMUST00000170980 // Gm17618 // predicted gene, 17618 // --- // ---	Gm17618	ENSMUST00000170980	0.199831	0.0966844	1.18888	1.18888	Low-low up vs Control	1.66089	0.411526	2.14737	1
1704	TC0200001764.mm.2	NM_001164827 // Zfyve19 // zinc finger, FYVE domain containing 19 // 2|2 E5 // 72008 //	Zfyve19	NM_001164827	0.00490764	0.0966969	0.897397	-1.11433	Low-low down vs Control	5.43041	0.526842	0.840813	1
17614	TC1400000393.mm.2	NM_173418 // Lrit2 // leucine-rich repeat, immunoglobulin-like and transmembrane domain	Lrit2	NM_173418	0.0138177	0.0967159	0.752218	-1.3294	Low-low down vs Control	4.2886	2.8785	5.81705	1
2613	TC0200004336.mm.2	NM_207151 // Olfr1308 // olfactory receptor 1308 // 2|2 E3 // 258258 /// ENSMUST0000009	Olfr1308	NM_207151	0.269701	0.0968248	0.877756	-1.13927	Low-low down vs Control	1.38429	0.194976	1.22069	1
13760	TC1000001571.mm.2	NM_001199971 // Tac2 // tachykinin 2 // 10|10 D3 // 21334 /// NM_009312 // Tac2 // tach	Tac2	NM_001199971	0.332903	0.0969103	1.21263	1.21263	Low-low up vs Control	1.19001	0.366647	2.67024	1
21665	TC1900000591.mm.2	uc008hmd.1 // Gm340 // predicted gene 340 // 19|19 C3 // 381224	Gm340	uc008hmd.1	0.0418934	0.0969396	0.845963	-1.18208	Low-low down vs Control	3.14966	0.730718	2.01066	1
3085	TC0300000233.mm.2	NM_025978 // Ttc14 // tetratricopeptide repeat domain 14 // 3|3 B // 67120 /// NM_02761	Ttc14	NM_025978	0.0426819	0.097008	0.828108	-1.20757	Low-low down vs Control	3.13118	0.923916	2.55727	1
6704	TC0600000215.mm.2	NM_019776 // Snd1 // staphylococcal nuclease and tudor domain containing 1 // 6|6 A3.3	Snd1	NM_019776	0.292364	0.0970941	0.873992	-1.14418	Low-low down vs Control	1.3099	0.197196	1.3047	1
21977	TC1900001406.mm.2	ENSMUST00000156818 // Gm8975 // predicted gene 8975 [Source:MGI Symbol;Acc:MGI:3648531]	Gm8975	ENSMUST00000156818	0.403905	0.0971968	0.796078	-1.25616	Low-low down vs Control	1.01058	0.436482	3.74325	1
18200	TC1400002161.mm.2	NM_172603 // Phf11a // PHD finger protein 11A // 14|14 C3 // 219131 /// BC116758 // Phf	Phf11a	NM_172603	0.288971	0.0972182	0.823569	-1.21423	Low-low down vs Control	1.32067	0.413283	2.7121	1
377	TC0100001256.mm.2	NM_133664 // Lad1 // ladinin // 1|1 E4 // 16763 /// ENSMUST00000038760 // Lad1 // ladin	Lad1	NM_133664	0.214947	0.0972387	1.33833	1.33833	Low-low up vs Control	1.59354	1.12418	6.11398	1
2112	TC0200002887.mm.2	NM_001159657 // Proser2 // proline and serine rich 2 // 2|2 A1 // 227545 /// NM_144883	Proser2	NM_001159657	0.378338	0.0972434	1.18235	1.18235	Low-low up vs Control	1.07145	0.249733	2.02003	1
11779	TC0900002328.mm.2	NM_148944 // Chrnb4 // cholinergic receptor, nicotinic, beta polypeptide 4 // 9|9 B //	Chrnb4	NM_148944	0.0625386	0.0972508	1.13042	1.13042	Low-low up vs Control	2.75693	0.344198	1.08202	1
13747	TC1000001545.mm.2	NM_010009 // Cyp27b1 // cytochrome P450, family 27, subfamily b, polypeptide 1 // 10|10	Cyp27b1	NM_010009	0.1446	0.0973814	1.22729	1.22729	Low-low up vs Control	1.96111	0.683941	3.02252	1
8232	TC0700000852.mm.2	NM_025330 // Hsd17b14 // hydroxysteroid (17-beta) dehydrogenase 14 // 7|7 B4 // 66065 /	Hsd17b14	NM_025330	0.115998	0.0974401	1.27693	1.27693	Low-low up vs Control	2.16748	1.07728	4.30749	1
15779	TC1100003920.mm.2	NM_008339 // Cd79b // CD79B antigen // 11 E1|11 68.89 cM // 15985 /// ENSMUST0000004422	Cd79b	NM_008339	0.232993	0.0975411	0.860222	-1.16249	Low-low down vs Control	1.51916	0.286614	1.63511	1
10821	TC0800003069.mm.2	NM_138656 // Mvd // mevalonate (diphospho) decarboxylase // 8|8 E1 // 192156 /// NR_028	Mvd	NM_138656	0.341073	0.0976886	1.33077	1.33077	Low-low up vs Control	1.16758	0.794196	5.89512	1
2548	TC0200004125.mm.2	NM_001033451 // Zfp408 // zinc finger protein 408 // 2|2 E1 // 381410 /// ENSMUST000000	Zfp408	NM_001033451	0.0583415	0.0977371	1.20621	1.20621	Low-low up vs Control	2.82439	0.827264	2.53847	1
12974	TC0X00003146.mm.2	NM_001081173 // Lrch2 // leucine-rich repeats and calponin homology (CH) domain contain	Lrch2	NM_001081173	0.173034	0.0977856	1.21449	1.21449	Low-low up vs Control	1.79418	0.564711	2.7278	1
1069	TC0100003549.mm.2	NM_001277968 // Ly9 // lymphocyte antigen 9 // 1 H3|1 79.54 cM // 17085 /// NM_008534 /	Ly9	NM_001277968	0.0726945	0.0978489	0.884853	-1.13013	Low-low down vs Control	2.61167	0.325915	1.08153	1
14896	TC1100001576.mm.2	NM_029727 // Gsdma2 // gasdermin A2 // 11|11 D // 76758 /// ENSMUST00000017355 // Gsdma	Gsdma2	NM_029727	0.289506	0.097881	1.2041	1.2041	Low-low up vs Control	1.31896	0.379493	2.49359	1
14251	TC1000003120.mm.2	NM_001122895 // Nab2 // Ngfi-A binding protein 2 // 10 D3|10 74.6 cM // 17937 /// NM_00	Nab2	NM_001122895	0.192144	0.097907	0.783759	-1.2759	Low-low down vs Control	1.69716	0.840466	4.29189	1
8028	TC0700000420.mm.2	NM_025504 // Atp5sl // ATP5S-like // 7|7 A3 // 66349 /// ENSMUST00000077338 // Atp5sl /	Atp5sl	NM_025504	0.20388	0.0979152	0.870344	-1.14897	Low-low down vs Control	1.64235	0.264199	1.39417	1
20380	TC1700001400.mm.2	NM_001142539 // Gm9992 // predicted gene 9992 // 17|17 A1 // 667055 /// ENSMUST00000070	Gm9992	NM_001142539	0.10465	0.0979274	0.812994	-1.23002	Low-low down vs Control	2.26451	0.809755	3.09907	1
9152	TC0700002876.mm.2	NM_007633 // Ccne1 // cyclin E1 // 7 B2|7 25.35 cM // 12447 /// ENSMUST00000108023 // C	Ccne1	NM_007633	0.0047867	0.0979521	0.852714	-1.17273	Low-low down vs Control	5.45897	1.15633	1.83579	1
13469	TC1000000551.mm.2	XM_003084875.2 // Gm19916 // PREDICTED: predicted gene, 19916 (Gm19916), mRNA. // ---	Gm19916	XM_003084875.2	0.00143775	0.09797	1.23682	1.23682	Low-low up vs Control	6.89763	2.60026	3.26715	1
11455	TC0900001481.mm.2	NM_008522 // Ltf // lactotransferrin // 9 60.79 cM|9 F // 17002 /// ENSMUST00000035077	Ltf	NM_008522	0.00483475	0.0981337	1.187	1.187	Low-low up vs Control	5.44753	1.33726	2.1275	1
10671	TC0800002604.mm.2	NM_001037745 // Zfp791 // zinc finger protein 791 // 8 C3|8 // 244556 /// ENSMUST000000	Zfp791	NM_001037745	0.157603	0.0982074	1.18808	1.18808	Low-low up vs Control	1.88093	0.466882	2.15124	1
5258	TC0400003949.mm.2	NM_001085542 // Gm13124 // predicted gene 13124 // 4|4 E1 // 627085 /// ENSMUST00000105	Gm13124	NM_001085542	0.164356	0.0982081	0.844521	-1.1841	Low-low down vs Control	1.84193	0.439584	2.06833	1
19826	TC1600002128.mm.2	NM_133659 // Erg // avian erythroblastosis virus E-26 (v-ets) oncogene related // 16 C4	Erg	NM_133659	0.334709	0.0982903	0.753753	-1.32669	Low-low down vs Control	1.18501	0.791839	5.7912	1
18618	TC1500000766.mm.2	NM_023475 // Serhl // serine hydrolase-like // 15|15 E1 // 68607 /// ENSMUST00000078218	Serhl	NM_023475	0.267266	0.0982913	1.1073	1.1073	Low-low up vs Control	1.39265	0.120986	0.752914	1
686	TC0100002274.mm.2	NM_207281 // Mettl21e // methyltransferase like 21E // 1|1 C1.1 // 403183 /// ENSMUST00	Mettl21e	NM_207281	0.00629659	0.0983294	0.904728	-1.1053	Low-low down vs Control	5.14797	0.431605	0.726613	1
21545	TC1900000258.mm.2	NM_146699 // Olfr1445 // olfactory receptor 1445 // 19|19 C1 // 258694 /// ENSMUST00000	Olfr1445	NM_146699	0.0347597	0.0983924	0.832114	-1.20176	Low-low down vs Control	3.3358	0.942749	2.44933	1
3321	TC0300000923.mm.2	NM_001025613 // Otud7b // OTU domain containing 7B // 3|3 F2.1 // 229603 /// NM_0010256	Otud7b	NM_001025613	0.239551	0.098429	1.10514	1.10514	Low-low up vs Control	1.49357	0.124925	0.724901	1
5072	TC0400003481.mm.2	NM_001256019 // Bmp8a // bone morphogenetic protein 8a // 4 D2.2|4 57.42 cM // 12163 //	Bmp8a	NM_001256019	0.024184	0.0986926	1.22416	1.22416	Low-low up vs Control	3.70375	1.27002	2.97182	1
418	TC0100001402.mm.2	NM_001145781 // Acbd6 // acyl-Coenzyme A binding domain containing 6 // 1|1 G3 // 72482	Acbd6	NM_001145781	0.167422	0.0986983	0.838393	-1.19276	Low-low down vs Control	1.82478	0.475295	2.25738	1
19030	TC1500002037.mm.2	NM_199198 // Hdac10 // histone deacetylase 10 // 15|15 E3 // 170787 /// NR_028447 // Hd	Hdac10	NM_199198	0.113236	0.0987162	0.838453	-1.19267	Low-low down vs Control	2.19015	0.570062	2.2558	1
5491	TC0500000312.mm.2	NM_177677 // Dnajc5g // DnaJ (Hsp40) homolog, subfamily C, member 5 gamma // 5|5 B1 //	Dnajc5g	NM_177677	0.167581	0.0987649	1.26933	1.26933	Low-low up vs Control	1.82389	0.870016	4.13409	1
18310	TC1400002625.mm.2	NM_001033132 // Commd6 // COMM domain containing 6 // 14|14 E2.3 // 66200 /// NM_001168	Commd6	NM_001033132	0.0155638	0.0987802	1.20093	1.20093	Low-low up vs Control	4.16245	1.17045	2.43701	1
19073	TC1500002172.mm.2	NM_146281 // Olfr284 // olfactory receptor 284 // 15|15 F3 // 258278 /// ENSMUST0000006	Olfr284	NM_146281	0.388824	0.0988516	1.15962	1.15962	Low-low up vs Control	1.04603	0.192491	1.59485	1
1907	TC0200002334.mm.2	NM_028528 // Bpifa3 // BPI fold containing family A, member 3 // 2|2 H2 // 73388 /// EN	Bpifa3	NM_028528	0.240941	0.0988553	1.18772	1.18772	Low-low up vs Control	1.48823	0.369607	2.15239	1
12995	TC0X00003226.mm.2	NM_001097980 // Cldn34b1 // claudin 34B1 // X|X F3 // 100040937 /// ENSMUST00000096852	Cldn34b1	NM_001097980	0.123612	0.0989348	1.20208	1.20208	Low-low up vs Control	2.10777	0.599461	2.46485	1
15883	TC1100004203.mm.2	NM_027980 // Faap100 // Fanconi anemia core complex associated protein 100 // 11|11 E2	Faap100	NM_027980	0.0884998	0.0989928	1.19636	1.19636	Low-low up vs Control	2.42346	0.654212	2.33956	1
16419	TC1200001794.mm.2	NM_008701 // Nkx2-9 // NK2 homeobox 9 // 12|12 C1 // 18094 /// ENSMUST00000072631 // Nk	Nkx2-9	NM_008701	0.0167351	0.099004	1.24045	1.24045	Low-low up vs Control	4.08602	1.59341	3.3797	1
10505	TC0800002056.mm.2	NM_027998 // Cldn23 // claudin 23 // 8|8 B1.1 // 71908 /// ENSMUST00000060128 // Cldn23	Cldn23	NM_027998	0.108249	0.0990635	0.854548	-1.17021	Low-low down vs Control	2.2326	0.46346	1.79909	1
21627	TC1900000500.mm.2	NM_008332 // Ifit2 // interferon-induced protein with tetratricopeptide repeats 2 // 19	Ifit2	NM_008332	0.363156	0.099076	0.791861	-1.26285	Low-low down vs Control	1.10947	0.507728	3.96614	1
2441	TC0200003961.mm.2	NM_146845 // Olfr1098 // olfactory receptor 1098 // 2|2 E1 // 258842 /// ENSMUST0000009	Olfr1098	NM_146845	0.03735	0.0991197	0.869141	-1.15056	Low-low down vs Control	3.26388	0.539616	1.43285	1
12138	TC0X00000060.mm.2	NM_009305 // Syp // synaptophysin // X 3.44 cM|X A-D // 20977 /// ENSMUST00000069520 //	Syp	NM_009305	0.0549919	0.0992144	1.20347	1.20347	Low-low up vs Control	2.88201	0.83142	2.50021	1
13059	TC0X00003403.mm.2	ENSMUST00000112814 // Gm15128 // predicted gene 15128 // X F2|X // 434863 /// ENSMUST00	Gm15128	ENSMUST00000112814	0.374902	0.0992163	0.835572	-1.19679	Low-low down vs Control	1.07992	0.293092	2.35214	1
16681	TC1300000175.mm.2	NM_178200 // Hist1h2bm // histone cluster 1, H2bm // 13|13 A2-A3 // 319186 /// ENSMUST0	Hist1h2bm	NM_178200	0.0972293	0.099242	0.876125	-1.14139	Low-low down vs Control	2.3341	0.343372	1.27496	1
15043	TC1100001925.mm.2	NR_004853 // Cdk3-ps // cyclin-dependent kinase 3, pseudogene // 11|11 E2 // 69681 ///	Cdk3-ps	NR_004853	0.113293	0.0992494	1.28091	1.28091	Low-low up vs Control	2.18968	1.12893	4.46825	1
1430	TC0200000894.mm.2	NM_029723 // Dapl1 // death associated protein-like 1 // 2|2 C3 // 76747 /// ENSMUST000	Dapl1	NM_029723	0.118142	0.0993136	1.183	1.183	Low-low up vs Control	2.15027	0.511056	2.05982	1
13177	TC0Y00000196.mm.2	ENSMUST00000179880 // Gm21913 // predicted gene, 21913 [Source:MGI Symbol;Acc:MGI:54340	Gm21913	ENSMUST00000179880	0.417779	0.099333	0.861516	-1.16074	Low-low down vs Control	0.979043	0.183086	1.62071	1
13180	TC0Y00000199.mm.2	ENSMUST00000177676 // Gm21776 // predicted gene, 21776 [Source:MGI Symbol;Acc:MGI:54339	Gm21776	ENSMUST00000177676	0.417779	0.099333	0.861516	-1.16074	Low-low down vs Control	0.979043	0.183086	1.62071	1
13886	TC1000001941.mm.2	NM_001109747 // Cenpw // centromere protein W // 10|10 A4 // 66311 /// ENSMUST000000999	Cenpw	NM_001109747	0.160082	0.0993383	0.916129	-1.09155	Low-low down vs Control	1.86641	0.120541	0.559732	1
12502	TC0X00001270.mm.2	NM_022322 // Tnmd // tenomodulin // X|X E3 // 64103 /// ENSMUST00000033602 // Tnmd // t	Tnmd	NM_022322	0.100188	0.0993512	1.27495	1.27495	Low-low up vs Control	2.30572	1.14514	4.30433	1
17104	TC1300001609.mm.2	NM_134241 // Vmn1r212 // vomeronasal 1 receptor 212 // 13|13 A3.1 // 171275 /// ENSMUST	Vmn1r212	NM_134241	0.171468	0.0993652	1.20565	1.20565	Low-low up vs Control	1.80261	0.530745	2.55173	1
4248	TC0400000888.mm.2	ENSMUST00000181601 // Gm26566 // predicted gene, 26566 [Source:MGI Symbol;Acc:MGI:54770	Gm26566	ENSMUST00000181601	0.387564	0.0993772	1.17672	1.17672	Low-low up vs Control	1.04905	0.23388	1.93219	1
9009	TC0700002612.mm.2	NM_182785 // Lypd4 // Ly6/Plaur domain containing 4 // 7|7 A3 // 232973 /// ENSMUST0000	Lypd4	NM_182785	0.328689	0.0995003	1.21692	1.21692	Low-low up vs Control	1.20179	0.390252	2.8143	1
475	TC0100001577.mm.2	NM_001081275 // Cfap126 // cilia and flagella associated protein 126 // 1|1 H3 // 75472	Cfap126	NM_001081275	0.377326	0.0996012	0.723023	-1.38308	Low-low down vs Control	1.07394	0.952276	7.68486	1
1961	TC0200002443.mm.2	NM_145742 // Dhx35 // DEAH (Asp-Glu-Ala-His) box polypeptide 35 // 2|2 H1 // 71715 ///	Dhx35	NM_145742	0.255258	0.0996691	0.850714	-1.17548	Low-low down vs Control	1.43502	0.316372	1.9107	1
5684	TC0500000907.mm.2	XM_889253.3 // Gm6523 // PREDICTED: predicted gene 6523 (Gm6523), mRNA. // --- // ---	Gm6523	XM_889253.3	0.178793	0.0999806	0.87011	-1.14928	Low-low down vs Control	1.76383	0.288544	1.41777	1
5687	TC0500000910.mm.2	ENSMUST00000163216 // Gm7942 // predicted gene 7942 [Source:MGI Symbol;Acc:MGI:3646599]	Gm7942	ENSMUST00000163216	0.178793	0.0999806	0.87011	-1.14928	Low-low down vs Control	1.76383	0.288544	1.41777	1
20747	TC1700002303.mm.2	NM_144546 // Zfp119a // zinc finger protein 119a // 17|17 D // 104349 /// ENSMUST000000	Zfp119a	NM_144546	0.157533	0.100017	0.741571	-1.34849	Low-low down vs Control	1.88133	1.42146	6.5482	1
7609	TC0600003048.mm.2	NM_007544 // Bid // BH3 interacting domain death agonist // 6 F1|6 57.02 cM // 12122 //	Bid	NM_007544	0.369662	0.100245	0.853037	-1.17228	Low-low down vs Control	1.09299	0.233744	1.85342	1
2309	TC0200003579.mm.2	NM_001110204 // Acvr1 // activin A receptor, type 1 // 2|2 C1.1 // 11477 /// NM_0011102	Acvr1	NM_001110204	0.414018	0.100342	0.820757	-1.21839	Low-low down vs Control	0.987494	0.326317	2.8639	1
4440	TC0400001451.mm.2	NM_172701 // Oscp1 // organic solute carrier partner 1 // 4|4 D2.2 // 230751 /// ENSMUS	Oscp1	NM_172701	0.0650255	0.100377	1.18067	1.18067	Low-low up vs Control	2.71918	0.635347	2.025	1
2937	TC0200005333.mm.2	ENSMUST00000109054 // Gm14443 // predicted gene 14443 [Source:MGI Symbol;Acc:MGI:365232	Gm14443	ENSMUST00000109054	0.0228089	0.100471	0.900362	-1.11066	Low-low down vs Control	3.76391	0.351455	0.809248	1
8551	TC0700001681.mm.2	NM_019772 // 1110004F10Rik // RIKEN cDNA 1110004F10 gene // 7|7 F3 // 56372 /// ENSMUST	1110004F10Rik	NM_019772	0.336518	0.100704	0.902207	-1.10839	Low-low down vs Control	1.18002	0.10608	0.779109	1
20867	TC1700002765.mm.2	NM_001161832 // T2 // brachyury 2 // 17 A1|17 4.92 cM // 21331 /// BC119261 // T2 // br	T2	NM_001161832	0.393793	0.100866	1.25583	1.25583	Low-low up vs Control	1.03421	0.455985	3.82117	1
15653	TC1100003705.mm.2	NM_027574 // Krt28 // keratin 28 // 11|11 D // 70843 /// ENSMUST00000006963 // Krt28 //	Krt28	NM_027574	0.0951425	0.100899	1.25179	1.25179	Low-low up vs Control	2.35468	1.00923	3.71459	1
21138	TC1800000728.mm.2	NM_013596 // Mc5r // melanocortin 5 receptor // 18 E2|18 41.46 cM // 17203 /// ENSMUST0	Mc5r	NM_013596	0.00901551	0.100928	1.26319	1.26319	Low-low up vs Control	4.74973	2.20387	4.02133	1
4459	TC0400001510.mm.2	NM_029219 // Rnf19b // ring finger protein 19B // 4|4 D2.3 // 75234 /// ENSMUST00000030	Rnf19b	NM_029219	0.401288	0.100954	0.829157	-1.20604	Low-low down vs Control	1.01664	0.303355	2.58605	1
10052	TC0800000676.mm.2	ENSMUST00000098716 // Gm10663 // predicted gene 10663 [Source:MGI Symbol;Acc:MGI:364241	Gm10663	ENSMUST00000098716	0.00882505	0.100971	0.821012	-1.21801	Low-low down vs Control	4.77314	1.57846	2.86604	1
17485	TC1400000011.mm.2	ENSMUST00000170639 // Gm3043 // predicted gene 3043 // 14 A1|14 // 100040923 /// uc029s	Gm3043	ENSMUST00000170639	0.0780124	0.101019	0.816982	-1.22402	Low-low down vs Control	2.54391	0.884036	3.01176	1
1041	TC0100003477.mm.2	ENSMUST00000053686 // Uck2 // uridine-cytidine kinase 2 // 1|1 H2.3 // 80914	Uck2	ENSMUST00000053686	0.217077	0.101046	0.75304	-1.32795	Low-low down vs Control	1.58444	1.08428	5.93088	1
4161	TC0400000458.mm.2	NM_027450 // Glipr2 // GLI pathogenesis-related 2 // 4|4 B1 // 384009 /// ENSMUST000000	Glipr2	NM_027450	0.0987043	0.10114	1.25204	1.25204	Low-low up vs Control	2.31984	0.997591	3.72689	1
3648	TC0300002112.mm.2	ENSMUST00000166353 // Gm17402 // predicted gene, 17402 [Source:MGI Symbol;Acc:MGI:49370	Gm17402	ENSMUST00000166353	0.0312742	0.101379	1.24996	1.24996	Low-low up vs Control	3.44212	1.46052	3.67734	1
5811	TC0500001312.mm.2	NM_172424 // Med13l // mediator complex subunit 13-like // 5|5 F // 76199 /// ENSMUST00	Med13l	NM_172424	0.0168237	0.101398	0.91499	-1.09291	Low-low down vs Control	4.08047	0.274557	0.583143	1
7852	TC0700000081.mm.2	NM_146915 // Olfr1336 // olfactory receptor 1336 // 7|7 A1 // 258917 /// ENSMUST0000005	Olfr1336	NM_146915	0.0436621	0.101418	1.11292	1.11292	Low-low up vs Control	3.1087	0.30339	0.845814	1
10392	TC0800001616.mm.2	NM_001253737 // Fcer2a // Fc receptor, IgE, low affinity II, alpha polypeptide // 8 1.9	Fcer2a	NM_001253737	0.0796476	0.101466	1.20545	1.20545	Low-low up vs Control	2.52405	0.751584	2.58066	1
1174	TC0100003857.mm.2	ENSMUST00000043104 // Cr2 // complement receptor 2 // 1 H6|1 98.44 cM // 12902	Cr2	ENSMUST00000043104	0.326115	0.101473	0.853751	-1.1713	Low-low down vs Control	1.20905	0.257801	1.84795	1
18745	TC1500001135.mm.2	NM_001166063 // Ccdc152 // coiled-coil domain containing 152 // 15|15 A1 // 100039139 /	Ccdc152	NM_001166063	0.405424	0.10149	0.746185	-1.34015	Low-low down vs Control	1.00707	0.73634	6.33679	1
7681	TC0600003237.mm.2	NM_138648 // Olr1 // oxidized low density lipoprotein (lectin-like) receptor 1 // 6|6 F	Olr1	NM_138648	0.261145	0.101625	1.22336	1.22336	Low-low up vs Control	1.41401	0.490596	3.00694	1
3266	TC0300000830.mm.2	NR_003185 // Sprr2j-ps // small proline-rich protein 2J, pseudogene // 3 F1|3 40.14 cM	Sprr2j-ps	NR_003185	0.107408	0.101689	1.33637	1.33637	Low-low up vs Control	2.23995	1.60832	6.22281	1
7513	TC0600002688.mm.2	NM_030251 // Abtb1 // ankyrin repeat and BTB (POZ) domain containing 1 // 6|6 D1 // 802	Abtb1	NM_030251	0.335257	0.101759	0.84586	-1.18223	Low-low down vs Control	1.18349	0.283359	2.07503	1
2799	TC0200004906.mm.2	NM_145157 // Defb19 // defensin beta 19 // 2|2 H1 // 246700 /// ENSMUST00000053180 // D	Defb19	NM_145157	0.0142334	0.101853	1.19014	1.19014	Low-low up vs Control	4.25709	1.10271	2.24492	1
15681	TC1100003737.mm.2	NM_001099311 // Gm11596 // predicted gene 11596 // 11 D|11 // 670464 /// ENSMUST0000010	Gm11596	NM_001099311	0.258106	0.101962	1.21598	1.21598	Low-low up vs Control	1.42479	0.466102	2.83518	1
20856	TC1700002680.mm.2	NM_008838 // Pigf // phosphatidylinositol glycan anchor biosynthesis, class F // 17 56.	Pigf	NM_008838	0.244178	0.102053	0.885296	-1.12957	Low-low down vs Control	1.47593	0.187514	1.10108	1
6004	TC0500001798.mm.2	NM_025652 // Gtf3a // general transcription factor III A // 5|5 G2 // 66596 /// ENSMUST	Gtf3a	NM_025652	0.392159	0.102083	0.874497	-1.14351	Low-low down vs Control	1.03808	0.159826	1.33435	1
8050	TC0700000462.mm.2	NM_001033315 // Hipk4 // homeodomain interacting protein kinase 4 // 7|7 A3 // 233020 /	Hipk4	NM_001033315	0.0544267	0.102138	1.21138	1.21138	Low-low up vs Control	2.8921	0.910709	2.7291	1
16111	TC1200000629.mm.2	NM_011384 // Six6 // sine oculis-related homeobox 6 // 12|12 C3 // 20476 /// ENSMUST000	Six6	NM_011384	0.207892	0.102168	0.873415	-1.14493	Low-low down vs Control	1.62435	0.25486	1.35979	1
2213	TC0200003241.mm.2	NM_001166705 // Cfap77 // cilia and flagella associated protein 77 // 2|2 A3 // 329375	Cfap77	NM_001166705	0.0791049	0.1022	1.28065	1.28065	Low-low up vs Control	2.5306	1.32657	4.54317	1
18707	TC1500001056.mm.2	NM_001077499 // Scn8a // sodium channel, voltage-gated, type VIII, alpha // 15 56.39 cM	Scn8a	NM_001077499	0.0318493	0.102303	1.25987	1.25987	Low-low up vs Control	3.42373	1.56628	3.9648	1
19871	TC1700000070.mm.2	NM_011299 // Rps6ka2 // ribosomal protein S6 kinase, polypeptide 2 // 17 4.7 cM|17 F4 /	Rps6ka2	NM_011299	0.122331	0.102313	0.858659	-1.16461	Low-low down vs Control	2.11755	0.421541	1.72528	1
14739	TC1100001139.mm.2	NM_183286 // Dhrs13 // dehydrogenase/reductase (SDR family) member 13 // 11|11 B5 // 70	Dhrs13	NM_183286	0.082615	0.102335	1.21748	1.21748	Low-low up vs Control	2.48908	0.826438	2.87756	1
3620	TC0300002035.mm.2	NM_019410 // Pfn2 // profilin 2 // 3 D|3 28.15 cM // 18645 /// ENSMUST00000066882 // Pf	Pfn2	NM_019410	0.387885	0.102339	0.769073	-1.30027	Low-low down vs Control	1.04828	0.619673	5.12317	1
12691	TC0X00001996.mm.2	ENSMUST00000179874 // Gm4836 // predicted gene 4836 // X A3.1|X // 22526 /// uc009svw.2	Gm4836	ENSMUST00000179874	0.225602	0.102573	0.91568	-1.09208	Low-low down vs Control	1.54889	0.1032	0.577447	1
1945	TC0200002410.mm.2	NM_001025395 // Src // Rous sarcoma oncogene // 2 H1|2 78.35 cM // 20779 /// NM_009271	Src	NM_001025395	0.255921	0.10258	1.26935	1.26935	Low-low up vs Control	1.43263	0.699812	4.2335	1
13105	TC0Y00000023.mm.2	ENSMUST00000177878 // Gm21788 // predicted gene, 21788 [Source:MGI Symbol;Acc:MGI:54339	Gm21788	ENSMUST00000177878	0.264965	0.102595	0.850176	-1.17623	Low-low down vs Control	1.40062	0.316886	1.9608	1
15906	TC1100004241.mm.2	NM_026907 // Sectm1b // secreted and transmembrane 1B // 11|11 E2 // 58210 /// ENSMUST0	Sectm1b	NM_026907	0.202445	0.102603	0.830572	-1.20399	Low-low down vs Control	1.64888	0.488021	2.56509	1
5133	TC0400003657.mm.2	NM_013622 // Oprd1 // opioid receptor, delta 1 // 4 64.78 cM|4 D1-D3 // 18386 /// ENSMU	Oprd1	NM_013622	0.0739482	0.102625	1.22143	1.22143	Low-low up vs Control	2.59524	0.891866	2.97834	1
2010	TC0200002580.mm.2	NM_001081005 // 1500012F01Rik // RIKEN cDNA 1500012F01 gene // 2|2 H3 // 68949 /// NR_0	1500012F01Rik	NM_001081005	0.0439787	0.102682	0.869536	-1.15004	Low-low down vs Control	3.10156	0.520806	1.45529	1
2916	TC0200005225.mm.2	NM_009564 // Zfp64 // zinc finger protein 64 // 2 H3|2 88.99 cM // 22722 /// ENSMUST000	Zfp64	NM_009564	0.153272	0.102712	0.832251	-1.20156	Low-low down vs Control	1.90685	0.552529	2.51126	1
4634	TC0400002034.mm.2	NM_001163019 // A430005L14Rik // RIKEN cDNA A430005L14 gene // 4|4 E2 // 97159 /// NM_1	A430005L14Rik	NM_001163019	0.139237	0.102828	0.887447	-1.12683	Low-low down vs Control	1.99637	0.244792	1.06269	1
13442	TC1000000473.mm.2	NM_178675 // Slc35f1 // solute carrier family 35, member F1 // 10|10 B3 // 215085 /// E	Slc35f1	NM_178675	0.176882	0.102841	1.22925	1.22925	Low-low up vs Control	1.77379	0.649951	3.17563	1
12303	TC0X00000512.mm.2	NM_027510 // 3830403N18Rik // RIKEN cDNA 3830403N18 gene // X|X A5 // 70691 /// ENSMUST	3830403N18Rik	NM_027510	0.0365808	0.102842	0.848906	-1.17799	Low-low down vs Control	3.28467	0.758042	2.00011	1
14825	TC1100001372.mm.2	NM_028859 // Ccdc182 // coiled-coil domain containing 182 // 11|11 C // 74297 /// ENSMU	Ccdc182	NM_028859	0.377365	0.102934	1.1083	1.1083	Low-low up vs Control	1.07384	0.0977076	0.788571	1
19516	TC1600001199.mm.2	NM_013694 // Tnp2 // transition protein 2 // 16 5.83 cM|16 B1-B3 // 21959 /// ENSMUST00	Tnp2	NM_013694	0.295456	0.102943	1.24552	1.24552	Low-low up vs Control	1.3002	0.539383	3.59534	1
10867	TC0800003230.mm.2	NM_001166645 // Zfp882 // zinc finger protein 882 // 8 B3.3|8 // 382019 /// ENSMUST0000	Zfp882	NM_001166645	0.0188303	0.10296	1.09933	1.09933	Low-low up vs Control	3.96254	0.305886	0.669019	1
14542	TC1100000702.mm.2	NM_001011760 // Olfr314 // olfactory receptor 314 // 11|11 B1.3 // 257917 /// ENSMUST00	Olfr314	NM_001011760	0.33427	0.102973	1.21473	1.21473	Low-low up vs Control	1.18622	0.386366	2.82284	1
5767	TC0500001179.mm.2	NM_009419 // Tpst2 // protein-tyrosine sulfotransferase 2 // 5 F|5 54.65 cM // 22022 //	Tpst2	NM_009419	0.17326	0.103096	1.141	1.141	Low-low up vs Control	1.79297	0.268725	1.29893	1
14144	TC1000002649.mm.2	NM_001037166 // Gm4925 // predicted gene 4925 // 10|10 C1 // 237433 /// BC100581 // Gm4	Gm4925	NM_001037166	0.0485325	0.103098	1.1985	1.1985	Low-low up vs Control	3.00442	0.848517	2.44767	1
2491	TC0200004034.mm.2	NM_146897 // Olfr1214 // olfactory receptor 1214 // 2|2 E1 // 258899 /// ENSMUST0000009	Olfr1214	NM_146897	0.140154	0.103293	1.27651	1.27651	Low-low up vs Control	1.99024	1.02298	4.45466	1
15593	TC1100003573.mm.2	NM_001105561 // Gm11545 // predicted gene 11545 // 11|11 D // 217122 /// uc007kzk.2 //	Gm11545	NM_001105561	0.135275	0.103414	1.31432	1.31432	Low-low up vs Control	2.02335	1.30457	5.58791	1
5690	TC0500000913.mm.2	ENSMUST00000086050 // Gm6502 // predicted gene 6502 [Source:MGI Symbol;Acc:MGI:3779601]	Gm6502	ENSMUST00000086050	0.298108	0.103428	1.28841	1.28841	Low-low up vs Control	1.29195	0.716098	4.80372	1
770	TC0100002597.mm.2	NM_010544 // Ihh // Indian hedgehog // 1 C3|1 38.55 cM // 16147 /// ENSMUST00000164097	Ihh	NM_010544	0.0923992	0.103441	1.22508	1.22508	Low-low up vs Control	2.38246	0.847527	3.08305	1
16304	TC1200001283.mm.2	NM_134041 // 4930427A07Rik // RIKEN cDNA 4930427A07 gene // 12|12 F1 // 104732 /// ENSM	4930427A07Rik	NM_134041	0.0583925	0.103449	1.24144	1.24144	Low-low up vs Control	2.82354	1.14006	3.49933	1
7649	TC0600003146.mm.2	NM_198604 // Plekhg6 // pleckstrin homology domain containing, family G (with RhoGef do	Plekhg6	NM_198604	0.0967957	0.103581	0.87468	-1.14327	Low-low down vs Control	2.33834	0.362198	1.34242	1
330	TC0100001164.mm.2	NM_001170632 // Fcamr // Fc receptor, IgA, IgM, high affinity // 1|1 F // 64435 /// NM_	Fcamr	NM_001170632	0.105046	0.103587	1.24376	1.24376	Low-low up vs Control	2.26094	0.929556	3.56318	1
3444	TC0300001300.mm.2	NM_001042502 // Pitx2 // paired-like homeodomain transcription factor 2 // 3 G3|3 57.84	Pitx2	NM_001042502	0.14734	0.103597	0.855759	-1.16855	Low-low down vs Control	1.94361	0.407473	1.81695	1
3310	TC0300000899.mm.2	NR_033637 // Gm4349 // SET domain, bifurcated 1 pseudogene // 3 F2.1|3 // 100043305 ///	Gm4349	NR_033637	0.285267	0.103638	1.12221	1.12221	Low-low up vs Control	1.33256	0.153116	0.995832	1
17321	TC1300002253.mm.2	NM_001163246 // Zfp729b // zinc finger protein 729b // 13|13 B3 // 100416706 /// ENSMUS	Zfp729b	NM_001163246	0.260897	0.103699	0.84672	-1.18103	Low-low down vs Control	1.41488	0.338657	2.07439	1
10752	TC0800002848.mm.2	NM_028038 // Ddx28 // DEAD (Asp-Glu-Ala-Asp) box polypeptide 28 // 8|8 D3 // 71986 ///	Ddx28	NM_028038	0.291516	0.103776	1.10962	1.10962	Low-low up vs Control	1.31258	0.122845	0.811116	1
2434	TC0200003953.mm.2	NM_146592 // Olfr1086 // olfactory receptor 1086 // 2|2 E1 // 258585 /// ENSMUST0000009	Olfr1086	NM_146592	0.0535031	0.10378	1.13891	1.13891	Low-low up vs Control	2.90882	0.425681	1.26829	1
19864	TC1700000048.mm.2	NM_181392 // Gtf2h5 // general transcription factor IIH, polypeptide 5 // 17 A1|17 3.7	Gtf2h5	NM_181392	0.318042	0.103809	1.15632	1.15632	Low-low up vs Control	1.23221	0.224881	1.58168	1
21022	TC1800000361.mm.2	NM_053132 // Pcdhb7 // protocadherin beta 7 // 18|18 B3 // 93878 /// ENSMUST00000053037	Pcdhb7	NM_053132	0.248371	0.10392	1.14329	1.14329	Low-low up vs Control	1.46023	0.226687	1.34542	1
20898	TC1700002797.mm.2	NM_001172113 // Traf7 // TNF receptor-associated factor 7 // 17|17 A3.3 // 224619 /// N	Traf7	NM_001172113	0.0362351	0.103925	0.895474	-1.11673	Low-low down vs Control	3.29417	0.347621	0.914559	1
16951	TC1300001049.mm.2	XM_884704.4 // Gm6109 // PREDICTED: predicted gene 6109 (Gm6109), mRNA. // --- // ---	Gm6109	XM_884704.4	0.416487	0.103959	0.84127	-1.18868	Low-low down vs Control	0.981937	0.254027	2.24207	1
21360	TC1800001620.mm.2	NM_027721 // Katnal2 // katanin p60 subunit A-like 2 // 18|18 E3 // 71206 /// ENSMUST00	Katnal2	NM_027721	0.12535	0.103979	1.2909	1.2909	Low-low up vs Control	2.09468	1.18277	4.89367	1
5536	TC0500000417.mm.2	NM_172994 // Ppp2r2c // protein phosphatase 2, regulatory subunit B, gamma // 5|5 B3 //	Ppp2r2c	NM_172994	0.124953	0.103993	1.18148	1.18148	Low-low up vs Control	2.09765	0.505312	2.08775	1
4620	TC0400001998.mm.2	ENSMUST00000105667 // Gm13090 // predicted gene 13090 // 4|4 81.55 cM // 105704528	Gm13090	ENSMUST00000105667	0.0406241	0.103999	1.19201	1.19201	Low-low up vs Control	3.18019	0.849775	2.31581	1
19245	TC1600000216.mm.2	NM_001277231 // Crkl // v-crk sarcoma virus CT10 oncogene homolog (avian)-like // 16|16	Crkl	NM_001277231	0.39848	0.104187	1.10018	1.10018	Low-low up vs Control	1.02318	0.0808819	0.685094	1
6162	TC0500002305.mm.2	NM_007524 // Nkx3-2 // NK3 homeobox 2 // 5 B3|5 22.58 cM // 12020 /// ENSMUST0000006082	Nkx3-2	NM_007524	0.00443606	0.104315	1.20721	1.20721	Low-low up vs Control	5.54633	1.70689	2.66717	1
19623	TC1600001479.mm.2	NM_007470 // Apod // apolipoprotein D // 16 B2|16 21.41 cM // 11815 /// ENSMUST00000023	Apod	NM_007470	0.242441	0.104398	0.702995	-1.42249	Low-low down vs Control	1.48251	1.59861	9.34537	1
3324	TC0300000928.mm.2	NM_022030 // Sv2a // synaptic vesicle glycoprotein 2 a // 3|3 F2 // 64051 /// ENSMUST00	Sv2a	NM_022030	0.195199	0.104467	1.27876	1.27876	Low-low up vs Control	1.68257	0.883712	4.55186	1
3004	TC0200005482.mm.2	NM_026318 // Hypk // huntingtin interacting protein K // 2|2 F1 // 67693 /// ENSMUST000	Hypk	NM_026318	0.223849	0.104667	0.88502	-1.12992	Low-low down vs Control	1.55609	0.201907	1.12453	1
19333	TC1600000464.mm.2	NM_176840 // Osbpl11 // oxysterol binding protein-like 11 // 16|16 B3 // 106326 /// ENS	Osbpl11	NM_176840	0.151654	0.104927	1.1155	1.1155	Low-low up vs Control	1.91672	0.199464	0.901896	1
18212	TC1400002208.mm.2	NM_008715 // Ints6 // integrator complex subunit 6 // 14|14 C3 // 18130 /// ENSMUST0000	Ints6	NM_008715	0.253889	0.104962	0.870267	-1.14907	Low-low down vs Control	1.43998	0.24224	1.45795	1
2466	TC0200004000.mm.2	NM_146849 // Olfr1157 // olfactory receptor 1157 // 2|2 E1 // 258846 /// ENSMUST0000009	Olfr1157	NM_146849	0.103766	0.104963	0.856717	-1.16725	Low-low down vs Control	2.27252	0.473521	1.80585	1
6959	TC0600001003.mm.2	NM_001167937 // D6Ertd527e // DNA segment, Chr 6, ERATO Doi 527, expressed // 6 D1|6 37	D6Ertd527e	NM_001167937	0.0822541	0.105183	1.23535	1.23535	Low-low up vs Control	2.49326	0.971692	3.37764	1
17548	TC1400000246.mm.2	NM_134084 // Ppif // peptidylprolyl isomerase F (cyclophilin F) // 14|14 A3 // 105675 /	Ppif	NM_134084	0.373013	0.105263	0.855965	-1.16827	Low-low down vs Control	1.08461	0.228989	1.82975	1
15467	TC1100003204.mm.2	NM_197943 // Sgsm2 // small G protein signaling modulator 2 // 11|11 B5 // 97761 /// EN	Sgsm2	NM_197943	0.262836	0.105408	1.19817	1.19817	Low-low up vs Control	1.40806	0.402067	2.47474	1
932	TC0100003124.mm.2	NM_001159624 // Rnpep // arginyl aminopeptidase (aminopeptidase B) // 1|1 E4 // 215615	Rnpep	NM_001159624	0.180195	0.10558	0.887753	-1.12644	Low-low down vs Control	1.7566	0.217762	1.07439	1
16296	TC1200001273.mm.2	NM_145450 // BC022687 // cDNA sequence BC022687 // 12 F1|12 61.2 cM // 217887 /// ENSMU	BC022687	NM_145450	0.0676249	0.105702	1.30761	1.30761	Low-low up vs Control	2.68131	1.68791	5.45575	1
17601	TC1400000363.mm.2	NM_145741 // Gdf10 // growth differentiation factor 10 // 14 B|14 20.8 cM // 14560 ///	Gdf10	NM_145741	0.322985	0.105759	0.781082	-1.28028	Low-low down vs Control	1.21796	0.650919	4.63175	1
9125	TC0700002811.mm.2	NM_001009952 // Scgb2b20 // secretoglobin, family 2B, member 20 // 7|7 B1 // 494519 ///	Scgb2b20	NM_001009952	0.115377	0.105793	1.17114	1.17114	Low-low up vs Control	2.17253	0.474782	1.894	1
2740	TC0200004672.mm.2	NM_144944 // Prokr2 // prokineticin receptor 2 // 2|2 F2 // 246313 /// ENSMUST000000499	Prokr2	NM_144944	0.0338049	0.105831	1.23063	1.23063	Low-low up vs Control	3.36376	1.2688	3.26904	1
7818	TC0700000018.mm.2	NM_001164204 // Tsen34 // tRNA splicing endonuclease 34 homolog (S. cerevisiae) // 7|7	Tsen34	NM_001164204	0.385148	0.105891	0.829852	-1.20503	Low-low down vs Control	1.05486	0.321493	2.64136	1
16819	TC1300000563.mm.2	NM_001276399 // Ippk // inositol 1,3,4,5,6-pentakisphosphate 2-kinase // 13|13 A5 // 75	Ippk	NM_001276399	0.175068	0.106097	1.14153	1.14153	Low-low up vs Control	1.78335	0.274119	1.33215	1
21524	TC1900000230.mm.2	NM_001033283 // Oosp3 // oocyte secreted protein 3 // 19|19 A // 225923 /// ENSMUST0000	Oosp3	NM_001033283	0.000762761	0.106125	1.14523	1.14523	Low-low up vs Control	7.708	1.2436	1.39827	1
9895	TC0800000150.mm.2	NM_029116 // Kbtbd11 // kelch repeat and BTB (POZ) domain containing 11 // 8|8 A1.1-2 /	Kbtbd11	NM_029116	0.300634	0.106208	0.835208	-1.19731	Low-low down vs Control	1.28417	0.365541	2.46698	1
20578	TC1700001893.mm.2	NM_009066 // Ring1 // ring finger protein 1 // 17|17 B1 // 19763 /// ENSMUST00000025183	Ring1	NM_009066	0.166485	0.10621	1.10896	1.10896	Low-low up vs Control	1.82998	0.171835	0.813799	1
8469	TC0700001525.mm.2	NM_147074 // Olfr653 // olfactory receptor 653 // 7|7 E3 // 57250 /// ENSMUST0000009817	Olfr653	NM_147074	0.0372254	0.106243	1.17993	1.17993	Low-low up vs Control	3.26722	0.785264	2.083	1
2216	TC0200003260.mm.2	NM_001008498 // Wdr34 // WD repeat domain 34 // 2|2 B // 71820 /// ENSMUST00000113711 /	Wdr34	NM_001008498	0.142461	0.106411	0.871824	-1.14702	Low-low down vs Control	1.975	0.326596	1.43316	1
1831	TC0200002152.mm.2	NM_025314 // Dtd1 // D-tyrosyl-tRNA deacylase 1 // 2|2 H1 // 66044 /// ENSMUST000000289	Dtd1	NM_025314	0.0424146	0.106441	0.858195	-1.16524	Low-low down vs Control	3.1374	0.644965	1.78163	1
8125	TC0700000597.mm.2	NM_001256066 // Scgb1b29 // secretoglobin, family 1B, member 29 // 7|7 B1 // 384589 ///	Scgb1b29	NM_001256066	0.218558	0.10646	1.2012	1.2012	Low-low up vs Control	1.57816	0.466274	2.5606	1
20707	TC1700002179.mm.2	NM_020493 // Srf // serum response factor // 17|17 C // 20807 /// ENSMUST00000015749 //	Srf	NM_020493	0.425069	0.106474	0.871324	-1.14768	Low-low down vs Control	0.962861	0.160618	1.44572	1
14702	TC1100001040.mm.2	NM_011002 // Olfr59 // olfactory receptor 59 // 11|11 B5 // 18359 /// ENSMUST0000011971	Olfr59	NM_011002	0.117758	0.106663	1.21275	1.21275	Low-low up vs Control	2.15333	0.705211	2.83832	1
21379	TC1800001682.mm.2	NM_177832 // Zfp236 // zinc finger protein 236 // 18 E3|18 56.26 cM // 329002 /// ENSMU	Zfp236	NM_177832	0.0506546	0.106665	0.868509	-1.1514	Low-low down vs Control	2.96239	0.518256	1.51619	1
14051	TC1000002462.mm.2	NM_146308 // Olfr1356 // olfactory receptor 1356 // 10|10 C2 // 258305 /// ENSMUST00000	Olfr1356	NM_146308	0.0423592	0.106684	1.22928	1.22928	Low-low up vs Control	3.1387	1.17741	3.25111	1
15672	TC1100003724.mm.2	NM_026807 // Krtap4-2 // keratin associated protein 4-2 // 11|11 D // 68673 /// ENSMUST	Krtap4-2	NM_026807	0.0877786	0.106717	1.22717	1.22717	Low-low up vs Control	2.43125	0.897133	3.198	1
17323	TC1300002258.mm.2	NM_001001187 // Zfp738 // zinc finger protein 738 // 13|13 B3 // 408068 /// ENSMUST0000	Zfp738	NM_001001187	0.187452	0.1068	0.838462	-1.19266	Low-low down vs Control	1.72003	0.470365	2.37001	1
13513	TC1000000717.mm.2	NM_008116 // Ggt1 // gamma-glutamyltransferase 1 // 10|10 C1 // 14598 /// ENSMUST000000	Ggt1	NM_008116	0.0832708	0.106854	1.22052	1.22052	Low-low up vs Control	2.48153	0.868437	3.03299	1
13588	TC1000000846.mm.2	NM_023431 // Mum1 // melanoma associated antigen (mutated) 1 // 10|10 C1 // 68114 /// E	Mum1	NM_023431	0.341386	0.106897	0.869026	-1.15071	Low-low down vs Control	1.16674	0.202676	1.50551	1
13625	TC1000000908.mm.2	NM_001243067 // Zfp433 // zinc finger protein 433 // 10|10 C1 // 73610 /// uc007gjf.2 /	Zfp433	NM_001243067	0.0126612	0.106901	0.842358	-1.18714	Low-low down vs Control	4.38191	1.13674	2.24828	1
972	TC0100003273.mm.2	NM_010683 // Lamc1 // laminin, gamma 1 // 1 G3|1 65.3 cM // 226519 /// ENSMUST000000277	Lamc1	NM_010683	0.180006	0.106936	0.805415	-1.2416	Low-low down vs Control	1.75757	0.725645	3.5782	1
1324	TC0200000507.mm.2	NM_001039086 // Rapgef1 // Rap guanine nucleotide exchange factor (GEF) 1 // 2 B|2 20.3	Rapgef1	NM_001039086	0.034024	0.107142	0.903286	-1.10707	Low-low down vs Control	3.35727	0.306624	0.791539	1
7992	TC0700000368.mm.2	NM_001045486 // Zfp180 // zinc finger protein 180 // 7|7 A3 // 210135 /// NM_001289634	Zfp180	NM_001045486	0.134277	0.107176	1.17477	1.17477	Low-low up vs Control	2.03027	0.465098	1.98538	1
13808	TC1000001649.mm.2	NM_146548 // Olfr800 // olfactory receptor 800 // 10|10 D3 // 258541 /// ENSMUST0000010	Olfr800	NM_146548	0.055453	0.107189	1.12644	1.12644	Low-low up vs Control	2.87386	0.359734	1.08485	1
20680	TC1700002127.mm.2	NM_008585 // Mep1a // meprin 1 alpha // 17 19.73 cM|17 C1-D1 // 17287 /// ENSMUST000000	Mep1a	NM_008585	0.176728	0.107274	0.845968	-1.18208	Low-low down vs Control	1.7746	0.438676	2.14237	1
3014	TC0200005499.mm.2	NM_001145034 // Gm13889 // predicted gene 13889 // 2|2 E1 // 620695 /// ENSMUST00000099	Gm13889	NM_001145034	0.0501487	0.107327	1.20701	1.20701	Low-low up vs Control	2.97224	0.929793	2.71116	1
21749	TC1900000841.mm.2	NM_018874 // Pnliprp1 // pancreatic lipase related protein 1 // 19 D2|19 54.49 cM // 18	Pnliprp1	NM_018874	0.413669	0.107373	0.671028	-1.49025	Low-low down vs Control	0.988282	1.39043	12.1933	1
20737	TC1700002267.mm.2	NM_001163630 // Satb1 // special AT-rich sequence binding protein 1 // 17|17 C // 20230	Satb1	NM_001163630	0.114988	0.107399	1.17515	1.17515	Low-low up vs Control	2.1757	0.501094	1.99605	1
5167	TC0400003730.mm.2	NM_001130030 // Catsper4 // cation channel, sperm associated 4 // 4|4 D3 // 329954 ///	Catsper4	NM_001130030	0.179162	0.107475	1.21704	1.21704	Low-low up vs Control	1.76192	0.601281	2.95762	1
7917	TC0700000257.mm.2	NM_028480 // Ceacam5 // carcinoembryonic antigen-related cell adhesion molecule 5 // 7|	Ceacam5	NM_028480	0.131523	0.107491	1.13362	1.13362	Low-low up vs Control	2.04965	0.285177	1.20583	1
5942	TC0500001646.mm.2	NM_177878 // Mblac1 // metallo-beta-lactamase domain containing 1 // 5|5 G2 // 330216 /	Mblac1	NM_177878	0.191286	0.107505	1.16071	1.16071	Low-low up vs Control	1.7013	0.334299	1.70297	1
10802	TC0800003021.mm.2	NM_001009950 // Slc38a8 // solute carrier family 38, member 8 // 8|8 E1 // 234788 /// E	Slc38a8	NM_001009950	0.193409	0.107537	1.2583	1.2583	Low-low up vs Control	1.69109	0.789956	4.04844	1
15276	TC1100002752.mm.2	NM_019723 // Slc22a21 // solute carrier family 22 (organic cation transporter), member	Slc22a21	NM_019723	0.299265	0.107558	0.883595	-1.13174	Low-low down vs Control	1.28838	0.174625	1.17466	1
1432	TC0200000909.mm.2	NM_020575 // March7 // membrane-associated ring finger (C3HC4) 7 // 2|2 C3 // 57438 ///	2007-03-01	NM_020575	0.0317034	0.10765	0.647711	-1.5439	Low-low down vs Control	3.42836	5.72603	14.475	1
17994	TC1400001702.mm.2	NM_001034037 // 1700024G13Rik // RIKEN cDNA 1700024G13 gene // 14|14 B // 67085 /// ENS	1700024G13Rik	NM_001034037	0.00286636	0.107787	1.25399	1.25399	Low-low up vs Control	6.05714	2.74953	3.93408	1
21558	TC1900000274.mm.2	NM_001011842 // Olfr1474 // olfactory receptor 1474 // 19|19 A // 258123 /// ENSMUST000	Olfr1474	NM_001011842	0.212337	0.107807	1.20165	1.20165	Low-low up vs Control	1.60482	0.479949	2.59192	1
7243	TC0600001844.mm.2	NM_026632 // Rpa3 // replication protein A3 // 6|6 A1 // 68240 /// ENSMUST00000012627 /	Rpa3	NM_026632	0.108092	0.107829	0.782798	-1.27747	Low-low down vs Control	2.23396	1.18745	4.60669	1
9657	TC0700004316.mm.2	NM_144522 // Tbc1d10b // TBC1 domain family, member 10b // 7|7 F4 // 68449 /// ENSMUST0	Tbc1d10b	NM_144522	0.401566	0.108005	0.87363	-1.14465	Low-low down vs Control	1.01599	0.164541	1.40357	1
8641	TC0700001896.mm.2	NM_001080963 // Plpp4 // phospholipid phosphatase 4 // 7|7 F3 // 381925 /// ENSMUST0000	Plpp4	NM_001080963	0.201705	0.10805	1.29249	1.29249	Low-low up vs Control	1.65226	0.965396	5.06382	1
21460	TC1900000108.mm.2	NM_194348 // Atg2a // autophagy related 2A // 19|19 A // 329015 /// ENSMUST00000045351	Atg2a	NM_194348	0.331832	0.108052	0.84518	-1.18318	Low-low down vs Control	1.19299	0.299586	2.1764	1
16827	TC1300000586.mm.2	NM_175401 // Fbxw17 // F-box and WD-40 domain protein 17 // 13|13 A5 // 109082 /// ENSM	Fbxw17	NM_175401	0.0474026	0.108055	1.26444	1.26444	Low-low up vs Control	3.02759	1.4794	4.23488	1
1800	TC0200002021.mm.2	ENSMUST00000077150 // 4930425F17Rik // RIKEN cDNA 4930425F17 gene // --- // ---	4930425F17Rik	ENSMUST00000077150	0.170455	0.10814	1.12839	1.12839	Low-low up vs Control	1.80811	0.234295	1.12303	1
3528	TC0300001587.mm.2	NM_001172092 // Depdc1a // DEP domain containing 1a // 3|3 H4 // 76131 /// NM_001172093	Depdc1a	NM_001172092	0.260447	0.108144	1.13717	1.13717	Low-low up vs Control	1.41647	0.207856	1.27176	1
22083	TC1900001730.mm.2	NM_009501 // Vax1 // ventral anterior homeobox 1 // 19 D3|19 54.61 cM // 22326 /// ENSM	Vax1	NM_009501	0.0121696	0.108149	1.19176	1.19176	Low-low up vs Control	4.42436	1.20924	2.36872	1
8994	TC0700002584.mm.2	NM_001101562 // Vmn1r167 // vomeronasal 1 receptor 167 // 7|7 A3 // 622032 /// ENSMUST0	Vmn1r167	NM_001101562	0.431518	0.108239	0.922387	-1.08414	Low-low down vs Control	0.948759	0.0550255	0.502643	1
16253	TC1200001067.mm.2	NM_007539 // Bdkrb1 // bradykinin receptor, beta 1 // 12|12 F1 // 12061 /// ENSMUST0000	Bdkrb1	NM_007539	0.00705683	0.108459	1.201	1.201	Low-low up vs Control	5.02042	1.49839	2.58664	1
18697	TC1500001033.mm.2	NM_001159361 // Dip2b // DIP2 disco-interacting protein 2 homolog B (Drosophila) // 15|	Dip2b	NM_001159361	0.110527	0.108597	0.896776	-1.11511	Low-low down vs Control	2.21296	0.233902	0.916036	1
11163	TC0900000637.mm.2	NM_176846 // Exph5 // exophilin 5 // 9|9 A5.3 // 320051 /// ENSMUST00000051014 // Exph5	Exph5	NM_176846	0.404621	0.108657	1.14182	1.14182	Low-low up vs Control	1.00893	0.158077	1.35788	1
8971	TC0700002554.mm.2	NM_001167148 // Gm16442 // predicted gene 16442 // 7|7 A3 // 620401 /// ENSMUST00000173	Gm16442	NM_001167148	0.129697	0.108696	0.88837	-1.12566	Low-low down vs Control	2.06274	0.257501	1.0819	1
416	TC0100001392.mm.2	NM_001204908 // Zfp648 // zinc finger protein 648 // 1|1 G3 // 100503355 /// ENSMUST000	Zfp648	NM_001204908	0.107088	0.108731	1.20242	1.20242	Low-low up vs Control	2.24277	0.679181	2.62454	1
10364	TC0800001521.mm.2	NM_008559 // Mc1r // melanocortin 1 receptor // 8 E1|8 72.1 cM // 17199 /// ENSMUST0000	Mc1r	NM_008559	0.247516	0.108744	1.1779	1.1779	Low-low up vs Control	1.46341	0.349636	2.07062	1
12813	TC0X00002454.mm.2	NM_001099305 // Gm6880 // predicted gene 6880 // X|X A7.3 // 628456 /// uc009tpg.1 // G	Gm6880	NM_001099305	0.165957	0.108777	1.20556	1.20556	Low-low up vs Control	1.83293	0.571019	2.69996	1
17857	TC1400001221.mm.2	XM_001003412.1 // Gm9328 // PREDICTED: predicted gene 9328 (Gm9328), mRNA. // --- // -	Gm9328	XM_001003412.1	0.372452	0.108782	1.19383	1.19383	Low-low up vs Control	1.08601	0.303861	2.42489	1
17858	TC1400001222.mm.2	XM_001481001.1 // Gm4664 // PREDICTED: predicted gene 4664 (Gm4664), mRNA. // --- // -	Gm4664	XM_001481001.1	0.372452	0.108782	1.19383	1.19383	Low-low up vs Control	1.08601	0.303861	2.42489	1
19740	TC1600001802.mm.2	NM_001011792 // Olfr207 // olfactory receptor 207 // 16|16 C1.3 // 257973 /// NM_146384	Olfr207	NM_001011792	0.301384	0.108888	1.26876	1.26876	Low-low up vs Control	1.28187	0.647888	4.38033	1
21340	TC1800001500.mm.2	NM_172630 // Mppe1 // metallophosphoesterase 1 // 18|18 E1 // 225651 /// ENSMUST0000007	Mppe1	NM_172630	0.12026	0.108894	0.856262	-1.16787	Low-low down vs Control	2.13357	0.458302	1.86164	1
16186	TC1200000852.mm.2	NM_001159500 // Esrrb // estrogen related receptor, beta // 12 D2|12 40.49 cM // 26380	Esrrb	NM_001159500	0.35051	0.108932	1.15585	1.15585	Low-low up vs Control	1.14232	0.213798	1.62207	1
668	TC0100002211.mm.2	NM_001033427 // Lyg2 // lysozyme G-like 2 // 1|1 B // 332427 /// ENSMUST00000078307 //	Lyg2	NM_001033427	0.26765	0.108952	1.25212	1.25212	Low-low up vs Control	1.39133	0.627631	3.90955	1
4922	TC0400003034.mm.2	NM_007670 // Cdkn2b // cyclin-dependent kinase inhibitor 2B (p15, inhibits CDK4) // 4 4	Cdkn2b	NM_007670	0.0969148	0.108983	1.26058	1.26058	Low-low up vs Control	2.33718	1.1186	4.14795	1
10179	TC0800000986.mm.2	NM_146859 // Olfr371 // olfactory receptor 371 // 8|8 C3 // 258858 /// ENSMUST000000708	Olfr371	NM_146859	0.29217	0.108998	1.32117	1.32117	Low-low up vs Control	1.31051	0.907409	6.00086	1
13658	TC1000001081.mm.2	NM_011517 // Sycp3 // synaptonemal complex protein 3 // 10|10 C // 20962 /// ENSMUST000	Sycp3	NM_011517	0.0414141	0.109025	0.855587	-1.16879	Low-low down vs Control	3.16107	0.68647	1.88209	1
21173	TC1800000897.mm.2	NM_144946 // Neto1 // neuropilin (NRP) and tolloid (TLL)-like 1 // 18|18 E4 // 246317 /	Neto1	NM_144946	0.241438	0.109195	0.851384	-1.17456	Low-low down vs Control	1.48633	0.343833	2.00486	1
3766	TC0300002412.mm.2	NM_028629 // Kprp // keratinocyte expressed, proline-rich // 3|3 F1 // 433619 /// ENSMU	Kprp	NM_028629	0.0519309	0.109219	0.893461	-1.11924	Low-low down vs Control	2.93801	0.333237	0.982998	1
14326	TC1000003230.mm.2	NM_001102602 // Vmn2r85 // vomeronasal 2, receptor 85 // 10|10 D3 // 623734 /// ENSMUST	Vmn2r85	NM_001102602	0.234974	0.109224	0.831523	-1.20261	Low-low down vs Control	1.51135	0.459806	2.6367	1
16733	TC1300000275.mm.2	NM_001080381 // Fam65b // family with sequence similarity 65, member B // 13|13 A3.2 //	Fam65b	NM_001080381	0.0623873	0.109311	1.17812	1.17812	Low-low up vs Control	2.75928	0.662979	2.08236	1
21313	TC1800001410.mm.2	NM_201353 // Slc6a7 // solute carrier family 6 (neurotransmitter transporter, L-proline	Slc6a7	NM_201353	0.032341	0.109416	1.22135	1.22135	Low-low up vs Control	3.40829	1.21939	3.10069	1
8011	TC0700000396.mm.2	NM_007675 // Ceacam10 // carcinoembryonic antigen-related cell adhesion molecule 10 //	Ceacam10	NM_007675	0.262423	0.109456	0.864546	-1.15668	Low-low down vs Control	1.40951	0.267258	1.6433	1
12576	TC0X00001557.mm.2	NM_173780 // Klf8 // Kruppel-like factor 8 // X|X F3 // 245671 /// ENSMUST00000039545 /	Klf8	NM_173780	0.0907806	0.109701	0.849012	-1.17784	Low-low down vs Control	2.39925	0.576153	2.0812	1
831	TC0100002801.mm.2	NM_011066 // Per2 // period circadian clock 2 // 1|1 C5 // 18627 /// ENSMUST00000069620	Per2	NM_011066	0.103363	0.109714	0.768739	-1.30083	Low-low down vs Control	2.2762	1.41133	5.37364	1
19049	TC1500002098.mm.2	NM_026025 // Zcrb1 // zinc finger CCHC-type and RNA binding motif 1 // 15|15 F1 // 6719	Zcrb1	NM_026025	0.0388288	0.109723	0.847466	-1.17999	Low-low down vs Control	3.22516	0.791932	2.12808	1
11359	TC0900001279.mm.2	ENSMUST00000112841 // 9630041A04Rik // RIKEN cDNA 9630041A04 gene [Source:MGI Symbol;Ac	9630041A04Rik	ENSMUST00000112841	0.109238	0.109819	0.864041	-1.15735	Low-low down vs Control	2.22402	0.426001	1.66006	1
16120	TC1200000664.mm.2	NM_023275 // Rhoj // ras homolog gene family, member J // 12|12 C3 // 80837 /// ENSMUST	Rhoj	NM_023275	0.253975	0.109887	1.17916	1.17916	Low-low up vs Control	1.43966	0.350852	2.1121	1
11590	TC0900001868.mm.2	NM_001110300 // Ap1m2 // adaptor protein complex AP-1, mu 2 subunit // 9 A3|9 7.76 cM /	Ap1m2	NM_001110300	0.304133	0.10992	1.22284	1.22284	Low-low up vs Control	1.27349	0.462555	3.14788	1
10452	TC0800001857.mm.2	NM_139222 // Defb15 // defensin beta 15 // 8|8 A4 // 246082 /// ENSMUST00000062586 // D	Defb15	NM_139222	0.192734	0.10992	0.843032	-1.18619	Low-low down vs Control	1.69433	0.443345	2.26776	1
6117	TC0500002176.mm.2	NM_001127355 // Eif2b4 // eukaryotic translation initiation factor 2B, subunit 4 delta	Eif2b4	NM_001127355	0.144792	0.109975	0.868913	-1.15086	Low-low down vs Control	1.95987	0.347395	1.5362	1
16388	TC1200001660.mm.2	NM_001146196 // Scin // scinderin // 12|12 B1 // 20259 /// NM_009132 // Scin // scinder	Scin	NM_001146196	0.161589	0.110028	0.84397	-1.18488	Low-low down vs Control	1.85771	0.480095	2.23976	1
8424	TC0700001462.mm.2	NM_146325 // Olfr554 // olfactory receptor 554 // 7|7 E3 // 258322 /// ENSMUST000000982	Olfr554	NM_146325	0.149709	0.11005	1.16439	1.16439	Low-low up vs Control	1.92874	0.401293	1.80318	1
2430	TC0200003947.mm.2	NM_146409 // Olfr1080 // olfactory receptor 1080 // 2|2 E1 // 258404 /// ENSMUST0000009	Olfr1080	NM_146409	0.132153	0.110081	0.884058	-1.13115	Low-low down vs Control	2.04518	0.279008	1.18233	1
11028	TC0900000366.mm.2	NM_146222 // Msantd2 // Myb/SANT-like DNA-binding domain containing 2 // 9|9 A4 // 2351	Msantd2	NM_146222	0.352974	0.1101	1.18172	1.18172	Low-low up vs Control	1.13583	0.284492	2.17075	1
2692	TC0200004540.mm.2	NM_001271467 // Gabpb1 // GA repeat binding protein, beta 1 // 2 F1|2 61.76 cM // 14391	Gabpb1	NM_001271467	0.139212	0.110121	0.796896	-1.25487	Low-low down vs Control	1.99654	0.92467	4.01384	1
5378	TC0400004216.mm.2	NM_001285956 // Podn // podocan // 4|4 C7 // 242608 /// NM_001285958 // Podn // podocan	Podn	NM_001285956	0.275992	0.110128	0.854158	-1.17074	Low-low down vs Control	1.36304	0.304362	1.93524	1
17016	TC1300001361.mm.2	NM_001039648 // Gm20767 // predicted gene, 20767 // 13|13 // 639910 /// ENSMUST00000179	Gm20767	NM_001039648	0.23666	0.110195	1.1699	1.1699	Low-low up vs Control	1.50476	0.333072	1.91833	1
904	TC0100003057.mm.2	NM_019777 // Ikbke // inhibitor of kappaB kinase epsilon // 1|1 E4 // 56489 /// ENSMUST	Ikbke	NM_019777	0.37984	0.110217	1.16574	1.16574	Low-low up vs Control	1.06777	0.225769	1.83248	1
8653	TC0700001926.mm.2	NM_145998 // Hmx2 // H6 homeobox 2 // 7 F3|7 74.34 cM // 15372 /// ENSMUST00000051997 /	Hmx2	NM_145998	0.112102	0.110316	1.17678	1.17678	Low-low up vs Control	2.19963	0.524342	2.06593	1
16105	TC1200000608.mm.2	NM_001190466 // Dact1 // dapper homolog 1, antagonist of beta-catenin (xenopus) // 12|1	Dact1	NM_001190466	0.325464	0.110342	0.804866	-1.24244	Low-low down vs Control	1.2109	0.513397	3.67449	1
12843	TC0X00002615.mm.2	NM_028847 // Mageb5 // melanoma antigen, family B, 5 // X|X C2 // 74271 /// ENSMUST0000	Mageb5	NM_028847	0.148462	0.110476	1.18827	1.18827	Low-low up vs Control	1.93654	0.518849	2.32203	1
16406	TC1200001749.mm.2	NM_025456 // Eapp // E2F-associated phosphoprotein // 12|12 C1 // 66266 /// ENSMUST0000	Eapp	NM_025456	0.0167331	0.110525	0.831191	-1.20309	Low-low down vs Control	4.08614	1.25818	2.66858	1
3265	TC0300000829.mm.2	NM_011475 // Sprr2i // small proline-rich protein 2I // 3 F1|3 40.14 cM // 20763 /// EN	Sprr2i	NM_011475	0.0227763	0.110538	1.20157	1.20157	Low-low up vs Control	3.76539	1.14369	2.6324	1
488	TC0100001597.mm.2	NM_007649 // Cd48 // CD48 antigen // 1 H3|1 79.54 cM // 12506 /// ENSMUST00000015499 //	Cd48	NM_007649	0.116656	0.11059	0.824512	-1.21284	Low-low down vs Control	2.16216	0.725408	2.90768	1
6777	TC0600000455.mm.2	NM_175408 // Tmem139 // transmembrane protein 139 // 6|6 B2.1 // 109218 /// ENSMUST0000	Tmem139	NM_175408	0.130941	0.110766	1.23907	1.23907	Low-low up vs Control	2.0538	0.851247	3.59211	1
1077	TC0100003566.mm.2	NM_178405 // Atp1a2 // ATPase, Na+/K+ transporting, alpha 2 polypeptide // 1 H3|1 79.6	Atp1a2	NM_178405	0.346044	0.110773	0.747565	-1.33768	Low-low down vs Control	1.15419	0.881204	6.61685	1
9296	TC0700003548.mm.2	NM_029585 // Det1 // de-etiolated homolog 1 (Arabidopsis) // 7|7 D2 // 76375 /// ENSMUS	Det1	NM_029585	0.293564	0.110774	0.873839	-1.14437	Low-low down vs Control	1.30612	0.214267	1.42175	1
8292	TC0700000997.mm.2	NM_001191001 // Lins1 // lines homolog (Drosophila) 1 // 7|7 C // 72635 /// NM_152815 /	Lins1	NM_001191001	0.390175	0.110798	0.790569	-1.26491	Low-low down vs Control	1.0428	0.519539	4.31787	1
2018	TC0200002632.mm.2	NM_080455 // Tshz2 // teashirt zinc finger family member 2 // 2 H3|2 89.47 cM // 228911	Tshz2	NM_080455	0.00494721	0.110799	0.858368	-1.165	Low-low down vs Control	5.42123	1.14073	1.82362	1
18622	TC1500000782.mm.2	NM_054088 // Pnpla3 // patatin-like phospholipase domain containing 3 // 15|15 E3 // 11	Pnpla3	NM_054088	0.0203008	0.110821	1.255	1.255	Low-low up vs Control	3.88433	1.8081	4.0342	1
5677	TC0500000900.mm.2	ENSMUST00000101021 // Gm6351 // predicted gene 6351 [Source:MGI Symbol;Acc:MGI:3647817]	Gm6351	ENSMUST00000101021	0.440799	0.110825	0.849527	-1.17713	Low-low down vs Control	0.928798	0.222867	2.07958	1
5694	TC0500000918.mm.2	ENSMUST00000101011 // Gm7982 // predicted gene 7982 [Source:MGI Symbol;Acc:MGI:3648891]	Gm7982	ENSMUST00000101011	0.440799	0.110825	0.849527	-1.17713	Low-low down vs Control	0.928798	0.222867	2.07958	1
17444	TC1300002688.mm.2	ENSMUST00000099162 // Gm10735 // predicted gene 10735 [Source:MGI Symbol;Acc:MGI:364247	Gm10735	ENSMUST00000099162	0.132912	0.110851	1.20624	1.20624	Low-low up vs Control	2.03982	0.647228	2.7499	1
698	TC0100002331.mm.2	NM_027070 // 1700019A02Rik // RIKEN cDNA 1700019A02 gene // 1|1 C1.1 // 69397 /// ENSMU	1700019A02Rik	NM_027070	0.312836	0.11086	0.815589	-1.22611	Low-low down vs Control	1.24745	0.467796	3.25002	1
811	TC0100002743.mm.2	NM_010341 // Nmur1 // neuromedin U receptor 1 // 1|1 D // 14767 /// ENSMUST00000027440	Nmur1	NM_010341	0.233904	0.110966	1.17872	1.17872	Low-low up vs Control	1.51556	0.370029	2.11599	1
13317	TC1000000021.mm.2	NM_031185 // Akap12 // A kinase (PRKA) anchor protein (gravin) 12 // 10|10 A1 // 83397	Akap12	NM_031185	0.1381	0.11107	0.819697	-1.21996	Low-low down vs Control	2.00403	0.715806	3.09558	1
20477	TC1700001644.mm.2	NM_023480 // Fahd1 // fumarylacetoacetate hydrolase domain containing 1 // 17|17 A3.3 /	Fahd1	NM_023480	0.078703	0.111072	1.12817	1.12817	Low-low up vs Control	2.53547	0.333175	1.13885	1
1385	TC0200000664.mm.2	NM_146945 // Olfr345 // olfactory receptor 345 // 2|2 C1 // 258947 /// ENSMUST000000768	Olfr345	NM_146945	0.186098	0.111122	1.13591	1.13591	Low-low up vs Control	1.72675	0.253471	1.27219	1
8150	TC0700000727.mm.2	NM_001033782 // Gm5592 // predicted gene 5592 // 7 B3|7 // 434172 /// ENSMUST0000009704	Gm5592	NM_001033782	0.00994304	0.111172	1.23252	1.23252	Low-low up vs Control	4.64279	1.83466	3.42476	1
11621	TC0900001954.mm.2	NM_172290 // Ntm // neurotrimin // 9|9 A4 // 235106 /// ENSMUST00000075069 // Ntm // ne	Ntm	NM_172290	0.0288815	0.111182	1.17315	1.17315	Low-low up vs Control	3.52266	0.812219	1.99827	1
4066	TC0400000085.mm.2	NM_001037134 // Ccne2 // cyclin E2 // 4|4 A2 // 12448 /// NM_001282943 // Ccne2 // cycl	Ccne2	NM_001037134	0.43496	0.111325	0.810429	-1.23391	Low-low down vs Control	0.94131	0.376343	3.465	1
9434	TC0700003879.mm.2	NM_147052 // Olfr589 // olfactory receptor 589 // 7|7 E3 // 259054 /// ENSMUST000000610	Olfr589	NM_147052	0.149777	0.111434	0.899761	-1.11141	Low-low down vs Control	1.92832	0.194814	0.875574	1
548	TC0100001720.mm.2	NM_145943 // Sde2 // SDE2 telomere maintenance homolog (S. pombe) // 1|1 H4 // 208768 /	Sde2	NM_145943	0.116946	0.111469	1.12843	1.12843	Low-low up vs Control	2.15983	0.285605	1.14604	1
17778	TC1400000935.mm.2	NM_199029 // Zfp395 // zinc finger protein 395 // 14|14 D1 // 380912 /// ENSMUST0000006	Zfp395	NM_199029	0.340849	0.11152	1.18529	1.18529	Low-low up vs Control	1.16819	0.305811	2.26878	1
16207	TC1200000895.mm.2	NM_001277296 // Adck1 // aarF domain containing kinase 1 // 12|12 E // 72113 /// NM_001	Adck1	NM_001277296	0.436734	0.111571	1.14638	1.14638	Low-low up vs Control	0.937493	0.15855	1.46572	1
15658	TC1100003710.mm.2	NM_213730 // Krt39 // keratin 39 // 11|11 D // 237934 /// ENSMUST00000076948 // Krt39 /	Krt39	NM_213730	0.119722	0.111572	1.23645	1.23645	Low-low up vs Control	2.13778	0.87274	3.53813	1
12441	TC0X00000988.mm.2	NM_001163610 // Nhsl2 // NHS-like 2 // X|X D // 100042480 /// ENSMUST00000101339 // Nhs	Nhsl2	NM_001163610	0.140006	0.111643	1.19397	1.19397	Low-low up vs Control	1.99123	0.567418	2.46964	1
7809	TC0600003613.mm.2	NM_001289604 // Klra3 // killer cell lectin-like receptor, subfamily A, member 3 // 6 F	Klra3	NM_001289604	0.114258	0.111657	0.89704	-1.11478	Low-low down vs Control	2.18169	0.233537	0.927713	1
17890	TC1400001402.mm.2	ENSMUST00000164484 // Gm8237 // predicted gene 8237 [Source:MGI Symbol;Acc:MGI:3644039]	Gm8237	ENSMUST00000164484	0.070686	0.111752	0.9154	-1.09242	Low-low down vs Control	2.63863	0.187039	0.614334	1
8387	TC0700001383.mm.2	ENSMUST00000129058 // Map6 // microtubule-associated protein 6 // 7|7 E2-F1 // 17760 //	Map6	ENSMUST00000129058	0.0843955	0.111792	1.11868	1.11868	Low-low up vs Control	2.46872	0.281746	0.989096	1
1626	TC0200001453.mm.2	ENSMUST00000099692 // Gm10803 // predicted gene 10803 [Source:MGI Symbol;Acc:MGI:364175	Gm10803	ENSMUST00000099692	0.227463	0.11182	1.22078	1.22078	Low-low up vs Control	1.54131	0.556688	3.13021	1
54	TC0100000226.mm.2	NM_009355 // Prss39 // protease, serine 39 // 1|1 B // 21755 /// ENSMUST00000027299 //	Prss39	NM_009355	0.440675	0.111899	1.19147	1.19147	Low-low up vs Control	0.929063	0.258892	2.41504	1
5252	TC0400003938.mm.2	NM_001085418 // Pramel5 // preferentially expressed antigen in melanoma like 5 // 4 E1|	Pramel5	NM_001085418	0.0630303	0.111915	1.17019	1.17019	Low-low up vs Control	2.74934	0.616672	1.94391	1
13377	TC1000000206.mm.2	NM_001010830 // Taar8a // trace amine-associated receptor 8A // 10|10 A4 // 215859 ///	Taar8a	NM_001010830	0.159006	0.111934	0.87429	-1.14379	Low-low down vs Control	1.87269	0.30695	1.42055	1
12548	TC0X00001390.mm.2	ENSMUST00000112971 // Atg4a // autophagy related 4A, cysteine peptidase // X|X F1 // 66	Atg4a	ENSMUST00000112971	0.112338	0.111955	1.11571	1.11571	Low-low up vs Control	2.19765	0.239286	0.943652	1
6723	TC0600000270.mm.2	NM_027926 // Cpa4 // carboxypeptidase A4 // 6|6 A3.3 // 71791 /// ENSMUST00000049251 //	Cpa4	NM_027926	0.0696233	0.111968	1.21169	1.21169	Low-low up vs Control	2.65322	0.888631	2.90268	1
9169	TC0700002937.mm.2	NR_046214 // Gm2381 // zinc finger protein 936 pseudogene // 7 B4|7 // 100039706 /// uc	Gm2381	NR_046214	0.185893	0.111975	0.81918	-1.22073	Low-low down vs Control	1.72777	0.624362	3.13187	1
12779	TC0X00002339.mm.2	ENSMUST00000033525 // 4930447F04Rik // RIKEN cDNA 4930447F04 gene [Source:MGI Symbol;Ac	4930447F04Rik	ENSMUST00000033525	0.33716	0.111978	0.864752	-1.1564	Low-low down vs Control	1.17826	0.226012	1.66242	1
15744	TC1100003831.mm.2	NM_001044383 // Ubtf // upstream binding transcription factor, RNA polymerase I // 11|1	Ubtf	NM_001044383	0.291613	0.112039	0.902749	-1.10773	Low-low down vs Control	1.31227	0.124825	0.824387	1
16163	TC1200000803.mm.2	NM_028821 // Dnal1 // dynein, axonemal, light chain 1 // 12|12 D3 // 105000 /// ENSMUST	Dnal1	NM_028821	0.352285	0.112048	0.830798	-1.20366	Low-low down vs Control	1.13764	0.355253	2.70636	1
15226	TC1100002602.mm.2	NM_001281965 // Itk // IL2 inducible T cell kinase // 11 B1.1|11 27.75 cM // 16428 ///	Itk	NM_001281965	0.395035	0.112057	1.20915	1.20915	Low-low up vs Control	1.03127	0.33806	2.841	1
8462	TC0700001515.mm.2	NM_147120 // Olfr638 // olfactory receptor 638 // 7|7 E3 // 259124 /// ENSMUST000000981	Olfr638	NM_147120	0.0321583	0.112073	1.14138	1.14138	Low-low up vs Control	3.414	0.542617	1.37747	1
17195	TC1300001922.mm.2	NM_010617 // Kif13a // kinesin family member 13A // 13|13 B1 // 16553 /// ENSMUST000000	Kif13a	NM_010617	0.254728	0.112083	0.825399	-1.21154	Low-low down vs Control	1.43694	0.480934	2.90068	1
17345	TC1300002319.mm.2	NM_001033042 // Lrrc14b // leucine rich repeat containing 14B // 13|13 C1 // 432779 ///	Lrrc14b	NM_001033042	0.349628	0.112225	1.25192	1.25192	Low-low up vs Control	1.14465	0.525653	3.97996	1
16326	TC1200001364.mm.2	NM_175431 // Fam228b // family with sequence similarity 228, member B // 12|12 A1.1 //	Fam228b	NM_175431	0.112439	0.112249	0.825509	-1.21137	Low-low down vs Control	2.1968	0.734948	2.89947	1
15558	TC1100003469.mm.2	NM_024262 // Smg8 // smg-8 homolog, nonsense mediated mRNA decay factor (C. elegans) //	Smg8	NM_024262	0.21513	0.112284	0.874636	-1.14333	Low-low down vs Control	1.59275	0.260062	1.41508	1
2458	TC0200003991.mm.2	NM_146660 // Olfr1135 // olfactory receptor 1135 // 2|2 E1 // 258654 /// ENSMUST0000009	Olfr1135	NM_146660	0.373668	0.112368	0.844328	-1.18437	Low-low down vs Control	1.08299	0.282339	2.25944	1
1640	TC0200001550.mm.2	ENSMUST00000104891 // Gm10912 // predicted gene 10912 [Source:MGI Symbol;Acc:MGI:380909	Gm10912	ENSMUST00000104891	0.0913688	0.112373	1.26912	1.26912	Low-low up vs Control	2.39311	1.23761	4.482	1
4707	TC0400002251.mm.2	NM_138952 // Ripk2 // receptor (TNFRSF)-interacting serine-threonine kinase 2 // 4 A2|4	Ripk2	NM_138952	0.247213	0.112378	0.772714	-1.29414	Low-low down vs Control	1.46454	0.886592	5.24656	1
12479	TC0X00001159.mm.2	NM_001281530 // H2afb2 // H2A histone family, member B2 // X|X E1 // 624153 /// ENSMUST	H2afb2	NM_001281530	0.12658	0.112393	1.21188	1.21188	Low-low up vs Control	2.08552	0.701381	2.91468	1
14757	TC1100001169.mm.2	NM_001076681 // Lyrm9 // LYR motif containing 9 // 11|11 B5 // 66274 /// ENSMUST0000010	Lyrm9	NM_001076681	0.125102	0.112423	1.20397	1.20397	Low-low up vs Control	2.09654	0.657948	2.71983	1
8632	TC0700001875.mm.2	NM_001082960 // Itgam // integrin alpha M // 7|7 F4 // 16409 /// NM_008401 // Itgam //	Itgam	NM_001082960	0.159191	0.112594	0.809795	-1.23488	Low-low down vs Control	1.8716	0.759485	3.51689	1
6876	TC0600000725.mm.2	NM_001164316 // Ccser1 // coiled-coil serine rich 1 // 6|6 B3 // 232035 /// NM_183310 /	Ccser1	NM_001164316	0.0335017	0.112647	1.2056	1.2056	Low-low up vs Control	3.37281	1.07533	2.76312	1
18437	TC1500000142.mm.2	NM_001081299 // Cdh18 // cadherin 18 // 15|15 A2 // 320865 /// ENSMUST00000040427 // Cd	Cdh18	NM_001081299	0.0207145	0.112682	1.14167	1.14167	Low-low up vs Control	3.86341	0.618634	1.38776	1
710	TC0100002357.mm.2	NM_001113367 // Boll // bol, boule-like (Drosophila) // 1|1 C1 // 75388 /// NM_029267 /	Boll	NM_001113367	0.134937	0.112713	1.19665	1.19665	Low-low up vs Control	2.02569	0.595637	2.54836	1
6875	TC0600000724.mm.2	NM_001163507 // Mmrn1 // multimerin 1 // 6 29.22 cM|6 C1 // 70945 /// NM_027613 // Mmrn	Mmrn1	NM_001163507	0.213699	0.1129	0.776261	-1.28823	Low-low down vs Control	1.59891	0.936707	5.07727	1
10340	TC0800001456.mm.2	NM_010426 // Foxf1 // forkhead box F1 // 8 E1|8 70.31 cM // 15227 /// ENSMUST0000018150	Foxf1	NM_010426	0.0837707	0.112907	0.864014	-1.15739	Low-low down vs Control	2.47581	0.48312	1.69118	1
11601	TC0900001892.mm.2	NM_010487 // Elavl3 // ELAV (embryonic lethal, abnormal vision, Drosophila)-like 3 (Hu	Elavl3	NM_010487	0.336795	0.113035	1.17205	1.17205	Low-low up vs Control	1.17926	0.271661	1.99651	1
16959	TC1300001075.mm.2	NM_028106 // Zbed3 // zinc finger, BED type containing 3 // 13|13 D1 // 72114 /// ENSMU	Zbed3	NM_028106	0.34594	0.113079	0.846534	-1.18129	Low-low down vs Control	1.15447	0.292976	2.19938	1
20652	TC1700002066.mm.2	NM_001011721 // Olfr102 // olfactory receptor 102 // 17|17 B1 // 258218 /// NM_207673 /	Olfr102	NM_001011721	0.240754	0.113128	1.16331	1.16331	Low-low up vs Control	1.48895	0.311607	1.81376	1
12443	TC0X00000999.mm.2	NM_001039116 // Dmrtc1b // DMRT-like family C1b // X|X D // 632708 /// ENSMUST000001013	Dmrtc1b	NM_001039116	0.159997	0.113205	1.14338	1.14338	Low-low up vs Control	1.86691	0.306665	1.42362	1
3507	TC0300001492.mm.2	NM_028836 // Ctbs // chitobiase, di-N-acetyl- // 3|3 H3 // 74245 /// ENSMUST00000029840	Ctbs	NM_028836	0.329582	0.113239	0.811828	-1.23179	Low-low down vs Control	1.19928	0.476954	3.44674	1
15167	TC1100002333.mm.2	NM_011023 // Otx1 // orthodenticle homolog 1 // 11 A3.2|11 14.1 cM // 18423 /// ENSMUST	Otx1	NM_011023	0.0815903	0.113274	1.27899	1.27899	Low-low up vs Control	2.501	1.38614	4.80336	1
7167	TC0600001576.mm.2	NM_027784 // 5530400C23Rik // RIKEN cDNA 5530400C23 gene // 6|6 G1 // 232426 /// ENSMUS	5530400C23Rik	NM_027784	0.0322162	0.113394	0.884051	-1.13116	Low-low down vs Control	3.41219	0.474698	1.20569	1
14130	TC1000002609.mm.2	XM_891465.3 // Gm6713 // PREDICTED: predicted gene 6713 (Gm6713), mRNA. // --- // ---	Gm6713	XM_891465.3	0.193819	0.113446	1.21957	1.21957	Low-low up vs Control	1.68913	0.609796	3.12876	1
10446	TC0800001842.mm.2	NM_007844 // Defa-rs1 // defensin, alpha, related sequence 1 // 8 A2|8 10.35 cM // 1321	Defa-rs1	NM_007844	0.260737	0.113626	1.16197	1.16197	Low-low up vs Control	1.41545	0.292549	1.79125	1
15304	TC1100002827.mm.2	NM_207695 // Olfr224 // olfactory receptor 224 // 11|11 B1.3 // 258198 /// ENSMUST00000	Olfr224	NM_207695	0.10327	0.113628	0.839788	-1.19078	Low-low down vs Control	2.27705	0.636727	2.42344	1
5988	TC0500001766.mm.2	NM_001008705 // Bud31 // BUD31 homolog (yeast) // 5|5 G2 // 231889 /// BC057025 // Bud3	Bud31	NM_001008705	0.136517	0.113691	0.850375	-1.17595	Low-low down vs Control	2.0148	0.485627	2.08893	1
7069	TC0600001335.mm.2	NM_001033382 // Cacna2d4 // calcium channel, voltage-dependent, alpha 2/delta subunit 4	Cacna2d4	NM_001033382	0.0652982	0.11383	1.24564	1.24564	Low-low up vs Control	2.71513	1.20289	3.83961	1
4613	TC0400001970.mm.2	NM_019741 // Slc2a5 // solute carrier family 2 (facilitated glucose transporter), membe	Slc2a5	NM_019741	0.411915	0.113939	0.619372	-1.61454	Low-low down vs Control	0.992251	2.09233	18.2751	1
[truncated: 20,367 more rows]

## Sheet: NN vs NL all offspring
Column #	Transcript ID	gene_assignment	Gene Symbol	RefSeq	p-value(Treatments)	p-value(Normal-low vs. Control)	Ratio(Normal-low vs. Control)	Fold-Change(Normal-low vs. Control)	Fold-Change(Normal-low vs. Control) (Description)	F(Treatments)	SS(Treatments)	SS(Error)	F(Error)
[truncated: 22,206 more rows]

[truncated: 1 more sheets: NN vs LN all offspring]
