# Supplementary material for: Paternal low protein diet perturbs inter-generational metabolic homeostasis in a tissue-specific manner in mice
Source: Commun Biol. 2022 Sep 8;5:929. doi: 10.1038/s42003-022-03914-8 (PMC9458637; doi:10.1038/s42003-022-03914-8)
Supplement: Supplementary file 8 — Supplementary Data 5 [file 42003_2022_3914_MOESM8_ESM.xlsx]

## Sheet: NN vs LL males
Column #	Transcript ID	gene_assignment	Gene Symbol	RefSeq	p-value(M/F groups)	p-value(Low-low male vs. Control male)	Ratio(Low-low male vs. Control male)	Fold-Change(Low-low male vs. Control male)	Fold-Change(Low-low male vs. Control male) (Description)	F(M/F groups)	SS(M/F groups)	SS(Error)	F(Error)
14481	TC1100000553.mm.2	NM_146910 // Olfr1378 // olfactory receptor 1378 // 11|11 B1 // 258912 /// ENSMUST00000	Olfr1378	NM_146910	0.0110859	0.000132531	1.76921	1.76921	Low-low male up vs Control male	3.51116	1.5599	1.39628	1
2788	TC0200004879.mm.2	NM_001276400 // Rad21l // RAD21-like (S. pombe) // 2 G3|2 // 668929 /// ENSMUST00000096	Rad21l	NM_001276400	0.000494999	0.000163871	0.636264	-1.57167	Low-low male down vs Control male	6.07517	1.76076	0.910894	1
4586	TC0400001869.mm.2	NM_001103158 // Gm13242 // predicted gene 13242 // 4 E1|4 // 100041379 /// ENSMUST00000	Gm13242	NM_001103158	3.2358e-05	0.000283778	2.01897	2.01897	Low-low male up vs Control male	8.94624	6.93112	2.43494	1
16023	TC1200000262.mm.2	XM_894578.2 // Gm6993 // PREDICTED: predicted gene 6993 (Gm6993), mRNA. // --- // ---	Gm6993	XM_894578.2	0.0126293	0.000340328	1.56374	1.56374	Low-low male up vs Control male	3.41647	1.10976	1.02088	1
853	TC0100002859.mm.2	NM_028942 // Slco6c1 // solute carrier organic anion transporter family, member 6c1 //	Slco6c1	NM_028942	0.00619796	0.000353546	0.681565	-1.46721	Low-low male down vs Control male	3.9445	0.949082	0.7562	1
1194	TC0100003882.mm.2	NM_001001565 // Chpf // chondroitin polymerizing factor // 1 C4|1 39.14 cM // 74241 ///	Chpf	NM_001001565	0.0153466	0.000566738	0.648461	-1.54211	Low-low male down vs Control male	3.2765	1.10541	1.06032	1
2632	TC0200004376.mm.2	NM_025675 // Dph6 // diphthamine biosynthesis 6 // 2|2 E5 // 66632 /// ENSMUST000000286	Dph6	NM_025675	0.000959844	0.000675713	1.78777	1.78777	Low-low male up vs Control male	5.4737	3.44453	1.97776	1
9460	TC0700003914.mm.2	NM_008221 // Hbb-y // hemoglobin Y, beta-like embryonic chain // 7 E3|7 54.85 cM // 151	Hbb-y	NM_008221	0.0102263	0.000734266	1.8335	1.8335	Low-low male up vs Control male	3.57023	2.48908	2.19112	1
22037	TC1900001555.mm.2	NM_028607 // Bloc1s2 // biogenesis of lysosomal organelles complex-1, subunit 2 // 19|1	Bloc1s2	NM_028607	0.0211672	0.000969381	0.811494	-1.23229	Low-low male down vs Control male	3.04948	0.267788	0.275988	1
14286	TC1000003181.mm.2	NM_146544 // Olfr777 // olfactory receptor 777 // 10|10 D3 // 258537 /// ENSMUST0000008	Olfr777	NM_146544	0.0237765	0.0010364	0.631721	-1.58298	Low-low male down vs Control male	2.96855	1.27892	1.35402	1
11049	TC0900000393.mm.2	NM_146875 // Olfr895 // olfactory receptor 895 // 9|9 A5 // 258875 /// ENSMUST000000938	Olfr895	NM_146875	0.0464152	0.00107686	1.453	1.453	Low-low male up vs Control male	2.5134	0.722565	0.903522	1
13162	TC0Y00000161.mm.2	uc029ybp.1 // Sly // Sycp3 like Y-linked // Y|Y C2 // 382301	Sly	uc029ybp.1	0.000182332	0.00110443	0.688404	-1.45263	Low-low male down vs Control male	7.04863	2.03493	0.907339	1
8484	TC0700001545.mm.2	ENSMUST00000098154 // Olfr687 // olfactory receptor 687 // 7 E3|7 // 668035	Olfr687	ENSMUST00000098154	0.0635626	0.00128613	1.56219	1.56219	Low-low male up vs Control male	2.30479	0.982461	1.3397	1
16182	TC1200000839.mm.2	NM_145447 // Mfsd7c // major facilitator superfamily domain containing 7C // 12|12 D2 /	Mfsd7c	NM_145447	0.000192943	0.00130502	0.456444	-2.19085	Low-low male down vs Control male	6.99124	9.24199	4.15466	1
9036	TC0700002657.mm.2	NM_053208 // Egln2 // egl-9 family hypoxia-inducible factor 2 // 7 A3|7 15.83 cM // 112	Egln2	NM_053208	0.0172987	0.00136452	0.838586	-1.19248	Low-low male down vs Control male	3.1914	0.214694	0.211428	1
7804	TC0600003608.mm.2	NM_001110323 // Klra7 // killer cell lectin-like receptor, subfamily A, member 7 // 6 F	Klra7	NM_001110323	0.0399746	0.00141273	0.675986	-1.47932	Low-low male down vs Control male	2.61361	0.876853	1.05441	1
14023	TC1000002422.mm.2	NM_133998 // Fam207a // family with sequence similarity 207, member A // 10|10 C1 // 10	Fam207a	NM_133998	0.000187045	0.00147004	0.784149	-1.27527	Low-low male down vs Control male	7.0227	0.916727	0.410261	1
3918	TC0300002818.mm.2	NR_038029 // 1700061I17Rik // RIKEN cDNA 1700061I17 gene // 3|3 G1 // 433646 /// uc029u	1700061I17Rik	NR_038029	0.00595996	0.00189108	1.55749	1.55749	Low-low male up vs Control male	3.97435	1.82627	1.44418	1
7352	TC0600002214.mm.2	NM_177882 // Zfp786 // zinc finger protein 786 // 6|6 B2.3 // 330301 /// ENSMUST0000005	Zfp786	NM_177882	0.020924	0.0019832	0.672087	-1.4879	Low-low male down vs Control male	3.05755	1.14286	1.17474	1
10918	TC0900000081.mm.2	NM_025534 // Ccdc82 // coiled-coil domain containing 82 // 9|9 // 66396 /// ENSMUST0000	Ccdc82	NM_025534	0.00728224	0.002086	0.623761	-1.60318	Low-low male down vs Control male	3.82249	2.0402	1.67745	1
13869	TC1000001882.mm.2	NM_001010828 // Taar6 // trace amine-associated receptor 6 // 10|10 A4 // 215855 /// EN	Taar6	NM_001010828	0.00739933	0.00215732	1.63	1.63	Low-low male up vs Control male	3.8105	2.19695	1.81202	1
2496	TC0200004039.mm.2	NM_146899 // Olfr1219 // olfactory receptor 1219 // 2|2 E1 // 258901 /// ENSMUST0000009	Olfr1219	NM_146899	0.0728617	0.0022199	1.48639	1.48639	Low-low male up vs Control male	2.21503	0.846229	1.2007	1
2926	TC0200005287.mm.2	NM_001081387 // Ctcfl // CCCTC-binding factor (zinc finger protein)-like // 2|2 H3 // 6	Ctcfl	NM_001081387	0.000351883	0.00245624	1.7258	1.7258	Low-low male up vs Control male	6.39849	4.74903	2.33266	1
7284	TC0600001983.mm.2	NM_177296 // Tnpo3 // transportin 3 // 6 12.36 cM|6 A3 // 320938 /// ENSMUST00000012679	Tnpo3	NM_177296	0.00161615	0.0024997	1.29552	1.29552	Low-low male up vs Control male	5.0232	0.84291	0.527382	1
9539	TC0700004043.mm.2	NM_146734 // Olfr478 // olfactory receptor 478 // 7|7 E3 // 258729 /// ENSMUST000000497	Olfr478	NM_146734	0.0745334	0.00259853	0.702561	-1.42336	Low-low male down vs Control male	2.20016	0.692957	0.989867	1
5558	TC0500000505.mm.2	NM_025755 // Pacrgl // PARK2 co-regulated-like // 5|5 B3 // 66768 /// ENSMUST0000003096	Pacrgl	NM_025755	8.25768e-05	0.00266449	0.767052	-1.30369	Low-low male down vs Control male	7.88253	1.4098	0.562102	1
20380	TC1700001400.mm.2	NM_001142539 // Gm9992 // predicted gene 9992 // 17|17 A1 // 667055 /// ENSMUST00000070	Gm9992	NM_001142539	0.000117353	0.00310443	0.68885	-1.45169	Low-low male down vs Control male	7.50544	2.75513	1.15369	1
6431	TC0500003181.mm.2	NM_145211 // Oas1a // 2-5 oligoadenylate synthetase 1A // 5 F|5 60.65 cM // 246730 ///	Oas1a	NM_145211	0.00360131	0.00313527	0.694148	-1.44062	Low-low male down vs Control male	4.36653	1.54154	1.10954	1
8716	TC0700002049.mm.2	NM_011528 // Taldo1 // transaldolase 1 // 7|7 F3-F4 // 21351 /// ENSMUST00000026576 //	Taldo1	NM_011528	0.001433	0.00315188	1.3107	1.3107	Low-low male up vs Control male	5.12549	0.995208	0.610243	1
20166	TC1700000773.mm.2	NM_146465 // Olfr108 // olfactory receptor 108 // 17|17 B1 // 258457 /// ENSMUST0000007	Olfr108	NM_146465	0.0293456	0.00322945	0.702375	-1.42374	Low-low male down vs Control male	2.8235	0.940546	1.04693	1
15590	TC1100003569.mm.2	NM_177752 // Eme1 // essential meiotic endonuclease 1 homolog 1 (S. pombe) // 11|11 D /	Eme1	NM_177752	0.0345623	0.00374875	1.47746	1.47746	Low-low male up vs Control male	2.71195	1.146	1.32809	1
5521	TC0500000384.mm.2	NM_001080743 // Grk4 // G protein-coupled receptor kinase 4 // 5 B2|5 17.91 cM // 14772	Grk4	NM_001080743	0.0954284	0.00380463	0.622275	-1.60701	Low-low male down vs Control male	2.03883	1.27747	1.96922	1
10535	TC0800002178.mm.2	NM_023503 // Ing2 // inhibitor of growth family, member 2 // 8|8 B2 // 69260 /// ENSMUS	Ing2	NM_023503	0.00232873	0.00384904	0.693904	-1.44112	Low-low male down vs Control male	4.71861	1.75975	1.17209	1
18673	TC1500000973.mm.2	NR_015496 // 1700031M16Rik // RIKEN cDNA 1700031M16 gene // 15|15 F1 // 73302 /// uc007	1700031M16Rik	NR_015496	0.0424987	0.00391595	0.717016	-1.39467	Low-low male down vs Control male	2.57245	0.798648	0.975738	1
20717	TC1700002192.mm.2	NM_001100452 // Gltscr1l // GLTSCR1-like // 17|17 C // 210982 /// ENSMUST00000040624 //	Gltscr1l	NM_001100452	0.0233082	0.00409355	0.772985	-1.29369	Low-low male down vs Control male	2.98236	0.561305	0.591512	1
8039	TC0700000443.mm.2	NM_007814 // Cyp2b19 // cytochrome P450, family 2, subfamily b, polypeptide 19 // 7 A3|	Cyp2b19	NM_007814	2.32951e-05	0.00416919	1.41253	1.41253	Low-low male up vs Control male	9.34059	3.17818	1.06937	1
12302	TC0X00000505.mm.2	NM_001220497 // Gm16404 // predicted gene 16404 // X|X A5 // 100039055 /// BC171941 //	Gm16404	NM_001220497	0.0920326	0.00417325	1.46247	1.46247	Low-low male up vs Control male	2.06241	0.850266	1.2957	1
1584	TC0200001331.mm.2	NM_146462 // Olfr1202 // olfactory receptor 1202 // 2|2 E1 // 258454 /// ENSMUST0000007	Olfr1202	NM_146462	0.0292189	0.00433608	0.747855	-1.33716	Low-low male down vs Control male	2.82647	0.687743	0.764728	1
20910	TC1700002809.mm.2	NM_001252480 // March2 // membrane-associated ring finger (C3HC4) 2 // 17|17 B1 // 2247	2002-03-01	NM_001252480	0.0324118	0.0043774	1.24458	1.24458	Low-low male up vs Control male	2.75563	0.381208	0.434776	1
484	TC0100001590.mm.2	NM_001005508 // Arhgap30 // Rho GTPase activating protein 30 // 1|1 H3 // 226652 /// EN	Arhgap30	NM_001005508	3.45538e-05	0.00445682	0.762596	-1.31131	Low-low male down vs Control male	8.86881	1.89164	0.670344	1
6794	TC0600000479.mm.2	NM_146655 // Olfr441 // olfactory receptor 441 // 6|6 B2 // 258649 /// ENSMUST000000959	Olfr441	NM_146655	0.00949971	0.00458228	0.698883	-1.43086	Low-low male down vs Control male	3.62446	1.36102	1.18017	1
18691	TC1500001019.mm.2	NM_175087 // Aqp6 // aquaporin 6 // 15 F1|15 56.13 cM // 11831 /// ENSMUST00000023754 /	Aqp6	NM_175087	0.0406688	0.0046965	1.63617	1.63617	Low-low male up vs Control male	2.60203	1.85763	2.24374	1
21631	TC1900000508.mm.2	NM_183046 // Kif20b // kinesin family member 20B // 19|19 C2 // 240641 /// ENSMUST00000	Kif20b	NM_183046	0.109092	0.00485554	0.680782	-1.4689	Low-low male down vs Control male	1.95188	0.857612	1.3809	1
2215	TC0200003253.mm.2	NM_145520 // Trub2 // TruB pseudouridine (psi) synthase homolog 2 (E. coli) // 2|2 B //	Trub2	NM_145520	0.0111373	0.00501405	1.27	1.27	Low-low male up vs Control male	3.50778	0.6008	0.538297	1
3487	TC0300001427.mm.2	NM_198659 // Stpg2 // sperm tail PG rich repeat containing 2 // 3|3 H1 // 381476 /// EN	Stpg2	NM_198659	0.00824491	0.00504028	1.57799	1.57799	Low-low male up vs Control male	3.72952	2.32983	1.96335	1
17283	TC1300002152.mm.2	NM_022326 // Ctsm // cathepsin M // 13 B3|13 32.74 cM // 64139 /// ENSMUST00000099451 /	Ctsm	NM_022326	0.088113	0.00534607	0.694918	-1.43902	Low-low male down vs Control male	2.09077	0.845123	1.27039	1
2880	TC0200005122.mm.2	NM_001080550 // Wfdc8 // WAP four-disulfide core domain 8 // 2|2 H3 // 277343 /// NM_00	Wfdc8	NM_001080550	0.0264306	0.0053903	1.31607	1.31607	Low-low male up vs Control male	2.89538	0.66798	0.725073	1
9017	TC0700002628.mm.2	NM_010155 // Erf // Ets2 repressor factor // 7 A3|7 13.73 cM // 13875 /// ENSMUST000000	Erf	NM_010155	0.0290164	0.00543939	0.683969	-1.46206	Low-low male down vs Control male	2.83123	1.25248	1.39034	1
21518	TC1900000217.mm.2	NM_029499 // Ms4a4c // membrane-spanning 4-domains, subfamily A, member 4C // 19|19 A /	Ms4a4c	NM_029499	0.00378722	0.00547728	1.36425	1.36425	Low-low male up vs Control male	4.32666	1.28232	0.931468	1
1995	TC0200002533.mm.2	NM_133924 // Snx21 // sorting nexin family member 21 // 2|2 H3 // 101113 /// ENSMUST000	Snx21	NM_133924	0.0537824	0.0056015	0.670149	-1.4922	Low-low male down vs Control male	2.41529	1.19614	1.55646	1
307	TC0100001037.mm.2	NM_172853 // Cdh7 // cadherin 7, type 2 // 1|1 E2.1 // 241201 /// ENSMUST00000027542 //	Cdh7	NM_172853	0.00138128	0.00648732	1.48721	1.48721	Low-low male up vs Control male	5.15695	2.61782	1.59541	1
873	TC0100002960.mm.2	NM_175106 // Tmem177 // transmembrane protein 177 // 1|1 E2.3 // 66343 /// ENSMUST00000	Tmem177	NM_175106	0.0341273	0.00666644	1.48628	1.48628	Low-low male up vs Control male	2.72055	1.38751	1.60289	1
6717	TC0600000245.mm.2	NM_001171000 // Ahcyl2 // S-adenosylhomocysteine hydrolase-like 2 // 6|6 A3.3 // 74340	Ahcyl2	NM_001171000	3.14548e-05	0.00667033	1.62603	1.62603	Low-low male up vs Control male	8.97976	6.89366	2.41274	1
7980	TC0700000353.mm.2	NM_001166842 // Vmn1r168 // vomeronasal 1 receptor 168 // 7|7 A3 // 100043101 /// ENSMU	Vmn1r168	NM_001166842	0.148201	0.00686918	0.716168	-1.39632	Low-low male down vs Control male	1.75334	0.640168	1.1475	1
10570	TC0800002369.mm.2	NM_001039965 // Zfp869 // zinc finger protein 869 // 8|8 B3.3 // 66869 /// NM_001039967	Zfp869	NM_001039965	0.00825008	0.00697382	1.29989	1.29989	Low-low male up vs Control male	3.72905	0.844081	0.711395	1
14465	TC1100000515.mm.2	NM_207574 // Olfr1383 // olfactory receptor 1383 // 11|11 B1.2 // 404337 /// ENSMUST000	Olfr1383	NM_207574	0.131935	0.00698152	0.648494	-1.54204	Low-low male down vs Control male	1.82864	1.12903	1.94045	1
12382	TC0X00000741.mm.2	NM_026126 // Fundc2 // FUN14 domain containing 2 // X|X // 67391 /// ENSMUST00000033541	Fundc2	NM_026126	0.00109364	0.00704654	0.681471	-1.46741	Low-low male down vs Control male	5.35904	2.60128	1.52554	1
13309	TC0Y00000563.mm.2	uc029xxo.1 // Gm20736 // predicted gene, 20736 // Y|Y A1 // 380994	Gm20736	uc029xxo.1	0.000331647	0.00707806	0.621825	-1.60817	Low-low male down vs Control male	6.45557	4.81537	2.34434	1
14921	TC1100001628.mm.2	NM_001146318 // Cnp // 2,3-cyclic nucleotide 3 phosphodiesterase // 11 D|11 63.47 cM //	Cnp	NM_001146318	0.034747	0.00713809	1.41671	1.41671	Low-low male up vs Control male	2.70834	1.08868	1.26335	1
1105	TC0100003627.mm.2	NM_011785 // Akt3 // thymoma viral proto-oncogene 3 // 1|1 H4-H6 // 23797 /// ENSMUST00	Akt3	NM_011785	0.000551962	0.00717773	0.690088	-1.44909	Low-low male down vs Control male	5.97392	2.72747	1.43491	1
16119	TC1200000661.mm.2	NM_198866 // Dbpht2 // DNA binding protein with his-thr domain // 12|12 C3 // 386753 //	Dbpht2	NM_198866	0.0762697	0.00718885	1.38734	1.38734	Low-low male up vs Control male	2.18507	0.777474	1.11826	1
4315	TC0400001120.mm.2	NM_175471 // Cyb5rl // cytochrome b5 reductase-like // 4|4 C7 // 230582 /// ENSMUST0000	Cyb5rl	NM_175471	0.00896548	0.00722185	1.34489	1.34489	Low-low male up vs Control male	3.66725	1.07032	0.917271	1
8844	TC0700002325.mm.2	NM_001161802 // Zscan4e // zinc finger and SCAN domain containing 4E (Zscan4e), mRNA. /	Zscan4e	NM_001161802	0.0112247	0.00722414	0.768737	-1.30084	Low-low male down vs Control male	3.50208	0.805345	0.722737	1
559	TC0100001749.mm.2	NM_001145806 // Capn8 // calpain 8 // 1|1 H4 // 170725 /// NM_130890 // Capn8 // calpai	Capn8	NM_001145806	5.02052e-05	0.00727812	2.0529	2.0529	Low-low male up vs Control male	8.43662	14.5412	5.41699	1
12559	TC0X00001487.mm.2	NM_001037716 // Gm10439 // predicted gene 10439 // X F3|X // 382243 /// ENSMUST00000101	Gm10439	NM_001037716	0.0418643	0.00753881	0.711191	-1.40609	Low-low male down vs Control male	2.58255	1.00982	1.22891	1
927	TC0100003113.mm.2	NM_001081307 // Ppp1r12b // protein phosphatase 1, regulatory (inhibitor) subunit 12B /	Ppp1r12b	NM_001081307	0.0198276	0.00761351	0.705507	-1.41742	Low-low male down vs Control male	3.09525	1.27166	1.29122	1
18823	TC1500001520.mm.2	NM_177225 // Samd12 // sterile alpha motif domain containing 12 // 15|15 C-D1 // 320679	Samd12	NM_177225	0.0150817	0.00781718	0.719077	-1.39067	Low-low male down vs Control male	3.28893	1.21714	1.16308	1
6263	TC0500002712.mm.2	NM_152839 // Jchain // immunoglobulin joining chain // 5|5 E1 // 16069 /// ENSMUST00000	Jchain	NM_152839	0.00590233	0.00788561	1.88429	1.88429	Low-low male up vs Control male	3.98178	5.4524	4.30363	1
13072	TC0X00003416.mm.2	NM_001081565 // Ssxb8 // synovial sarcoma, X member B, breakpoint 8 // X|X A1.1 // 6310	Ssxb8	NM_001081565	0.103872	0.00790297	1.36145	1.36145	Low-low male up vs Control male	1.98371	0.644715	1.02144	1
11566	TC0900001823.mm.2	NR_033621 // Olfr856-ps1 // olfactory receptor 856, pseudogene 1 // 9|9 A3 // 624341 //	Olfr856-ps1	NR_033621	0.0387433	0.00791438	1.37501	1.37501	Low-low male up vs Control male	2.6347	0.912577	1.08859	1
20875	TC1700002773.mm.2	NM_021419 // Rnf8 // ring finger protein 8 // 17|17 A3.3 // 58230 /// ENSMUST0000002481	Rnf8	NM_021419	0.0949347	0.00811516	0.700806	-1.42693	Low-low male down vs Control male	2.0422	0.888179	1.36687	1
15854	TC1100004123.mm.2	NM_030206 // Cygb // cytoglobin // 11|11 E2 // 114886 /// ENSMUST00000021166 // Cygb //	Cygb	NM_030206	0.00280711	0.00820064	0.75183	-1.33009	Low-low male down vs Control male	4.56624	1.28239	0.882645	1
7956	TC0700000319.mm.2	NM_001166844 // Vmn1r100 // vomeronasal 1 receptor 100 // 7|7 A3 // 100043536 /// ENSMU	Vmn1r100	NM_001166844	0.0528934	0.00830944	0.722948	-1.38323	Low-low male down vs Control male	2.42636	0.884931	1.14625	1
7971	TC0700000340.mm.2	NM_030736 // Vmn1r148 // vomeronasal 1 receptor 148 // 7|7 A3 // 81011 /// ENSMUST00000	Vmn1r148	NM_030736	0.0528934	0.00830944	0.722948	-1.38323	Low-low male down vs Control male	2.42636	0.884931	1.14625	1
15029	TC1100001894.mm.2	NM_001033775 // Trim80 // tripartite motif-containing 80 // 11|11 E2 // 432613 /// ENSM	Trim80	NM_001033775	0.0142134	0.00834779	1.60668	1.60668	Low-low male up vs Control male	3.33138	2.59922	2.45213	1
14903	TC1100001586.mm.2	NM_001025779 // Cdc6 // cell division cycle 6 // 11|11 D // 23834 /// NM_011799 // Cdc6	Cdc6	NM_001025779	0.0164841	0.00876881	1.42638	1.42638	Low-low male up vs Control male	3.2256	1.43287	1.39611	1
7063	TC0600001317.mm.2	ENSMUST00000101030 // Gm7292 // predicted gene 7292 // --- // ---	Gm7292	ENSMUST00000101030	0.0597443	0.0091963	0.83518	-1.19735	Low-low male down vs Control male	2.34567	0.271921	0.364335	1
21057	TC1800000457.mm.2	NM_027490 // Dcp2 // DCP2 decapping enzyme homolog (S. cerevisiae) // 18|18 B3 // 70640	Dcp2	NM_027490	0.221344	0.00938433	0.764849	-1.30745	Low-low male down vs Control male	1.49254	0.385705	0.812183	1
2408	TC0200003917.mm.2	NM_146577 // Olfr1043 // olfactory receptor 1043 // 2|2 E1 // 258570 /// ENSMUST0000009	Olfr1043	NM_146577	0.0932974	0.00953537	1.46101	1.46101	Low-low male up vs Control male	2.05353	1.06665	1.63248	1
19934	TC1700000266.mm.2	NM_134199 // Vmn1r235 // vomeronasal 1 receptor 235 // 17|17 A3.2 // 171233 /// ENSMUST	Vmn1r235	NM_134199	0.0955969	0.00960676	0.726627	-1.37622	Low-low male down vs Control male	2.03768	0.752662	1.16088	1
7772	TC0600003469.mm.2	NM_181541 // Caprin2 // caprin family member 2 // 6|6 G3 // 232560 /// ENSMUST000000723	Caprin2	NM_181541	0.0350773	0.00968071	0.692443	-1.44416	Low-low male down vs Control male	2.70192	1.32507	1.54132	1
4589	TC0400001878.mm.2	NM_001177545 // Zfp600 // zinc finger protein 600 // 4 E1|4 // 667666 /// NM_001177546	Zfp600	NM_001177545	0.000137694	0.00974747	1.66525	1.66525	Low-low male up vs Control male	7.33771	6.94324	2.9739	1
16756	TC1300000338.mm.2	NM_013674 // Irf4 // interferon regulatory factor 4 // 13|13 A3.3 // 16364 /// ENSMUST0	Irf4	NM_013674	0.218137	0.00979216	0.648213	-1.5427	Low-low male down vs Control male	1.50209	1.02866	2.15228	1
6870	TC0600000705.mm.2	NM_134180 // Vmn1r28 // vomeronasal 1 receptor 28 // 6|6 B3 // 171198 /// ENSMUST000001	Vmn1r28	NM_134180	0.00687895	0.00988738	0.711865	-1.40476	Low-low male down vs Control male	3.86544	1.63172	1.3267	1
10303	TC0800001320.mm.2	NM_198625 // Mtss1l // metastasis suppressor 1-like // 8|8 E1 // 244654 /// ENSMUST0000	Mtss1l	NM_198625	0.256253	0.00996484	0.729507	-1.37079	Low-low male down vs Control male	1.39631	0.508807	1.14524	1
2393	TC0200003895.mm.2	NM_146433 // Olfr994 // olfactory receptor 994 // 2|2 E1 // 258425 /// ENSMUST000000999	Olfr994	NM_146433	0.00671984	0.0100088	0.744487	-1.34321	Low-low male down vs Control male	3.88313	1.24018	1.00375	1
18893	TC1500001744.mm.2	NM_172121 // Zc3h3 // zinc finger CCCH type containing 3 // 15|15 D3 // 223642 /// ENSM	Zc3h3	NM_172121	0.0436785	0.0102566	0.755462	-1.32369	Low-low male down vs Control male	2.55408	0.742462	0.913618	1
5463	TC0500000256.mm.2	NM_008314 // Htr5a // 5-hydroxytryptamine (serotonin) receptor 5A // 5 13.24 cM|5 A3-B	Htr5a	NM_008314	0.0410305	0.0103079	1.55821	1.55821	Low-low male up vs Control male	2.59607	1.89086	2.28912	1
15582	TC1100003559.mm.2	NM_026313 // Luc7l3 // LUC7-like 3 (S. cerevisiae) // 11|11 C // 67684 /// ENSMUST00000	Luc7l3	NM_026313	0.00404315	0.0104638	0.790967	-1.26427	Low-low male down vs Control male	4.27509	0.87449	0.642887	1
4901	TC0400002976.mm.2	NM_001081096 // Saxo1 // stablizer of axonemal microtubules 1 // 4|4 C3 // 75811 /// EN	Saxo1	NM_001081096	0.0329756	0.0106481	0.690774	-1.44765	Low-low male down vs Control male	2.74389	1.40461	1.60884	1
163	TC0100000590.mm.2	NM_026195 // Atic // 5-aminoimidazole-4-carboxamide ribonucleotide formyltransferase/IM	Atic	NM_026195	0.0105705	0.0106485	1.25212	1.25212	Low-low male up vs Control male	3.54596	0.670521	0.594296	1
4592	TC0400001894.mm.2	NM_001177767 // Rex2 // reduced expression 2 // 4|4 E1 // 100043034 /// ENSMUST00000075	Rex2	NM_001177767	0.0174828	0.0107994	1.38533	1.38533	Low-low male up vs Control male	3.18391	1.27087	1.25448	1
1398	TC0200000683.mm.2	NM_001081010 // Olfr367-ps // olfactory receptor 367, pseudogene // 2|2 B // 545417 ///	Olfr367-ps	NM_001081010	0.125756	0.0114324	1.32481	1.32481	Low-low male up vs Control male	1.85971	0.562904	0.951289	1
3555	TC0300001703.mm.2	NM_013755 // Gyg // glycogenin // 3 A2|3 6.19 cM // 27357 /// ENSMUST00000118015 // Gyg	Gyg	NM_013755	0.0383811	0.0114651	1.23723	1.23723	Low-low male up vs Control male	2.64103	0.458307	0.545391	1
11656	TC0900002056.mm.2	NM_030553 // Olfr160 // olfactory receptor 160 // 9|9 A4 // 80706 /// BC130240 // Olfr1	Olfr160	NM_030553	0.0933538	0.0115373	0.717044	-1.39461	Low-low male down vs Control male	2.05313	0.871615	1.33423	1
7291	TC0600002008.mm.2	NM_001135093 // Klf14 // Kruppel-like factor 14 // 6|6 A3.3 // 619665 /// ENSMUST000001	Klf14	NM_001135093	0.0243801	0.0117664	1.4053	1.4053	Low-low male up vs Control male	2.95118	1.31933	1.40503	1
17606	TC1400000368.mm.2	NM_001281845 // Anxa8 // annexin A8 // 14 B|14 20.8 cM // 11752 /// NM_013473 // Anxa8	Anxa8	NM_001281845	0.0513702	0.0117957	1.46116	1.46116	Low-low male up vs Control male	2.44578	1.35936	1.74679	1
22038	TC1900001556.mm.2	NM_181422 // Pkd2l1 // polycystic kidney disease 2-like 1 // 19 C3|19 36.91 cM // 32906	Pkd2l1	NM_181422	0.0547966	0.0121142	1.33401	1.33401	Low-low male up vs Control male	2.4029	0.777966	1.01754	1
3138	TC0300000480.mm.2	NR_037189 // Gm9696 // arylacetamide deacetylase-like 2 pseudogene // 3|3 D // 676914 /	Gm9696	NR_037189	0.011772	0.0121792	0.756669	-1.32158	Low-low male down vs Control male	3.46743	1.05269	0.954148	1
20568	TC1700001869.mm.2	NM_207541 // Zfp81 // zinc finger protein 81 // 17|17 B1 // 224694 /// ENSMUST000000540	Zfp81	NM_207541	0.0120018	0.0121955	0.682455	-1.4653	Low-low male down vs Control male	3.45339	1.96929	1.79221	1
5024	TC0400003379.mm.2	NM_033617 // Atp6v0b // ATPase, H+ transporting, lysosomal V0 subunit B // 4|4 D2.1 //	Atp6v0b	NM_033617	0.202751	0.0123257	0.805693	-1.24117	Low-low male down vs Control male	1.54984	0.283601	0.575103	1
6559	TC0500003496.mm.2	NM_174850 // Micall2 // MICAL-like 2 // 5|5 G2 // 231830 /// ENSMUST00000044642 // Mica	Micall2	NM_174850	0.13269	0.0123411	0.764141	-1.30866	Low-low male down vs Control male	1.82494	0.5179	0.891911	1
18639	TC1500000835.mm.2	NM_145476 // Tbc1d22a // TBC1 domain family, member 22a // 15 E2|15 40.56 cM // 223754	Tbc1d22a	NM_145476	0.0742735	0.0123552	0.747539	-1.33772	Low-low male down vs Control male	2.20245	0.731545	1.0439	1
21323	TC1800001437.mm.2	NM_007420 // Adrb2 // adrenergic receptor, beta 2 // 18 E1|18 35.1 cM // 11555 /// ENSM	Adrb2	NM_007420	0.0180444	0.0127794	0.692329	-1.4444	Low-low male down vs Control male	3.16157	1.69557	1.68554	1
9958	TC0800000302.mm.2	ENSMUST00000066740 // A730045E13Rik // RIKEN cDNA A730045E13 gene [Source:MGI Symbol;Ac	A730045E13Rik	ENSMUST00000066740	0.134804	0.0129803	1.44546	1.44546	Low-low male up vs Control male	1.8147	0.982142	1.70096	1
9358	TC0700003696.mm.2	NM_001011751 // Olfr298 // olfactory receptor 298 // 7|7 D3 // 257905 /// ENSMUST000000	Olfr298	NM_001011751	0.217944	0.0129878	0.767778	-1.30246	Low-low male down vs Control male	1.50267	0.418466	0.875229	1
6356	TC0500002979.mm.2	ENSMUST00000167969 // Gm17655 // predicted gene, 17655 [Source:MGI Symbol;Acc:MGI:49372	Gm17655	ENSMUST00000167969	0.0279723	0.0129997	0.754621	-1.32517	Low-low male down vs Control male	2.85638	0.903185	0.99377	1
15397	TC1100003068.mm.2	NM_028855 // Spem1 // sperm maturation 1 // 11|11 B4 // 74288 /// ENSMUST00000045771 //	Spem1	NM_028855	0.28051	0.0130761	1.46396	1.46396	Low-low male up vs Control male	1.33639	0.775963	1.82487	1
1155	TC0100003804.mm.2	NM_007498 // Atf3 // activating transcription factor 3 // 1 H6|1 96.28 cM // 11910 ///	Atf3	NM_007498	0.00949437	0.0131021	0.610401	-1.63827	Low-low male down vs Control male	3.62487	3.53278	3.06301	1
13028	TC0X00003345.mm.2	NM_177429 // Ofd1 // oral-facial-digital syndrome 1 gene homolog (human) // X F5|X 77.2	Ofd1	NM_177429	0.0135201	0.0131647	0.717211	-1.39429	Low-low male down vs Control male	3.36731	1.49024	1.39091	1
11678	TC0900002081.mm.2	NM_146330 // Olfr958 // olfactory receptor 958 // 9|9 A5 // 258327 /// ENSMUST000000625	Olfr958	NM_146330	0.101877	0.0132079	1.31668	1.31668	Low-low male up vs Control male	1.99631	0.605928	0.953931	1
5265	TC0400003992.mm.2	NM_145078 // 2610305D13Rik // RIKEN cDNA 2610305D13 gene // 4|4 E1 // 112422 /// ENSMUS	2610305D13Rik	NM_145078	0.000484407	0.0132367	2.20753	2.20753	Low-low male up vs Control male	6.09538	15.3387	7.90883	1
18473	TC1500000313.mm.2	NM_001256056 // 9330182O14Rik // RIKEN cDNA 9330182O14 gene // 15|15 B3.1 // 328531 ///	9330182O14Rik	NM_001256056	0.0196225	0.0133884	1.43688	1.43688	Low-low male up vs Control male	3.10255	1.64203	1.66336	1
2900	TC0200005151.mm.2	NM_001007581 // Trp53rka // transformation related protein 53 regulating kinase A // 2|	Trp53rka	NM_001007581	0.175105	0.0134146	0.773356	-1.29307	Low-low male down vs Control male	1.64518	0.438056	0.836835	1
78	TC0100000289.mm.2	NM_001252200 // Map4k4 // mitogen-activated protein kinase kinase kinase kinase 4 // 1|	Map4k4	NM_001252200	0.0785013	0.0135667	0.709952	-1.40855	Low-low male down vs Control male	2.1662	1.02847	1.49217	1
10362	TC0800001518.mm.2	NM_172287 // Spire2 // spire homolog 2 (Drosophila) // 8|8 E1 // 234857 /// ENSMUST0000	Spire2	NM_172287	0.107932	0.0138273	1.49756	1.49756	Low-low male up vs Control male	1.95882	1.30074	2.08699	1
3964	TC0300003015.mm.2	NR_037975 // Gm5105 // predicted gene 5105 // 3 G3|3 // 329763 /// uc008rmv.1 // Gm5105	Gm5105	NR_037975	0.023071	0.0139365	1.34446	1.34446	Low-low male up vs Control male	2.98946	1.06926	1.12412	1
12492	TC0X00001223.mm.2	XM_003085524.1 // Gm17714 // PREDICTED: predicted gene, 17714 (Gm17714), mRNA. // ---	Gm17714	XM_003085524.1	0.0370174	0.0139575	0.758326	-1.31869	Low-low male down vs Control male	2.66547	0.833199	0.982426	1
15818	TC1100004053.mm.2	NM_145437 // Cd300ld // CD300 molecule-like family member d // 11|11 E2 // 217305 /// E	Cd300ld	NM_145437	0.0143612	0.0139764	1.42174	1.42174	Low-low male up vs Control male	3.32396	1.68184	1.5902	1
16976	TC1300001155.mm.2	NM_008533 // Cd180 // CD180 antigen // 13|13 D1 // 17079 /// ENSMUST00000022124 // Cd18	Cd180	NM_008533	0.13955	0.0139777	1.51283	1.51283	Low-low male up vs Control male	1.79229	1.25523	2.2011	1
21054	TC1800000452.mm.2	ENSMUST00000097586 // Gm10542 // predicted gene 10542 [Source:MGI Symbol;Acc:MGI:364260	Gm10542	ENSMUST00000097586	0.0624482	0.0140325	1.41863	1.41863	Low-low male up vs Control male	2.31645	1.15906	1.57257	1
10199	TC0800001078.mm.2	NM_173014 // Lpcat2 // lysophosphatidylcholine acyltransferase 2 // 8|8 C5 // 270084 //	Lpcat2	NM_173014	0.0194306	0.0140489	1.32209	1.32209	Low-low male up vs Control male	3.10945	0.992333	1.00299	1
3749	TC0300002392.mm.2	NM_001204427 // Sprr3 // small proline-rich protein 3 // 3 F1|3 40.14 cM // 20766 /// N	Sprr3	NM_001204427	0.0840253	0.01414	1.52106	1.52106	Low-low male up vs Control male	2.12176	1.53111	2.26796	1
20590	TC1700001928.mm.2	NM_019442 // Stk19 // serine/threonine kinase 19 // 17|17 B1 // 54402 /// ENSMUST000000	Stk19	NM_019442	0.00307547	0.0142684	1.27625	1.27625	Low-low male up vs Control male	4.4926	1.09996	0.76949	1
10922	TC0900000096.mm.2	NM_176836 // Fam76b // family with sequence similarity 76, member B // 9|9 A1 // 72826	Fam76b	NM_176836	0.0124399	0.0142897	0.61765	-1.61904	Low-low male down vs Control male	3.4274	3.27591	3.00394	1
21210	TC1800001048.mm.2	NM_019737 // B4galt6 // UDP-Gal:betaGlcNAc beta 1,4-galactosyltransferase, polypeptide	B4galt6	NM_019737	0.190966	0.0143149	1.302	1.302	Low-low male up vs Control male	1.58884	0.455827	0.901665	1
20418	TC1700001532.mm.2	OTTMUST00000103391 // Fpr-rs7 // formyl peptide receptor, related sequence 7 // 17|17 A	Fpr-rs7	OTTMUST00000103391	0.166398	0.0143533	0.79526	-1.25745	Low-low male down vs Control male	1.67828	0.363147	0.680054	1
4814	TC0400002605.mm.2	NM_198664 // Tbc1d2 // TBC1 domain family, member 2 // 4|4 B1 // 381605 /// ENSMUST0000	Tbc1d2	NM_198664	0.011232	0.0144886	1.41699	1.41699	Low-low male up vs Control male	3.50161	1.75938	1.57913	1
15292	TC1100002789.mm.2	NM_153079 // Nmur2 // neuromedin U receptor 2 // 11|11 B1.3 // 216749 /// ENSMUST000000	Nmur2	NM_153079	0.0795456	0.0144996	1.41346	1.41346	Low-low male up vs Control male	2.15756	1.06885	1.55696	1
15468	TC1100003207.mm.2	NM_001163311 // Srr // serine racemase // 11|11 B4 // 27364 /// NM_013761 // Srr // ser	Srr	NM_001163311	0.011705	0.0145132	1.16193	1.16193	Low-low male up vs Control male	3.47158	0.323626	0.292982	1
15028	TC1100001893.mm.2	NM_183285 // Kctd2 // potassium channel tetramerisation domain containing 2 // 11|11 E2	Kctd2	NM_183285	0.000158738	0.0147632	0.742943	-1.346	Low-low male down vs Control male	7.19042	2.64252	1.15502	1
11323	TC0900001139.mm.2	NM_001177858 // Trim43c // tripartite motif-containing 43C // 9|9 E3.1 // 666731 /// EN	Trim43c	NM_001177858	0.0232637	0.0151158	0.815132	-1.22679	Low-low male down vs Control male	2.98368	0.523092	0.550997	1
19636	TC1600001528.mm.2	NM_001164268 // Kalrn // kalirin, RhoGEF kinase // 16|16 B3 // 545156 /// NM_177357 //	Kalrn	NM_001164268	0.181591	0.0152991	0.670847	-1.49065	Low-low male down vs Control male	1.62156	1.08886	2.1104	1
12008	TC0900003078.mm.2	NM_177598 // Fbxw13 // F-box and WD-40 domain protein 13 // 9|9 F2 // 211305 /// ENSMUS	Fbxw13	NM_177598	0.177422	0.0154309	1.41617	1.41617	Low-low male up vs Control male	1.63665	0.837344	1.60795	1
11606	TC0900001902.mm.2	NR_027981 // 1810064F22Rik // RIKEN cDNA 1810064F22 gene // 9|9 A3 // 69862 /// BC14737	1810064F22Rik	NR_027981	0.00804718	0.0155204	0.539657	-1.85303	Low-low male down vs Control male	3.74763	6.03729	5.06303	1
20864	TC1700002724.mm.2	NM_020252 // Nrxn1 // neurexin I // 17|17 E5 // 18189 /// NM_177284 // Nrxn1 // neurexi	Nrxn1	NM_020252	0.00395258	0.0155211	0.707559	-1.41331	Low-low male down vs Control male	4.29292	2.17527	1.59252	1
530	TC0100001663.mm.2	NM_029756 // Sdccag8 // serologically defined colon cancer antigen 8 // 1|1 H3 // 76816	Sdccag8	NM_029756	0.0552819	0.0155988	0.795598	-1.25692	Low-low male down vs Control male	2.39705	0.531592	0.696989	1
19281	TC1600000291.mm.2	NM_145632 // Polr2h // polymerase (RNA) II (DNA directed) polypeptide H // 16|16 B1 //	Polr2h	NM_145632	0.0460734	0.0159013	0.740691	-1.35009	Low-low male down vs Control male	2.51835	0.968822	1.20907	1
14859	TC1100001486.mm.2	NM_008267 // Hoxb13 // homeobox B13 // 11 D|11 59.63 cM // 15408 /// ENSMUST00000062709	Hoxb13	NM_008267	0.0376605	0.0160597	1.43222	1.43222	Low-low male up vs Control male	2.65383	1.46717	1.73753	1
5302	TC0400004088.mm.2	NM_133879 // Zbtb48 // zinc finger and BTB domain containing 48 // 4|4 E2 // 100090 ///	Zbtb48	NM_133879	0.0429591	0.0162582	0.61812	-1.61781	Low-low male down vs Control male	2.56522	2.55427	3.12945	1
14959	TC1100001695.mm.2	NM_001127576 // Meioc // meiosis specific with coiled-coil domain // 11|11 E1 // 268491	Meioc	NM_001127576	0.0403954	0.0162714	0.755148	-1.32424	Low-low male down vs Control male	2.60656	0.884785	1.06683	1
4660	TC0400002095.mm.2	NM_024263 // Mxra8 // matrix-remodelling associated 8 // 4 E2|4 87.58 cM // 74761 /// E	Mxra8	NM_024263	0.0131391	0.0163054	0.646929	-1.54576	Low-low male down vs Control male	3.3879	2.7676	2.56742	1
7940	TC0700000292.mm.2	NM_175668 // Gpr4 // G protein-coupled receptor 4 // 7|7 A3 // 319197 /// ENSMUST000000	Gpr4	NM_175668	0.0811493	0.0163146	0.687147	-1.45529	Low-low male down vs Control male	2.14451	1.30051	1.90595	1
17725	TC1400000791.mm.2	NM_026403 // Nop9 // NOP9 nucleolar protein // 14|14 C1 // 67842 /// ENSMUST00000019441	Nop9	NM_026403	0.177384	0.0163867	1.37276	1.37276	Low-low male up vs Control male	1.63679	0.708819	1.36103	1
9027	TC0700002642.mm.2	NM_028771 // Ccdc97 // coiled-coil domain containing 97 // 7 A3|7 13.99 cM // 52132 ///	Ccdc97	NM_028771	0.00881166	0.0166363	1.23407	1.23407	Low-low male up vs Control male	3.68008	0.706001	0.602938	1
8525	TC0700001603.mm.2	NM_146311 // Olfr510 // olfactory receptor 510 // 7|7 E3 // 258308 /// ENSMUST000000762	Olfr510	NM_146311	0.045772	0.0166751	1.2043	1.2043	Low-low male up vs Control male	2.52273	0.378404	0.471421	1
1735	TC0200001846.mm.2	NM_025777 // Duoxa2 // dual oxidase maturation factor 2 // 2|2 E5 // 66811 /// ENSMUST0	Duoxa2	NM_025777	0.243909	0.016745	1.73558	1.73558	Low-low male up vs Control male	1.42885	1.88805	4.15289	1
17243	TC1300002064.mm.2	NM_145382 // Fam193b // family with sequence similarity 193, member B // 13|13 B1 // 21	Fam193b	NM_145382	0.0253617	0.0168495	0.621024	-1.61024	Low-low male down vs Control male	2.92387	2.89069	3.10719	1
2450	TC0200003971.mm.2	NM_146770 // Olfr259 // olfactory receptor 259 // 2|2 E1 // 258766 /// ENSMUST000000998	Olfr259	NM_146770	0.00609613	0.016997	0.878691	-1.13806	Low-low male down vs Control male	3.95712	0.289183	0.229677	1
19409	TC1600000760.mm.2	NM_028523 // Dcbld2 // discoidin, CUB and LCCL domain containing 2 // 16|16 C1.2 // 733	Dcbld2	NM_028523	0.2534	0.0170632	0.71261	-1.40329	Low-low male down vs Control male	1.4037	0.705112	1.57873	1
11635	TC0900002018.mm.2	NM_029762 // Hyls1 // hydrolethalus syndrome 1 // 9|9 A4 // 76832 /// ENSMUST0000011511	Hyls1	NM_029762	0.0290989	0.0171153	0.746178	-1.34016	Low-low male down vs Control male	2.82929	1.06243	1.18018	1
19449	TC1600000975.mm.2	ENSMUST00000089097 // 1110057P08Rik // RIKEN cDNA 1110057P08 gene [Source:MGI Symbol;Ac	1110057P08Rik	ENSMUST00000089097	0.251948	0.0171999	1.32883	1.32883	Low-low male up vs Control male	1.40749	0.499175	1.11463	1
16401	TC1200001727.mm.2	NM_029545 // Dtd2 // D-tyrosyl-tRNA deacylase 2 // 12|12 C1 // 328092 /// ENSMUST000000	Dtd2	NM_029545	0.262354	0.0173008	1.17243	1.17243	Low-low male up vs Control male	1.38077	0.153641	0.349714	1
14268	TC1000003155.mm.2	NM_013765 // Rps26 // ribosomal protein S26 // 10|10 D3 // 27370 /// BC036987 // Rps26	Rps26	NM_013765	0.0874731	0.0173143	0.772081	-1.2952	Low-low male down vs Control male	2.09552	0.616661	0.924865	1
9433	TC0700003877.mm.2	NM_147111 // Olfr586 // olfactory receptor 586 // 7|7 E3 // 259115 /// ENSMUST000000848	Olfr586	NM_147111	0.0454816	0.0173321	0.775918	-1.2888	Low-low male down vs Control male	2.52699	0.715654	0.890069	1
6923	TC0600000916.mm.2	NM_007517 // Aup1 // ancient ubiquitous protein 1 // 6 C3|6 35.94 cM // 11993 /// ENSMU	Aup1	NM_007517	0.152549	0.0176161	0.797365	-1.25413	Low-low male down vs Control male	1.7346	0.393584	0.71312	1
13730	TC1000001455.mm.2	ENSMUST00000059966 // 4932442E05Rik // RIKEN cDNA 4932442E05 gene // --- // ---	4932442E05Rik	ENSMUST00000059966	0.24757	0.0176208	0.729665	-1.37049	Low-low male down vs Control male	1.41904	0.623803	1.38158	1
21351	TC1800001541.mm.2	NM_001136090 // Poli // polymerase (DNA directed), iota // 18 44.48 cM|18 E2 // 26447 /	Poli	NM_001136090	0.0102196	0.0179885	0.776119	-1.28846	Low-low male down vs Control male	3.57071	1.02253	0.900011	1
7987	TC0700000361.mm.2	NM_207545 // Vmn1r179 // vomeronasal 1 receptor 179 // 7|7 A3 // 404286 /// ENSMUST0000	Vmn1r179	NM_207545	0.212418	0.0180137	0.704711	-1.41902	Low-low male down vs Control male	1.51945	0.830041	1.71687	1
9260	TC0700003079.mm.2	NM_001005232 // Dbx1 // developing brain homeobox 1 // 7 B5|7 31.44 cM // 13172 /// ENS	Dbx1	NM_001005232	0.279855	0.0183336	1.49011	1.49011	Low-low male up vs Control male	1.33794	0.955295	2.24401	1
8373	TC0700001348.mm.2	NM_199035 // Alg8 // asparagine-linked glycosylation 8 (alpha-1,3-glucosyltransferase)	Alg8	NM_199035	0.15349	0.0183424	0.610917	-1.63688	Low-low male down vs Control male	1.73062	1.88663	3.42618	1
4053	TC0400000003.mm.2	NM_001167534 // Vmn1r2 // vomeronasal 1 receptor 2 // 4 A1|4 // 100312470 /// ENSMUST00	Vmn1r2	NM_001167534	0.0323392	0.0183931	1.15215	1.15215	Low-low male up vs Control male	2.75715	0.248509	0.283274	1
7983	TC0700000356.mm.2	NM_030737 // Vmn1r171 // vomeronasal 1 receptor 171 // 7|7 A3 // 81012 /// ENSMUST00000	Vmn1r171	NM_030737	0.0877121	0.0184043	0.825025	-1.21208	Low-low male down vs Control male	2.09375	0.348135	0.522575	1
17798	TC1400000976.mm.2	NM_033325 // Loxl2 // lysyl oxidase-like 2 // 14|14 D2 // 94352 /// NR_105915 // Mir695	Loxl2	NM_033325	0.213633	0.0187683	0.705066	-1.41831	Low-low male down vs Control male	1.51572	0.837813	1.73721	1
12303	TC0X00000512.mm.2	NM_027510 // 3830403N18Rik // RIKEN cDNA 3830403N18 gene // X|X A5 // 70691 /// ENSMUST	3830403N18Rik	NM_027510	0.0509895	0.0187863	0.718916	-1.39098	Low-low male down vs Control male	2.45073	1.20843	1.54972	1
1171	TC0100003853.mm.2	NM_010778 // Cd46 // CD46 antigen, complement regulatory protein // 1 H6|1 98.41 cM //	Cd46	NM_010778	0.088227	0.0189803	0.619297	-1.61473	Low-low male down vs Control male	2.08993	2.18066	3.2793	1
21460	TC1900000108.mm.2	NM_194348 // Atg2a // autophagy related 2A // 19|19 A // 329015 /// ENSMUST00000045351	Atg2a	NM_194348	0.0738764	0.0191281	0.727084	-1.37536	Low-low male down vs Control male	2.20596	1.02115	1.45484	1
12741	TC0X00002176.mm.2	NM_207631 // Olfr1321 // olfactory receptor 1321 // X|X A5 // 236785 /// ENSMUST0000008	Olfr1321	NM_207631	0.00891794	0.0191562	0.777429	-1.28629	Low-low male down vs Control male	3.67119	1.06099	0.908296	1
511	TC0100001634.mm.2	NM_001162938 // Pydc3 // pyrin domain containing 3 // 1|1 H3 // 100033459 /// ENSMUST00	Pydc3	NM_001162938	0.00760368	0.0193356	0.620748	-1.61096	Low-low male down vs Control male	3.79005	3.94234	3.26915	1
15628	TC1100003658.mm.2	NM_001081435 // Fbxo47 // F-box protein 47 // 11|11 D // 72973 /// ENSMUST00000093939 /	Fbxo47	NM_001081435	0.0878535	0.0194674	0.725782	-1.37783	Low-low male down vs Control male	2.0927	0.985891	1.48063	1
8000	TC0700000382.mm.2	NM_028047 // Smg9 // smg-9 homolog, nonsense mediated mRNA decay factor (C. elegans) //	Smg9	NM_028047	0.0084803	0.0197332	1.24712	1.24712	Low-low male up vs Control male	3.70855	0.833581	0.706428	1
6765	TC0600000440.mm.2	NM_053243 // Prss1 // protease, serine 1 (trypsin 1) // 6 B1|6 19.6 cM // 114228 /// EN	Prss1	NM_053243	0.210105	0.01979	0.651621	-1.53463	Low-low male down vs Control male	1.5266	1.29194	2.65977	1
3830	TC0300002561.mm.2	NM_013821 // Hsd3b6 // hydroxy-delta-5-steroid dehydrogenase, 3 beta- and steroid delta	Hsd3b6	NM_013821	0.0034425	0.0197958	1.41952	1.41952	Low-low male up vs Control male	4.40239	2.49288	1.77966	1
21548	TC1900000261.mm.2	NM_146371 // Olfr1450 // olfactory receptor 1450 // 19|19 C1 // 258368 /// ENSMUST00000	Olfr1450	NM_146371	0.495948	0.0200853	0.719427	-1.38999	Low-low male down vs Control male	0.940889	0.473267	1.58086	1
7464	TC0600002560.mm.2	NM_001083922 // Wbp1 // WW domain binding protein 1 // 6|6 C3 // 22377 /// NM_001083923	Wbp1	NM_001083922	0.0187338	0.0203146	1.37763	1.37763	Low-low male up vs Control male	3.13513	1.49877	1.50246	1
12548	TC0X00001390.mm.2	ENSMUST00000112971 // Atg4a // autophagy related 4A, cysteine peptidase // X|X F1 // 66	Atg4a	ENSMUST00000112971	0.0427727	0.020453	1.23444	1.23444	Low-low male up vs Control male	2.56814	0.531947	0.650991	1
10213	TC0800001113.mm.2	NM_026274 // Rspry1 // ring finger and SPRY domain containing 1 // 8|8 C5 // 67610 ///	Rspry1	NM_026274	0.107183	0.0206726	1.38792	1.38792	Low-low male up vs Control male	1.96334	0.989028	1.58321	1
7817	TC0700000016.mm.2	NM_146176 // Cnot3 // CCR4-NOT transcription complex, subunit 3 // 7|7 A1 // 232791 ///	Cnot3	NM_146176	0.114975	0.0206758	0.694562	-1.43976	Low-low male down vs Control male	1.91781	1.19435	1.95727	1
12812	TC0X00002453.mm.2	NM_008062 // G6pdx // glucose-6-phosphate dehydrogenase X-linked // X 38.0 cM|X A2-A3 /	G6pdx	NM_008062	0.205771	0.0208517	1.27658	1.27658	Low-low male up vs Control male	1.5402	0.431874	0.881263	1
2552	TC0200004133.mm.2	NM_011957 // Creb3l1 // cAMP responsive element binding protein 3-like 1 // 2|2 E1 // 2	Creb3l1	NM_011957	0.125268	0.0208593	1.4339	1.4339	Low-low male up vs Control male	1.86223	1.13765	1.92	1
10091	TC0800000763.mm.2	NM_201607 // Pde4c // phosphodiesterase 4C, cAMP specific // 8 B3-C1|8 34.15 cM // 1103	Pde4c	NM_201607	0.0520008	0.0208936	0.774715	-1.2908	Low-low male down vs Control male	2.43767	0.747495	0.963737	1
12043	TC0900003172.mm.2	NM_153585 // Cnot10 // CCR4-NOT transcription complex, subunit 10 // 9|9 F3 // 78893 //	Cnot10	NM_153585	0.0269288	0.0210476	0.807567	-1.23829	Low-low male down vs Control male	2.88252	0.621367	0.677486	1
11217	TC0900000753.mm.2	NM_173018 // Myo9a // myosin IXa // 9 B|9 32.13 cM // 270163 /// ENSMUST00000126631 //	Myo9a	NM_173018	0.0539364	0.0211206	0.682977	-1.46418	Low-low male down vs Control male	2.41339	1.65787	2.15897	1
7331	TC0600002154.mm.2	NM_001003405 // Try5 // trypsin 5 // 6|6 B1 // 103964 /// ENSMUST00000064324 // Try5 //	Try5	NM_001003405	0.28505	0.0212133	0.42744	-2.33951	Low-low male down vs Control male	1.3257	4.53243	10.7451	1
8158	TC0700000755.mm.2	NM_001177525 // EU599041 // expressed sequence EU599041 // 7|7 28.25 cM // 100170401 //	EU599041	NM_001177525	0.00329128	0.0212362	0.778843	-1.28396	Low-low male down vs Control male	4.43824	1.31275	0.929597	1
16637	TC1300000014.mm.2	NM_001008706 // Calm5 // calmodulin 5 // 13|13 A1 // 494124 /// ENSMUST00000183198 // C	Calm5	NM_001008706	0.179382	0.0213123	1.39381	1.39381	Low-low male up vs Control male	1.62951	0.851723	1.64273	1
19884	TC1700000117.mm.2	NM_026644 // Agpat4 // 1-acylglycerol-3-phosphate O-acyltransferase 4 (lysophosphatidic	Agpat4	NM_026644	0.00506503	0.0215462	0.787372	-1.27005	Low-low male down vs Control male	4.09936	1.11513	0.854934	1
1202	TC0100003890.mm.2	NM_001170853 // Mndal // myeloid nuclear differentiation antigen like // 1 H3|1 // 1000	Mndal	NM_001170853	8.53969e-05	0.0218063	0.730689	-1.36857	Low-low male down vs Control male	7.846	3.69334	1.47943	1
20253	TC1700000949.mm.2	NM_177052 // Kif6 // kinesin family member 6 // 17|17 C // 319991 /// ENSMUST0000002479	Kif6	NM_177052	0.10874	0.0219377	0.741061	-1.34942	Low-low male down vs Control male	1.95397	0.840892	1.35253	1
9981	TC0800000384.mm.2	NM_001098233 // Purg // purine-rich element binding protein G // 8|8 A4 // 75029 /// NM	Purg	NM_001098233	0.083162	0.0220293	0.644509	-1.55157	Low-low male down vs Control male	2.12851	1.97122	2.91061	1
1423	TC0200000856.mm.2	NM_008426 // Kcnj3 // potassium inwardly-rectifying channel, subfamily J, member 3 // 2	Kcnj3	NM_008426	0.157259	0.0220498	0.762155	-1.31207	Low-low male down vs Control male	1.7149	0.607391	1.11315	1
16117	TC1200000657.mm.2	NM_172804 // Syt16 // synaptotagmin XVI // 12|12 C3 // 238266 /// ENSMUST00000110451 //	Syt16	NM_172804	0.0191096	0.0223761	1.38964	1.38964	Low-low male up vs Control male	3.12116	1.63143	1.64277	1
2546	TC0200004114.mm.2	NM_175123 // 1110051M20Rik // RIKEN cDNA 1110051M20 gene // 2|2 E1 // 228356 /// ENSMUS	1110051M20Rik	NM_175123	0.24389	0.0224634	1.3272	1.3272	Low-low male up vs Control male	1.4289	0.553574	1.21758	1
7346	TC0600002178.mm.2	NM_029930 // Tcaf1 // TRPM8 channel-associated factor 1 // 6|6 B2 // 77574 /// ENSMUST0	Tcaf1	NM_029930	0.0129154	0.0226545	0.718155	-1.39246	Low-low male down vs Control male	3.40029	1.80766	1.67081	1
5454	TC0500000219.mm.2	NM_133913 // Chpf2 // chondroitin polymerizing factor 2 // 5|5 A3 // 100910 /// NR_0304	Chpf2	NM_133913	0.232758	0.0226578	0.714748	-1.39909	Low-low male down vs Control male	1.4596	0.79844	1.71923	1
16900	TC1300000832.mm.2	ENSMUST00000060609 // Gm10037 // predicted gene 10037 [Source:MGI Symbol;Acc:MGI:364509	Gm10037	ENSMUST00000060609	0.104162	0.0228665	1.31433	1.31433	Low-low male up vs Control male	1.9819	0.72068	1.14284	1
16120	TC1200000664.mm.2	NM_023275 // Rhoj // ras homolog gene family, member J // 12|12 C3 // 80837 /// ENSMUST	Rhoj	NM_023275	0.0232335	0.0230868	1.33223	1.33223	Low-low male up vs Control male	2.98459	1.19967	1.26328	1
1177	TC0100003864.mm.2	NM_027357 // Psmd1 // proteasome (prosome, macropain) 26S subunit, non-ATPase, 1 // 1|1	Psmd1	NM_027357	0.00815565	0.0230953	1.37153	1.37153	Low-low male up vs Control male	3.73763	1.82257	1.53254	1
4206	TC0400000602.mm.2	NM_172867 // Zfp462 // zinc finger protein 462 // 4|4 B3 // 242466 /// ENSMUST000000301	Zfp462	NM_172867	0.00940433	0.0231241	0.741839	-1.348	Low-low male down vs Control male	3.63191	1.58309	1.36992	1
15987	TC1200000110.mm.2	NM_027706 // Nbas // neuroblastoma amplified sequence // 12|12 A3 // 71169 /// ENSMUST0	Nbas	NM_027706	0.267389	0.0231424	0.779255	-1.28328	Low-low male down vs Control male	1.36818	0.41615	0.955939	1
9772	TC0700004575.mm.2	NM_009377 // Th // tyrosine hydroxylase // 7 F5|7 88.06 cM // 21823 /// ENSMUST00000000	Th	NM_009377	0.146801	0.0231468	1.49968	1.49968	Low-low male up vs Control male	1.75948	1.41292	2.52381	1
1376	TC0200000641.mm.2	NM_001001602 // Dab2ip // disabled 2 interacting protein // 2|2 B // 69601 /// NM_00111	Dab2ip	NM_001001602	0.00201105	0.023211	0.816517	-1.22471	Low-low male down vs Control male	4.83983	0.973445	0.632129	1
13521	TC1000000736.mm.2	NM_009115 // S100b // S100 protein, beta polypeptide, neural // 10 C1|10 38.76 cM // 20	S100b	NM_009115	0.00198342	0.0232286	1.24808	1.24808	Low-low male up vs Control male	4.85134	1.16653	0.755715	1
10596	TC0800002409.mm.2	NM_032397 // Kcnn1 // potassium intermediate/small conductance calcium-activated channe	Kcnn1	NM_032397	0.187675	0.0235139	1.24991	1.24991	Low-low male up vs Control male	1.60014	0.391668	0.769281	1
17211	TC1300001969.mm.2	ENSMUST00000167414 // Gm17611 // predicted gene, 17611 [Source:MGI Symbol;Acc:MGI:49372	Gm17611	ENSMUST00000167414	0.184441	0.0235243	0.809409	-1.23547	Low-low male down vs Control male	1.61144	0.354475	0.691347	1
21960	TC1900001316.mm.2	NM_001166414 // Rfx3 // regulatory factor X, 3 (influences HLA class II expression) //	Rfx3	NM_001166414	0.0186628	0.0235797	0.801632	-1.24746	Low-low male down vs Control male	3.13781	0.75538	0.756595	1
722	TC0100002394.mm.2	NM_175200 // Als2cr11 // amyotrophic lateral sclerosis 2 (juvenile) chromosome region,	Als2cr11	NM_175200	0.256294	0.0236923	0.768332	-1.30152	Low-low male down vs Control male	1.39621	0.478351	1.07677	1
4407	TC0400001356.mm.2	NM_019563 // Cited4 // Cbp/p300-interacting transactivator, with Glu/Asp-rich carboxy-t	Cited4	NM_019563	0.125789	0.0236952	1.51963	1.51963	Low-low male up vs Control male	1.85954	1.6065	2.71518	1
21984	TC1900001423.mm.2	NM_053217 // Ifit1bl2 // interferon induced protein with tetratricopeptide repeats 1B l	Ifit1bl2	NM_053217	0.0635967	0.0237092	1.37214	1.37214	Low-low male up vs Control male	2.30444	1.13815	1.55225	1
21366	TC1800001637.mm.2	NM_001171010 // Slc14a1 // solute carrier family 14 (urea transporter), member 1 // 18|	Slc14a1	NM_001171010	0.335071	0.0237353	1.63846	1.63846	Low-low male up vs Control male	1.21707	1.46475	3.78245	1
16311	TC1200001301.mm.2	ENSMUST00000090195 // Gm11027 // predicted gene 11027 [Source:MGI Symbol;Acc:MGI:377925	Gm11027	ENSMUST00000090195	0.0811189	0.0237763	0.714994	-1.39861	Low-low male down vs Control male	2.14475	1.19241	1.74731	1
17241	TC1300002062.mm.2	NM_013739 // Dok3 // docking protein 3 // 13|13 B1 // 27261 /// ENSMUST00000047877 // D	Dok3	NM_013739	0.00972218	0.0239709	0.812058	-1.23144	Low-low male down vs Control male	3.60739	0.774729	0.674965	1
11227	TC0900000809.mm.2	NM_145835 // Lctl // lactase-like // 9|9 C // 235435 /// ENSMUST00000034969 // Lctl //	Lctl	NM_145835	0.212357	0.0240505	0.65258	-1.53238	Low-low male down vs Control male	1.51964	1.37356	2.84074	1
16131	TC1200000710.mm.2	NM_027597 // Fam71d // family with sequence similarity 71, member D // 12|12 D2 // 7089	Fam71d	NM_027597	0.101593	0.0241265	0.763925	-1.30903	Low-low male down vs Control male	1.99813	0.719759	1.13211	1
19731	TC1600001793.mm.2	NM_146779 // Olfr196 // olfactory receptor 196 // 16|16 C2 // 258775 /// ENSMUST0000007	Olfr196	NM_146779	0.0286418	0.0241685	0.812247	-1.23115	Low-low male down vs Control male	2.84014	0.610504	0.675575	1
19530	TC1600001247.mm.2	NM_001161775 // Myh11 // myosin, heavy polypeptide 11, smooth muscle // 16 A1|16 9.71 c	Myh11	NM_001161775	0.0644983	0.0242166	1.48977	1.48977	Low-low male up vs Control male	2.29516	1.81423	2.4843	1
9634	TC0700004280.mm.2	NM_001081459 // Sh2b1 // SH2B adaptor protein 1 // 7 F3|7 69.06 cM // 20399 /// NM_0012	Sh2b1	NM_001081459	0.00977353	0.0242557	0.850355	-1.17598	Low-low male down vs Control male	3.60351	0.471327	0.411075	1
4928	TC0400003071.mm.2	NM_026368 // Caap1 // caspase activity and apoptosis inhibitor 1 // 4|4 C5 // 67770 ///	Caap1	NM_026368	0.437846	0.0244104	0.806606	-1.23976	Low-low male down vs Control male	1.03136	0.237709	0.72437	1
3900	TC0300002765.mm.2	NM_001163348 // Ntng1 // netrin G1 // 3|3 F3 // 80883 /// NM_001163349 // Ntng1 // netr	Ntng1	NM_001163348	0.0260201	0.0245891	0.66332	-1.50757	Low-low male down vs Control male	2.90618	2.45045	2.65001	1
15280	TC1100002759.mm.2	NM_010556 // Il3 // interleukin 3 // 11 32.13 cM|11 B1 // 16187 /// ENSMUST00000019058	Il3	NM_010556	0.090521	0.0248442	0.813159	-1.22977	Low-low male down vs Control male	2.0732	0.445547	0.675424	1
19073	TC1500002172.mm.2	NM_146281 // Olfr284 // olfactory receptor 284 // 15|15 F3 // 258278 /// ENSMUST0000006	Olfr284	NM_146281	0.119107	0.0248811	1.30431	1.30431	Low-low male up vs Control male	1.89492	0.672292	1.11505	1
6242	TC0500002678.mm.2	NM_001030297 // Tmprss11c // transmembrane protease, serine 11c // 5|5 E1 // 435845 ///	Tmprss11c	NM_001030297	0.0244383	0.0249262	0.861843	-1.1603	Low-low male down vs Control male	2.94952	0.327983	0.349482	1
2598	TC0200004316.mm.2	ENSMUST00000132464 // Gm15130 // predicted gene 15130 [Source:MGI Symbol;Acc:MGI:370523	Gm15130	ENSMUST00000132464	0.159107	0.025056	0.797061	-1.25461	Low-low male down vs Control male	1.70732	0.44274	0.814999	1
3310	TC0300000899.mm.2	NR_033637 // Gm4349 // SET domain, bifurcated 1 pseudogene // 3 F2.1|3 // 100043305 ///	Gm4349	NR_033637	0.21409	0.0253462	1.24701	1.24701	Low-low male up vs Control male	1.51433	0.373591	0.775357	1
3650	TC0300002114.mm.2	NM_001164763 // Rarres1 // retinoic acid receptor responder (tazarotene induced) 1 // 3	Rarres1	NM_001164763	0.00200785	0.0254569	1.72324	1.72324	Low-low male up vs Control male	4.84115	7.27108	4.72036	1
14874	TC1100001526.mm.2	NM_031183 // Sp6 // trans-acting transcription factor 6 // 11|11 D // 83395 /// ENSMUST	Sp6	NM_031183	0.26715	0.0259995	1.40383	1.40383	Low-low male up vs Control male	1.36877	0.805289	1.84903	1
12378	TC0X00000720.mm.2	NM_146398 // Olfr1325 // olfactory receptor 1325 // X|X A7.3 // 258393 /// ENSMUST00000	Olfr1325	NM_146398	0.129709	0.0261053	0.793669	-1.25997	Low-low male down vs Control male	1.83966	0.503119	0.859523	1
21808	TC1900000971.mm.2	NM_001024560 // Snx32 // sorting nexin 32 // 19|19 A // 225861 /// ENSMUST00000070172 /	Snx32	NM_001024560	0.0289199	0.0261613	0.772084	-1.2952	Low-low male down vs Control male	2.83352	0.971696	1.07778	1
18432	TC1500000104.mm.2	NM_025673 // Golph3 // golgi phosphoprotein 3 // 15|15 A1 // 66629 /// ENSMUST000000596	Golph3	NM_025673	0.000203058	0.0261996	1.17869	1.17869	Low-low male up vs Control male	6.93964	0.961918	0.435638	1
4752	TC0400002474.mm.2	NM_027147 // Enho // energy homeostasis associated // 4|4 A5 // 69638 /// ENSMUST000001	Enho	NM_027147	0.00389846	0.026372	0.689095	-1.45118	Low-low male down vs Control male	4.30379	3.06846	2.24075	1
13296	TC0Y00000548.mm.2	uc029ygu.1 // Sly // Sycp3 like Y-linked // Y|Y C2 // 382301	Sly	uc029ygu.1	0.00403625	0.0263739	0.778301	-1.28485	Low-low male down vs Control male	4.27643	1.38136	1.01519	1
9853	TC0800000022.mm.2	NM_025701 // Trappc5 // trafficking protein particle complex 5 // 8 1.92 cM|8 A1 // 666	Trappc5	NM_025701	0.0084053	0.0265694	0.819215	-1.22068	Low-low male down vs Control male	3.71516	0.7618	0.644447	1
12675	TC0X00001964.mm.2	NM_001100444 // Gm5934 // predicted gene 5934 // X|X A2 // 546272 /// ENSMUST0000012073	Gm5934	NM_001100444	0.113145	0.026572	0.800685	-1.24893	Low-low male down vs Control male	1.92821	0.491333	0.800841	1
21379	TC1800001682.mm.2	NM_177832 // Zfp236 // zinc finger protein 236 // 18 E3|18 56.26 cM // 329002 /// ENSMU	Zfp236	NM_177832	0.124165	0.0266132	0.755402	-1.3238	Low-low male down vs Control male	1.86796	0.758412	1.27603	1
10744	TC0800002835.mm.2	NM_145824 // Ranbp10 // RAN binding protein 10 // 8|8 D3 // 74334 /// ENSMUST0000004140	Ranbp10	NM_145824	6.85191e-05	0.0266136	0.834441	-1.19841	Low-low male down vs Control male	8.08751	1.3671	0.531265	1
7328	TC0600002148.mm.2	ENSMUST00000073642 // Gm4744 // predicted gene 4744 [Source:MGI Symbol;Acc:MGI:3643181]	Gm4744	ENSMUST00000073642	0.0851916	0.0266534	0.777866	-1.28557	Low-low male down vs Control male	2.11276	0.688348	1.02396	1
18229	TC1400002260.mm.2	NM_028039 // Esco2 // establishment of cohesion 1 homolog 2 (S. cerevisiae) // 14|14 D1	Esco2	NM_028039	0.0484734	0.0267436	0.709219	-1.41	Low-low male down vs Control male	2.48444	1.51636	1.91822	1
19916	TC1700000227.mm.2	NM_001104549 // Vmn2r97 // vomeronasal 2, receptor 97 // 17|17 A3.2 // 627367 /// ENSMU	Vmn2r97	NM_001104549	0.18856	0.0270279	0.795299	-1.25739	Low-low male down vs Control male	1.59708	0.434952	0.855931	1
6279	TC0500002756.mm.2	NM_021274 // Cxcl10 // chemokine (C-X-C motif) ligand 10 // 5 E2|5 46.57 cM // 15945 //	Cxcl10	NM_021274	0.102054	0.0271851	0.699756	-1.42907	Low-low male down vs Control male	1.99519	1.32334	2.08455	1
16261	TC1200001109.mm.2	NM_001043335 // Eml1 // echinoderm microtubule associated protein like 1 // 12 F1|12 59	Eml1	NM_001043335	0.186155	0.0271899	0.716487	-1.3957	Low-low male down vs Control male	1.60543	0.928615	1.81789	1
10919	TC0900000086.mm.2	NR_028271 // Phxr4 // per-hexamer repeat gene 4 // 9|9 A1 // 18689 /// BC107288 // Phxr	Phxr4	NR_028271	0.0491236	0.0273127	0.698273	-1.4321	Low-low male down vs Control male	2.47555	1.6646	2.11331	1
698	TC0100002331.mm.2	NM_027070 // 1700019A02Rik // RIKEN cDNA 1700019A02 gene // 1|1 C1.1 // 69397 /// ENSMU	1700019A02Rik	NM_027070	0.00969427	0.0273436	0.722589	-1.38391	Low-low male down vs Control male	3.60951	1.98737	1.73044	1
21952	TC1900001273.mm.2	NM_001198985 // Tjp2 // tight junction protein 2 // 19|19 C1 // 21873 /// NM_011597 //	Tjp2	NM_001198985	0.0280487	0.0273833	1.3244	1.3244	Low-low male up vs Control male	2.8545	1.17586	1.29464	1
22197	TSUnmapped00000049.mm.2	NM_001289924 // 2010111I01Rik // RIKEN cDNA 2010111I01 gene // 13|13 B3 // 72061	2010111I01Rik	NM_001289924	0.191212	0.0274366	0.6316	-1.58328	Low-low male down vs Control male	1.588	1.75105	3.46555	1
17496	TC1400000027.mm.2	ENSMUST00000164069 // Gm3047 // predicted gene 3047 [Source:MGI Symbol;Acc:MGI:3781225]	Gm3047	ENSMUST00000164069	0.521045	0.0274775	0.789418	-1.26676	Low-low male down vs Control male	0.904037	0.26414	0.918273	1
9370	TC0700003738.mm.2	NM_028665 // Ankrd42 // ankyrin repeat domain 42 // 7|7 E2 // 73845 /// ENSMUST00000056	Ankrd42	NM_028665	0.125069	0.0275011	0.649666	-1.53925	Low-low male down vs Control male	1.86326	1.8118	3.05605	1
11794	TC0900002374.mm.2	NM_025837 // Mpi // mannose phosphate isomerase // 9 31.05 cM|9 C // 110119 /// ENSMUST	Mpi	NM_025837	0.00817491	0.0275288	1.2776	1.2776	Low-low male up vs Control male	3.73587	1.1725	0.98638	1
4781	TC0400002523.mm.2	NM_001110320 // Cd72 // CD72 antigen // 4 B1|4 23.04 cM // 12517 /// NM_001110321 // Cd	Cd72	NM_001110320	0.00416686	0.0275788	0.763112	-1.31042	Low-low male down vs Control male	4.25141	1.62613	1.20212	1
18391	TC1400002860.mm.2	NM_001244671_2 // Gm10377 // predicted gene 10377 (Gm10377), mRNA. // --- // ---	Gm10377	NM_001244671_2	0.166689	0.0277754	0.764325	-1.30834	Low-low male down vs Control male	1.67714	0.635771	1.19139	1
567	TC0100001786.mm.2	NM_011794 // Bpnt1 // bisphosphate 3-nucleotidase 1 // 1|1 H4 // 23827 /// ENSMUST00000	Bpnt1	NM_011794	0.00354523	0.027805	1.24803	1.24803	Low-low male up vs Control male	4.379	1.12866	0.810051	1
1808	TC0200002056.mm.2	NM_001145830 // Plcb1 // phospholipase C, beta 1 // 2 F3|2 65.66 cM // 18795 /// NM_019	Plcb1	NM_001145830	0.453241	0.0279264	0.798981	-1.25159	Low-low male down vs Control male	1.00659	0.266624	0.832475	1
383	TC0100001268.mm.2	NM_026500 // Ddx59 // DEAD (Asp-Glu-Ala-Asp) box polypeptide 59 // 1|1 F // 67997 /// E	Ddx59	NM_026500	0.0917472	0.0279465	1.15403	1.15403	Low-low male up vs Control male	2.06444	0.222907	0.339349	1
5480	TC0500000298.mm.2	NM_007681 // Cenpa // centromere protein A // 5 B1|5 16.76 cM // 12615 /// ENSMUST00000	Cenpa	NM_007681	0.0269754	0.0280567	0.807716	-1.23806	Low-low male down vs Control male	2.88133	0.692324	0.755163	1
9426	TC0700003869.mm.2	NM_001168503 // Olfr78 // olfactory receptor 78 // 7|7 E3 // 170639 /// NM_130866 // Ol	Olfr78	NM_001168503	0.0698391	0.0280594	1.27664	1.27664	Low-low male up vs Control male	2.24283	0.704928	0.987808	1
16417	TC1200001785.mm.2	NM_145442 // Mbip // MAP3K12 binding inhibitory protein 1 // 12|12 C1 // 217588 /// ENS	Mbip	NM_145442	0.00506672	0.0281519	0.735099	-1.36036	Low-low male down vs Control male	4.09911	2.04837	1.57052	1
6914	TC0600000877.mm.2	NM_009043 // Reg2 // regenerating islet-derived 2 // 6|6 C3 // 19693 /// ENSMUST0000002	Reg2	NM_009043	0.0793277	0.0282088	0.663331	-1.50754	Low-low male down vs Control male	2.15935	1.92125	2.79631	1
12219	TC0X00000279.mm.2	NM_001168334 // Gm2799 // predicted gene 2799 // X A3.1|X // 100040482 /// NM_027955 //	Gm2799	NM_001168334	0.0624705	0.0283574	1.24605	1.24605	Low-low male up vs Control male	2.31622	0.593074	0.804738	1
11224	TC0900000793.mm.2	NM_001033175 // Cln6 // ceroid-lipofuscinosis, neuronal 6 // 9 B|9 33.89 cM // 76524 //	Cln6	NM_001033175	0.111315	0.0283888	0.669209	-1.4943	Low-low male down vs Control male	1.93879	1.65586	2.68421	1
17612	TC1400000388.mm.2	NM_175008 // 4930474N05Rik // RIKEN cDNA 4930474N05 gene // 14|14 B // 218921 /// ENSMU	4930474N05Rik	NM_175008	0.0394643	0.0284007	0.718646	-1.39151	Low-low male down vs Control male	2.62227	1.51555	1.81643	1
16602	TC1200002439.mm.2	NM_028023 // Cdca4 // cell division cycle associated 4 // 12|12 F2 // 71963 /// ENSMUST	Cdca4	NM_028023	0.0376103	0.0284139	0.723019	-1.38309	Low-low male down vs Control male	2.65473	1.47877	1.75067	1
1744	TC0200001874.mm.2	NM_175034 // Slc24a5 // solute carrier family 24, member 5 // 2|2 F1 // 317750 /// ENSM	Slc24a5	NM_175034	0.278179	0.0284761	1.39837	1.39837	Low-low male up vs Control male	1.34194	0.799716	1.87296	1
7414	TC0600002391.mm.2	NR_015565 // A530053G22Rik // RIKEN cDNA A530053G22 gene // 6|6 B3 // 208079 /// uc009c	A530053G22Rik	NR_015565	0.433919	0.0285652	0.805062	-1.24214	Low-low male down vs Control male	1.03778	0.258953	0.784226	1
4759	TC0400002481.mm.2	BC051472 // Ccl19 // chemokine (C-C motif) ligand 19 // 4|4 A5 // 24047 /// uc008sjz.1	Ccl19	BC051472	0.0454708	0.0285936	1.38627	1.38627	Low-low male up vs Control male	2.52715	1.4313	1.78002	1
9695	TC0700004413.mm.2	NM_175268 // Fam53b // family with sequence similarity 53, member B // 7|7 F3 // 77938	Fam53b	NM_175268	0.413507	0.028633	0.743397	-1.34518	Low-low male down vs Control male	1.07189	0.500655	1.46796	1
2420	TC0200003931.mm.2	NM_147018 // Olfr1056 // olfactory receptor 1056 // 2|2 D // 259020 /// ENSMUST00000099	Olfr1056	NM_147018	0.162075	0.0287879	1.35413	1.35413	Low-low male up vs Control male	1.69534	0.829471	1.53769	1
19826	TC1600002128.mm.2	NM_133659 // Erg // avian erythroblastosis virus E-26 (v-ets) oncogene related // 16 C4	Erg	NM_133659	0.0403455	0.0290502	0.629464	-1.58865	Low-low male down vs Control male	2.6074	2.98502	3.59803	1
13154	TC0Y00000148.mm.2	ENSMUST00000180133 // Gm21117 // predicted gene, 21117 [Source:MGI Symbol;Acc:MGI:54344	Gm21117	ENSMUST00000180133	0.000146136	0.0291069	0.721665	-1.38568	Low-low male down vs Control male	7.27586	4.13969	1.78817	1
17836	TC1400001112.mm.2	NM_001030294 // Olfm4 // olfactomedin 4 // 14|14 D3 // 380924 /// ENSMUST00000088735 //	Olfm4	NM_001030294	0.26951	0.0292576	2.06404	2.06404	Low-low male up vs Control male	1.36295	3.83524	8.84378	1
1330	TC0200000515.mm.2	NM_001113213 // Odf2 // outer dense fiber of sperm tails 2 // 2 B|2 20.79 cM // 18286 /	Odf2	NM_001113213	0.0536977	0.0292672	0.688525	-1.45238	Low-low male down vs Control male	2.41634	1.80361	2.3459	1
7226	TC0600001777.mm.2	ENSMUST00000144085 // Gm21814 // predicted gene, 21814 [Source:MGI Symbol;Acc:MGI:54339	Gm21814	ENSMUST00000144085	0.0147221	0.0293077	0.817635	-1.22304	Low-low male down vs Control male	3.30619	0.718657	0.683154	1
11455	TC0900001481.mm.2	NM_008522 // Ltf // lactotransferrin // 9 60.79 cM|9 F // 17002 /// ENSMUST00000035077	Ltf	NM_008522	0.00758722	0.02935	1.35685	1.35685	Low-low male up vs Control male	3.79167	1.89447	1.57029	1
1810	TC0200002072.mm.2	NM_029530 // Lamp5 // lysosomal-associated membrane protein family, member 5 // 2|2 F3	Lamp5	NM_029530	0.132337	0.0294616	0.744122	-1.34387	Low-low male down vs Control male	1.82667	0.857387	1.47517	1
451	TC0100001501.mm.2	NM_029115 // Ccdc181 // coiled-coil domain containing 181 // 1|1 H1 // 74895 /// ENSMUS	Ccdc181	NM_029115	0.167235	0.0295541	0.723533	-1.38211	Low-low male down vs Control male	1.67502	0.943771	1.77081	1
8888	TC0700002429.mm.2	NM_008718 // Npas1 // neuronal PAS domain protein 1 // 7 A2|7 9.14 cM // 18142 /// ENSM	Npas1	NM_008718	0.182611	0.0295984	1.53788	1.53788	Low-low male up vs Control male	1.61792	1.61353	3.13433	1
151	TC0100000528.mm.2	NR_027824 // Gm13749 // predicted gene 13749 // 1 C2|1 // 433315 /// BC147571 // Gm1374	Gm13749	NR_027824	0.0264955	0.0296685	0.767176	-1.30348	Low-low male down vs Control male	2.89369	1.09536	1.18967	1
13968	TC1000002252.mm.2	NM_027251 // 2010107G23Rik // RIKEN cDNA 2010107G23 gene // 10|10 B4 // 69894 /// ENSMU	2010107G23Rik	NM_027251	0.0595054	0.0296885	1.39261	1.39261	Low-low male up vs Control male	2.34832	1.38833	1.85806	1
15158	TC1100002269.mm.2	NM_001193271 // Meis1 // Meis homeobox 1 // 11 A3.1|11 11.11 cM // 17268 /// NM_010789	Meis1	NM_001193271	0.0124663	0.029722	0.708726	-1.41098	Low-low male down vs Control male	3.42587	2.18985	2.00894	1
2488	TC0200004030.mm.2	NM_146461 // Olfr1209 // olfactory receptor 1209 // 2|2 E1 // 258453 /// ENSMUST0000009	Olfr1209	NM_146461	0.123565	0.0297447	0.87085	-1.1483	Low-low male down vs Control male	1.8711	0.193014	0.324202	1
11450	TC0900001472.mm.2	NM_153172 // Prss45 // protease, serine 45 // 9|9 F3 // 260408 /// ENSMUST00000011391 /	Prss45	NM_153172	0.102288	0.0299103	0.79951	-1.25077	Low-low male down vs Control male	1.9937	0.539666	0.850727	1
21956	TC1900001286.mm.2	NM_175013 // Pgm5 // phosphoglucomutase 5 // 19|19 B // 226041 /// ENSMUST00000047666 /	Pgm5	NM_175013	0.401333	0.0303573	1.26532	1.26532	Low-low male up vs Control male	1.09286	0.329185	0.946673	1
5015	TC0400003357.mm.2	NM_009478 // Urod // uroporphyrinogen decarboxylase // 4 D1|4 53.41 cM // 22275 /// ENS	Urod	NM_009478	0.189597	0.0307205	1.11432	1.11432	Low-low male up vs Control male	1.59352	0.10205	0.201271	1
5194	TC0400003795.mm.2	NM_198248 // Zbtb40 // zinc finger and BTB domain containing 40 // 4|4 D3 // 230848 ///	Zbtb40	NM_198248	0.239809	0.0307495	1.39839	1.39839	Low-low male up vs Control male	1.44	0.8853	1.93221	1
11713	TC0900002165.mm.2	NM_201372 // Ccdc84 // coiled-coil domain containing 84 // 9|9 A5.2 // 382073 /// ENSMU	Ccdc84	NM_201372	0.0529211	0.0307535	0.746366	-1.33982	Low-low male down vs Control male	2.42601	1.13525	1.4707	1
686	TC0100002274.mm.2	NM_207281 // Mettl21e // methyltransferase like 21E // 1|1 C1.1 // 403183 /// ENSMUST00	Mettl21e	NM_207281	0.0288952	0.030777	0.828431	-1.2071	Low-low male down vs Control male	2.8341	0.549194	0.609025	1
17094	TC1300001586.mm.2	NM_145845 // Vmn1r192 // vomeronasal 1 receptor 192 // 13|13 A3.1 // 252907 /// ENSMUST	Vmn1r192	NM_145845	0.21336	0.0308457	1.36057	1.36057	Low-low male up vs Control male	1.51656	0.787151	1.63126	1
8556	TC0700001702.mm.2	NM_027815 // 9030624J02Rik // RIKEN cDNA 9030624J02 gene // 7|7 F3 // 71517 /// ENSMUST	9030624J02Rik	NM_027815	0.0313109	0.0308741	1.16662	1.16662	Low-low male up vs Control male	2.77918	0.361509	0.408814	1
5297	TC0400004071.mm.2	NM_001081557 // Camta1 // calmodulin binding transcription activator 1 // 4|4 E2 // 100	Camta1	NM_001081557	0.0938454	0.0309148	0.842757	-1.18658	Low-low male down vs Control male	2.04971	0.328729	0.504045	1
1428	TC0200000886.mm.2	ENSMUST00000112589 // Gm11099 // predicted gene 11099 [Source:MGI Symbol;Acc:MGI:377933	Gm11099	ENSMUST00000112589	0.0420475	0.030919	0.73413	-1.36216	Low-low male down vs Control male	2.57961	1.35037	1.64522	1
1868	TC0200002272.mm.2	NM_001164819 // Slc52a3 // solute carrier protein family 52, member 3 // 2|2 H1 // 6969	Slc52a3	NM_001164819	0.236007	0.0310005	1.45625	1.45625	Low-low male up vs Control male	1.4505	1.12417	2.43579	1
18745	TC1500001135.mm.2	NM_001166063 // Ccdc152 // coiled-coil domain containing 152 // 15|15 A1 // 100039139 /	Ccdc152	NM_001166063	0.00965746	0.0310197	0.646087	-1.54778	Low-low male down vs Control male	3.61231	3.78234	3.29079	1
6414	TC0500003117.mm.2	NM_026886 // Srrm4 // serine/arginine repetitive matrix 4 // 5|5 F // 68955 /// ENSMUST	Srrm4	NM_026886	0.139023	0.0311724	0.687915	-1.45367	Low-low male down vs Control male	1.79474	1.38101	2.41835	1
12236	TC0X00000321.mm.2	NR_044989 // Gm6268 // predicted gene 6268 // X|X A3.3 // 621901 /// uc029xjh.1 // Gm62	Gm6268	NR_044989	0.0895208	0.0313087	0.703644	-1.42117	Low-low male down vs Control male	2.08044	1.41575	2.13873	1
11592	TC0900001879.mm.2	NM_001205157 // Yipf2 // Yip1 domain family, member 2 // 9|9 A3 // 74766 /// NM_0012051	Yipf2	NM_001205157	0.0365574	0.0316627	0.795004	-1.25786	Low-low male down vs Control male	2.67393	0.778758	0.91533	1
2592	TC0200004284.mm.2	NM_008045 // Fshb // follicle stimulating hormone beta // 2 E3|2 56.02 cM // 14308 ///	Fshb	NM_008045	0.0341178	0.0317947	1.38458	1.38458	Low-low male up vs Control male	2.72074	1.59694	1.84471	1
2169	TC0200003161.mm.2	NM_001005424 // Gm996 // predicted gene 996 // 2|2 A3 // 381353 /// ENSMUST00000114217	Gm996	NM_001005424	0.274514	0.031832	1.46242	1.46242	Low-low male up vs Control male	1.35075	1.0823	2.51824	1
18054	TC1400001862.mm.2	NM_001098269 // Gm10375 // predicted gene 10375 // 14|14 C1 // 100042342 /// ENSMUST000	Gm10375	NM_001098269	0.0254853	0.031967	0.806447	-1.24001	Low-low male down vs Control male	2.92051	0.750863	0.808027	1
8967	TC0700002548.mm.2	ENSMUST00000105195 // Gm5725 // predicted gene 5725 // 7|7 A3 // 435940 /// OTTMUST0000	Gm5725	ENSMUST00000105195	0.0438704	0.0322282	0.723037	-1.38306	Low-low male down vs Control male	2.55114	1.49565	1.84255	1
8990	TC0700002577.mm.2	NM_001166711 // Gm5725 // predicted gene 5725 // 7|7 A3 // 435940 /// NM_001166756 // G	Gm5725	NM_001166711	0.0438704	0.0322282	0.723037	-1.38306	Low-low male down vs Control male	2.55114	1.49565	1.84255	1
11015	TC0900000333.mm.2	NM_028040 // Rpusd4 // RNA pseudouridylate synthase domain containing 4 // 9|9 A5.3 //	Rpusd4	NM_028040	0.0821849	0.03225	0.712015	-1.40446	Low-low male down vs Control male	2.13622	1.37423	2.0218	1
1892	TC0200002312.mm.2	NM_080463 // Pofut1 // protein O-fucosyltransferase 1 // 2|2 H2 // 140484 /// ENSMUST00	Pofut1	NM_080463	0.0320767	0.0324453	0.778195	-1.28502	Low-low male down vs Control male	2.76271	0.971264	1.10491	1
1268	TC0200000392.mm.2	NM_026044 // Dph7 // diphthamine biosynethesis 7 // 2|2 A3 // 67228 /// ENSMUST00000028	Dph7	NM_026044	0.0861406	0.0324501	1.30206	1.30206	Low-low male up vs Control male	2.10554	0.820088	1.22412	1
13695	TC1000001239.mm.2	NM_146240 // Rassf9 // Ras association (RalGDS/AF-6) domain family (N-terminal) member	Rassf9	NM_146240	0.0246056	0.0324769	0.725864	-1.37767	Low-low male down vs Control male	2.9448	1.69052	1.80422	1
6052	TC0500001995.mm.2	NM_010305 // Gnai1 // guanine nucleotide binding protein (G protein), alpha inhibiting	Gnai1	NM_010305	0.000926081	0.0327963	1.47615	1.47615	Low-low male up vs Control male	5.50537	4.68847	2.67651	1
6985	TC0600001068.mm.2	NM_053224 // Vmn1r54 // vomeronasal 1 receptor 54 // 6|6 D1 // 113851 /// ENSMUST000000	Vmn1r54	NM_053224	0.115529	0.0328474	0.793972	-1.25949	Low-low male down vs Control male	1.91469	0.572624	0.93993	1
6764	TC0600000439.mm.2	NM_001003664 // Gm5409 // predicted pseudogene 5409 // 6 B1|6 // 386551 /// uc009box.2	Gm5409	NM_001003664	0.290125	0.0329792	0.574553	-1.74048	Low-low male down vs Control male	1.31394	2.27105	5.43221	1
1861	TC0200002237.mm.2	NM_001097977 // Gm14151 // predicted gene 14151 // 2|2 G3 // 433486 /// ENSMUST00000109	Gm14151	NM_001097977	0.323091	0.0330014	0.748832	-1.33541	Low-low male down vs Control male	1.24171	0.584843	1.48028	1
14457	TC1100000505.mm.2	NM_146468 // Olfr1391 // olfactory receptor 1391 // 11|11 B1 // 258460 /// BC127961 //	Olfr1391	NM_146468	0.33916	0.0331741	1.29561	1.29561	Low-low male up vs Control male	1.20883	0.45745	1.18933	1
12097	TC0900003327.mm.2	NM_025890 // Khdc3 // KH domain containing 3, subcortical maternal complex member // 9|	Khdc3	NM_025890	0.0629652	0.0335226	1.27757	1.27757	Low-low male up vs Control male	2.31101	0.785829	1.06869	1
19163	TC1500002335.mm.2	NM_177391 // Fam109b // family with sequence similarity 109, member B // 15|15 E1 // 33	Fam109b	NM_177391	0.0324705	0.033828	1.55637	1.55637	Low-low male up vs Control male	2.75439	3.06603	3.49844	1
2528	TC0200004075.mm.2	NM_146341 // Olfr1259 // olfactory receptor 1259 // 2|2 E1 // 258338 /// ENSMUST0000009	Olfr1259	NM_146341	0.018417	0.0338988	1.32296	1.32296	Low-low male up vs Control male	3.14715	1.4035	1.40158	1
16111	TC1200000629.mm.2	NM_011384 // Six6 // sine oculis-related homeobox 6 // 12|12 C3 // 20476 /// ENSMUST000	Six6	NM_011384	0.238997	0.0339505	0.779877	-1.28225	Low-low male down vs Control male	1.44223	0.507886	1.10677	1
3971	TC0300003041.mm.2	NM_001277216 // Bmpr1b // bone morphogenetic protein receptor, type 1B // 3|3 H1 // 121	Bmpr1b	NM_001277216	0.0406666	0.0340547	0.826014	-1.21063	Low-low male down vs Control male	2.60206	0.542326	0.655039	1
16465	TC1200001947.mm.2	NM_001172104 // Zbtb25 // zinc finger and BTB domain containing 25 // 12 D2|12 33.73 cM	Zbtb25	NM_001172104	0.0595827	0.0343087	0.729268	-1.37124	Low-low male down vs Control male	2.34746	1.33897	1.79265	1
8786	TC0700002191.mm.2	NM_177690 // Nlrp2 // NLR family, pyrin domain containing 2 // 7|7 A1 // 232827 /// ENS	Nlrp2	NM_177690	0.265985	0.034323	0.777442	-1.28627	Low-low male down vs Control male	1.37167	0.497549	1.14002	1
15814	TC1100004040.mm.2	NM_172800 // Sdk2 // sidekick homolog 2 (chicken) // 11|11 E2 // 237979 /// ENSMUST0000	Sdk2	NM_172800	0.00155834	0.0344258	1.27938	1.27938	Low-low male up vs Control male	5.05407	1.75807	1.09325	1
21655	TC1900000566.mm.2	NM_010003 // Cyp2c39 // cytochrome P450, family 2, subfamily c, polypeptide 39 // 19|19	Cyp2c39	NM_010003	1.84113e-13	0.0344316	1.32681	1.32681	Low-low male up vs Control male	68.4208	31.3564	1.44033	1
4642	TC0400002063.mm.2	NM_172990 // Pank4 // pantothenate kinase 4 // 4|4 E2 // 269614 /// ENSMUST00000030931	Pank4	NM_172990	0.228065	0.0345385	0.777022	-1.28697	Low-low male down vs Control male	1.47295	0.538011	1.14796	1
17578	TC1400000322.mm.2	NM_027289 // Nt5dc2 // 5-nucleotidase domain containing 2 // 14|14 B // 70021 /// ENSMU	Nt5dc2	NM_027289	0.385779	0.0345697	0.683649	-1.46274	Low-low male down vs Control male	1.1204	0.93031	2.60962	1
5662	TC0500000856.mm.2	NM_007950 // Ereg // epiregulin // 5|5 E1 // 13874 /// ENSMUST00000031324 // Ereg // ep	Ereg	NM_007950	0.0349905	0.0345869	1.28101	1.28101	Low-low male up vs Control male	2.7036	0.952097	1.10679	1
11054	TC0900000398.mm.2	NM_146869 // Olfr147 // olfactory receptor 147 // 9|9 A5.1 // 258869 /// ENSMUST0000005	Olfr147	NM_146869	0.329433	0.0346847	0.769741	-1.29914	Low-low male down vs Control male	1.22857	0.483727	1.23745	1
3467	TC0300001377.mm.2	ENSMUST00000062127 // Gm9799 // predicted gene 9799 // --- // --- /// XR_140595.1 // G	Gm9799	ENSMUST00000062127	0.152042	0.034707	0.792793	-1.26136	Low-low male down vs Control male	1.73676	0.538451	0.974387	1
13105	TC0Y00000023.mm.2	ENSMUST00000177878 // Gm21788 // predicted gene, 21788 [Source:MGI Symbol;Acc:MGI:54339	Gm21788	ENSMUST00000177878	0.23078	0.034727	0.745914	-1.34064	Low-low male down vs Control male	1.46519	0.724223	1.55347	1
337	TC0100001172.mm.2	NM_007799 // Ctse // cathepsin E // 1 57.14 cM|1 F // 13034 /// ENSMUST00000073350 // C	Ctse	NM_007799	0.0307279	0.0347323	1.43525	1.43525	Low-low male up vs Control male	2.79202	2.09692	2.36042	1
17460	TC1300002747.mm.2	NM_175538 // Nim1k // NIM1 serine/threonine protein kinase // 13|13 // 245269 /// ENSMU	Nim1k	NM_175538	0.00217289	0.0349555	0.703459	-1.42155	Low-low male down vs Control male	4.77568	3.40812	2.24287	1
4848	TC0400002746.mm.2	ENSMUST00000107547 // AI481877 // expressed sequence AI481877 // 4|4 B3 // 100155 /// E	AI481877	ENSMUST00000107547	0.0273877	0.0352029	0.807185	-1.23887	Low-low male down vs Control male	2.87089	0.762064	0.834256	1
384	TC0100001271.mm.2	NM_001287179 // Kif14 // kinesin family member 14 // 1 59.8 cM|1 F // 381293 /// ENSMUS	Kif14	NM_001287179	0.401414	0.0352098	0.70135	-1.42582	Low-low male down vs Control male	1.09272	0.795629	2.28837	1
7315	TC0600002121.mm.2	NM_028123 // Slc37a3 // solute carrier family 37 (glycerol-3-phosphate transporter), me	Slc37a3	NM_028123	0.0367009	0.0353007	0.863397	-1.15822	Low-low male down vs Control male	2.67128	0.333801	0.392729	1
12345	TC0X00000661.mm.2	NR_003243 // Fate1 // fetal and adult testis expressed 1 // X|X A7.3 // 77905 /// OTTMU	Fate1	NR_003243	0.138906	0.035308	1.52301	1.52301	Low-low male up vs Control male	1.79529	1.84049	3.22198	1
52	TC0100000222.mm.2	NM_178601 // Imp4 // IMP4, U3 small nucleolar ribonucleoprotein, homolog (yeast) // 1 B	Imp4	NM_178601	0.0266027	0.0353242	1.22774	1.22774	Low-low male up vs Control male	2.89091	0.705089	0.766539	1
12192	TC0X00000189.mm.2	NM_028568 // Dusp21 // dual specificity phosphatase 21 // X|X A1.2 // 73547 /// ENSMUST	Dusp21	NM_028568	0.21915	0.0353393	1.23657	1.23657	Low-low male up vs Control male	1.49906	0.391671	0.821161	1
5959	TC0500001682.mm.2	NM_175522 // Elfn1 // leucine rich repeat and fibronectin type III, extracellular 1 //	Elfn1	NM_175522	0.241759	0.0355123	1.4116	1.4116	Low-low male up vs Control male	1.43467	0.99001	2.16876	1
4020	TC0300003213.mm.2	NM_001163432 // Clk2 // CDC-like kinase 2 // 3|3 F1 // 12748 /// NM_007712 // Clk2 // C	Clk2	NM_001163432	0.0394384	0.0355558	0.698275	-1.4321	Low-low male down vs Control male	2.62271	1.96542	2.35521	1
7631	TC0600003114.mm.2	NM_001077705 // Ptpn6 // protein tyrosine phosphatase, non-receptor type 6 // 6 F2|6 59	Ptpn6	NM_001077705	0.14064	0.0356541	1.2525	1.2525	Low-low male up vs Control male	1.78726	0.526966	0.92666	1
3846	TC0300002620.mm.2	NM_198658 // Nr1h5 // nuclear receptor subfamily 1, group H, member 5 // 3|3 F2.2 // 38	Nr1h5	NM_198658	0.00149418	0.0358412	0.705659	-1.41712	Low-low male down vs Control male	5.08982	3.60638	2.22686	1
12779	TC0X00002339.mm.2	ENSMUST00000033525 // 4930447F04Rik // RIKEN cDNA 4930447F04 gene [Source:MGI Symbol;Ac	4930447F04Rik	ENSMUST00000033525	0.337129	0.0359454	0.761448	-1.31329	Low-low male down vs Control male	1.21291	0.525855	1.36258	1
22157	TSUnmapped00000009.mm.2	NM_001290280 // Rcor3 // REST corepressor 3 // 1|1 H6 // 214742	Rcor3	NM_001290280	0.139019	0.0361057	0.763951	-1.30898	Low-low male down vs Control male	1.79476	0.760936	1.3325	1
2729	TC0200004646.mm.2	NM_001163529 // Adam33 // a disintegrin and metallopeptidase domain 33 // 2 F1|2 63.26	Adam33	NM_001163529	0.018542	0.036234	1.36513	1.36513	Low-low male up vs Control male	3.14238	1.78302	1.78329	1
3024	TC0200005511.mm.2	NM_029397 // Rbm12 // RNA binding motif protein 12 // 2|2 H2 // 75710 /// NM_170588 //	Rbm12	NM_029397	0.000315928	0.0362393	1.14222	1.14222	Low-low male up vs Control male	6.50258	0.673486	0.325512	1
13201	TC0Y00000236.mm.2	NM_148943 // Usp9y // ubiquitin specific peptidase 9, Y chromosome // Y|Y A1 // 107868	Usp9y	NM_148943	0.179307	0.0363152	0.809829	-1.23483	Low-low male down vs Control male	1.62978	0.425127	0.81981	1
3765	TC0300002411.mm.2	NM_001254760 // Lce1k // late cornified envelope 1K // 3 F1|3 // 631101 /// ENSMUST0000	Lce1k	NM_001254760	0.0024821	0.0364157	0.838772	-1.19222	Low-low male down vs Control male	4.66633	0.846669	0.570246	1
3392	TC0300001117.mm.2	NM_146136 // Slc16a4 // solute carrier family 16 (monocarboxylic acid transporters), me	Slc16a4	NM_146136	0.137083	0.0364786	0.715284	-1.39805	Low-low male down vs Control male	1.80385	1.18967	2.07277	1
18964	TC1500001885.mm.2	NM_001205345 // Sun2 // Sad1 and UNC84 domain containing 2 // 15|15 E1 // 223697 /// NM	Sun2	NM_001205345	0.266971	0.036562	0.74035	-1.35071	Low-low male down vs Control male	1.36922	0.727636	1.67019	1
18397	TC1400002866.mm.2	NM_010371 // Gzmc // granzyme C // 14 C3|14 28.19 cM // 14940 /// ENSMUST00000015585 //	Gzmc	NM_010371	0.228167	0.0366072	0.739077	-1.35304	Low-low male down vs Control male	1.47266	0.792012	1.69026	1
10257	TC0800001213.mm.2	NM_172760 // Elmo3 // engulfment and cell motility 3 // 8|8 D3 // 234683 /// ENSMUST000	Elmo3	NM_172760	0.105936	0.0366084	1.17698	1.17698	Low-low male up vs Control male	1.97094	0.30789	0.490961	1
7531	TC0600002730.mm.2	NM_009531 // Xpc // xeroderma pigmentosum, complementation group C // 6|6 D // 22591 //	Xpc	NM_009531	0.0505191	0.0367157	0.871605	-1.14731	Low-low male down vs Control male	2.4569	0.273296	0.349599	1
19412	TC1600000767.mm.2	NM_146485 // Olfr183 // olfactory receptor 183 // 16|16 C2 // 258478 /// ENSMUST0000007	Olfr183	NM_146485	0.225378	0.0367969	1.20222	1.20222	Low-low male up vs Control male	1.48072	0.296135	0.628554	1
8346	TC0700001245.mm.2	NM_001011752 // Olfr293 // olfactory receptor 293 // 7|7 D3 // 257906 /// ENSMUST000000	Olfr293	NM_001011752	0.0166979	0.0368465	0.822446	-1.21588	Low-low male down vs Control male	3.21646	0.725049	0.708458	1
8587	TC0700001765.mm.2	NM_019430 // Cacng3 // calcium channel, voltage-dependent, gamma subunit 3 // 7|7 F3 //	Cacng3	NM_019430	0.0117574	0.0369568	1.2191	1.2191	Low-low male up vs Control male	3.46833	0.804127	0.728667	1
1532	TC0200001256.mm.2	NM_146584 // Olfr1026 // olfactory receptor 1026 // 2|2 E1 // 258577 /// ENSMUST0000005	Olfr1026	NM_146584	0.22844	0.0371329	0.744955	-1.34236	Low-low male down vs Control male	1.47188	0.755286	1.61274	1
21694	TC1900000664.mm.2	NM_001178012 // Sfxn3 // sideroflexin 3 // 19|19 D1 // 94280 /// NM_001178013 // Sfxn3	Sfxn3	NM_001178012	0.129698	0.0372053	1.2907	1.2907	Low-low male up vs Control male	1.83972	0.709763	1.21251	1
16041	TC1200000318.mm.2	NR_003649 // Gm5434 // ubiquitin-conjugating enzyme E2F (putative) pseudogene // 12 A3|	Gm5434	NR_003649	0.137277	0.0372638	1.43025	1.43025	Low-low male up vs Control male	1.80293	1.36871	2.38593	1
5308	TC0400004104.mm.2	NM_001099299 // Ajap1 // adherens junction associated protein 1 // 4|4 E2 // 230959 ///	Ajap1	NM_001099299	0.00704095	0.0372761	1.33601	1.33601	Low-low male up vs Control male	3.84787	1.91461	1.56382	1
12829	TC0X00002513.mm.2	NM_001164275 // Prrg1 // proline rich Gla (G-carboxyglutamic acid) 1 // X|X B // 546336	Prrg1	NM_001164275	0.149986	0.0373511	0.689703	-1.4499	Low-low male down vs Control male	1.74558	1.42961	2.57397	1
14641	TC1100000932.mm.2	NM_001193619 // Cldn7 // claudin 7 // 11|11 B4 // 53624 /// NM_016887 // Cldn7 // claud	Cldn7	NM_001193619	0.0967207	0.0374151	1.38263	1.38263	Low-low male up vs Control male	2.03008	1.26551	1.9592	1
4129	TC0400000393.mm.2	ENSMUST00000098127 // Gm10597 // predicted gene 10597 // --- // ---	Gm10597	ENSMUST00000098127	0.0577625	0.0377032	0.67745	-1.47612	Low-low male down vs Control male	2.36798	2.13973	2.83992	1
4766	TC0400002500.mm.2	ENSMUST00000098118 // Gm10597 // predicted gene 10597 // --- // ---	Gm10597	ENSMUST00000098118	0.0577625	0.0377032	0.67745	-1.47612	Low-low male down vs Control male	2.36798	2.13973	2.83992	1
21315	TC1800001413.mm.2	NM_134134 // Hmgxb3 // HMG box domain containing 3 // 18|18 E1 // 106894 /// NM_178277	Hmgxb3	NM_134134	0.0781605	0.0380153	0.814581	-1.22762	Low-low male down vs Control male	2.16905	0.545536	0.790459	1
19954	TC1700000310.mm.2	NM_001104580 // Vmn2r116 // vomeronasal 2, receptor 116 // 17|17 A3.3 // 619697 /// ENS	Vmn2r116	NM_001104580	0.0938344	0.0380605	0.781762	-1.27916	Low-low male down vs Control male	2.04979	0.743412	1.13984	1
20095	TC1700000623.mm.2	NM_011530 // Tap2 // transporter 2, ATP-binding cassette, sub-family B (MDR/TAP) // 17	Tap2	NM_011530	0.00170091	0.0381499	1.21852	1.21852	Low-low male up vs Control male	4.98003	1.16508	0.735274	1
17614	TC1400000393.mm.2	NM_173418 // Lrit2 // leucine-rich repeat, immunoglobulin-like and transmembrane domain	Lrit2	NM_173418	0.00233013	0.0384007	0.651066	-1.53594	Low-low male down vs Control male	4.71812	5.21902	3.47653	1
4270	TC0400000918.mm.2	NM_175647 // Dmrta1 // doublesex and mab-3 related transcription factor like family A1	Dmrta1	NM_175647	0.30928	0.0384421	1.51044	1.51044	Low-low male up vs Control male	1.27114	1.29914	3.2121	1
14880	TC1100001538.mm.2	NM_021493 // Arhgap23 // Rho GTPase activating protein 23 // 11|11 D // 58996 /// ENSMU	Arhgap23	NM_021493	0.103126	0.0385553	0.794947	-1.25795	Low-low male down vs Control male	1.9884	0.630042	0.995843	1
16168	TC1200000811.mm.2	NM_025525 // Rnf113a2 // ring finger protein 113A2 // 12|12 D1 // 66381 /// ENSMUST0000	Rnf113a2	NM_025525	0.210918	0.0386405	0.792445	-1.26192	Low-low male down vs Control male	1.52408	0.49676	1.02439	1
15577	TC1100003532.mm.2	NM_011505 // Stxbp4 // syntaxin binding protein 4 // 11|11 C // 20913 /// ENSMUST000000	Stxbp4	NM_011505	0.160791	0.0386799	1.51605	1.51605	Low-low male up vs Control male	1.7005	1.7741	3.27888	1
4136	TC0400000405.mm.2	NM_001085530_3 // Gm13298 // predicted gene 13298 (Gm13298), mRNA. // --- // --- /// EN	Gm13298	NM_001085530_3	0.244315	0.0388416	0.732144	-1.36585	Low-low male down vs Control male	1.42776	0.837786	1.84418	1
15180	TC1100002420.mm.2	NM_001163454 // Prorsd1 // prolyl-tRNA synthetase domain containing 1 // 11|11 A4 // 67	Prorsd1	NM_001163454	0.0763385	0.0389175	1.19749	1.19749	Low-low male up vs Control male	2.18448	0.428703	0.616782	1
19794	TC1600002024.mm.2	NM_001191018 // Krtap22-2 // keratin associated protein 22-2 // 16|16 C3.3 // 68740 ///	Krtap22-2	NM_001191018	0.0752403	0.0389234	0.705522	-1.41739	Low-low male down vs Control male	2.19397	1.61293	2.31052	1
4110	TC0400000314.mm.2	NM_009889 // Cga // glycoprotein hormones, alpha subunit // 4 A5|4 16.86 cM // 12640 //	Cga	NM_009889	0.090386	0.0389987	1.55042	1.55042	Low-low male up vs Control male	2.07417	2.4121	3.65489	1
16885	TC1300000785.mm.2	NM_001083890 // Spata31d1c // spermatogenesis associated 31 subfamily D, member 1C // 1	Spata31d1c	NM_001083890	0.235593	0.0390144	1.4023	1.4023	Low-low male up vs Control male	1.45165	1.00375	2.17314	1
19061	TC1500002154.mm.2	NM_028003 // Rpap3 // RNA polymerase II associated protein 3 // 15 53.54 cM|15 F2 // 71	Rpap3	NM_028003	0.121605	0.0394047	1.3786	1.3786	Low-low male up vs Control male	1.88146	1.1782	1.96811	1
5406	TC0500000060.mm.2	NM_172706 // 9330182L06Rik // RIKEN cDNA 9330182L06 gene // 5|5 A1 // 231014 /// ENSMUS	9330182L06Rik	NM_172706	0.00380097	0.0394214	0.812678	-1.2305	Low-low male down vs Control male	4.32379	1.13028	0.821573	1
19029	TC1500002036.mm.2	NM_001163319 // Tubgcp6 // tubulin, gamma complex associated protein 6 // 15|15 E3 // 3	Tubgcp6	NM_001163319	0.120001	0.040181	0.768037	-1.30202	Low-low male down vs Control male	1.89007	0.806668	1.34135	1
4056	TC0400000018.mm.2	NM_001190322 // Chchd7 // coiled-coil-helix-coiled-coil-helix domain containing 7 // 4|	Chchd7	NM_001190322	0.0104824	0.0401859	0.745765	-1.34091	Low-low male down vs Control male	3.55209	1.87304	1.65725	1
21352	TC1800001544.mm.2	NM_007831 // Dcc // deleted in colorectal carcinoma // 18 E2|18 45.24 cM // 13176 /// E	Dcc	NM_007831	0.259939	0.0403975	0.740537	-1.35037	Low-low male down vs Control male	1.38688	0.768591	1.74173	1
19571	TC1600001332.mm.2	NM_146957 // Olfr170 // olfactory receptor 170 // 16|16 B1-B2 // 258959 /// ENSMUST0000	Olfr170	NM_146957	0.238879	0.0406739	0.71299	-1.40254	Low-low male down vs Control male	1.44255	1.01704	2.2158	1
5811	TC0500001312.mm.2	NM_172424 // Med13l // mediator complex subunit 13-like // 5|5 F // 76199 /// ENSMUST00	Med13l	NM_172424	0.00572419	0.0406744	0.869743	-1.14977	Low-low male down vs Control male	4.00522	0.480588	0.377112	1
22086	TC1900001742.mm.2	NM_029648 // Fam204a // family with sequence similarity 204, member A // 19 D3|19 56.52	Fam204a	NM_029648	0.01381	0.040689	0.804803	-1.24254	Low-low male down vs Control male	3.35205	0.974014	0.91323	1
404	TC0100001365.mm.2	NM_177756 // Colgalt2 // collagen beta(1-O)galactosyltransferase 2 // 1|1 G3 // 269132	Colgalt2	NM_177756	0.210618	0.040804	1.39023	1.39023	Low-low male up vs Control male	1.52501	1.02131	2.1048	1
17200	TC1300001940.mm.2	NM_001164575 // Zfp169 // zinc finger protein 169 // 13|13 A5 // 67911 /// NM_001164576	Zfp169	NM_001164575	0.111928	0.0408115	0.725444	-1.37847	Low-low male down vs Control male	1.93523	1.23013	1.99777	1
17704	TC1400000753.mm.2	NM_175204 // Psmb11 // proteasome (prosome, macropain) subunit, beta type, 11 // 14|14	Psmb11	NM_175204	0.0509039	0.0408232	1.27983	1.27983	Low-low male up vs Control male	2.45185	0.921046	1.18063	1
9182	TC0700002966.mm.2	NM_146189 // Mybpc2 // myosin binding protein C, fast-type // 7|7 B4 // 233199 /// ENSM	Mybpc2	NM_146189	0.136715	0.0410874	1.36002	1.36002	Low-low male up vs Control male	1.80559	1.0566	1.83914	1
11910	TC0900002790.mm.2	NM_199316 // Cep162 // centrosomal protein 162 // 9|9 E3.1 // 382090 /// ENSMUST0000009	Cep162	NM_199316	0.391876	0.0411754	0.713882	-1.40079	Low-low male down vs Control male	1.1095	0.780717	2.21152	1
18119	TC1400002011.mm.2	ENSMUST00000170249 // Gm4181 // predicted gene 4181 [Source:MGI Symbol;Acc:MGI:3782357]	Gm4181	ENSMUST00000170249	0.170493	0.0412173	0.78035	-1.28148	Low-low male down vs Control male	1.6625	0.633744	1.19805	1
11250	TC0900000858.mm.2	NM_173185 // Csnk1g1 // casein kinase 1, gamma 1 // 9|9 C // 214897 /// ENSMUST00000034	Csnk1g1	NM_173185	0.0133285	0.0414263	0.7074	-1.41363	Low-low male down vs Control male	3.37758	2.51389	2.33919	1
4118	TC0400000354.mm.2	NM_023739 // Nfx1 // nuclear transcription factor, X-box binding 1 // 4 20.72 cM|4 B1 /	Nfx1	NM_023739	0.13758	0.0414402	0.801709	-1.24734	Low-low male down vs Control male	1.8015	0.546654	0.953679	1
16500	TC1200002079.mm.2	NM_008992 // Abcd4 // ATP-binding cassette, sub-family D (ALD), member 4 // 12 D1|12 39	Abcd4	NM_008992	0.049066	0.0418555	0.792308	-1.26214	Low-low male down vs Control male	2.47634	0.837514	1.06294	1
3135	TC0300000477.mm.2	uc008piw.1 // 4930449A18Rik // RIKEN cDNA 4930449A18 gene // 3|3 D // 74672	4930449A18Rik	uc008piw.1	0.211479	0.0419584	0.776433	-1.28794	Low-low male down vs Control male	1.52234	0.608952	1.25717	1
16190	TC1200000866.mm.2	NM_172583 // Tmem63c // transmembrane protein 63c // 12|12 D2 // 217733 /// ENSMUST0000	Tmem63c	NM_172583	0.0169196	0.0419901	0.803089	-1.24519	Low-low male down vs Control male	3.2071	0.96377	0.944463	1
17445	TC1300002689.mm.2	NM_027127 // Gpx8 // glutathione peroxidase 8 (putative) // 13|13 D2.2 // 69590 /// ENS	Gpx8	NM_027127	0.0271357	0.0420564	1.39146	1.39146	Low-low male up vs Control male	2.87725	1.96363	2.1449	1
4647	TC0400002075.mm.2	ENSMUST00000105619 // Cfap74 // cilia and flagella associated protein 74 // 4|4 E2 // 5	Cfap74	ENSMUST00000105619	0.0814259	0.0421666	1.48011	1.48011	Low-low male up vs Control male	2.14229	2.06227	3.02547	1
18316	TC1400002648.mm.2	NM_011143 // Pou4f1 // POU domain, class 4, transcription factor 1 // 14|14 E1-E3 // 18	Pou4f1	NM_011143	0.0306411	0.0423948	0.838317	-1.19287	Low-low male down vs Control male	2.79395	0.545394	0.613503	1
2895	TC0200005146.mm.2	NM_080287 // Elmo2 // engulfment and cell motility 2 // 2|2 H3 // 140579 /// NM_207706	Elmo2	NM_080287	0.0313832	0.0424409	1.25211	1.25211	Low-low male up vs Control male	2.77761	0.881671	0.997608	1
13584	TC1000000842.mm.2	NM_021565 // Midn // midnolin // 10|10 C1 // 59090 /// ENSMUST00000042057 // Midn // mi	Midn	NM_021565	0.320911	0.0424528	0.752839	-1.32831	Low-low male down vs Control male	1.24628	0.63085	1.59087	1
5206	TC0400003832.mm.2	NM_001122954 // Pla2g5 // phospholipase A2, group V // 4 D3|4 70.57 cM // 18784 /// NM_	Pla2g5	NM_001122954	0.00628067	0.042812	1.72777	1.72777	Low-low male up vs Control male	3.93441	7.41668	5.92454	1
7850	TC0700000078.mm.2	NM_175247 // Zfp28 // zinc finger protein 28 // 7|7 A1 // 22690 /// ENSMUST00000081022	Zfp28	NM_175247	0.368506	0.0428238	0.688981	-1.45142	Low-low male down vs Control male	1.15207	1.00809	2.75009	1
20086	TC1700000602.mm.2	NM_009059 // Rgl2 // ral guanine nucleotide dissociation stimulator-like 2 // 17|17 B2	Rgl2	NM_009059	0.0131553	0.0429612	1.19122	1.19122	Low-low male up vs Control male	3.38701	0.654751	0.607553	1
15248	TC1100002683.mm.2	NM_001044697 // Zfp2 // zinc finger protein 2 // 11 B1.3|11 30.94 cM // 22678 /// NM_00	Zfp2	NM_001044697	0.140463	0.0430532	0.707662	-1.4131	Low-low male down vs Control male	1.78807	1.35123	2.37504	1
22094	TC1900001762.mm.2	NM_009970 // Csf2ra // colony stimulating factor 2 receptor, alpha, low-affinity (granu	Csf2ra	NM_009970	0.444827	0.0431857	1.44201	1.44201	Low-low male up vs Control male	1.02005	0.86498	2.66508	1
16290	TC1200001261.mm.2	NM_198411 // Inf2 // inverted formin, FH2 and WH2 domain containing // 12|12 F1 // 7043	Inf2	NM_198411	0.0525409	0.0433417	0.819017	-1.22098	Low-low male down vs Control male	2.4308	0.61423	0.794157	1
8094	TC0700000539.mm.2	NM_001243908 // Zfp383 // zinc finger protein 383 // 7|7 B1 // 73729 /// uc009gcn.2 //	Zfp383	NM_001243908	0.54681	0.0434368	1.35612	1.35612	Low-low male up vs Control male	0.867325	0.510724	1.85067	1
2830	TC0200004978.mm.2	NM_008109 // Gdf5 // growth differentiation factor 5 // 2 H1|2 77.26 cM // 14563 /// EN	Gdf5	NM_008109	0.0793755	0.043487	1.38605	1.38605	Low-low male up vs Control male	2.15896	1.46086	2.12662	1
5091	TC0400003545.mm.2	NM_153177 // Ago4 // argonaute RISC catalytic subunit 4 // 4|4 D2.2 // 76850 /// ENSMUS	Ago4	NM_153177	0.458583	0.0435617	0.736426	-1.35791	Low-low male down vs Control male	0.998139	0.593638	1.8692	1
13111	TC0Y00000030.mm.2	ENSMUST00000179638 // Gm21736 // predicted gene, 21736 // --- // ---	Gm21736	ENSMUST00000179638	0.0966131	0.0435658	1.21994	1.21994	Low-low male up vs Control male	2.0308	0.509976	0.789236	1
15033	TC1100001905.mm.2	NM_028014 // Tmem94 // transmembrane protein 94 // 11|11 E2 // 71947 /// ENSMUST0000009	Tmem94	NM_028014	0.00786414	0.0436915	1.22211	1.22211	Low-low male up vs Control male	3.76482	0.963727	0.804515	1
8787	TC0700002192.mm.2	NM_030739 // Vmn1r58 // vomeronasal 1 receptor 58 // 7|7 A1 // 81014 /// ENSMUST0000010	Vmn1r58	NM_030739	0.234341	0.0439382	0.756099	-1.32258	Low-low male down vs Control male	1.45515	0.72556	1.56708	1
1458	TC0200001021.mm.2	NM_022435 // Sp5 // trans-acting transcription factor 5 // 2 C2|2 41.49 cM // 64406 ///	Sp5	NM_022435	0.145361	0.0441378	1.32528	1.32528	Low-low male up vs Control male	1.76587	0.895246	1.59334	1
7645	TC0600003139.mm.2	NM_145391 // Tapbpl // TAP binding protein-like // 6|6 F3 // 213233 /// ENSMUST00000043	Tapbpl	NM_145391	0.466351	0.0441522	1.28538	1.28538	Low-low male up vs Control male	0.985975	0.397292	1.26639	1
11333	TC0900001173.mm.2	NM_178711 // Plscr4 // phospholipid scramblase 4 // 9|9 E3.3 // 235527 /// ENSMUST00000	Plscr4	NM_178711	0.000668924	0.0441791	0.79668	-1.25521	Low-low male down vs Control male	5.79753	1.91548	1.03839	1
7255	TC0600001890.mm.2	NM_031198 // Tfec // transcription factor EC // 6|6 E4-G // 21426 /// ENSMUST0000003153	Tfec	NM_031198	0.213027	0.0443089	1.37862	1.37862	Low-low male up vs Control male	1.51758	1.00183	2.07475	1
15186	TC1100002438.mm.2	NM_029344 // Acyp2 // acylphosphatase 2, muscle type // 11|11 A4 // 75572 /// ENSMUST00	Acyp2	NM_029344	0.00360793	0.0443104	1.34501	1.34501	Low-low male up vs Control male	4.36507	2.45565	1.76807	1
2478	TC0200004019.mm.2	NM_146918 // Olfr1180 // olfactory receptor 1180 // 2|2 D // 258920 /// ENSMUST00000099	Olfr1180	NM_146918	0.431843	0.0443284	0.771483	-1.2962	Low-low male down vs Control male	1.04119	0.448854	1.35487	1
19131	TC1500002276.mm.2	NM_001003667 // Krt77 // keratin 77 // 15|15 F3 // 406220 /// ENSMUST00000087996 // Krt	Krt77	NM_001003667	0.0866466	0.044452	1.22943	1.22943	Low-low male up vs Control male	2.10172	0.574994	0.859832	1
85	TC0100000301.mm.2	NM_177084 // Slc9a4 // solute carrier family 9 (sodium/hydrogen exchanger), member 4 //	Slc9a4	NM_177084	0.392428	0.0445402	1.32617	1.32617	Low-low male up vs Control male	1.10852	0.567016	1.60759	1
7727	TC0600003330.mm.2	NM_001127318 // Gucy2c // guanylate cyclase 2c // 6 G1|6 66.67 cM // 14917 /// NM_14506	Gucy2c	NM_001127318	0.307697	0.0446328	0.588518	-1.69918	Low-low male down vs Control male	1.27458	2.30156	5.67518	1
15328	TC1100002865.mm.2	NM_009026 // Rasd1 // RAS, dexamethasone-induced 1 // 11|11 B2 // 19416 /// ENSMUST0000	Rasd1	NM_009026	0.129815	0.0448869	0.723143	-1.38285	Low-low male down vs Control male	1.83913	1.24478	2.12718	1
22153	TSUnmapped00000005.mm.2	NM_001290274 // Amot // angiomotin // X|X F2 // 27494	Amot	NM_001290274	0.0998331	0.0449326	0.76033	-1.31522	Low-low male down vs Control male	2.00948	0.97228	1.52066	1
17016	TC1300001361.mm.2	NM_001039648 // Gm20767 // predicted gene, 20767 // 13|13 // 639910 /// ENSMUST00000179	Gm20767	NM_001039648	0.228336	0.0452527	1.31611	1.31611	Low-low male up vs Control male	1.47217	0.718187	1.53321	1
4716	TC0400002309.mm.2	NM_001033531 // Klhl32 // kelch-like 32 // 4 A3|4 10.42 cM // 212390 /// NM_001163020 /	Klhl32	NM_001033531	0.0923043	0.0453187	0.752029	-1.32974	Low-low male down vs Control male	2.06049	1.08269	1.65143	1
1285	TC0200000419.mm.2	NM_027085 // Clic3 // chloride intracellular channel 3 // 2|2 A3 // 69454 /// ENSMUST00	Clic3	NM_027085	0.192716	0.0453681	1.45259	1.45259	Low-low male up vs Control male	1.5829	1.42826	2.83581	1
5008	TC0400003337.mm.2	NM_001042743 // Mast2 // microtubule associated serine/threonine kinase 2 // 4|4 C7 //	Mast2	NM_001042743	0.0652521	0.0454378	0.799913	-1.25014	Low-low male down vs Control male	2.28751	0.73856	1.01472	1
8648	TC0700001916.mm.2	NM_175166 // 5430419D17Rik // RIKEN cDNA 5430419D17 gene // 7|7 F3 // 71395 /// ENSMUST	5430419D17Rik	NM_175166	0.317039	0.0455421	0.74404	-1.34401	Low-low male down vs Control male	1.25447	0.711111	1.78157	1
18735	TC1500001112.mm.2	NM_010463 // Hoxc12 // homeobox C12 // 15 F3|15 58.01 cM // 15421 /// ENSMUST0000005556	Hoxc12	NM_010463	0.317118	0.0455546	0.754859	-1.32475	Low-low male down vs Control male	1.2543	0.643357	1.61204	1
15639	TC1100003683.mm.2	NM_025661 // Ormdl3 // ORM1-like 3 (S. cerevisiae) // 11|11 D // 66612 /// ENSMUST00000	Ormdl3	NM_025661	0.000714349	0.0456452	1.18672	1.18672	Low-low male up vs Control male	5.73788	1.09159	0.597909	1
9911	TC0800000206.mm.2	ENSMUST00000178438 // Gm21119 // predicted gene, 21119 // 8|8 // 100861668 /// uc029wrm	Gm21119	ENSMUST00000178438	0.04254	0.0456616	0.790071	-1.26571	Low-low male down vs Control male	2.5718	0.927097	1.13296	1
8594	TC0700001790.mm.2	NM_001145759 // 4930571K23Rik // RIKEN cDNA 4930571K23 gene // 7|7 // 75861 /// ENSMUST	4930571K23Rik	NM_001145759	0.208784	0.0458501	0.726867	-1.37577	Low-low male down vs Control male	1.53071	1.01334	2.08058	1
1454	TC0200001012.mm.2	NM_177784 // Klhl23 // kelch-like 23 // 2|2 C2 // 277396 /// ENSMUST00000053087 // Klhl	Klhl23	NM_177784	0.112327	0.0458738	0.638348	-1.56654	Low-low male down vs Control male	1.93292	2.534	4.1202	1
18882	TC1500001723.mm.2	NM_001033229 // Cyp11b1 // cytochrome P450, family 11, subfamily b, polypeptide 1 // 15	Cyp11b1	NM_001033229	0.266276	0.0459142	0.789394	-1.26679	Low-low male down vs Control male	1.37095	0.499081	1.14413	1
16427	TC1200001830.mm.2	NM_025707 // Klhl28 // kelch-like 28 // 12|12 C1 // 66689 /// ENSMUST00000021331 // Klh	Klhl28	NM_025707	0.084128	0.0459178	0.75447	-1.32543	Low-low male down vs Control male	2.12096	1.0959	1.62391	1
13821	TC1000001684.mm.2	NM_153399 // Syne1 // spectrin repeat containing, nuclear envelope 1 // 10|10 A1 // 640	Syne1	NM_153399	0.0685656	0.0459981	0.742974	-1.34594	Low-low male down vs Control male	2.25492	1.29662	1.8072	1
622	TC0100002022.mm.2	NM_001040027 // Gm15386 // predicted gene 15386 // 1 A3|1 // 654464 /// NM_183124 // De	Gm15386	NM_001040027	0.0431039	0.046034	0.818106	-1.22234	Low-low male down vs Control male	2.56296	0.673224	0.825549	1
21527	TC1900000234.mm.2	NM_146410 // Olfr1420 // olfactory receptor 1420 // 19|19 C1 // 258405 /// ENSMUST00000	Olfr1420	NM_146410	0.308096	0.0460406	0.701533	-1.42545	Low-low male down vs Control male	1.27371	1.04316	2.57397	1
5952	TC0500001669.mm.2	NM_001163316 // Get4 // golgi to ER traffic protein 4 homolog (S. cerevisiae) // 5|5 G2	Get4	NM_001163316	0.0280615	0.0461697	0.810887	-1.23322	Low-low male down vs Control male	2.85419	0.818498	0.901279	1
1305	TC0200000461.mm.2	NM_001001322 // Adamts13 // a disintegrin-like and metallopeptidase (reprolysin type) w	Adamts13	NM_001001322	0.0243534	0.0464276	0.717288	-1.39414	Low-low male down vs Control male	2.95193	2.13243	2.27035	1
2437	TC0200003956.mm.2	NM_146847 // Olfr1090 // olfactory receptor 1090 // 2|2 E1 // 258844 /// ENSMUST0000009	Olfr1090	NM_146847	0.385071	0.04644	0.802203	-1.24657	Low-low male down vs Control male	1.12168	0.356522	0.998947	1
14118	TC1000002570.mm.2	NM_001135567 // 1190007I07Rik // RIKEN cDNA 1190007I07 gene // 10|10 C1 // 544717 /// N	1190007I07Rik	NM_001135567	0.396528	0.0466178	0.836973	-1.19478	Low-low male down vs Control male	1.10128	0.228637	0.652491	1
3901	TC0300002770.mm.2	NM_178891 // Prmt6 // protein arginine N-methyltransferase 6 // 3|3 F3 // 99890 /// NR_	Prmt6	NM_178891	0.0981053	0.0466229	1.30503	1.30503	Low-low male up vs Control male	2.02083	0.938966	1.46031	1
600	TC0100001949.mm.2	NM_001285425 // Tcf24 // transcription factor 24 // 1 A2|1 // 100039596 /// ENSMUST0000	Tcf24	NM_001285425	0.000372661	0.0467546	0.532809	-1.87685	Low-low male down vs Control male	6.34348	16.5056	8.17763	1
7382	TC0600002305.mm.2	NM_025817 // Tril // TLR4 interactor with leucine-rich repeats // 6|6 B3 // 66873 /// E	Tril	NM_025817	0.211893	0.0468056	0.724951	-1.3794	Low-low male down vs Control male	1.52107	1.03352	2.13549	1
11370	TC0900001325.mm.2	NM_001164828 // Aste1 // asteroid homolog 1 (Drosophila) // 9|9 F1 // 66595 /// NM_0256	Aste1	NM_001164828	0.0723332	0.0468671	0.781199	-1.28008	Low-low male down vs Control male	2.2198	0.889434	1.25928	1
11961	TC0900002988.mm.2	NM_029385 // Nudt16 // nudix (nucleoside diphosphate linked moiety X)-type motif 16 //	Nudt16	NM_029385	0.229112	0.0468987	0.802645	-1.24588	Low-low male down vs Control male	1.46995	0.467015	0.998511	1
12513	TC0X00001288.mm.2	NM_027870 // Armcx3 // armadillo repeat containing, X-linked 3 // X|X E3 // 71703 /// E	Armcx3	NM_027870	0.374323	0.046922	0.659011	-1.51742	Low-low male down vs Control male	1.14127	1.30496	3.59363	1
9012	TC0700002617.mm.2	ENSMUST00000080882 // Atp1a3 // ATPase, Na+/K+ transporting, alpha 3 polypeptide // 7 A	Atp1a3	ENSMUST00000080882	0.00670626	0.047123	1.29253	1.29253	Low-low male up vs Control male	3.88466	1.68516	1.36336	1
2446	TC0200003967.mm.2	NM_001011825 // Olfr1105 // olfactory receptor 1105 // 2|2 D // 258085 /// ENSMUST00000	Olfr1105	NM_001011825	0.070201	0.0472586	1.17747	1.17747	Low-low male up vs Control male	2.23944	0.394314	0.553385	1
6725	TC0600000273.mm.2	NM_025350 // Cpa1 // carboxypeptidase A1, pancreatic // 6 B1|6 12.52 cM // 109697 /// E	Cpa1	NM_025350	0.529345	0.0475753	0.412715	-2.42298	Low-low male down vs Control male	0.892095	4.6239	16.29	1
1541	TC0200001268.mm.2	NM_147013 // Olfr1038-ps // olfactory receptor 1038, pseudogene // 2|2 E1 // 259015 ///	Olfr1038-ps	NM_147013	0.476575	0.0477482	1.29288	1.29288	Low-low male up vs Control male	0.970184	0.424368	1.37472	1
8044	TC0700000450.mm.2	NM_001100184 // Cyp2t4 // cytochrome P450, family 2, subfamily t, polypeptide 4 // 7|7	Cyp2t4	NM_001100184	0.0970315	0.0477993	1.30647	1.30647	Low-low male up vs Control male	2.02799	0.961253	1.48969	1
21018	TC1800000357.mm.2	NM_053128 // Pcdhb3 // protocadherin beta 3 // 18|18 B3 // 93874 /// ENSMUST00000051754	Pcdhb3	NM_053128	0.0950123	0.0478126	1.3642	1.3642	Low-low male up vs Control male	2.04167	1.30626	2.0108	1
14132	TC1000002612.mm.2	NM_145422 // Rtcb // RNA 2,3-cyclic phosphate and 5-OH ligase // 10 C1|10 41.81 cM // 2	Rtcb	NM_145422	0.0244915	0.0478521	1.23691	1.23691	Low-low male up vs Control male	2.94802	0.884362	0.942811	1
20398	TC1700001463.mm.2	NM_001013832 // Gpr31b // G protein-coupled receptor 31, D17Leh66b region // 17 A1|17 8	Gpr31b	NM_001013832	0.101917	0.0479037	1.32982	1.32982	Low-low male up vs Control male	1.99606	1.07675	1.69537	1
20744	TC1700002293.mm.2	NM_022025 // Slc5a7 // solute carrier family 5 (choline transporter), member 7 // 17|17	Slc5a7	NM_022025	0.420454	0.0479553	1.4156	1.4156	Low-low male up vs Control male	1.06014	0.850632	2.52176	1
13190	TC0Y00000212.mm.2	uc029ygn.1 // Sly // Sycp3 like Y-linked // Y|Y C2 // 382301	Sly	uc029ygn.1	0.000498772	0.0480137	0.717302	-1.39411	Low-low male down vs Control male	6.06808	4.45232	2.306	1
186	TC0100000645.mm.2	NM_009518 // Wnt10a // wingless-type MMTV integration site family, member 10A // 1|1 C3	Wnt10a	NM_009518	0.060052	0.0480563	1.47382	1.47382	Low-low male up vs Control male	2.34228	2.34285	3.14362	1
7528	TC0600002722.mm.2	NM_018815 // Nup210 // nucleoporin 210 // 6 D1|6 40.3 cM // 54563 /// ENSMUST0000003217	Nup210	NM_018815	0.23855	0.0480583	0.764276	-1.30843	Low-low male down vs Control male	1.44346	0.69362	1.51023	1
9921	TC0800000222.mm.2	NM_001177486 // Gm15293 // predicted gene 15293 // 8|8 A2 // 100041759 /// ENSMUST00000	Gm15293	NM_001177486	0.513779	0.0480939	1.40025	1.40025	Low-low male up vs Control male	0.914588	0.689472	2.36928	1
7325	TC0600002144.mm.2	NM_139296 // Moxd2 // monooxygenase, DBH-like 2 // 6|6 B1 // 194357 /// ENSMUST00000031	Moxd2	NM_139296	0.226977	0.0481403	0.789484	-1.26665	Low-low male down vs Control male	1.47608	0.548827	1.16855	1
19185	TC1600000014.mm.2	NM_001081217 // Zfp174 // zinc finger protein 174 // 16|16 A1 // 385674 /// ENSMUST0000	Zfp174	NM_001081217	0.57901	0.0482548	0.716869	-1.39495	Low-low male down vs Control male	0.822776	0.607317	2.31984	1
2685	TC0200004528.mm.2	NM_001081091 // Cep152 // centrosomal protein 152 // 2|2 F1 // 99100 /// ENSMUST0000008	Cep152	NM_001081091	0.00851969	0.0482954	0.673437	-1.48492	Low-low male down vs Control male	3.70511	3.85982	3.27409	1
15300	TC1100002821.mm.2	NM_001011861 // Olfr331 // olfactory receptor 331 // 11|11 B1.3 // 100502887 /// ENSMUS	Olfr331	NM_001011861	0.0177078	0.0483974	0.722863	-1.38339	Low-low male down vs Control male	3.17487	2.23079	2.2083	1
19927	TC1700000251.mm.2	NM_134195 // Vmn1r227 // vomeronasal 1 receptor 227 // 17|17 A3.2 // 171229 /// uc008aq	Vmn1r227	NM_134195	0.464093	0.0485052	1.27051	1.27051	Low-low male up vs Control male	0.989496	0.378791	1.20312	1
6793	TC0600000478.mm.2	uc012ekx.1 // Olfr446 // olfactory receptor 446 // 6|6 B2 // 258292	Olfr446	uc012ekx.1	0.618122	0.0485637	0.678552	-1.47373	Low-low male down vs Control male	0.770241	0.774	3.15819	1
17497	TC1400000029.mm.2	ENSMUST00000163738 // Gm8159 // predicted gene 8159 [Source:MGI Symbol;Acc:MGI:3647882]	Gm8159	ENSMUST00000163738	0.589169	0.0488504	0.814483	-1.22777	Low-low male down vs Control male	0.808982	0.228255	0.886761	1
20218	TC1700000881.mm.2	NM_001145979 // Gtpbp2 // GTP binding protein 2 // 17|17 C-D // 56055 /// NM_019581 //	Gtpbp2	NM_001145979	0.112668	0.0495316	0.801761	-1.24726	Low-low male down vs Control male	1.93095	0.635782	1.03481	1
4938	TC0400003096.mm.2	NM_001104927 // Cyp2j8 // cytochrome P450, family 2, subfamily j, polypeptide 8 // 4|4	Cyp2j8	NM_001104927	0.165693	0.049619	0.792887	-1.26121	Low-low male down vs Control male	1.68103	0.611171	1.14265	1
9627	TC0700004262.mm.2	NM_001101488 // Gsg1l // GSG1-like // 7|7 F3 // 269994 /// ENSMUST00000073935 // Gsg1l	Gsg1l	NM_001101488	0.0689321	0.049652	1.37967	1.37967	Low-low male up vs Control male	2.25142	1.57474	2.19826	1
15740	TC1100003827.mm.2	NM_029649 // Tmem101 // transmembrane protein 101 // 11|11 D // 76547 /// ENSMUST000000	Tmem101	NM_029649	0.00388998	0.0496643	1.30186	1.30186	Low-low male up vs Control male	4.30551	2.02336	1.47697	1
13356	TC1000000158.mm.2	NM_027930 // Mtfr2 // mitochondrial fission regulator 2 // 10|10 A3 // 71804 /// ENSMUS	Mtfr2	NM_027930	0.198738	0.0497005	1.30347	1.30347	Low-low male up vs Control male	1.56287	0.741638	1.4914	1
14638	TC1100000928.mm.2	NM_001013414 // Neurl4 // neuralized E3 ubiquitin protein ligase 4 // 11|11 B3 // 21686	Neurl4	NM_001013414	0.242848	0.0497048	0.839543	-1.19112	Low-low male down vs Control male	1.43172	0.295881	0.649507	1
19252	TC1600000225.mm.2	NM_153790 // Scarf2 // scavenger receptor class F, member 2 // 16|16 A3 // 224024 /// E	Scarf2	NM_153790	0.30928	0.0497462	0.809998	-1.23457	Low-low male down vs Control male	1.27114	0.381485	0.943213	1
9153	TC0700002879.mm.2	NM_024413 // Plekhf1 // pleckstrin homology domain containing, family F (with FYVE doma	Plekhf1	NM_024413	0.0163143	0.0497853	0.779322	-1.28317	Low-low male down vs Control male	3.23296	1.35887	1.32099	1
6721	TC0600000268.mm.2	NM_027073 // Ssmem1 // serine-rich single-pass membrane protein 1 // 6|6 A3.3 // 75647	Ssmem1	NM_027073	0.0751716	0.0498049	1.27221	1.27221	Low-low male up vs Control male	2.19457	0.860207	1.23191	1
8461	TC0700001513.mm.2	NM_147118 // Olfr635 // olfactory receptor 635 // 7|7 E3 // 259122 /// ENSMUST000000981	Olfr635	NM_147118	0.166674	0.0498693	0.795237	-1.25749	Low-low male down vs Control male	1.6772	0.595752	1.11636	1
12612	TC0X00001700.mm.2	NM_001287530 // Arhgap6 // Rho GTPase activating protein 6 // X|X F5 // 11856 /// NM_00	Arhgap6	NM_001287530	0.00764299	0.0499024	0.694223	-1.44046	Low-low male down vs Control male	3.78618	3.41356	2.83355	1
5017	TC0400003361.mm.2	NM_013807 // Plk3 // polo-like kinase 3 // 4|4 D1 // 12795 /// ENSMUST00000076859 // Pl	Plk3	NM_013807	0.209936	0.0499543	0.53747	-1.86057	Low-low male down vs Control male	1.52712	3.98672	8.20476	1
3557	TC0300001707.mm.2	NM_029706 // Cpb1 // carboxypeptidase B1 (tissue) // 3 A2|3 6.29 cM // 76703 /// ENSMUS	Cpb1	NM_029706	0.567206	0.0503258	0.328635	-3.04289	Low-low male down vs Control male	0.838952	7.0605	26.4498	1
20654	TC1700002071.mm.2	NM_008204 // H2-M2 // histocompatibility 2, M region locus 2 // 17 B1|17 19.16 cM // 14	H2-M2	NM_008204	0.404899	0.0503655	0.657789	-1.52024	Low-low male down vs Control male	1.08667	1.29622	3.74893	1
6925	TC0600000919.mm.2	NM_197992 // Pcgf1 // polycomb group ring finger 1 // 6 C3|6 35.94 cM // 69837 /// ENSM	Pcgf1	NM_197992	0.000471635	0.0503701	0.737928	-1.35514	Low-low male down vs Control male	6.12041	3.84332	1.97356	1
11915	TC0900002815.mm.2	NM_153509 // AF529169 // cDNA sequence AF529169 // 9|9 E3.1 // 209743 /// ENSMUST000000	AF529169	NM_153509	0.464097	0.0504498	0.717928	-1.3929	Low-low male down vs Control male	0.989489	0.739344	2.34833	1
58	TC0100000233.mm.2	NM_145516 // Plekhb2 // pleckstrin homology domain containing, family B (evectins) memb	Plekhb2	NM_145516	0.0410898	0.0506009	1.19936	1.19936	Low-low male up vs Control male	2.5951	0.584331	0.707668	1
5289	TC0400004047.mm.2	NM_001029837 // Pik3cd // phosphatidylinositol 3-kinase catalytic delta polypeptide //	Pik3cd	NM_001029837	0.00249869	0.0506058	1.26112	1.26112	Low-low male up vs Control male	4.66089	1.70945	1.15269	1
10824	TC0800003074.mm.2	NM_001037298 // Piezo1 // piezo-type mechanosensitive ion channel component 1 // 8|8 E1	Piezo1	NM_001037298	0.25068	0.0506282	1.44602	1.44602	Low-low male up vs Control male	1.41082	1.30794	2.91368	1
10340	TC0800001456.mm.2	NM_010426 // Foxf1 // forkhead box F1 // 8 E1|8 70.31 cM // 15227 /// ENSMUST0000018150	Foxf1	NM_010426	0.246838	0.0507638	0.767805	-1.30241	Low-low male down vs Control male	1.42099	0.676986	1.49731	1
15380	TC1100003043.mm.2	NM_001017426 // Kdm6b // KDM1 lysine (K)-specific demethylase 6B // 11|11 B3 // 216850	Kdm6b	NM_001017426	0.00342292	0.0507996	0.851387	-1.17455	Low-low male down vs Control male	4.40694	0.778735	0.555364	1
63	TC0100000247.mm.2	NM_001039551 // Cnnm3 // cyclin M3 // 1 B|1 15.3 cM // 94218 /// NM_053186 // Cnnm3 //	Cnnm3	NM_001039551	0.123262	0.0508388	0.839392	-1.19134	Low-low male down vs Control male	1.87269	0.392003	0.657881	1
8186	TC0700000785.mm.2	NM_010116 // Klk1b9 // kallikrein 1-related peptidase b9 // 7 B4|7 28.45 cM // 13648 //	Klk1b9	NM_010116	0.178784	0.0508662	0.778436	-1.28463	Low-low male down vs Control male	1.63168	0.699226	1.34681	1
16273	TC1200001220.mm.2	NM_001081057 // Tecpr2 // tectonin beta-propeller repeat containing 2 // 12|12 F1 // 10	Tecpr2	NM_001081057	0.110001	0.0508936	1.45534	1.45534	Low-low male up vs Control male	1.9465	1.87265	3.02362	1
13403	TC1000000324.mm.2	NM_028006 // Tube1 // epsilon-tubulin 1 // 10|10 B1 // 71924 /// ENSMUST00000019991 //	Tube1	NM_028006	0.395056	0.0509107	0.730073	-1.36973	Low-low male down vs Control male	1.10387	0.74666	2.12583	1
6895	TC0600000826.mm.2	NM_009858 // Cd8b1 // CD8 antigen, beta chain 1 // 6 C1|6 32.14 cM // 12526 /// ENSMUST	Cd8b1	NM_009858	0.318624	0.0509232	1.22489	1.22489	Low-low male up vs Control male	1.25111	0.351862	0.883899	1
4767	TC0400002501.mm.2	NM_001085530_4 // Gm13298 // predicted gene 13298 (Gm13298), mRNA. // --- // --- /// EN	Gm13298	NM_001085530_4	0.228398	0.0510862	0.735378	-1.35984	Low-low male down vs Control male	1.472	0.951936	2.03248	1
9244	TC0700003053.mm.2	ENSMUST00000073793 // Mrgpra6 // MAS-related GPR, member A6 // 7|7 B4 // 381886 /// BC1	Mrgpra6	ENSMUST00000073793	0.186914	0.0512107	0.713165	-1.4022	Low-low male down vs Control male	1.60278	1.25517	2.46123	1
21588	TC1900000383.mm.2	ENSMUST00000067077 // Gm9938 // predicted gene 9938 [Source:MGI Symbol;Acc:MGI:3641836]	Gm9938	ENSMUST00000067077	0.0757442	0.0512342	0.704963	-1.41851	Low-low male down vs Control male	2.1896	1.83447	2.63312	1
21964	TC1900001341.mm.2	NM_011272 // Rln1 // relaxin 1 // 19 C1|19 23.83 cM // 19773 /// ENSMUST00000044143 //	Rln1	NM_011272	0.356846	0.0513771	1.38178	1.38178	Low-low male up vs Control male	1.17415	0.842723	2.25573	1
2756	TC0200004750.mm.2	NM_024281 // Rrbp1 // ribosome binding protein 1 // 2|2 G1 // 81910 /// NM_133626 // Rr	Rrbp1	NM_024281	0.0617292	0.0515908	0.849406	-1.17729	Low-low male down vs Control male	2.32409	0.425811	0.575823	1
355	TC0100001204.mm.2	NM_001160268 // Plekha6 // pleckstrin homology domain containing, family A member 6 //	Plekha6	NM_001160268	0.00563214	0.0517102	0.769158	-1.30012	Low-low male down vs Control male	4.01765	1.90548	1.49059	1
8050	TC0700000462.mm.2	NM_001033315 // Hipk4 // homeodomain interacting protein kinase 4 // 7|7 A3 // 233020 /	Hipk4	NM_001033315	0.129021	0.0518636	1.38456	1.38456	Low-low male up vs Control male	1.84311	1.34549	2.29432	1
1927	TC0200002374.mm.2	NM_011171 // Procr // protein C receptor, endothelial // 2|2 H1-3 // 19124 /// ENSMUST0	Procr	NM_011171	0.0793125	0.0521078	0.810877	-1.23323	Low-low male down vs Control male	2.15948	0.655859	0.954524	1
15636	TC1100003674.mm.2	NM_001033537 // Pgap3 // post-GPI attachment to proteins 3 // 11|11 D // 320655 /// ENS	Pgap3	NM_001033537	0.00633052	0.0521218	1.25383	1.25383	Low-low male up vs Control male	3.9284	1.3893	1.11149	1
4330	TC0400001151.mm.2	NM_011015 // Orc1 // origin recognition complex, subunit 1 // 4|4 D // 18392 /// ENSMUS	Orc1	NM_011015	0.168305	0.0521294	0.832138	-1.20172	Low-low male down vs Control male	1.67088	0.389976	0.733527	1
10564	TC0800002357.mm.2	NM_153054 // Slc18a1 // solute carrier family 18 (vesicular monoamine), member 1 // 8 B	Slc18a1	NM_153054	0.190401	0.0524833	0.779409	-1.28302	Low-low male down vs Control male	1.59076	0.685168	1.35368	1
6799	TC0600000484.mm.2	ENSMUST00000178247 // Gm21827 // predicted gene, 21827 [Source:MGI Symbol;Acc:MGI:54339	Gm21827	ENSMUST00000178247	0.0567464	0.0526228	0.817534	-1.22319	Low-low male down vs Control male	2.37973	0.670662	0.88573	1
12941	TC0X00003021.mm.2	NM_001168578 // Tceal8 // transcription elongation factor A (SII)-like 8 // X|X F1 // 6	Tceal8	NM_001168578	1.53158e-05	0.0528604	0.745846	-1.34076	Low-low male down vs Control male	9.86077	5.90041	1.8806	1
13256	TC0Y00000347.mm.2	uc029yab.1 // Sly // Sycp3 like Y-linked // Y|Y C2 // 382301	Sly	uc029yab.1	0.0712322	0.0529176	0.766934	-1.30389	Low-low male down vs Control male	2.22987	1.09319	1.54079	1
13267	TC0Y00000406.mm.2	uc029ydm.1 // Sly // Sycp3 like Y-linked // Y|Y C2 // 382301	Sly	uc029ydm.1	0.0712322	0.0529176	0.766934	-1.30389	Low-low male down vs Control male	2.22987	1.09319	1.54079	1
1308	TC0200000467.mm.2	NM_138942 // Dbh // dopamine beta hydroxylase // 2 A3|2 19.29 cM // 13166 /// ENSMUST00	Dbh	NM_138942	0.0322135	0.0530986	1.44984	1.44984	Low-low male up vs Control male	2.75981	2.65563	3.02422	1
10567	TC0800002362.mm.2	XM_001475988.2 // Gm9495 // PREDICTED: predicted gene 9495 (Gm9495), mRNA. // --- // -	Gm9495	XM_001475988.2	0.194081	0.0532094	0.715015	-1.39857	Low-low male down vs Control male	1.57831	1.23987	2.46893	1
7513	TC0600002688.mm.2	NM_030251 // Abtb1 // ankyrin repeat and BTB (POZ) domain containing 1 // 6|6 D1 // 802	Abtb1	NM_030251	0.59126	0.0532936	0.746492	-1.3396	Low-low male down vs Control male	0.806158	0.481444	1.87694	1
11338	TC0900001202.mm.2	NM_019864 // Atr // ataxia telangiectasia and Rad3 related // 9|9 E4 // 245000 /// ENSM	Atr	NM_019864	0.125614	0.0533108	1.23566	1.23566	Low-low male up vs Control male	1.86044	0.582078	0.983309	1
12014	TC0900003087.mm.2	NM_177703 // Fbxw19 // F-box and WD-40 domain protein 19 // 9|9 F2 // 235612 /// ENSMUS	Fbxw19	NM_177703	0.250311	0.0535086	0.773198	-1.29333	Low-low male down vs Control male	1.41179	0.653871	1.45562	1
17999	TC1400001711.mm.2	NM_016700 // Mapk8 // mitogen-activated protein kinase 8 // 14|14 B // 26419 /// ENSMUS	Mapk8	NM_016700	0.0509383	0.0535678	0.687461	-1.45463	Low-low male down vs Control male	2.4514	2.41125	3.09139	1
1681	TC0200001675.mm.2	NM_001165935 // Aven // apoptosis, caspase activation inhibitor // 2|2 E4 // 74268 ///	Aven	NM_001165935	0.030835	0.0535772	0.872254	-1.14646	Low-low male down vs Control male	2.78964	0.365013	0.41123	1
1210	TC0200000007.mm.2	BC119608 // Phxr1 // per-hexamer repeat gene 1 // 2|2 A1 // 18686 /// BC119609 // Phxr1	Phxr1	BC119608	0.0550666	0.0536371	0.636922	-1.57005	Low-low male down vs Control male	2.39964	3.42237	4.48236	1
19723	TC1600001785.mm.2	NM_146999 // Olfr181 // olfactory receptor 181 // 16|16 C2 // 259001 /// ENSMUST0000007	Olfr181	NM_146999	0.083169	0.0536432	0.841476	-1.18839	Low-low male down vs Control male	2.12845	0.444405	0.656206	1
9528	TC0700004026.mm.2	NM_146601 // Olfr710 // olfactory receptor 710 // 7|7 E3 // 258594 /// ENSMUST000000559	Olfr710	NM_146601	0.265121	0.0537949	0.82379	-1.2139	Low-low male down vs Control male	1.37382	0.362292	0.828805	1
220	TC0100000765.mm.2	NM_001013817 // Sp140 // Sp140 nuclear body protein // 1|1 C5 // 434484 /// ENSMUST0000	Sp140	NM_001013817	0.00402815	0.0538282	0.681714	-1.46689	Low-low male down vs Control male	4.27801	4.40903	3.23911	1
16803	TC1300000514.mm.2	NM_001205043 // Jarid2 // jumonji, AT rich interactive domain 2 // 13 A5|13 21.66 cM //	Jarid2	NM_001205043	0.00932124	0.0538286	0.810787	-1.23337	Low-low male down vs Control male	3.63846	1.12382	0.970743	1
6917	TC0600000885.mm.2	NM_001134743 // Lrrtm4 // leucine rich repeat transmembrane neuronal 4 // 6|6 C3 // 243	Lrrtm4	NM_001134743	0.0342368	0.0538772	1.14793	1.14793	Low-low male up vs Control male	2.71838	0.363417	0.420165	1
9115	TC0700002794.mm.2	NM_001270541 // Scgb2b3 // secretoglobin, family 2B, member 3 // 7 B1|7 // 100043326 //	Scgb2b3	NM_001270541	0.360256	0.0540594	1.24625	1.24625	Low-low male up vs Control male	1.16763	0.398101	1.07155	1
6758	TC0600000415.mm.2	NM_146383 // Olfr460 // olfactory receptor 460 // 6|6 B2 // 258381 /// ENSMUST000000515	Olfr460	NM_146383	0.327111	0.0541327	1.44124	1.44124	Low-low male up vs Control male	1.23335	1.15995	2.95581	1
4199	TC0400000575.mm.2	NM_028529 // Nipsnap3a // nipsnap homolog 3A (C. elegans) // 4|4 B2 // 73398 /// ENSMUS	Nipsnap3a	NM_028529	0.233157	0.054181	0.792332	-1.2621	Low-low male down vs Control male	1.45847	0.556589	1.19939	1
1219	TC0200000055.mm.2	NM_016918 // Nudt5 // nudix (nucleoside diphosphate linked moiety X)-type motif 5 // 2|	Nudt5	NM_016918	0.509979	0.0543442	0.688903	-1.45158	Low-low male down vs Control male	0.920143	0.901305	3.07851	1
8960	TC0700002538.mm.2	NM_001166838 // Vmn1r126 // vomeronasal 1 receptor 126 // 7 A3|7 // 100043013 /// ENSMU	Vmn1r126	NM_001166838	0.0836917	0.0544077	1.19457	1.19457	Low-low male up vs Control male	2.12436	0.473885	0.701083	1
8965	TC0700002545.mm.2	NM_001167164 // Gm4214 // predicted gene 4214 // 7 A3|7 // 100043079 /// ENSMUST0000017	Gm4214	NM_001167164	0.0836917	0.0544077	1.19457	1.19457	Low-low male up vs Control male	2.12436	0.473885	0.701083	1
8988	TC0700002574.mm.2	NM_001167165 // Gm4175 // predicted gene 4175 // 7 A3|7 // 100043019 /// ENSMUST0000017	Gm4175	NM_001167165	0.0836917	0.0544077	1.19457	1.19457	Low-low male up vs Control male	2.12436	0.473885	0.701083	1
6328	TC0500002896.mm.2	NM_001039647 // Gbp11 // guanylate binding protein 11 // 5|5 E5 // 634650 /// ENSMUST00	Gbp11	NM_001039647	0.0879827	0.0545056	0.557845	-1.79261	Low-low male down vs Control male	2.09174	5.03365	7.5631	1
12804	TC0X00002440.mm.2	NM_001164704 // Renbp // renin binding protein // X A7.3|X 37.49 cM // 19703 /// NM_023	Renbp	NM_001164704	0.0775672	0.0545546	0.701154	-1.42622	Low-low male down vs Control male	2.17403	1.9365	2.79947	1
10096	TC0800000782.mm.2	NM_001142322 // Myo9b // myosin IXb // 8 B3.3|8 34.43 cM // 17925 /// NM_001142323 // M	Myo9b	NM_001142322	0.0647803	0.0546323	0.752354	-1.32916	Low-low male down vs Control male	2.29229	1.31253	1.79956	1
5960	TC0500001689.mm.2	NM_008637 // Nudt1 // nudix (nucleoside diphosphate linked moiety X)-type motif 1 // 5|	Nudt1	NM_008637	0.120456	0.0546668	1.30491	1.30491	Low-low male up vs Control male	1.88761	0.945765	1.57469	1
3326	TC0300000930.mm.2	NM_178214 // Hist2h2be // histone cluster 2, H2be // 3|3 F1-F2 // 319190 /// ENSMUST000	Hist2h2be	NM_178214	0.00760008	0.054785	0.716325	-1.39601	Low-low male down vs Control male	3.7904	2.98757	2.47718	1
12011	TC0900003082.mm.2	NM_001177419 // Fbxw28 // F-box and WD-40 domain protein 28 // 9 F2|9 // 668758 /// NM_	Fbxw28	NM_001177419	0.0697947	0.0548363	0.802255	-1.24649	Low-low male down vs Control male	2.24325	0.771515	1.08091	1
4773	TC0400002509.mm.2	NM_001277167 // Fam205a1 // family with sequence similarity 205, member A1 // 4|4 A5 //	Fam205a1	NM_001277167	0.0670314	0.0548415	0.721088	-1.38679	Low-low male down vs Control male	2.2698	1.71955	2.38095	1
21007	TC1800000327.mm.2	NM_001081365 // Cystm1 // cysteine-rich transmembrane module containing 1 // 18|18 B3 /	Cystm1	NM_001081365	0.15565	0.0548996	1.44847	1.44847	Low-low male up vs Control male	1.72156	1.67526	3.05834	1
3397	TC0300001132.mm.2	NM_001004293 // Amigo1 // adhesion molecule with Ig like domain 1 // 3|3 F2.3 // 229715	Amigo1	NM_001004293	0.165078	0.0549142	0.8113	-1.23259	Low-low male down vs Control male	1.68344	0.521924	0.974392	1
9631	TC0700004276.mm.2	NM_010900 // Nfatc2ip // nuclear factor of activated T cells, cytoplasmic, calcineurin	Nfatc2ip	NM_010900	0.00170568	0.0552033	1.24322	1.24322	Low-low male up vs Control male	4.97767	1.67697	1.05883	1
479	TC0100001581.mm.2	NM_172845 // Adamts4 // a disintegrin-like and metallopeptidase (reprolysin type) with	Adamts4	NM_172845	0.068587	0.0552109	1.45702	1.45702	Low-low male up vs Control male	2.25472	2.27073	3.16518	1
2179	TC0200003177.mm.2	NM_001256521 // C330006A16Rik // RIKEN cDNA C330006A16 gene // 2|2 A3 // 109299 /// NM_	C330006A16Rik	NM_001256521	0.0421797	0.0552581	1.2231	1.2231	Low-low male up vs Control male	2.57751	0.743452	0.906521	1
4763	TC0400002490.mm.2	ENSMUST00000177937 // Gm21968 // predicted gene, 21968 // --- // ---	Gm21968	ENSMUST00000177937	0.131689	0.0553265	0.695293	-1.43824	Low-low male down vs Control male	1.82985	1.71977	2.95378	1
4768	TC0400002502.mm.2	ENSMUST00000178742 // Gm10592 // predicted gene 10592 // --- // ---	Gm10592	ENSMUST00000178742	0.131689	0.0553265	0.695293	-1.43824	Low-low male down vs Control male	1.82985	1.71977	2.95378	1
17103	TC1300001606.mm.2	NM_134243 // Vmn1r211 // vomeronasal 1 receptor 211 // 13|13 A3.1 // 171277 /// ENSMUST	Vmn1r211	NM_134243	0.0706032	0.0554822	0.854394	-1.17042	Low-low male down vs Control male	2.23569	0.394503	0.554579	1
6984	TC0600001065.mm.2	NM_053223 // V1ra8 // vomeronasal 1 receptor, A8 // 6|6 D1 // 113850 /// ENSMUST0000007	V1ra8	NM_053223	0.0213141	0.0557328	0.811738	-1.23193	Low-low male down vs Control male	3.04464	0.945967	0.976482	1
10207	TC0800001095.mm.2	NM_013602 // Mt1 // metallothionein 1 // 8 C5|8 46.34 cM // 17748 /// ENSMUST0000003421	Mt1	NM_013602	0.000286871	0.0558423	0.344417	-2.90346	Low-low male down vs Control male	6.59657	53.5767	25.526	1
19264	TC1600000249.mm.2	NM_013805 // Cldn5 // claudin 5 // 16 A3|16 11.63 cM // 12741 /// ENSMUST00000043577 //	Cldn5	NM_013805	0.179317	0.0559348	1.26257	1.26257	Low-low male up vs Control male	1.62975	0.633839	1.22232	1
20722	TC1700002207.mm.2	NM_022015 // Taf8 // TAF8 RNA polymerase II, TATA box binding protein (TBP)-associated	Taf8	NM_022015	0.0184893	0.0561484	0.825838	-1.21089	Low-low male down vs Control male	3.14439	0.825327	0.824925	1
15708	TC1100003771.mm.2	NM_001102650 // Nt5c3b // 5-nucleotidase, cytosolic IIIB // 11|11 D // 68106 /// NM_026	Nt5c3b	NM_001102650	0.00376899	0.0562205	0.68661	-1.45643	Low-low male down vs Control male	4.33047	4.391	3.18679	1
5369	TC0400004205.mm.2	NM_001014397 // Gm13154 // predicted gene 13154 // 4|4 E1 // 433804 /// BC085112 // Gm1	Gm13154	NM_001014397	0.312515	0.0562733	1.39861	1.39861	Low-low male up vs Control male	1.26414	1.02097	2.53828	1
771	TC0100002598.mm.2	NM_029342 // Nhej1 // nonhomologous end-joining factor 1 // 1|1 C3 // 75570 /// BC00606	Nhej1	NM_029342	0.016865	0.0563578	0.821897	-1.2167	Low-low male down vs Control male	3.20939	0.886666	0.868284	1
4708	TC0400002266.mm.2	OTTMUST00000010565 // Cnbd1 // cyclic nucleotide binding domain containing 1 // 4 A3|4	Cnbd1	OTTMUST00000010565	0.204716	0.0563641	1.26562	1.26562	Low-low male up vs Control male	1.54355	0.615102	1.25242	1
17930	TC1400001487.mm.2	NM_001289760 // Rarb // retinoic acid receptor, beta // 14 7.08 cM|14 A1-A3 // 218772 /	Rarb	NM_001289760	0.00285278	0.056395	0.744663	-1.34289	Low-low male down vs Control male	4.55318	2.84305	1.96243	1
15204	TC1100002497.mm.2	NM_033374 // Dock2 // dedicator of cyto-kinesis 2 // 11|11 A5 // 94176 /// ENSMUST00000	Dock2	NM_033374	0.0292322	0.0565264	0.794468	-1.2587	Low-low male down vs Control male	2.82616	1.076	1.19658	1
11509	TC0900001652.mm.2	NM_010620 // Kif15 // kinesin family member 15 // 9|9 F4 // 209737 /// ENSMUST000000407	Kif15	NM_010620	0.12538	0.0566508	0.757663	-1.31985	Low-low male down vs Control male	1.86165	1.03229	1.74272	1
19948	TC1700000290.mm.2	NM_145484 // Zfp758 // zinc finger protein 758 // 17|17 A3.3 // 224598 /// ENSMUST00000	Zfp758	NM_145484	0.00613752	0.0567848	1.20223	1.20223	Low-low male up vs Control male	3.95196	0.966348	0.768503	1
17979	TC1400001659.mm.2	NM_011103 // Prkcd // protein kinase C, delta // 14 B|14 18.82 cM // 18753 /// ENSMUST0	Prkcd	NM_011103	0.272511	0.0568902	0.824371	-1.21305	Low-low male down vs Control male	1.35561	0.364827	0.84582	1
20931	TC1800000029.mm.2	NM_011546 // Zeb1 // zinc finger E-box binding homeobox 1 // 18 4.42 cM|18 A1 // 21417	Zeb1	NM_011546	0.00362751	0.0569845	0.837156	-1.19452	Low-low male down vs Control male	4.36078	0.994838	0.71699	1
3041	TC0300000088.mm.2	NR_033591 // Gm6300 // solute carrier family 7 (cationic amino acid transporter, y+ sys	Gm6300	NR_033591	0.186361	0.0570677	0.826306	-1.21021	Low-low male down vs Control male	1.60471	0.422103	0.826697	1
17256	TC1300002096.mm.2	NM_019832 // Gkap1 // G kinase anchoring protein 1 // 13 B1|13 30.97 cM // 56278 /// EN	Gkap1	NM_019832	0.000140788	0.0571272	0.881438	-1.13451	Low-low male down vs Control male	7.31458	0.842263	0.361896	1
7639	TC0600003124.mm.2	NM_013488 // Cd4 // CD4 antigen // 6 F2|6 59.17 cM // 12504 /// ENSMUST00000024044 // C	Cd4	NM_013488	0.000179668	0.0571516	1.55278	1.55278	Low-low male up vs Control male	7.06361	9.89129	4.40099	1
20238	TC1700000921.mm.2	NM_020048 // Med20 // mediator complex subunit 20 // 17|17 C // 56771 /// NM_198421 //	Med20	NM_020048	0.251868	0.0572947	0.826731	-1.20958	Low-low male down vs Control male	1.4077	0.369018	0.823875	1
8651	TC0700001922.mm.2	NM_025826 // Acadsb // acyl-Coenzyme A dehydrogenase, short/branched chain // 7|7 F4 //	Acadsb	NM_025826	0.000955313	0.0573262	1.17073	1.17073	Low-low male up vs Control male	5.47788	0.985707	0.565536	1
13010	TC0X00003270.mm.2	NM_008810 // Pdha1 // pyruvate dehydrogenase E1 alpha 1 // X 73.95 cM|X F3-F4 // 18597	Pdha1	NM_008810	0.0840118	0.0574084	1.2947	1.2947	Low-low male up vs Control male	2.12187	1.0259	1.51954	1
17476	TC1300002775.mm.2	NM_001007575 // Zfp58 // zinc finger protein 58 // 13|13 B3 // 238693 /// ENSMUST000000	Zfp58	NM_001007575	0.468384	0.057522	1.22661	1.22661	Low-low male up vs Control male	0.982816	0.297483	0.951293	1
17062	TC1300001531.mm.2	NM_146534 // Olfr1368 // olfactory receptor 1368 // 13|13 A3-A4 // 258527 /// ENSMUST00	Olfr1368	NM_146534	0.367792	0.0576049	1.20798	1.20798	Low-low male up vs Control male	1.1534	0.298969	0.814647	1
12767	TC0X00002267.mm.2	NM_177293 // Mtap7d3 // MAP7 domain containing 3 // X|X A5 // 320923 /// ENSMUST0000011	Mtap7d3	NM_177293	0.656508	0.0576941	0.732702	-1.36481	Low-low male down vs Control male	0.719885	0.505955	2.20889	1
15909	TC1100004248.mm.2	NM_025402 // Ogfod3 // 2-oxoglutarate and iron-dependent oxygenase domain containing 3	Ogfod3	NM_025402	0.0907487	0.0577069	0.780341	-1.28149	Low-low male down vs Control male	2.07156	0.926008	1.40489	1
2320	TC0200003629.mm.2	NM_007986 // Fap // fibroblast activation protein // 2 C1.3|2 35.85 cM // 14089 /// ENS	Fap	NM_007986	0.35929	0.0580556	0.750224	-1.33293	Low-low male down vs Control male	1.16947	0.70397	1.89186	1
21861	TC1900001073.mm.2	NM_001160356 // Uqcc3 // ubiquinol-cytochrome c reductase complex assembly factor 3 //	Uqcc3	NM_001160356	0.142091	0.058182	0.76535	-1.30659	Low-low male down vs Control male	1.78061	0.929133	1.63996	1
3257	TC0300000821.mm.2	NM_001164787 // Sprr2a2 // small proline-rich protein 2A2 // 3|3 // 100303744 /// NM_01	Sprr2a2	NM_001164787	0.41214	0.0582579	1.69701	1.69701	Low-low male up vs Control male	1.07422	2.19376	6.41832	1
10350	TC0800001490.mm.2	NM_153775 // Ctu2 // cytosolic thiouridylase subunit 2 homolog (S. pombe) // 8|8 E1 //	Ctu2	NM_153775	0.00985818	0.0586157	1.2268	1.2268	Low-low male up vs Control male	3.59717	1.10075	0.961727	1
19531	TC1600001248.mm.2	NM_025345 // Fopnl // Fgfr1op N-terminal like // 16|16 B1 // 66086 /// ENSMUST000000233	Fopnl	NM_025345	0.15321	0.0586275	0.77612	-1.28846	Low-low male down vs Control male	1.7318	0.814815	1.47872	1
19045	TC1500002075.mm.2	NM_011994 // Abcd2 // ATP-binding cassette, sub-family D (ALD), member 2 // 15|15 E-F /	Abcd2	NM_011994	3.55522e-08	0.0586335	0.557505	-1.7937	Low-low male down vs Control male	20.0382	50.1086	7.85919	1
1961	TC0200002443.mm.2	NM_145742 // Dhx35 // DEAH (Asp-Glu-Ala-His) box polypeptide 35 // 2|2 H1 // 71715 ///	Dhx35	NM_145742	0.509757	0.0587055	0.760745	-1.3145	Low-low male down vs Control male	0.920469	0.504501	1.72257	1
6937	TC0600000939.mm.2	NM_029245 // Ankrd53 // ankyrin repeat domain 53 // 6|6 D1 // 75305 /// ENSMUST00000014	Ankrd53	NM_029245	0.145672	0.05892	0.79756	-1.25382	Low-low male down vs Control male	1.76449	0.662931	1.1808	1
4098	TC0400000269.mm.2	NM_001122978 // Casp8ap2 // caspase 8 associated protein 2 // 4 A5|4 14.27 cM // 26885	Casp8ap2	NM_001122978	0.384591	0.0589431	0.798592	-1.2522	Low-low male down vs Control male	1.12254	0.417027	1.16758	1
14383	TC1100000216.mm.2	NM_145425 // Wdpcp // WD repeat containing planar cell polarity effector // 11 A3.1|11	Wdpcp	NM_145425	0.626121	0.0589878	1.34578	1.34578	Low-low male up vs Control male	0.759666	0.492261	2.03656	1
10075	TC0800000737.mm.2	NM_001025586 // Nr2c2ap // nuclear receptor 2C2-associated protein // 8|8 B3.3 // 75692	Nr2c2ap	NM_001025586	0.0028271	0.0589946	1.19248	1.19248	Low-low male up vs Control male	4.5605	1.03837	0.715592	1
3902	TC0300002778.mm.2	NM_001190403 // Amy2b // amylase 2b // 3 F3|3 49.35 cM // 545562 /// NM_001190404 // Am	Amy2b	NM_001190403	0.352498	0.0590205	0.644329	-1.552	Low-low male down vs Control male	1.18254	1.67908	4.46252	1
21749	TC1900000841.mm.2	NM_018874 // Pnliprp1 // pancreatic lipase related protein 1 // 19 D2|19 54.49 cM // 18	Pnliprp1	NM_018874	0.463545	0.0594148	0.512943	-1.94953	Low-low male down vs Control male	0.990352	3.25477	10.3289	1
4462	TC0400001515.mm.2	NM_134151 // Yars // tyrosyl-tRNA synthetase // 4|4 D2.2 // 107271 /// ENSMUST000001060	Yars	NM_134151	0.0058165	0.0594763	1.2295	1.2295	Low-low male up vs Control male	3.99298	1.25752	0.98979	1
5898	TC0500001572.mm.2	NM_001190437 // Abhd11 // abhydrolase domain containing 11 // 5|5 G2 // 68758 /// NM_14	Abhd11	NM_001190437	0.178844	0.0596302	0.80561	-1.2413	Low-low male down vs Control male	1.63146	0.563144	1.08484	1
3104	TC0300000316.mm.2	uc008pcc.1 // Larp1b // La ribonucleoprotein domain family, member 1B // 3|3 B // 21404	Larp1b	uc008pcc.1	0.00384464	0.0596998	0.741454	-1.3487	Low-low male down vs Control male	4.31477	2.85415	2.07895	1
21909	TC1900001153.mm.2	NM_146809 // Olfr1426 // olfactory receptor 1426 // 19|19 C1 // 258805 /// ENSMUST00000	Olfr1426	NM_146809	0.109352	0.0597636	0.807381	-1.23857	Low-low male down vs Control male	1.95034	0.660352	1.06412	1
19816	TC1600002090.mm.2	NM_029252 // 4930563D23Rik // RIKEN cDNA 4930563D23 gene // 16|16 C4 // 75328 /// ENSMU	4930563D23Rik	NM_029252	0.5768	0.0599694	0.734546	-1.36139	Low-low male down vs Control male	0.825792	0.582301	2.21616	1
20400	TC1700001465.mm.2	NM_199252 // Unc93a // unc-93 homolog A (C. elegans) // 17 A1|17 8.78 cM // 381058 ///	Unc93a	NM_199252	0.00107302	0.0600409	0.797926	-1.25325	Low-low male down vs Control male	5.37569	2.03082	1.18731	1
18332	TC1400002740.mm.2	NM_001081039 // Dock9 // dedicator of cytokinesis 9 // 14 E5|14 65.28 cM // 105445 ///	Dock9	NM_001081039	0.00912364	0.0602632	0.807524	-1.23835	Low-low male down vs Control male	3.6543	1.24046	1.06685	1
21820	TC1900000991.mm.2	NM_026772 // Cdc42ep2 // CDC42 effector protein (Rho GTPase binding) 2 // 19 A|19 4.34	Cdc42ep2	NM_026772	0.306959	0.0603785	1.19806	1.19806	Low-low male up vs Control male	1.27619	0.309831	0.763013	1
8410	TC0700001437.mm.2	BC092139 // Rpl31 // ribosomal protein L31 // 1|1 B // 114641	Rpl31	BC092139	0.223984	0.0604222	0.706019	-1.41639	Low-low male down vs Control male	1.48478	1.3382	2.8326	1
4937	TC0400003094.mm.2	NM_001004141 // Cyp2j11 // cytochrome P450, family 2, subfamily j, polypeptide 11 // 4|	Cyp2j11	NM_001004141	0.081135	0.0605011	0.821438	-1.21738	Low-low male down vs Control male	2.14462	0.617541	0.90498	1
18079	TC1400001931.mm.2	NM_172598 // Wdhd1 // WD repeat and HMG-box DNA binding protein 1 // 14|14 C1 // 218973	Wdhd1	NM_172598	0.136587	0.0605012	0.796684	-1.2552	Low-low male down vs Control male	1.80619	0.69448	1.20843	1
12415	TC0X00000912.mm.2	NM_001034907 // Zc3h12b // zinc finger CCCH-type containing 12B // X|X C3 // 547176 ///	Zc3h12b	NM_001034907	0.127695	0.0606206	0.779175	-1.28341	Low-low male down vs Control male	1.8498	0.857986	1.45774	1
5197	TC0400003808.mm.2	NM_026419 // Cela3b // chymotrypsin-like elastase family, member 3B // 4 D3|4 69.9 cM /	Cela3b	NM_026419	0.252976	0.0606335	0.697803	-1.43307	Low-low male down vs Control male	1.40481	1.35512	3.03169	1
10005	TC0800000501.mm.2	NM_001160412 // Triml2 // tripartite motif family-like 2 // 8|8 A4 // 622117 /// ENSMUS	Triml2	NM_001160412	0.0441795	0.0609313	1.36508	1.36508	Low-low male up vs Control male	2.54644	1.8422	2.27367	1
4052	TC0300003252.mm.2	NM_030601 // Clca3a2 // chloride channel accessory 3A2 // 3|3 H2 // 80797 /// ENSMUST00	Clca3a2	NM_030601	0.393812	0.060982	0.737106	-1.35666	Low-low male down vs Control male	1.10607	0.768977	2.18502	1
16464	TC1200001944.mm.2	NM_001159532 // Tex21 // testis expressed gene 21 // 12|12 C3 // 80384 /// NM_019784 //	Tex21	NM_001159532	0.128706	0.061149	1.28885	1.28885	Low-low male up vs Control male	1.84469	0.88881	1.51429	1
13173	TC0Y00000192.mm.2	uc029yfg.1 // Gm20736 // predicted gene, 20736 // Y|Y A1 // 380994 /// uc029yfh.1 // Gm	Gm20736	uc029yfg.1	0.000122028	0.0612393	0.827145	-1.20898	Low-low male down vs Control male	7.46424	2.01311	0.847631	1
6238	TC0500002672.mm.2	NM_007937 // Epha5 // Eph receptor A5 // 5 E1|5 43.0 cM // 13839 /// ENSMUST00000053733	Epha5	NM_007937	0.102299	0.061296	1.44378	1.44378	Low-low male up vs Control male	1.99363	2.0147	3.17608	1
18860	TC1500001661.mm.2	NM_001145888 // Zfat // zinc finger and AT hook domain containing // 15|15 D2 // 380993	Zfat	NM_001145888	0.0338407	0.0613474	1.25441	1.25441	Low-low male up vs Control male	2.72628	1.04984	1.21025	1
564	TC0100001757.mm.2	NM_030175 // Hhipl2 // hedgehog interacting protein-like 2 // 1|1 // 78772 /// ENSMUST0	Hhipl2	NM_030175	0.190185	0.0613601	0.734946	-1.36064	Low-low male down vs Control male	1.5915	1.13144	2.23433	1
20042	TC1700000489.mm.2	NM_001034885 // Pnpla1 // patatin-like phospholipase domain containing 1 // 17|17 A3.3	Pnpla1	NM_001034885	0.0614006	0.0615012	1.32453	1.32453	Low-low male up vs Control male	2.32761	1.37993	1.86325	1
11510	TC0900001654.mm.2	NM_001164823 // Tmem42 // transmembrane protein 42 // 9 F4|9 73.52 cM // 66079 /// NM_0	Tmem42	NM_001164823	0.0478724	0.0615195	0.772471	-1.29455	Low-low male down vs Control male	2.49276	1.24703	1.57225	1
9197	TC0700002984.mm.2	NM_175022 // Prr12 // proline rich 12 // 7|7 B4 // 233210 /// ENSMUST00000057293 // Prr	Prr12	NM_175022	0.0327353	0.0615691	0.85618	-1.16798	Low-low male down vs Control male	2.74886	0.497685	0.569018	1
9026	TC0700002641.mm.2	NM_177102 // Tmem91 // transmembrane protein 91 // 7|7 A3 // 320208 /// ENSMUST00000079	Tmem91	NM_177102	0.068747	0.0615989	1.39465	1.39465	Low-low male up vs Control male	2.25319	1.87265	2.61207	1
19805	TC1600002055.mm.2	NM_025642 // Mis18a // MIS18 kinetochore protein homolog A (S. pombe) // 16|16 C3.3 //	Mis18a	NM_025642	0.200114	0.0616156	1.43232	1.43232	Low-low male up vs Control male	1.55837	1.51126	3.04785	1
2713	TC0200004590.mm.2	ENSMUST00000145798 // Gm14025 // predicted gene 14025 [Source:MGI Symbol;Acc:MGI:364927	Gm14025	ENSMUST00000145798	0.0865788	0.061639	1.42101	1.42101	Low-low male up vs Control male	2.10223	1.95008	2.9154	1
3866	TC0300002686.mm.2	NM_178412 // Chil6 // chitinase-like 6 // 3|3 F2.3 // 229688 /// ENSMUST00000029510 //	Chil6	NM_178412	0.344389	0.0616741	0.658601	-1.51837	Low-low male down vs Control male	1.19842	1.57103	4.12004	1
10374	TC0800001547.mm.2	NM_026855 // Arv1 // ARV1 homolog (yeast) // 8|8 E2 // 68865 /// ENSMUST00000034463 //	Arv1	NM_026855	0.150787	0.0617583	0.753941	-1.32636	Low-low male down vs Control male	1.74213	1.04524	1.88565	1
20078	TC1700000582.mm.2	NM_183282 // Actl9 // actin-like 9 // 17|17 B1 // 69481 /// ENSMUST00000174088 // Actl9	Actl9	NM_183282	0.269424	0.0617714	0.709928	-1.40859	Low-low male down vs Control male	1.36316	1.20345	2.77465	1
18113	TC1400002000.mm.2	NM_011271 // Rnase1 // ribonuclease, RNase A family, 1 (pancreatic) // 14 26.4 cM|14 B-	Rnase1	NM_011271	0.470882	0.061793	0.436295	-2.29203	Low-low male down vs Control male	0.978947	5.06677	16.2666	1
4835	TC0400002708.mm.2	NM_018761 // Ctnnal1 // catenin (cadherin associated protein), alpha-like 1 // 4|4 C1 /	Ctnnal1	NM_018761	0.423404	0.0618049	0.731659	-1.36676	Low-low male down vs Control male	1.05519	0.775022	2.30838	1
20686	TC1700002144.mm.2	NM_029257 // 4930564C03Rik // RIKEN cDNA 4930564C03 gene // 17|17 B3 // 75341	4930564C03Rik	NM_029257	0.0438265	0.0618813	0.809199	-1.23579	Low-low male down vs Control male	2.55181	0.861106	1.06055	1
8848	TC0700002336.mm.2	NM_134209 // Vmn1r83 // vomeronasal 1 receptor 83 // 7|7 A1 // 171243 /// ENSMUST000000	Vmn1r83	NM_134209	0.0852008	0.0618874	1.24133	1.24133	Low-low male up vs Control male	2.11269	0.743436	1.10594	1
1828	TC0200002149.mm.2	NM_029763 // Polr3f // polymerase (RNA) III (DNA directed) polypeptide F // 2|2 H1 // 7	Polr3f	NM_029763	0.380839	0.0620505	0.761064	-1.31395	Low-low male down vs Control male	1.12934	0.634751	1.76646	1
11557	TC0900001804.mm.2	uc009ogv.1 // Muc16 // mucin 16 // 9|9 A2 // 73732	Muc16	uc009ogv.1	0.24089	0.0621062	0.768677	-1.30094	Low-low male down vs Control male	1.43704	0.750231	1.64078	1
1775	TC0200001948.mm.2	NM_025395 // Chchd5 // coiled-coil-helix-coiled-coil-helix domain containing 5 // 2|2 F	Chchd5	NM_025395	0.18381	0.0621206	0.785872	-1.27247	Low-low male down vs Control male	1.61367	0.7068	1.3766	1
5365	TC0400004201.mm.2	NM_001037926 // Gm13051 // predicted gene 13051 // 4 E1|4 // 626316 /// BC108336 // Gm1	Gm13051	NM_001037926	0.0292446	0.0622338	0.815716	-1.22592	Low-low male down vs Control male	2.82587	0.885287	0.984594	1
19606	TC1600001421.mm.2	NM_001101640 // Tmem207 // transmembrane protein 207 // 16 B2|16 // 100043057 /// ENSMU	Tmem207	NM_001101640	0.293915	0.0623176	0.698712	-1.4312	Low-low male down vs Control male	1.30527	1.26769	3.05237	1
1537	TC0200001263.mm.2	NM_146579 // Olfr1032 // olfactory receptor 1032 // 2|2 E1 // 258572 /// ENSMUST0000006	Olfr1032	NM_146579	0.166995	0.0624166	1.27536	1.27536	Low-low male up vs Control male	1.67595	0.749772	1.40602	1
8196	TC0700000795.mm.2	NM_008456 // Klk1b5 // kallikrein 1-related peptidase b5 // 7 B4|7 28.73 cM // 16622 //	Klk1b5	NM_008456	0.096568	0.0624432	0.753439	-1.32725	Low-low male down vs Control male	2.03111	1.23135	1.90534	1
20589	TC1700001927.mm.2	NM_009995 // Cyp21a1 // cytochrome P450, family 21, subfamily a, polypeptide 1 // 17 B1	Cyp21a1	NM_009995	8.10359e-05	0.0624559	1.30205	1.30205	Low-low male up vs Control male	7.90307	4.16483	1.65625	1
17185	TC1300001861.mm.2	NM_001111324 // Nedd9 // neural precursor cell expressed, developmentally down-regulate	Nedd9	NM_001111324	0.15445	0.0625532	0.783032	-1.27709	Low-low male down vs Control male	1.72658	0.781943	1.42336	1
4993	TC0400003307.mm.2	NM_008593 // Foxd2 // forkhead box D2 // 4 D1|4 52.73 cM // 17301 /// ENSMUST0000006865	Foxd2	NM_008593	0.095406	0.062614	1.3329	1.3329	Low-low male up vs Control male	2.03898	1.27531	1.96574	1
7786	TC0600003534.mm.2	NM_001080557 // Vamp1 // vesicle-associated membrane protein 1 // 6 F3|6 59.32 cM // 22	Vamp1	NM_001080557	0.112981	0.0626856	0.683913	-1.46217	Low-low male down vs Control male	1.92915	2.11047	3.43824	1
19883	TC1700000110.mm.2	NM_016694 // Park2 // Parkinson disease (autosomal recessive, juvenile) 2, parkin // 17	Park2	NM_016694	0.0102599	0.0627761	0.766638	-1.3044	Low-low male down vs Control male	3.56782	1.91098	1.68337	1
7530	TC0600002728.mm.2	NM_133928 // Chchd4 // coiled-coil-helix-coiled-coil-helix domain containing 4 // 6|6 D	Chchd4	NM_133928	0.0207535	0.0628204	1.31939	1.31939	Low-low male up vs Control male	3.06328	1.78557	1.83196	1
13110	TC0Y00000029.mm.2	NM_001199332 // Gm20877 // predicted gene, 20877 // Y|Y // 100041550 /// uc012hsk.1 //	Gm20877	NM_001199332	0.124917	0.0628374	0.853616	-1.17149	Low-low male down vs Control male	1.86405	0.354354	0.597454	1
7330	TC0600002150.mm.2	NM_023333 // 2210010C04Rik // RIKEN cDNA 2210010C04 gene // 6|6 B1 // 67373 /// ENSMUST	2210010C04Rik	NM_023333	0.352811	0.0628842	0.468937	-2.13248	Low-low male down vs Control male	1.18193	5.14562	13.6827	1
11843	TC0900002515.mm.2	XM_001476757.1 // Gm10144 // PREDICTED: predicted pseudogene 10144 (Gm10144), mRNA. //	Gm10144	XM_001476757.1	0.360172	0.0628981	0.713191	-1.40215	Low-low male down vs Control male	1.16779	1.01295	2.72613	1
293	TC0100000971.mm.2	NM_026250 // Gin1 // gypsy retrotransposon integrase 1 // 1|1 D // 252876 /// ENSMUST00	Gin1	NM_026250	0.0331062	0.0629064	0.763662	-1.30948	Low-low male down vs Control male	2.7412	1.51315	1.73486	1
8143	TC0700000678.mm.2	NM_172298 // Tshz3 // teashirt zinc finger family member 3 // 7|7 B2 // 243931 /// ENSM	Tshz3	NM_172298	0.167596	0.063036	0.74404	-1.34401	Low-low male down vs Control male	1.67362	1.11202	2.08824	1
8552	TC0700001684.mm.2	NM_001130479 // Nucb2 // nucleobindin 2 // 7|7 F1 // 53322 /// ENSMUST00000032895 // Nu	Nucb2	NM_001130479	0.219333	0.0631741	0.687716	-1.45409	Low-low male down vs Control male	1.49851	1.59825	3.35203	1
14695	TC1100001030.mm.2	NM_010970 // Olfr23 // olfactory receptor 23 // 11|11 B4 // 18321 /// ENSMUST0000009291	Olfr23	NM_010970	0.314827	0.0631872	1.27501	1.27501	Low-low male up vs Control male	1.25918	0.565648	1.41183	1
17724	TC1400000790.mm.2	NM_177992 // Gmpr2 // guanosine monophosphate reductase 2 // 14|14 C3 // 105446 /// ENS	Gmpr2	NM_177992	0.121192	0.0633363	1.22267	1.22267	Low-low male up vs Control male	1.88367	0.580089	0.967864	1
3540	TC0300001641.mm.2	NM_029310 // Fabp12 // fatty acid binding protein 12 // 3|3 A1 // 75497 /// ENSMUST0000	Fabp12	NM_029310	0.267641	0.0633676	0.738891	-1.35338	Low-low male down vs Control male	1.36756	0.954434	2.19343	1
3865	TC0300002685.mm.2	NM_145126 // Chil4 // chitinase-like 4 // 3|3 F2.2 // 104183 /// ENSMUST00000082219 //	Chil4	NM_145126	0.493037	0.0634809	3.03222	3.03222	Low-low male up vs Control male	0.945241	8.87334	29.5032	1
14162	TC1000002708.mm.2	NR_033209 // Gm4792 // predicted gene 4792 // 10 C2|10 // 215472 /// BC092352 // Gm4792	Gm4792	NR_033209	0.112961	0.0635879	0.803433	-1.24466	Low-low male down vs Control male	1.92927	0.705604	1.14946	1
21532	TC1900000241.mm.2	NM_146685 // Olfr1434 // olfactory receptor 1434 // 19|19 C1 // 258680 /// ENSMUST00000	Olfr1434	NM_146685	0.258327	0.0637392	0.812442	-1.23086	Low-low male down vs Control male	1.39099	0.458784	1.03659	1
16123	TC1200000676.mm.2	NM_001101471 // Akap5 // A kinase (PRKA) anchor protein 5 // 12|12 C3 // 238276 /// ENS	Akap5	NM_001101471	0.459656	0.0637723	0.711077	-1.40632	Low-low male down vs Control male	0.996449	0.885899	2.79418	1
22154	TSUnmapped00000006.mm.2	NM_001290282 // Rcor3 // REST corepressor 3 // 1|1 H6 // 214742	Rcor3	NM_001290282	0.00245087	0.0638777	0.574101	-1.74185	Low-low male down vs Control male	4.67669	11.0231	7.40779	1
16032	TC1200000287.mm.2	NM_001033436 // Atxn7l1 // ataxin 7-like 1 // 12|12 A3 // 380753 /// NM_028139 // Atxn7	Atxn7l1	NM_001033436	0.178576	0.0639285	0.760175	-1.31549	Low-low male down vs Control male	1.63244	0.939789	1.80933	1
2289	TC0200003436.mm.2	NM_178778 // Scai // suppressor of cancer cell invasion // 2|2 B // 320271 /// ENSMUST0	Scai	NM_178778	0.0285594	0.063976	0.762852	-1.31087	Low-low male down vs Control male	2.84212	1.59513	1.76392	1
4240	TC0400000836.mm.2	NM_001081012 // Ccdc171 // coiled-coil domain containing 171 // 4|4 C3 // 320226 /// EN	Ccdc171	NM_001081012	0.0232242	0.0640365	0.737656	-1.35565	Low-low male down vs Control male	2.98487	2.1178	2.22989	1
1394	TC0200000676.mm.2	NM_146623 // Olfr357 // olfactory receptor 357 // 2|2 C1 // 258616 /// ENSMUST000000695	Olfr357	NM_146623	0.126073	0.0641166	0.801648	-1.24743	Low-low male down vs Control male	1.85808	0.696443	1.178	1
9798	TC0700004621.mm.2	NM_172310 // Tarsl2 // threonyl-tRNA synthetase-like 2 // 7|7 C // 272396 /// ENSMUST00	Tarsl2	NM_172310	0.350508	0.0641337	0.809496	-1.23534	Low-low male down vs Control male	1.1864	0.406419	1.07663	1
3799	TC0300002483.mm.2	NM_001163617 // Tars2 // threonyl-tRNA synthetase 2, mitochondrial (putative) // 3|3 F2	Tars2	NM_001163617	0.341851	0.0642082	1.20962	1.20962	Low-low male up vs Control male	1.20345	0.334471	0.873483	1
2440	TC0200003960.mm.2	NM_146843 // Olfr1097 // olfactory receptor 1097 // 2|2 E1 // 258840 /// ENSMUST0000011	Olfr1097	NM_146843	0.110985	0.0642594	0.875753	-1.14187	Low-low male down vs Control male	1.94072	0.262252	0.424699	1
4193	TC0400000555.mm.2	NM_001163263 // Rnf20 // ring finger protein 20 // 4|4 B1 // 109331 /// NM_182999 // Rn	Rnf20	NM_001163263	0.170202	0.064479	1.29971	1.29971	Low-low male up vs Control male	1.66361	0.879236	1.66103	1
12811	TC0X00002452.mm.2	NM_025473 // Fam3a // family with sequence similarity 3, member A // X|X A6 // 66294 //	Fam3a	NM_025473	0.0797768	0.0645452	1.28146	1.28146	Low-low male up vs Control male	2.15566	1.02025	1.48748	1
19690	TC1600001692.mm.2	NM_001110017 // Dzip3 // DAZ interacting protein 3, zinc finger // 16|16 B5 // 224170 /	Dzip3	NM_001110017	0.275043	0.0646131	0.709019	-1.4104	Low-low male down vs Control male	1.34947	1.22859	2.86134	1
5094	TC0400003553.mm.2	NM_001114399 // Zmym4 // zinc finger, MYM-type 4 // 4|4 D2.2 // 67785 /// ENSMUST000001	Zmym4	NM_001114399	0.114558	0.0647336	0.654638	-1.52756	Low-low male down vs Control male	1.92017	2.65626	4.34767	1
12408	TC0X00000884.mm.2	NM_007492 // Arx // aristaless related homeobox // X C3|X 41.05 cM // 11878 /// ENSMUST	Arx	NM_007492	0.0425093	0.0648974	1.40788	1.40788	Low-low male up vs Control male	2.57228	2.32296	2.83823	1
7688	TC0600003250.mm.2	NM_133203 // Klra17 // killer cell lectin-like receptor, subfamily A, member 17 // 6|6	Klra17	NM_133203	0.000535178	0.0649016	0.883263	-1.13217	Low-low male down vs Control male	6.00253	0.713776	0.373725	1
13183	TC0Y00000203.mm.2	uc029ygc.1 // Gm20736 // predicted gene, 20736 // Y|Y A1 // 380994 /// uc029ygd.1 // Gm	Gm20736	uc029ygc.1	0.00109519	0.0650134	0.783596	-1.27617	Low-low male down vs Control male	5.3578	2.46108	1.44366	1
3089	TC0300000264.mm.2	NM_172678 // Acad9 // acyl-Coenzyme A dehydrogenase family, member 9 // 3|3 B // 229211	Acad9	NM_172678	0.333579	0.065045	1.19699	1.19699	Low-low male up vs Control male	1.22009	0.304788	0.785108	1
19133	TC1500002278.mm.2	NM_008475 // Krt4 // keratin 4 // 15 F3|15 57.13 cM // 16682 /// ENSMUST00000023797 //	Krt4	NM_008475	0.420067	0.0653656	1.42319	1.42319	Low-low male up vs Control male	1.06079	1.02333	3.03188	1
12502	TC0X00001270.mm.2	NM_022322 // Tnmd // tenomodulin // X|X E3 // 64103 /// ENSMUST00000033602 // Tnmd // t	Tnmd	NM_022322	0.274342	0.0655227	1.48499	1.48499	Low-low male up vs Control male	1.35116	1.63843	3.81105	1
2735	TC0200004663.mm.2	NM_001166206 // Erv3 // endogenous retroviral sequence 3 // 2|2 F1 // 71995 /// ENSMUST	Erv3	NM_001166206	0.274322	0.0659645	0.72258	-1.38393	Low-low male down vs Control male	1.35121	1.11035	2.58262	1
4549	TC0400001738.mm.2	NM_029857 // Tmco4 // transmembrane and coiled-coil domains 4 // 4|4 D3 // 77056 /// EN	Tmco4	NM_029857	0.0361789	0.0660107	0.782004	-1.27877	Low-low male down vs Control male	2.68097	1.26217	1.47962	1
17199	TC1300001933.mm.2	NR_038004 // 4931429P17Rik // RIKEN cDNA 4931429P17 gene // 13|13 A5 // 70971 /// uc029	4931429P17Rik	NR_038004	0.201423	0.0660779	0.789308	-1.26693	Low-low male down vs Control male	1.55412	0.677751	1.3706	1
10221	TC0800001126.mm.2	NM_001198894 // Adgrg1 // adhesion G protein-coupled receptor G1 // 8 D1|8 47.12 cM //	Adgrg1	NM_001198894	0.0237903	0.0661255	1.39734	1.39734	Low-low male up vs Control male	2.96815	2.58928	2.74169	1
14349	TC1100000056.mm.2	NM_172438 // Thoc5 // THO complex 5 // 11|11 A1 // 107829 /// ENSMUST00000038237 // Tho	Thoc5	NM_172438	0.00772554	0.06663	1.21973	1.21973	Low-low male up vs Control male	3.77813	1.16635	0.97023	1
9834	TC0700004661.mm.2	NM_001102563 // Prrt2 // proline-rich transmembrane protein 2 // 7|7 F3 // 69017 /// NM	Prrt2	NM_001102563	0.124717	0.0666914	1.35636	1.35636	Low-low male up vs Control male	1.86509	1.35651	2.28585	1
20816	TC1700002519.mm.2	NM_001033444 // Capn13 // calpain 13 // 17|17 E2 // 381122 /// ENSMUST00000095208 // Ca	Capn13	NM_001033444	0.363626	0.0669181	1.44845	1.44845	Low-low male up vs Control male	1.16124	1.2501	3.38336	1
13128	TC0Y00000060.mm.2	ENSMUST00000177692 // Gm21871 // predicted gene, 21871 // --- // ---	Gm21871	ENSMUST00000177692	0.237847	0.0669781	1.31134	1.31134	Low-low male up vs Control male	1.4454	0.833198	1.8117	1
14562	TC1100000751.mm.2	NM_029044 // Lrrc48 // leucine rich repeat containing 48 // 11|11 B2 // 74665 /// ENSMU	Lrrc48	NM_029044	0.43842	0.0669847	1.37121	1.37121	Low-low male up vs Control male	1.03042	0.805811	2.45777	1
14723	TC1100001096.mm.2	NM_021294 // Dbil5 // diazepam binding inhibitor-like 5 // 11|11 B5 // 13168 /// ENSMUS	Dbil5	NM_021294	0.0208623	0.0673416	1.42337	1.42337	Low-low male up vs Control male	3.05962	3.00053	3.08216	1
18850	TC1500001641.mm.2	NM_009623 // Adcy8 // adenylate cyclase 8 // 15 D1|15 29.03 cM // 11514 /// ENSMUST0000	Adcy8	NM_009623	0.437854	0.0674212	0.826376	-1.2101	Low-low male down vs Control male	1.03134	0.295334	0.899983	1
6766	TC0600000441.mm.2	NM_009430 // Prss2 // protease, serine 2 // 6|6 B1 // 22072 /// ENSMUST00000070380 // P	Prss2	NM_009430	0.454342	0.067544	0.496313	-2.01486	Low-low male down vs Control male	1.00484	3.88666	12.1564	1
2441	TC0200003961.mm.2	NM_146845 // Olfr1098 // olfactory receptor 1098 // 2|2 E1 // 258842 /// ENSMUST0000009	Olfr1098	NM_146845	0.0931144	0.0675953	0.80301	-1.24531	Low-low male down vs Control male	2.0548	0.779782	1.19269	1
17792	TC1400000963.mm.2	NM_008145 // Gnrh1 // gonadotropin releasing hormone 1 // 14|14 D1 // 14714 /// ENSMUST	Gnrh1	NM_008145	0.339007	0.067653	0.66682	-1.49966	Low-low male down vs Control male	1.20913	1.56626	4.07113	1
5013	TC0400003351.mm.2	NM_026654 // Toe1 // target of EGR1, member 1 (nuclear) // 4|4 C7 // 68276 /// ENSMUST0	Toe1	NM_026654	0.241315	0.0678341	1.25438	1.25438	Low-low male up vs Control male	1.43588	0.582618	1.27523	1
7484	TC0600002615.mm.2	NM_020596 // Egr4 // early growth response 4 // 6 C3|6 37.48 cM // 13656 /// ENSMUST000	Egr4	NM_020596	0.0271427	0.0678654	1.33316	1.33316	Low-low male up vs Control male	2.87707	1.87963	2.05327	1
15736	TC1100003819.mm.2	NM_007863 // Mpp3 // membrane protein, palmitoylated 3 (MAGUK p55 subfamily member 3) /	Mpp3	NM_007863	0.346902	0.0678858	0.725895	-1.37761	Low-low male down vs Control male	1.19346	0.967894	2.54885	1
9032	TC0700002650.mm.2	NM_001042612 // Nlrp9c // NLR family, pyrin domain containing 9C // 7|7 A3 // 330490 //	Nlrp9c	NM_001042612	0.40815	0.0679898	0.831814	-1.20219	Low-low male down vs Control male	1.08106	0.289932	0.842892	1
8538	TC0700001633.mm.2	NM_009431 // Ctr9 // Ctr9, Paf1/RNA polymerase II complex component, homolog (S. cerevi	Ctr9	NM_009431	0.173957	0.0680731	1.15732	1.15732	Low-low male up vs Control male	1.64945	0.278682	0.530999	1
10661	TC0800002592.mm.2	NM_009010 // Rad23a // RAD23a homolog (S. cerevisiae) // 8|8 C3 // 19358 /// ENSMUST000	Rad23a	NM_009010	0.0203236	0.0683102	1.19077	1.19077	Low-low male up vs Control male	3.07793	0.744004	0.759699	1
3280	TC0300000849.mm.2	NM_001163098 // Tchh // trichohyalin // 3|3 F2.1 // 99681 /// ENSMUST00000064257 // Tch	Tchh	NM_001163098	0.53164	0.0683155	0.793733	-1.25987	Low-low male down vs Control male	0.888812	0.376094	1.32988	1
16187	TC1200000856.mm.2	NM_177354 // Vash1 // vasohibin 1 // 12|12 D2 // 238328 /// BC086688 // Vash1 // vasohi	Vash1	NM_177354	0.0701762	0.0683621	1.31397	1.31397	Low-low male up vs Control male	2.23967	1.32454	1.85868	1
19739	TC1600001801.mm.2	NM_146991 // Olfr206 // olfactory receptor 206 // 16|16 C2 // 258993 /// ENSMUST0000008	Olfr206	NM_146991	0.0441392	0.0683949	0.854216	-1.17066	Low-low male down vs Control male	2.54705	0.501756	0.619127	1
13305	TC0Y00000558.mm.2	NR_038299 // Gm20871 // Sycp3 like Y-linked pseudogene // Y|Y // 100041346	Gm20871	NR_038299	0.100082	0.0684942	0.791734	-1.26305	Low-low male down vs Control male	2.00786	0.869471	1.36096	1
3556	TC0300001704.mm.2	NM_007753 // Cpa3 // carboxypeptidase A3, mast cell // 3 A2|3 6.25 cM // 12873 /// ENSM	Cpa3	NM_007753	0.41146	0.0686348	1.31991	1.31991	Low-low male up vs Control male	1.07538	0.658553	1.92466	1
6369	TC0500003014.mm.2	NM_027323 // Srrd // SRR1 domain containing // 5|5 F // 70118 /// ENSMUST00000031289 //	Srrd	NM_027323	0.561452	0.0686843	1.29843	1.29843	Low-low male up vs Control male	0.846901	0.459313	1.70452	1
18687	TC1500001012.mm.2	NM_018786 // Prpf40b // PRP40 pre-mRNA processing factor 40 homolog B (yeast) // 15|15	Prpf40b	NM_018786	0.128575	0.0687274	0.807944	-1.23771	Low-low male down vs Control male	1.84535	0.667626	1.13705	1
18067	TC1400001888.mm.2	NM_001162954 // Gm8267 // predicted gene 8267 // 14 C1|14 // 666744 /// ENSMUST00000165	Gm8267	NM_001162954	0.0308644	0.0687874	0.881941	-1.13386	Low-low male down vs Control male	2.78899	0.350321	0.39477	1
2444	TC0200003964.mm.2	NM_146591 // Olfr1101 // olfactory receptor 1101 // 2|2 E1 // 258584 /// ENSMUST0000009	Olfr1101	NM_146591	0.0307427	0.0688771	0.856739	-1.16722	Low-low male down vs Control male	2.79169	0.531543	0.598406	1
12551	TC0X00001403.mm.2	NR_002883 // Gm5643 // heterogeneous nuclear ribonucleoprotein A1 pseudogene // X F2|X	Gm5643	NR_002883	0.000460357	0.0690272	0.836326	-1.19571	Low-low male down vs Control male	6.14313	1.5648	0.800558	1
12882	TC0X00002760.mm.2	NM_028496 // 1700031F05Rik // RIKEN cDNA 1700031F05 gene // X|X D // 73300 /// ENSMUST0	1700031F05Rik	NM_028496	0.428199	0.0693191	1.47331	1.47331	Low-low male up vs Control male	1.04721	1.2567	3.77156	1
16292	TC1200001263.mm.2	NM_001161737 // Siva1 // SIVA1, apoptosis-inducing factor // 12|12 F2 // 30954 /// NM_0	Siva1	NM_001161737	0.227278	0.0695701	1.20225	1.20225	Low-low male up vs Control male	1.47522	0.400742	0.853756	1
732	TC0100002457.mm.2	NM_029696 // Mdh1b // malate dehydrogenase 1B, NAD (soluble) // 1|1 C2 // 76668 /// ENS	Mdh1b	NM_029696	0.472115	0.069809	1.3302	1.3302	Low-low male up vs Control male	0.977043	0.638062	2.05246	1
10746	TC0800002841.mm.2	NM_023182 // Ctrl // chymotrypsin-like // 8 D3|8 53.06 cM // 109660 /// ENSMUST00000034	Ctrl	NM_023182	0.488708	0.0699488	0.405616	-2.46539	Low-low male down vs Control male	0.951744	6.22302	20.5497	1
12355	TC0X00000677.mm.2	NM_021365 // Xlr4b // X-linked lymphocyte-regulated 4B // X A7.3|X 37.29 cM // 27083 //	Xlr4b	NM_021365	0.00884372	0.0700385	0.761255	-1.31362	Low-low male down vs Control male	3.67739	2.19897	1.87934	1
13065	TC0X00003409.mm.2	NM_001198987 // Gm15097 // predicted gene 15097 // X F3|X // 434869 /// ENSMUST00000101	Gm15097	NM_001198987	0.404165	0.0701785	1.25756	1.25756	Low-low male up vs Control male	1.08794	0.459657	1.32787	1
8290	TC0700000991.mm.2	NM_001081163 // Chsy1 // chondroitin sulfate synthase 1 // 7|7 C // 269941 /// ENSMUST0	Chsy1	NM_001081163	0.151637	0.070458	0.811655	-1.23205	Low-low male down vs Control male	1.73849	0.610332	1.10337	1
15477	TC1100003236.mm.2	NM_029658 // Fam101b // family with sequence similarity 101, member B // 11|11 B4 // 76	Fam101b	NM_029658	0.317933	0.0705025	1.25497	1.25497	Low-low male up vs Control male	1.25257	0.521035	1.30734	1
21440	TC1900000069.mm.2	NM_001253832 // Fibp // fibroblast growth factor (acidic) intracellular binding protein	Fibp	NM_001253832	0.186658	0.070559	0.718635	-1.39153	Low-low male down vs Control male	1.60367	1.41244	2.76808	1
21317	TC1800001417.mm.2	NM_133249 // Ppargc1b // peroxisome proliferative activated receptor, gamma, coactivato	Ppargc1b	NM_133249	0.151918	0.0706886	0.725779	-1.37783	Low-low male down vs Control male	1.73729	1.4413	2.60739	1
19361	TC1600000530.mm.2	NM_001159369 // Polq // polymerase (DNA directed), theta // 16 B3|16 26.32 cM // 77782	Polq	NM_001159369	0.348626	0.0707273	0.777703	-1.28584	Low-low male down vs Control male	1.19008	0.607678	1.6048	1
196	TC0100000660.mm.2	NM_183022 // Asic4 // acid-sensing (proton-gated) ion channel family member 4 // 1|1 C4	Asic4	NM_183022	0.15435	0.070947	1.49364	1.49364	Low-low male up vs Control male	1.727	2.24957	4.09385	1
7886	TC0700000165.mm.2	NM_013877 // Cabp5 // calcium binding protein 5 // 7|7 A2 // 29865 /// ENSMUST000000057	Cabp5	NM_013877	0.0503609	0.0710639	1.35256	1.35256	Low-low male up vs Control male	2.45898	1.81641	2.32158	1
3347	TC0300000978.mm.2	NM_026328 // Reg4 // regenerating islet-derived family, member 4 // 3|3 F3 // 67709 ///	Reg4	NM_026328	0.204692	0.0710743	1.47831	1.47831	Low-low male up vs Control male	1.54363	1.91051	3.88984	1
20523	TC1700001764.mm.2	NM_025469 // Clps // colipase, pancreatic // 17|17 B1 // 109791 /// ENSMUST00000025062	Clps	NM_025469	0.588001	0.0710894	0.448268	-2.23081	Low-low male down vs Control male	0.810563	4.22726	16.3907	1
7392	TC0600002337.mm.2	NM_025520 // Lsm5 // LSM5 homolog, U6 small nuclear RNA associated (S. cerevisiae) // 6	Lsm5	NM_025520	0.0398037	0.071092	1.26184	1.26184	Low-low male up vs Control male	2.6165	1.14648	1.37712	1
21919	TC1900001172.mm.2	NM_146704 // Olfr1446 // olfactory receptor 1446 // 19|19 C1 // 258699 /// ENSMUST00000	Olfr1446	NM_146704	0.0588657	0.0712677	1.19482	1.19482	Low-low male up vs Control male	2.35546	0.605372	0.807738	1
9496	TC0700003972.mm.2	NM_147069 // Olfr686 // olfactory receptor 686 // 7|7 E3 // 259072 /// ENSMUST000000501	Olfr686	NM_147069	0.0435481	0.0715413	1.26944	1.26944	Low-low male up vs Control male	2.55608	1.18265	1.45414	1
8349	TC0700001249.mm.2	NM_001105189 // Vmn2r78 // vomeronasal 2, receptor 78 // 7|7 D3 // 637896 /// ENSMUST00	Vmn2r78	NM_001105189	0.266665	0.0715868	0.801602	-1.2475	Low-low male down vs Control male	1.36998	0.544796	1.24981	1
17135	TC1300001690.mm.2	NM_001271378 // Prl8a6 // prolactin family 8, subfamily a, member 6 // 13 A3.1|13 12.45	Prl8a6	NM_001271378	0.335172	0.0716183	1.17957	1.17957	Low-low male up vs Control male	1.21686	0.269953	0.697222	1
5821	TC0500001349.mm.2	NM_001083925 // Oas1b // 2-5 oligoadenylate synthetase 1B // 5 F|5 60.64 cM // 23961 //	Oas1b	NM_001083925	0.272783	0.0717122	0.77592	-1.28879	Low-low male down vs Control male	1.35494	0.709857	1.64655	1
12458	TC0X00001075.mm.2	NM_001033541 // Gm5127 // predicted gene 5127 // X|X D // 331493 /// ENSMUST00000101296	Gm5127	NM_001033541	0.344436	0.0717196	0.825562	-1.2113	Low-low male down vs Control male	1.19832	0.358415	0.940019	1
6374	TC0500003024.mm.2	NM_001285806 // Adrbk2 // adrenergic receptor kinase, beta 2 // 5 F|5 55.29 cM // 32012	Adrbk2	NM_001285806	0.0197615	0.0717454	0.718137	-1.39249	Low-low male down vs Control male	3.09759	2.76456	2.80495	1
2607	TC0200004328.mm.2	NM_146888 // Olfr1297 // olfactory receptor 1297 // 2|2 E5 // 258890 /// ENSMUST0000009	Olfr1297	NM_146888	0.128234	0.0717622	0.839378	-1.19136	Low-low male down vs Control male	1.84707	0.461085	0.784553	1
1163	TC0100003827.mm.2	NM_144881 // Hhat // hedgehog acyltransferase // 1|1 H6 // 226861 /// ENSMUST0000004419	Hhat	NM_144881	0.12124	0.0717725	1.36678	1.36678	Low-low male up vs Control male	1.88341	1.49732	2.49858	1
12748	TC0X00002192.mm.2	NM_134163 // Mbnl3 // muscleblind-like 3 (Drosophila) // X|X A5 // 171170 /// ENSMUST00	Mbnl3	NM_134163	0.00209299	0.0718937	0.75884	-1.3178	Low-low male down vs Control male	4.80668	2.98356	1.9508	1
19861	TC1700000036.mm.2	NM_146073 // Zdhhc14 // zinc finger, DHHC domain containing 14 // 17|17 A1 // 224454 //	Zdhhc14	NM_146073	0.145956	0.0719607	0.788098	-1.26888	Low-low male down vs Control male	1.76322	0.815365	1.45335	1
17726	TC1400000792.mm.2	NM_020490 // Ltb4r2 // leukotriene B4 receptor 2 // 14|14 C1 // 57260 /// ENSMUST000000	Ltb4r2	NM_020490	0.101163	0.072324	1.27994	1.27994	Low-low male up vs Control male	2.00088	0.996662	1.56549	1
9344	TC0700003671.mm.2	NM_001105182 // Vmn2r69 // vomeronasal 2, receptor 69 // 7|7 D3 // 330581 /// ENSMUST00	Vmn2r69	NM_001105182	0.330169	0.072382	0.808054	-1.23754	Low-low male down vs Control male	1.22706	0.455961	1.16785	1
8686	TC0700002010.mm.2	NM_146956 // Olfr525 // olfactory receptor 525 // 7|7 F4 // 258958 /// ENSMUST000000781	Olfr525	NM_146956	0.299538	0.0724032	0.762838	-1.31089	Low-low male down vs Control male	1.2926	0.775049	1.88447	1
18883	TC1500001724.mm.2	NM_009991 // Cyp11b2 // cytochrome P450, family 11, subfamily b, polypeptide 2 // 15 D3	Cyp11b2	NM_009991	0.105793	0.0724655	1.25502	1.25502	Low-low male up vs Control male	1.97181	0.832812	1.32741	1
2912	TC0200005214.mm.2	NM_001081134 // Kcng1 // potassium voltage-gated channel, subfamily G, member 1 // 2|2	Kcng1	NM_001081134	0.118433	0.0725449	1.29623	1.29623	Low-low male up vs Control male	1.89859	1.04688	1.73296	1
16964	TC1300001098.mm.2	NM_001100458 // Fam169a // family with sequence similarity 169, member A // 13|13 D1 //	Fam169a	NM_001100458	0.141389	0.0725541	0.801952	-1.24696	Low-low male down vs Control male	1.78381	0.711756	1.25403	1
9159	TC0700002909.mm.2	ENSMUST00000073410 // LOC102642386 // zinc finger protein 431-like // --- // 102642386	LOC102642386	ENSMUST00000073410	0.0938177	0.0725817	0.766772	-1.30417	Low-low male down vs Control male	2.04991	1.18446	1.81598	1
1142	TC0100003757.mm.2	NM_026041 // Rrp15 // ribosomal RNA processing 15 homolog (S. cerevisiae) // 1|1 H5 //	Rrp15	NM_026041	0.160658	0.0726049	0.808896	-1.23625	Low-low male down vs Control male	1.70104	0.62698	1.15841	1
9540	TC0700004044.mm.2	NM_020291 // Olfr480 // olfactory receptor 480 // 7|7 E3 // 56861 /// ENSMUST0000007165	Olfr480	NM_020291	0.229252	0.0726665	1.23677	1.23677	Low-low male up vs Control male	1.46955	0.544055	1.16355	1
19066	TC1500002162.mm.2	NM_001113515 // Col2a1 // collagen, type II, alpha 1 // 15 F1|15 53.97 cM // 12824 ///	Col2a1	NM_001113515	0.00419378	0.0726685	0.739003	-1.35318	Low-low male down vs Control male	4.24635	3.18464	2.35705	1
16313	TC1200001306.mm.2	NM_133762 // Ncapg2 // non-SMC condensin II complex, subunit G2 // 12|12 F2 // 76044 //	Ncapg2	NM_133762	0.0704456	0.0727732	0.749456	-1.3343	Low-low male down vs Control male	2.23716	1.52679	2.1449	1
13044	TC0X00003386.mm.2	NM_199063 // Ssx9 // synovial sarcoma, X breakpoint 9 // X|X A1.1 // 382206 /// ENSMUST	Ssx9	NM_199063	0.30125	0.0729244	0.82807	-1.20763	Low-low male down vs Control male	1.28878	0.37678	0.918826	1
15614	TC1100003634.mm.2	NM_027026 // Lrrc46 // leucine rich repeat containing 46 // 11|11 D // 69297 /// ENSMUS	Lrrc46	NM_027026	0.289089	0.0729397	0.743457	-1.34507	Low-low male down vs Control male	1.31632	0.950298	2.26893	1
8952	TC0700002529.mm.2	NM_001166745 // Vmn1r115 // vomeronasal 1 receptor 115 // 7|7 A3 // 667273 /// ENSMUST0	Vmn1r115	NM_001166745	0.707636	0.0736712	0.764793	-1.30754	Low-low male down vs Control male	0.653808	0.388324	1.86667	1
20424	TC1700001542.mm.2	NM_001104572 // Vmn2r110 // vomeronasal 2, receptor 110 // 17|17 A3.2 // 224582 /// ENS	Vmn2r110	NM_001104572	0.662292	0.0736908	0.820974	-1.21807	Low-low male down vs Control male	0.71237	0.22901	1.01035	1
12251	TC0X00000347.mm.2	NM_001081669 // Rhox2d // reproductive homeobox 2D // X|X A3.3 // 434760 /// ENSMUST000	Rhox2d	NM_001081669	0.197315	0.0737255	1.35242	1.35242	Low-low male up vs Control male	1.56755	1.18061	2.36707	1
4459	TC0400001510.mm.2	NM_029219 // Rnf19b // ring finger protein 19B // 4|4 D2.3 // 75234 /// ENSMUST00000030	Rnf19b	NM_029219	0.138775	0.0740024	0.766588	-1.30448	Low-low male down vs Control male	1.7959	1.05069	1.83872	1
13519	TC1000000733.mm.2	NM_177475 // Zfp280b // zinc finger protein 280B // 10|10 C1 // 64453 /// ENSMUST000000	Zfp280b	NM_177475	0.221587	0.0740542	0.814262	-1.22811	Low-low male down vs Control male	1.49182	0.521742	1.09917	1
2613	TC0200004336.mm.2	NM_207151 // Olfr1308 // olfactory receptor 1308 // 2|2 E3 // 258258 /// ENSMUST0000009	Olfr1308	NM_207151	0.499455	0.0742642	0.815023	-1.22696	Low-low male down vs Control male	0.935669	0.324774	1.0909	1
20436	TC1700001574.mm.2	NM_001104573 // Vmn2r111 // vomeronasal 2, receptor 111 // 17|17 A3.3 // 210876 /// ENS	Vmn2r111	NM_001104573	0.0273602	0.0742665	0.825738	-1.21104	Low-low male down vs Control male	2.87159	0.873523	0.956042	1
7396	TC0600002346.mm.2	NM_134184 // Vmn1r16 // vomeronasal 1 receptor 16 // 6|6 B3 // 171202 /// ENSMUST000001	Vmn1r16	NM_134184	0.25173	0.0743132	0.76687	-1.304	Low-low male down vs Control male	1.40806	0.82341	1.83789	1
22198	TSUnmapped00000050.mm.2	NM_177010 // F630003A18Rik // RIKEN cDNA F630003A18 gene // 16|16 B4 // 319823	F630003A18Rik	NM_177010	0.255925	0.0746304	0.809327	-1.23559	Low-low male down vs Control male	1.39716	0.520199	1.17017	1
15326	TC1100002862.mm.2	NM_001271356 // Flcn // folliculin // 11|11 B1.3 // 216805 /// NM_001271357 // Flcn //	Flcn	NM_001271356	0.0900964	0.0746876	0.687704	-1.45411	Low-low male down vs Control male	2.07626	2.42225	3.66658	1
10844	TC0800003173.mm.2	NM_145607 // Ttc13 // tetratricopeptide repeat domain 13 // 8|8 E2 // 234875 /// ENSMUS	Ttc13	NM_145607	0.160924	0.0747128	1.13199	1.13199	Low-low male up vs Control male	1.69997	0.217497	0.402103	1
18488	TC1500000387.mm.2	NM_173422 // Colec10 // collectin sub-family member 10 // 15 D1|15 21.15 cM // 239447 /	Colec10	NM_173422	4.16876e-05	0.0747231	0.826629	-1.20973	Low-low male down vs Control male	8.64991	2.61052	0.948506	1
14251	TC1000003120.mm.2	NM_001122895 // Nab2 // Ngfi-A binding protein 2 // 10 D3|10 74.6 cM // 17937 /// NM_00	Nab2	NM_001122895	0.291264	0.0747925	0.689397	-1.45054	Low-low male down vs Control male	1.31132	1.51098	3.62137	1
2186	TC0200003188.mm.2	NM_172339 // Snapc4 // small nuclear RNA activating complex, polypeptide 4 // 2|2 A3 //	Snapc4	NM_172339	0.0551063	0.0748903	0.815743	-1.22588	Low-low male down vs Control male	2.39916	0.829424	1.08653	1
22155	TSUnmapped00000007.mm.2	NM_001290288 // Samd15 // sterile alpha motif domain containing 15 // 12|12 D2 // 23833	Samd15	NM_001290288	0.0138121	0.0748993	1.15154	1.15154	Low-low male up vs Control male	3.35194	0.556311	0.521611	1
3258	TC0300000822.mm.2	ENSMUST00000090872 // Sprr2a3 // small proline-rich protein 2A3 // 3 F1|3 // 100042514	Sprr2a3	ENSMUST00000090872	0.512439	0.0749419	1.56246	1.56246	Low-low male up vs Control male	0.916544	1.52204	5.21911	1
17814	TC1400001039.mm.2	ENSMUST00000098874 // Gm21750 // predicted gene, 21750 [Source:MGI Symbol;Acc:MGI:54339	Gm21750	ENSMUST00000098874	0.0172279	0.0749746	0.76276	-1.31103	Low-low male down vs Control male	3.19431	1.95392	1.92244	1
17773	TC1400000915.mm.2	NM_028525 // Prss52 // protease, serine 52 // 14|14 D1 // 73382 /// ENSMUST00000022537	Prss52	NM_028525	0.288452	0.0750805	1.27164	1.27164	Low-low male up vs Control male	1.3178	0.63522	1.51496	1
10814	TC0800003052.mm.2	NM_133765 // Fbxo31 // F-box protein 31 // 8|8 E1 // 76454 /// ENSMUST00000059018 // Fb	Fbxo31	NM_133765	0.134228	0.075101	0.830064	-1.20473	Low-low male down vs Control male	1.81748	0.526347	0.910181	1
6585	TC0500003566.mm.2	NM_001172146 // Aimp2 // aminoacyl tRNA synthetase complex-interacting multifunctional	Aimp2	NM_001172146	0.44615	0.0751115	1.19983	1.19983	Low-low male up vs Control male	1.01792	0.282059	0.870867	1
14212	TC1000002943.mm.2	NM_029875 // Slc35e3 // solute carrier family 35, member E3 // 10|10 D2 // 215436 /// E	Slc35e3	NM_029875	2.92268e-06	0.0751718	1.27871	1.27871	Low-low male up vs Control male	12.1157	6.11693	1.58676	1
2668	TC0200004482.mm.2	NM_013735 // Trp53bp1 // transformation related protein 53 binding protein 1 // 2|2 E5	Trp53bp1	NM_013735	0.185499	0.0752984	0.718205	-1.39236	Low-low male down vs Control male	1.60772	1.47265	2.8788	1
13063	TC0X00003407.mm.2	NM_001114383 // Luzp4 // leucine zipper protein 4 // X F3|X // 434865 /// ENSMUST000001	Luzp4	NM_001114383	0.371331	0.0753194	0.783394	-1.2765	Low-low male down vs Control male	1.14681	0.571473	1.56614	1
9150	TC0700002866.mm.2	NM_172385 // Zfp536 // zinc finger protein 536 // 7|7 B2 // 243937 /// ENSMUST000000563	Zfp536	NM_172385	0.676617	0.0754487	1.41148	1.41148	Low-low male up vs Control male	0.693816	0.689727	3.12433	1
3662	TC0300002166.mm.2	NM_026460 // Serpini2 // serine (or cysteine) peptidase inhibitor, clade I, member 2 //	Serpini2	NM_026460	0.441141	0.075684	0.75582	-1.32307	Low-low male down vs Control male	1.026	0.674185	2.06517	1
4843	TC0400002733.mm.2	NM_022814 // Svep1 // sushi, von Willebrand factor type A, EGF and pentraxin domain con	Svep1	NM_022814	0.455151	0.0757096	1.48273	1.48273	Low-low male up vs Control male	1.00356	1.30566	4.08895	1
17749	TC1400000843.mm.2	NM_144843 // Mtmr6 // myotubularin related protein 6 // 14|14 D1 // 219135 /// ENSMUST0	Mtmr6	NM_144843	0.0157769	0.0757532	1.1754	1.1754	Low-low male up vs Control male	3.25679	0.713476	0.688517	1
16561	TC1200002269.mm.2	NM_001281830 // Ifi27l2a // interferon, alpha-inducible protein 27 like 2A // 12|12 E /	Ifi27l2a	NM_001281830	0.0933027	0.0758922	0.78218	-1.27848	Low-low male down vs Control male	2.05349	1.0407	1.59279	1
21197	TC1800000990.mm.2	NM_001289666 // Tmem241 // transmembrane protein 241 // 18|18 A1 // 338363 /// NM_00128	Tmem241	NM_001289666	0.299571	0.0758949	1.239	1.239	Low-low male up vs Control male	1.29253	0.498454	1.21202	1
10095	TC0800000775.mm.2	ENSMUST00000098653 // Gm10654 // predicted gene 10654 [Source:MGI Symbol;Acc:MGI:364336	Gm10654	ENSMUST00000098653	0.25272	0.0760406	1.232	1.232	Low-low male up vs Control male	1.40547	0.514311	1.15008	1
11562	TC0900001817.mm.2	NM_146525 // Olfr847 // olfactory receptor 847 // 9|9 A2-A5 // 258518 /// ENSMUST000000	Olfr847	NM_146525	0.102129	0.0760466	1.19629	1.19629	Low-low male up vs Control male	1.99471	0.538651	0.848697	1
20075	TC1700000578.mm.2	NM_207175 // Olfr239 // olfactory receptor 239 // 17|17 B1 // 100038860 /// ENSMUST0000	Olfr239	NM_207175	0.160687	0.0760703	1.27196	1.27196	Low-low male up vs Control male	1.70092	0.827595	1.52918	1
20822	TC1700002536.mm.2	NM_001033367 // Nlrc4 // NLR family, CARD domain containing 4 // 17|17 E2 // 268973 ///	Nlrc4	NM_001033367	0.133771	0.0764878	0.787705	-1.26951	Low-low male down vs Control male	1.81969	0.873927	1.50939	1
2505	TC0200004051.mm.2	NM_146789 // Olfr1230 // olfactory receptor 1230 // 2|2 E1 // 258785 /// ENSMUST0000009	Olfr1230	NM_146789	0.00311143	0.0765041	0.857284	-1.16648	Low-low male down vs Control male	4.48326	0.896664	0.62858	1
16186	TC1200000852.mm.2	NM_001159500 // Esrrb // estrogen related receptor, beta // 12 D2|12 40.49 cM // 26380	Esrrb	NM_001159500	0.645695	0.0766068	1.26726	1.26726	Low-low male up vs Control male	0.733978	0.347574	1.48829	1
2871	TC0200005110.mm.2	NM_173377 // Svs3b // seminal vesicle secretory protein 3B // 2|2 H3 // 329557 /// ENSM	Svs3b	NM_173377	0.411534	0.0766637	1.28499	1.28499	Low-low male up vs Control male	1.07526	0.570927	1.66876	1
9393	TC0700003810.mm.2	NM_175388 // Rnf169 // ring finger protein 169 // 7|7 E1 // 108937 /// ENSMUST000000808	Rnf169	NM_175388	0.0943886	0.0767622	0.794335	-1.25891	Low-low male down vs Control male	2.04596	0.91661	1.40803	1
20663	TC1700002088.mm.2	NM_146867 // Olfr131 // olfactory receptor 131 // 17|17 B1 // 258867 /// ENSMUST0000005	Olfr131	NM_146867	0.659426	0.0768054	1.45273	1.45273	Low-low male up vs Control male	0.716092	0.844214	3.70517	1
13635	TC1000000934.mm.2	NM_025499 // Eid3 // EP300 interacting inhibitor of differentiation 3 // 10|10 C1 // 66	Eid3	NM_025499	0.215203	0.0769689	0.685973	-1.45778	Low-low male down vs Control male	1.51094	1.81669	3.77884	1
3607	TC0300001983.mm.2	NM_172862 // Frem2 // Fras1 related extracellular matrix protein 2 // 3 C|3 25.24 cM //	Frem2	NM_172862	0.170105	0.0769744	1.2483	1.2483	Low-low male up vs Control male	1.66398	0.692712	1.30837	1
11435	TC0900001442.mm.2	NM_007658 // Cdc25a // cell division cycle 25A // 9 F2|9 59.81 cM // 12530 /// ENSMUST0	Cdc25a	NM_007658	0.376572	0.0770425	0.714524	-1.39953	Low-low male down vs Control male	1.13713	1.08798	3.00701	1
10118	TC0800000823.mm.2	NM_008452 // Klf2 // Kruppel-like factor 2 (lung) // 8|8 C1 // 16598 /// ENSMUST0000006	Klf2	NM_008452	0.0962225	0.0771112	1.2158	1.2158	Low-low male up vs Control male	2.03344	0.657788	1.01667	1
18018	TC1400001779.mm.2	NM_177816 // Sh2d4b // SH2 domain containing 4B // 14|14 B // 328381 /// ENSMUST0000007	Sh2d4b	NM_177816	0.102411	0.0772391	1.41578	1.41578	Low-low male up vs Control male	1.99292	2.04285	3.2216	1
15772	TC1100003906.mm.2	NR_027956 // 1700052K11Rik // RIKEN cDNA 1700052K11 gene // 11|11 E1 // 73431 /// BC099	1700052K11Rik	NR_027956	0.0816535	0.0772469	1.33576	1.33576	Low-low male up vs Control male	2.14046	1.52135	2.23382	1
6316	TC0500002865.mm.2	NM_001081567 // Mapk10 // mitogen-activated protein kinase 10 // 5|5 E5 // 26414 /// NM	Mapk10	NM_001081567	0.107131	0.0773169	1.17961	1.17961	Low-low male up vs Control male	1.96365	0.454611	0.727612	1
21807	TC1900000969.mm.2	NM_027877 // Mus81 // MUS81 endonuclease homolog (yeast) // 19|19 A // 71711 /// ENSMUS	Mus81	NM_027877	0.077486	0.0775366	1.2965	1.2965	Low-low male up vs Control male	2.17472	1.24613	1.80087	1
21753	TC1900000850.mm.2	NM_172523 // Slc18a2 // solute carrier family 18 (vesicular monoamine), member 2 // 19	Slc18a2	NM_172523	0.284053	0.0777152	1.30161	1.30161	Low-low male up vs Control male	1.32804	0.785215	1.85825	1
15675	TC1100003727.mm.2	NM_001126320 // Gm11563 // predicted gene 11563 // 11|11 D // 100040248 /// ENSMUST0000	Gm11563	NM_001126320	0.0894834	0.0777173	0.832824	-1.20073	Low-low male down vs Control male	2.08071	0.59251	0.894969	1
6366	TC0500003001.mm.2	NM_153571 // Hscb // HscB iron-sulfur cluster co-chaperone homolog (E. coli) // 5|5 F /	Hscb	NM_153571	0.194374	0.0777247	0.84476	-1.18377	Low-low male down vs Control male	1.57733	0.382023	0.76119	1
12100	TC0900003331.mm.2	NM_007534 // Bcl2a1b // B cell leukemia/lymphoma 2 related protein A1b // 9|9 E3.1 // 1	Bcl2a1b	NM_007534	0.0101404	0.0777542	1.21041	1.21041	Low-low male up vs Control male	3.57641	1.11006	0.975487	1
16268	TC1200001206.mm.2	XM_894495.3 // Gm6988 // PREDICTED: predicted gene 6988 (Gm6988), mRNA. // --- // ---	Gm6988	XM_894495.3	0.0860582	0.0779086	0.820369	-1.21896	Low-low male down vs Control male	2.10616	0.703599	1.04992	1
1200	TC0100003888.mm.2	NM_008329 // Ifi204 // interferon activated gene 204 // 1 H3|1 80.63 cM // 15951 /// EN	Ifi204	NM_008329	0.00187614	0.0781059	0.789826	-1.2661	Low-low male down vs Control male	4.89772	2.32662	1.49299	1
1265	TC0200000382.mm.2	NM_001039701 // Il1rn // interleukin 1 receptor antagonist // 2 A3|2 16.36 cM // 16181	Il1rn	NM_001039701	0.00201409	0.0781411	0.687282	-1.45501	Low-low male down vs Control male	4.83857	5.80809	3.7726	1
8016	TC0700000402.mm.2	NM_007655 // Cd79a // CD79A antigen (immunoglobulin-associated alpha) // 7 A3|7 13.49 c	Cd79a	NM_007655	0.414093	0.0781665	0.763983	-1.30893	Low-low male down vs Control male	1.07089	0.662574	1.94452	1
19864	TC1700000048.mm.2	NM_181392 // Gtf2h5 // general transcription factor IIH, polypeptide 5 // 17 A1|17 3.7	Gtf2h5	NM_181392	0.00427392	0.0782319	1.18455	1.18455	Low-low male up vs Control male	4.23152	1.03663	0.769932	1
3400	TC0300001141.mm.2	NM_026831 // Mybphl // myosin binding protein H-like // 3|3 F3 // 68753 /// ENSMUST0000	Mybphl	NM_026831	0.183398	0.0785577	1.2971	1.2971	Low-low male up vs Control male	1.61513	0.93564	1.82065	1
17890	TC1400001402.mm.2	ENSMUST00000164484 // Gm8237 // predicted gene 8237 [Source:MGI Symbol;Acc:MGI:3644039]	Gm8237	ENSMUST00000164484	0.297456	0.0786505	0.864895	-1.15621	Low-low male down vs Control male	1.29727	0.234136	0.567236	1
15088	TC1100002046.mm.2	ENSMUST00000105046 // Hmga1-rs1 // high mobility group AT-hook I, related sequence 1 //	Hmga1-rs1	ENSMUST00000105046	0.437142	0.0788251	0.822697	-1.21551	Low-low male down vs Control male	1.0325	0.33734	1.02684	1
8382	TC0700001366.mm.2	NM_001130693 // Gucy2d // guanylate cyclase 2d // 7 E1|7 53.86 cM // 14918 /// ENSMUST0	Gucy2d	NM_001130693	0.0974048	0.0788471	1.33926	1.33926	Low-low male up vs Control male	2.02549	1.4828	2.30079	1
5990	TC0500001768.mm.2	NM_001167944 // Zkscan5 // zinc finger with KRAB and SCAN domains 5 // 5|5 G2 // 22757	Zkscan5	NM_001167944	0.164242	0.0788549	1.18561	1.18561	Low-low male up vs Control male	1.68673	0.419475	0.781601	1
16927	TC1300000928.mm.2	NM_030174 // Mctp1 // multiple C2 domains, transmembrane 1 // 13|13 C1 // 78771 /// ENS	Mctp1	NM_030174	0.408166	0.0788645	0.724554	-1.38016	Low-low male down vs Control male	1.08103	0.96288	2.79936	1
8228	TC0700000846.mm.2	NM_008497 // Lhb // luteinizing hormone beta // 7 B4|7 29.3 cM // 16866 /// ENSMUST0000	Lhb	NM_008497	0.0061808	0.0788729	1.28249	1.28249	Low-low male up vs Control male	3.94661	2.09625	1.66933	1
2206	TC0200003231.mm.2	NM_027040 // 1700007K13Rik // RIKEN cDNA 1700007K13 gene // 2|2 A3 // 69327 /// ENSMUST	1700007K13Rik	NM_027040	0.557972	0.0788896	0.775932	-1.28877	Low-low male down vs Control male	0.851728	0.470405	1.73578	1
11285	TC0900001016.mm.2	NM_001039522 // Leo1 // Leo1, Paf1/RNA polymerase II complex component, homolog (S. cer	Leo1	NM_001039522	0.160609	0.0789534	1.33936	1.33936	Low-low male up vs Control male	1.70123	1.24696	2.30364	1
9171	TC0700002944.mm.2	NM_027264 // Zfp715 // zinc finger protein 715 // 7|7 B4 // 69930 /// ENSMUST0000001279	Zfp715	NM_027264	0.0558482	0.079072	0.773666	-1.29255	Low-low male down vs Control male	2.3903	1.35254	1.77837	1
8414	TC0700001444.mm.2	NM_133947 // Numa1 // nuclear mitotic apparatus protein 1 // 7|7 E3 // 101706 /// ENSMU	Numa1	NM_133947	0.000188212	0.0791057	0.870938	-1.14819	Low-low male down vs Control male	7.01639	1.15151	0.515797	1
2453	TC0200003980.mm.2	NM_178250 // Pramel7 // preferentially expressed antigen in melanoma like 7 // 2|2 D //	Pramel7	NM_178250	0.103787	0.0791067	0.73591	-1.35886	Low-low male down vs Control male	1.98424	1.60367	2.54006	1
16768	TC1300000369.mm.2	NM_183197 // Serpinb9f // serine (or cysteine) peptidase inhibitor, clade B, member 9f	Serpinb9f	NM_183197	0.126807	0.0791735	1.24037	1.24037	Low-low male up vs Control male	1.85432	0.739872	1.254	1
3030	TC0200005518.mm.2	NM_001164597 // Zfp512b // zinc finger protein 512B // 2|2 H4 // 269401 /// ENSMUST0000	Zfp512b	NM_001164597	0.072363	0.0791919	0.793247	-1.26064	Low-low male down vs Control male	2.21953	1.02405	1.45006	1
18630	TC1500000801.mm.2	NM_133750 // Fam118a // family with sequence similarity 118, member A // 15|15 E3 // 73	Fam118a	NM_133750	0.20727	0.0792417	1.26166	1.26166	Low-low male up vs Control male	1.53546	0.713613	1.46066	1
2619	TC0200004342.mm.2	NM_146450 // Olfr1314 // olfactory receptor 1314 // 2|2 F2-F3 // 258442 /// ENSMUST0000	Olfr1314	NM_146450	0.0771357	0.0793989	1.22174	1.22174	Low-low male up vs Control male	2.17768	0.752298	1.08573	1
20745	TC1700002297.mm.2	NM_001104582 // Vmn2r118 // vomeronasal 2, receptor 118 // 17|17 C // 383258 /// ENSMUS	Vmn2r118	NM_001104582	0.453173	0.0795836	0.716314	-1.39604	Low-low male down vs Control male	1.0067	0.966424	3.01713	1
9990	TC0800000424.mm.2	NM_177741 // Ppp1r3b // protein phosphatase 1, regulatory (inhibitor) subunit 3B // 8|8	Ppp1r3b	NM_177741	0.355749	0.0796416	2.30018	2.30018	Low-low male up vs Control male	1.17626	7.04172	18.8149	1
19428	TC1600000906.mm.2	NM_139134 // Chodl // chondrolectin // 16|16 C3.2 // 246048 /// ENSMUST00000023568 // C	Chodl	NM_139134	0.38396	0.0797276	0.753822	-1.32657	Low-low male down vs Control male	1.12368	0.774735	2.16688	1
9308	TC0700003574.mm.2	NM_027420 // Arpin // actin-related protein 2/3 complex inhibitor // 7|7 D2 // 70420 //	Arpin	NM_027420	0.275951	0.0797395	1.24796	1.24796	Low-low male up vs Control male	1.34728	0.570739	1.33139	1
19669	TC1600001635.mm.2	NM_029128 // Qtrtd1 // queuine tRNA-ribosyltransferase domain containing 1 // 16|16 B4	Qtrtd1	NM_029128	0.0633184	0.0800578	0.824302	-1.21315	Low-low male down vs Control male	2.30733	0.745402	1.01533	1
9266	TC0700003103.mm.2	NM_153578 // Nipa1 // non imprinted in Prader-Willi/Angelman syndrome 1 homolog (human)	Nipa1	NM_153578	0.228642	0.0802413	1.39786	1.39786	Low-low male up vs Control male	1.47129	1.43017	3.05501	1
11718	TC0900002173.mm.2	NM_153537 // Phldb1 // pleckstrin homology-like domain, family B, member 1 // 9|9 A5.2	Phldb1	NM_153537	0.115628	0.0803915	0.749051	-1.33502	Low-low male down vs Control male	1.91413	1.38621	2.27604	1
6260	TC0500002702.mm.2	NM_001286020 // Csn2 // casein beta // 5 E1|5 43.56 cM // 12991 /// NM_001286021 // Csn	Csn2	NM_001286020	0.123666	0.0810433	0.824464	-1.21291	Low-low male down vs Control male	1.87057	0.607302	1.02036	1
13956	TC1000002224.mm.2	NM_029083 // Ddit4 // DNA-damage-inducible transcript 4 // 10|10 B3 // 74747 /// ENSMUS	Ddit4	NM_029083	0.00490591	0.0811039	1.28691	1.28691	Low-low male up vs Control male	4.12407	2.28749	1.74324	1
13472	TC1000000562.mm.2	NM_011073 // Prf1 // perforin 1 (pore forming protein) // 10 B4|10 32.18 cM // 18646 //	Prf1	NM_011073	0.383605	0.0812174	0.773635	-1.2926	Low-low male down vs Control male	1.12432	0.646161	1.80623	1
21977	TC1900001406.mm.2	ENSMUST00000156818 // Gm8975 // predicted gene 8975 [Source:MGI Symbol;Acc:MGI:3648531]	Gm8975	ENSMUST00000156818	0.574104	0.08124	0.706629	-1.41517	Low-low male down vs Control male	0.829478	0.872785	3.30694	1
13764	TC1000001576.mm.2	NM_145424 // BC089597 // cDNA sequence BC089597 // 10|10 D3 // 216454 /// ENSMUST000000	BC089597	NM_145424	2.90511e-08	0.0815119	0.79694	-1.2548	Low-low male down vs Control male	20.482	9.22533	1.41558	1
4268	TC0400000909.mm.2	NM_010502 // Ifna1 // interferon alpha 1 // 4 C4|4 42.04 cM // 15962 /// ENSMUST0000009	Ifna1	NM_010502	0.0220015	0.081667	1.27981	1.27981	Low-low male up vs Control male	3.0225	1.61016	1.67427	1
21860	TC1900001072.mm.2	NM_010316 // Gng3 // guanine nucleotide binding protein (G protein), gamma 3 // 19 A|19	Gng3	NM_010316	0.0758812	0.0816878	0.803838	-1.24403	Low-low male down vs Control male	2.18842	0.913385	1.31174	1
14439	TC1100000472.mm.2	NM_001013783 // Fam71b // family with sequence similarity 71, member B // 11 B1.1|11 //	Fam71b	NM_001013783	0.214636	0.0817276	1.4306	1.4306	Low-low male up vs Control male	1.51266	1.69845	3.52886	1
13984	TC1000002287.mm.2	ENSMUST00000079279 // Gm10118 // predicted gene 10118 [Source:MGI Symbol;Acc:MGI:364234	Gm10118	ENSMUST00000079279	0.71341	0.081756	0.82215	-1.21632	Low-low male down vs Control male	0.64637	0.217093	1.05558	1
18659	TC1500000897.mm.2	NM_025730 // Lrrk2 // leucine-rich repeat kinase 2 // 15|15 F1 // 66725 /// ENSMUST0000	Lrrk2	NM_025730	0.0633387	0.0818882	0.82867	-1.20675	Low-low male down vs Control male	2.30712	0.714291	0.97304	1
20944	TC1800000094.mm.2	NM_001146287 // Cables1 // CDK5 and Abl enzyme substrate 1 // 18|18 A2 // 63955 /// NM_	Cables1	NM_001146287	0.000430523	0.0818889	0.656421	-1.52341	Low-low male down vs Control male	6.20626	9.64045	4.88194	1
1818	TC0200002095.mm.2	NM_027093 // Ndufaf5 // NADH dehydrogenase (ubiquinone) complex I, assembly factor 5 //	Ndufaf5	NM_027093	0.317776	0.0818911	0.747413	-1.33795	Low-low male down vs Control male	1.2529	0.930936	2.33522	1
9227	TC0700003027.mm.2	NM_021482 // Syngr4 // synaptogyrin 4 // 7|7 B4 // 58867 /// ENSMUST00000039049 // Syng	Syngr4	NM_021482	0.0236128	0.0820046	1.34037	1.34037	Low-low male up vs Control male	2.97334	2.2386	2.36622	1
279	TC0100000927.mm.2	NM_172463 // Sned1 // sushi, nidogen and EGF-like domains 1 // 1|1 D // 208777 /// NR_1	Sned1	NM_172463	0.136149	0.0821014	0.798249	-1.25274	Low-low male down vs Control male	1.80828	0.806059	1.40096	1
12501	TC0X00001254.mm.2	NM_172493 // Diaph2 // diaphanous related formin 2 // X|X E3 // 54004 /// ENSMUST000000	Diaph2	NM_172493	0.220595	0.0821194	0.881831	-1.134	Low-low male down vs Control male	1.49476	0.20755	0.436392	1
536	TC0100001684.mm.2	ENSMUST00000069568 // Desi2 // desumoylating isopeptidase 2 // 1|1 H3 // 78825	Desi2	ENSMUST00000069568	0.255819	0.0822616	0.682467	-1.46527	Low-low male down vs Control male	1.39743	1.79261	4.03162	1
9543	TC0700004048.mm.2	NM_146499 // Olfr484 // olfactory receptor 484 // 7|7 E3 // 258492 /// ENSMUST000000735	Olfr484	NM_146499	0.180806	0.0823642	0.788933	-1.26753	Low-low male down vs Control male	1.62437	0.802969	1.55359	1
13344	TC1000000126.mm.2	NM_001111065 // Reps1 // RalBP1 associated Eps domain containing protein // 10|10 A3 //	Reps1	NM_001111065	0.0141027	0.0824184	0.903568	-1.10672	Low-low male down vs Control male	3.33699	0.301907	0.284343	1
7353	TC0600002216.mm.2	NM_001081382 // Zfp777 // zinc finger protein 777 // 6|6 B2.3 // 72306 /// ENSMUST00000	Zfp777	NM_001081382	0.345658	0.0824458	0.777644	-1.28594	Low-low male down vs Control male	1.19591	0.665616	1.74924	1
11564	TC0900001821.mm.2	NM_146906 // Olfr853 // olfactory receptor 853 // 9|9 A2-A5 // 258908 /// ENSMUST000000	Olfr853	NM_146906	0.0807309	0.0825149	1.17335	1.17335	Low-low male up vs Control male	2.14789	0.483304	0.707186	1
15841	TC1100004101.mm.2	NM_001009573 // Unc13d // unc-13 homolog D (C. elegans) // 11|11 E2 // 70450 /// ENSMUS	Unc13d	NM_001009573	0.0200921	0.0827593	1.26457	1.26457	Low-low male up vs Control male	3.08596	1.49966	1.52731	1
12523	TC0X00001322.mm.2	NM_011712 // Wbp5 // WW domain binding protein 5 // X|X F1 // 22381 /// ENSMUST00000048	Wbp5	NM_011712	0.0562138	0.0827793	0.742262	-1.34723	Low-low male down vs Control male	2.38597	1.86964	2.46274	1
21884	TC1900001118.mm.2	NM_023731 // Ccdc86 // coiled-coil domain containing 86 // 19 7.41 cM|19 B // 108673 //	Ccdc86	NM_023731	0.036707	0.0828666	1.21822	1.21822	Low-low male up vs Control male	2.67116	0.918605	1.08082	1
5856	TC0500001442.mm.2	NM_001134717 // 2810006K23Rik // RIKEN cDNA 2810006K23 gene // 5|5 F // 72650 /// NM_02	2810006K23Rik	NM_001134717	0.0801321	0.0833095	1.36003	1.36003	Low-low male up vs Control male	2.15275	1.80221	2.63109	1
21220	TC1800001083.mm.2	NM_139143 // Slc39a6 // solute carrier family 39 (metal ion transporter), member 6 // 1	Slc39a6	NM_139143	0.0627214	0.0833389	1.3785	1.3785	Low-low male up vs Control male	2.31357	2.11098	2.86765	1
2310	TC0200003582.mm.2	NM_001001178 // Ccdc148 // coiled-coil domain containing 148 // 2|2 C1.1 // 227933 ///	Ccdc148	NM_001001178	0.135885	0.0834354	0.7821	-1.27861	Low-low male down vs Control male	1.80953	0.968541	1.6822	1
6417	TC0500003131.mm.2	NM_028128 // Rfc5 // replication factor C (activator 1) 5 // 5|5 F // 72151 /// ENSMUST	Rfc5	NM_028128	0.0823371	0.0834406	0.826486	-1.20994	Low-low male down vs Control male	2.13502	0.687108	1.01146	1
596	TC0100001932.mm.2	NM_027671 // Sntg1 // syntrophin, gamma 1 // 1|1 A1-A2 // 71096 /// ENSMUST00000115484	Sntg1	NM_027671	0.254363	0.0835538	0.758568	-1.31827	Low-low male down vs Control male	1.4012	0.948804	2.12815	1
19022	TC1500002008.mm.2	NM_011105 // Pkdrej // polycystic kidney disease (polycystin) and REJ (sperm receptor f	Pkdrej	NM_011105	0.0794463	0.0836529	1.28748	1.28748	Low-low male up vs Control male	2.15837	1.22301	1.78086	1
10900	TC0900000033.mm.2	NM_009808 // Casp12 // caspase 12 // 9 A1|9 2.46 cM // 12364 /// ENSMUST00000027009 //	Casp12	NM_009808	0.0370424	0.0836676	0.81562	-1.22606	Low-low male down vs Control male	2.66501	0.982481	1.15864	1
1147	TC0100003783.mm.2	NM_001081363 // Cenpf // centromere protein F // 1 H6|1 95.03 cM // 108000 /// ENSMUST0	Cenpf	NM_001081363	0.141327	0.0837577	1.47455	1.47455	Low-low male up vs Control male	1.7841	2.38958	4.20948	1
7852	TC0700000081.mm.2	NM_146915 // Olfr1336 // olfactory receptor 1336 // 7|7 A1 // 258917 /// ENSMUST0000005	Olfr1336	NM_146915	0.161925	0.0838048	1.17763	1.17763	Low-low male up vs Control male	1.69595	0.402783	0.746421	1
15761	TC1100003870.mm.2	NM_016896 // Map3k14 // mitogen-activated protein kinase kinase kinase 14 // 11 E1|11 6	Map3k14	NM_016896	0.253341	0.083833	0.747577	-1.33765	Low-low male down vs Control male	1.40385	1.05571	2.36346	1
51	TC0100000216.mm.2	NM_001276764 // Dst // dystonin // 1 B|1 12.91 cM // 13518 /// NM_010081 // Dst // dyst	Dst	NM_001276764	0.176283	0.0839135	0.744814	-1.34262	Low-low male down vs Control male	1.64083	1.26624	2.42536	1
7794	TC0600003598.mm.2	NM_001037842 // Cml3 // camello-like 3 // 6|6 C3 // 93674 /// ENSMUST00000050780 // Cml	Cml3	NM_001037842	0.111885	0.0839815	1.46555	1.46555	Low-low male up vs Control male	1.93548	2.51514	4.08413	1
7742	TC0600003362.mm.2	ENSMUST00000148411 // Gm5724 // predicted gene 5724 // 6|6 G2 // 435927	Gm5724	ENSMUST00000148411	0.216537	0.0840304	1.17467	1.17467	Low-low male up vs Control male	1.5069	0.347496	0.724754	1
112	TC0100000390.mm.2	NM_030025 // Ccdc150 // coiled-coil domain containing 150 // 1|1 C1 // 78016 /// ENSMUS	Ccdc150	NM_030025	0.0357739	0.0840459	1.24918	1.24918	Low-low male up vs Control male	2.68859	1.18432	1.38443	1
5219	TC0400003865.mm.2	NM_011061 // Padi4 // peptidyl arginine deiminase, type IV // 4 72.34 cM|4 E1 // 18602	Padi4	NM_011061	0.0523381	0.084058	1.29473	1.29473	Low-low male up vs Control male	2.43337	1.44484	1.86611	1
5294	TC0400004062.mm.2	NM_009802 // Car6 // carbonic anhydrase 6 // 4|4 E2 // 12353 /// ENSMUST00000030817 //	Car6	NM_009802	0.324205	0.0840647	0.695486	-1.43784	Low-low male down vs Control male	1.23939	1.45461	3.68861	1
6810	TC0600000553.mm.2	NM_173428 // Sspo // SCO-spondin // 6|6 B2.3 // 243369 /// ENSMUST00000043676 // Sspo /	Sspo	NM_173428	0.0926282	0.0842406	1.30938	1.30938	Low-low male up vs Control male	2.05821	1.33259	2.03484	1
12869	TC0X00002709.mm.2	NM_001167997 // Tex11 // testis expressed gene 11 // X|X C3 // 83558 /// NM_031384 // T	Tex11	NM_001167997	0.105574	0.0842511	1.12481	1.12481	Low-low male up vs Control male	1.97316	0.243231	0.387419	1
10956	TC0900000165.mm.2	NM_146825 // Olfr39 // olfactory receptor 39 // 9 A2-A5|9 7.51 cM // 258822 /// ENSMUST	Olfr39	NM_146825	0.199338	0.0844049	0.822864	-1.21527	Low-low male down vs Control male	1.5609	0.529278	1.06569	1
364	TC0100001226.mm.2	NM_173771 // 4933406M09Rik // RIKEN cDNA 4933406M09 gene // 1|1 E4 // 240755 /// ENSMUS	4933406M09Rik	NM_173771	0.525451	0.0844183	0.801219	-1.2481	Low-low male down vs Control male	0.897684	0.393355	1.37717	1
9901	TC0800000178.mm.2	NM_153115 // Spag11a // sperm associated antigen 11A // 8|8 A1.3 // 78128 /// ENSMUST00	Spag11a	NM_153115	0.0805846	0.0844636	0.821974	-1.21658	Low-low male down vs Control male	2.14907	0.737129	1.078	1
10690	TC0800002683.mm.2	NM_173431 // Rpgrip1l // Rpgrip1-like // 8 C5|8 44.29 cM // 244585 /// ENSMUST000000477	Rpgrip1l	NM_173431	0.00633147	0.0844677	1.16794	1.16794	Low-low male up vs Control male	3.92828	0.844903	0.675972	1
8046	TC0700000458.mm.2	NM_144923 // Blvrb // biliverdin reductase B (flavin reductase (NADPH)) // 7|7 A3 // 23	Blvrb	NM_144923	0.014818	0.0844963	1.28078	1.28078	Low-low male up vs Control male	3.30154	1.80485	1.71811	1
21426	TC1900000046.mm.2	NM_019861 // Ctsf // cathepsin F // 19|19 A // 56464 /// ENSMUST00000119694 // Ctsf //	Ctsf	NM_019861	0.114753	0.0847202	0.866982	-1.15343	Low-low male down vs Control male	1.91906	0.349546	0.572453	1
8063	TC0700000488.mm.2	NM_001037957 // Dyrk1b // dual-specificity tyrosine-(Y)-phosphorylation regulated kinas	Dyrk1b	NM_001037957	0.223292	0.0847482	0.77027	-1.29825	Low-low male down vs Control male	1.48681	0.905747	1.9146	1
19828	TC1600002136.mm.2	NM_001103179 // Brwd1 // bromodomain and WD repeat domain containing 1 // 16|16 C4 // 9	Brwd1	NM_001103179	0.0105316	0.0847482	0.743545	-1.34491	Low-low male down vs Control male	3.54865	2.78631	2.46769	1
7954	TC0700000317.mm.2	NM_001166736 // Vmn1r91 // vomeronasal 1 receptor 91 // 7|7 A3 // 667067 /// ENSMUST000	Vmn1r91	NM_001166736	0.417473	0.0847497	0.758179	-1.31895	Low-low male down vs Control male	1.06516	0.729942	2.15376	1
11431	TC0900001433.mm.2	NM_025689 // Ccdc51 // coiled-coil domain containing 51 // 9|9 F2 // 66658 /// ENSMUST0	Ccdc51	NM_025689	0.0435165	0.0847569	1.27451	1.27451	Low-low male up vs Control male	2.55657	1.34506	1.65352	1
12306	TC0X00000518.mm.2	ENSMUST00000079663 // Gm2174 // predicted gene 2174 [Source:MGI Symbol;Acc:MGI:3780344]	Gm2174	ENSMUST00000079663	0.0758545	0.084766	0.785668	-1.2728	Low-low male down vs Control male	2.18865	1.1389	1.63544	1
14054	TC1000002469.mm.2	NM_027422 // Mier2 // mesoderm induction early response 1, family member 2 // 10|10 C1	Mier2	NM_027422	0.223519	0.0847778	1.35387	1.35387	Low-low male up vs Control male	1.48614	1.22004	2.58011	1
14866	TC1100001498.mm.2	NM_010459 // Hoxb4 // homeobox B4 // 11 D|11 59.83 cM // 15412 /// NR_029784 // Mir10a	Hoxb4	NM_010459	0.466915	0.0848011	0.75319	-1.32769	Low-low male down vs Control male	0.985098	0.707907	2.25851	1
937	TC0100003138.mm.2	NM_019645 // Pkp1 // plakophilin 1 // 1|1 E4 // 18772 /// ENSMUST00000027667 // Pkp1 //	Pkp1	NM_019645	0.0768946	0.0849702	1.3293	1.3293	Low-low male up vs Control male	2.17973	1.58172	2.28061	1
3314	TC0300000905.mm.2	NM_001289532 // Hormad1 // HORMA domain containing 1 // 3|3 F2 // 67981 /// NM_00128953	Hormad1	NM_001289532	0.00509193	0.085164	0.897357	-1.11438	Low-low male down vs Control male	4.09527	0.430739	0.330565	1
9015	TC0700002625.mm.2	NM_207677 // Dedd2 // death effector domain-containing DNA binding protein 2 // 7|7 A3	Dedd2	NM_207677	0.193802	0.0853219	0.824194	-1.21331	Low-low male down vs Control male	1.57924	0.529989	1.05473	1
5258	TC0400003949.mm.2	NM_001085542 // Gm13124 // predicted gene 13124 // 4|4 E1 // 627085 /// ENSMUST00000105	Gm13124	NM_001085542	0.314633	0.0853302	0.777322	-1.28647	Low-low male down vs Control male	1.2596	0.717546	1.79037	1
4811	TC0400002598.mm.2	NM_053149 // Hemgn // hemogen // 4|4 B1 // 93966 /// ENSMUST00000071096 // Hemgn // hem	Hemgn	NM_053149	0.0414077	0.085435	1.49152	1.49152	Low-low male up vs Control male	2.58992	3.71902	4.51302	1
20598	TC1700001943.mm.2	NM_033478 // Ly6g6d // lymphocyte antigen 6 complex, locus G6D // 17|17 B1 // 114654 //	Ly6g6d	NM_033478	0.0456876	0.0855374	0.768359	-1.30147	Low-low male down vs Control male	2.52397	1.57548	1.9618	1
7409	TC0600002372.mm.2	NM_134177 // Vmn1r30 // vomeronasal 1 receptor 30 // 6|6 B3 // 171195 /// ENSMUST000000	Vmn1r30	NM_134177	0.703917	0.0855632	0.815334	-1.22649	Low-low male down vs Control male	0.6586	0.246834	1.1779	1
1404	TC0200000714.mm.2	NM_172854 // Olfml2a // olfactomedin-like 2A // 2|2 B // 241327 /// ENSMUST00000057279	Olfml2a	NM_172854	0.172899	0.0857963	1.32234	1.32234	Low-low male up vs Control male	1.65341	1.16245	2.20962	1
4583	TC0400001854.mm.2	NM_001081248 // Gm13177 // predicted gene 13177 // 4|4 E1 // 435815 /// ENSMUST00000094	Gm13177	NM_001081248	0.266639	0.0858334	1.30948	1.30948	Low-low male up vs Control male	1.37004	0.897263	2.0583	1
6029	TC0500001898.mm.2	NM_011074 // Cdk14 // cyclin-dependent kinase 14 // 5 A1|5 2.61 cM // 18647 /// ENSMUST	Cdk14	NM_011074	0.0231051	0.0859979	0.815661	-1.226	Low-low male down vs Control male	2.98844	1.11894	1.17676	1
21356	TC1800001584.mm.2	NM_172632 // Mapk4 // mitogen-activated protein kinase 4 // 18|18 E2 // 225724 /// ENSM	Mapk4	NM_172632	0.437207	0.0860425	0.800923	-1.24856	Low-low male down vs Control male	1.0324	0.458976	1.39723	1
20336	TC1700001227.mm.2	ENSMUST00000168858 // Gm11096 // predicted gene 11096 [Source:MGI Symbol;Acc:MGI:377933	Gm11096	ENSMUST00000168858	0.0485424	0.0862153	0.866775	-1.1537	Low-low male down vs Control male	2.48349	0.458532	0.580273	1
19645	TC1600001561.mm.2	NM_001033239 // Csta1 // cystatin A1 // 16|16 B3 // 209294 /// ENSMUST00000096090 // Cs	Csta1	NM_001033239	0.200536	0.0862935	0.866369	-1.15424	Low-low male down vs Control male	1.557	0.289513	0.584391	1
18951	TC1500001859.mm.2	NM_144849 // Ankrd54 // ankyrin repeat domain 54 // 15 E1|15 37.7 cM // 223690 /// ENSM	Ankrd54	NM_144849	0.371442	0.0864432	1.34758	1.34758	Low-low male up vs Control male	1.1466	0.923015	2.53	1
21976	TC1900001404.mm.2	NM_001146342 // Rnls // renalase, FAD-dependent amine oxidase // 19|19 C1 // 67795 ///	Rnls	NM_001146342	0.282372	0.0864869	1.34642	1.34642	Low-low male up vs Control male	1.33199	1.06641	2.51621	1
15134	TC1100002166.mm.2	NM_026538 // Ddx56 // DEAD (Asp-Glu-Ala-Asp) box polypeptide 56 // 11 A1|11 3.94 cM //	Ddx56	NM_026538	0.284189	0.0865051	1.21202	1.21202	Low-low male up vs Control male	1.32772	0.444284	1.05167	1
534	TC0100001678.mm.2	NM_001034899 // Gm16432 // predicted gene 16432 // 1|1 H4 // 545391 /// ENSMUST00000094	Gm16432	NM_001034899	0.615248	0.086528	0.762434	-1.31159	Low-low male down vs Control male	0.774053	0.51545	2.09286	1
19928	TC1700000252.mm.2	NM_134190 // Vmn1r229 // vomeronasal 1 receptor 229 // 17|17 A3.2 // 171224 /// ENSMUST	Vmn1r229	NM_134190	0.0208157	0.0865889	0.835467	-1.19694	Low-low male down vs Control male	3.06118	0.895751	0.91965	1
2248	TC0200003320.mm.2	NM_175211 // Ralgps1 // Ral GEF with PH domain and SH3 binding motif 1 // 2|2 B // 2413	Ralgps1	NM_175211	0.250304	0.0867587	1.31452	1.31452	Low-low male up vs Control male	1.41181	0.957173	2.13078	1
18200	TC1400002161.mm.2	NM_172603 // Phf11a // PHD finger protein 11A // 14|14 C3 // 219131 /// BC116758 // Phf	Phf11a	NM_172603	0.233465	0.0868168	0.760562	-1.31482	Low-low male down vs Control male	1.4576	0.990243	2.13514	1
11017	TC0900000339.mm.2	NM_023292 // Pus3 // pseudouridine synthase 3 // 9|9 A5.3 // 67049 /// ENSMUST000000346	Pus3	NM_023292	0.0494208	0.0872824	0.786507	-1.27144	Low-low male down vs Control male	2.47154	1.2968	1.64904	1
14293	TC1000003189.mm.2	NM_146553 // Olfr806 // olfactory receptor 806 // 10|10 D3 // 258546 /// ENSMUST0000009	Olfr806	NM_146553	0.188713	0.087364	1.18461	1.18461	Low-low male up vs Control male	1.59656	0.417118	0.821106	1
8586	TC0700001756.mm.2	NM_008855 // Prkcb // protein kinase C, beta // 7 F3|7 65.75 cM // 18751 /// ENSMUST000	Prkcb	NM_008855	0.0935361	0.0873716	0.802882	-1.24551	Low-low male down vs Control male	2.05186	0.900323	1.37903	1
8435	TC0700001473.mm.2	NM_001001805 // Olfr576 // olfactory receptor 576 // 7|7 E3 // 258248 /// ENSMUST000000	Olfr576	NM_001001805	0.314303	0.0874481	1.31394	1.31394	Low-low male up vs Control male	1.2603	0.855663	2.13379	1
11879	TC0900002688.mm.2	NM_001045518 // Fam83b // family with sequence similarity 83, member B // 9|9 D // 2089	Fam83b	NM_001045518	0.111217	0.0875661	1.21912	1.21912	Low-low male up vs Control male	1.93936	0.69393	1.12456	1
17344	TC1300002318.mm.2	NM_023281 // Sdha // succinate dehydrogenase complex, subunit A, flavoprotein (Fp) // 1	Sdha	NM_023281	0.0402869	0.0875783	1.24686	1.24686	Low-low male up vs Control male	2.60837	1.15744	1.39461	1
18911	TC1500001779.mm.2	XM_984290.3 // Gm8140 // PREDICTED: predicted gene 8140 (Gm8140), mRNA. // --- // ---	Gm8140	XM_984290.3	0.36888	0.0876069	0.775432	-1.2896	Low-low male down vs Control male	1.15137	0.679058	1.8536	1
1550	TC0200001281.mm.2	NM_001011734 // Olfr1116 // olfactory receptor 1116 // 2|2 E1 // 257875 /// ENSMUST0000	Olfr1116	NM_001011734	0.0356368	0.087634	1.23465	1.23465	Low-low male up vs Control male	2.69119	1.09045	1.27346	1
7861	TC0700000113.mm.2	NM_001013765 // Zscan4c // zinc finger and SCAN domain containing 4C // 7|7 A1 // 24510	Zscan4c	NM_001013765	0.0771156	0.0878096	1.25417	1.25417	Low-low male up vs Control male	2.17785	1.01986	1.47176	1
7324	TC0600002143.mm.2	NM_001001451 // Tas2r138 // taste receptor, type 2, member 138 // 6|6 B1 // 387513 ///	Tas2r138	NM_001001451	0.138006	0.0878273	1.27841	1.27841	Low-low male up vs Control male	1.7995	0.991258	1.73125	1
15524	TC1100003379.mm.2	NM_172796 // Slfn9 // schlafen 9 // 11|11 C // 237886 /// ENSMUST00000038211 // Slfn9 /	Slfn9	NM_172796	0.0216541	0.0878387	1.17389	1.17389	Low-low male up vs Control male	3.0336	0.712065	0.737711	1
12904	TC0X00002865.mm.2	NM_025949 // Rps6ka6 // ribosomal protein S6 kinase polypeptide 6 // X|X E1 // 67071 //	Rps6ka6	NM_025949	0.400014	0.0879394	0.688073	-1.45333	Low-low male down vs Control male	1.09516	1.39878	4.01418	1
3716	TC0300002333.mm.2	NM_001083807 // Rusc1 // RUN and SH3 domain containing 1 // 3|3 F2 // 72296 /// NM_0010	Rusc1	NM_001083807	0.0058122	0.0880142	0.799254	-1.25117	Low-low male down vs Control male	3.99354	1.83327	1.44275	1
2626	TC0200004364.mm.2	NM_009162 // Scg5 // secretogranin V // 2 57.45 cM|2 E5 // 20394 /// ENSMUST00000024005	Scg5	NM_009162	0.14051	0.0880877	1.31892	1.31892	Low-low male up vs Control male	1.78785	1.25314	2.20289	1
6241	TC0500002677.mm.2	NM_010323 // Gnrhr // gonadotropin releasing hormone receptor // 5 E1|5 43.56 cM // 147	Gnrhr	NM_010323	0.0893544	0.0881244	0.77311	-1.29348	Low-low male down vs Control male	2.08165	1.26123	1.9042	1
19086	TC1500002192.mm.2	NM_001033276 // Kmt2d // lysine (K)-specific methyltransferase 2D // 15|15 F1 // 381022	Kmt2d	NM_001033276	0.0527231	0.0881807	0.856197	-1.16795	Low-low male down vs Control male	2.4285	0.535778	0.69338	1
20108	TC1700000646.mm.2	NM_001163770 // Dxo // decapping exoribonuclease // 17|17 B1 // 112403 /// NM_033613 //	Dxo	NM_001163770	0.0388434	0.0883128	0.823261	-1.21468	Low-low male down vs Control male	2.63296	0.912323	1.089	1
5261	TC0400003953.mm.2	NM_001126316 // Gm438 // predicted gene 438 // 4|4 E1 // 329993 /// ENSMUST00000105746	Gm438	NM_001126316	0.113501	0.0883921	0.817018	-1.22396	Low-low male down vs Control male	1.92618	0.721076	1.17655	1
15001	TC1100001816.mm.2	NM_029586 // Cep112 // centrosomal protein 112 // 11|11 E1 // 76380 /// NM_029606 // Ce	Cep112	NM_029586	0.0674676	0.0886569	0.79306	-1.26094	Low-low male down vs Control male	2.26554	1.11829	1.55135	1
11996	TC0900003052.mm.2	NM_007567 // Bsn // bassoon // 9 59.07 cM|9 F // 12217 /// ENSMUST00000035208 // Bsn //	Bsn	NM_007567	0.0627932	0.0886719	1.28388	1.28388	Low-low male up vs Control male	2.31282	1.3262	1.80216	1
12667	TC0X00001931.mm.2	NM_001110780 // Syn1 // synapsin I // X 16.37 cM|X A1-A4 // 20964 /// NM_013680 // Syn1	Syn1	NM_001110780	0.0778158	0.0887212	0.809938	-1.23466	Low-low male down vs Control male	2.17194	0.886574	1.2829	1
9162	TC0700002922.mm.2	NM_027702 // 4933421I07Rik // RIKEN cDNA 4933421I07 gene // 7|7 B3 // 71162 /// ENSMUST	4933421I07Rik	NM_027702	0.146504	0.088741	1.22137	1.22137	Low-low male up vs Control male	1.7608	0.646908	1.15467	1
15808	TC1100004003.mm.2	NM_147219 // Abca5 // ATP-binding cassette, sub-family A (ABC1), member 5 // 11|11 E1 /	Abca5	NM_147219	0.0115781	0.0887643	0.810411	-1.23394	Low-low male down vs Control male	3.47951	1.41286	1.27616	1
1523	TC0200001245.mm.2	NM_146572 // Olfr1009 // olfactory receptor 1009 // 2|2 E1 // 258565 /// ENSMUST0000005	Olfr1009	NM_146572	0.24029	0.0889196	1.33927	1.33927	Low-low male up vs Control male	1.43868	1.12928	2.46697	1
9716	TC0700004487.mm.2	NM_007403 // Adam8 // a disintegrin and metallopeptidase domain 8 // 7|7 F3-F5 // 11501	Adam8	NM_007403	0.526934	0.0891494	1.42158	1.42158	Low-low male up vs Control male	0.895553	1.02092	3.58282	1
3158	TC0300000567.mm.2	NM_001159424 // Il12a // interleukin 12a // 3 E1|3 31.92 cM // 16159 /// NM_008351 // I	Il12a	NM_001159424	0.446709	0.0892424	0.7485	-1.336	Low-low male down vs Control male	1.01702	0.786732	2.43121	1
20272	TC1700001002.mm.2	NM_010192 // Fem1a // feminization 1 homolog a (C. elegans) // 17 D|17 29.24 cM // 1415	Fem1a	NM_010192	0.410433	0.0892766	1.18429	1.18429	Low-low male up vs Control male	1.07714	0.284152	0.829093	1
17995	TC1400001703.mm.2	NM_009891 // Chat // choline acetyltransferase // 14 B|14 19.4 cM // 12647 /// ENSMUST0	Chat	NM_009891	0.383582	0.0895139	0.74542	-1.34152	Low-low male down vs Control male	1.12437	0.896329	2.50544	1
2196	TC0200003204.mm.2	NM_001271724 // Surf1 // surfeit gene 1 // 2 A3|2 19.1 cM // 20930 /// NM_013677 // Sur	Surf1	NM_001271724	0.0134074	0.0896769	1.116	1.116	Low-low male up vs Control male	3.37333	0.375646	0.349981	1
17751	TC1400000851.mm.2	NM_001033272 // Spata13 // spermatogenesis associated 13 // 14 D1|14 31.77 cM // 219140	Spata13	NM_001033272	0.00420099	0.0897592	0.779379	-1.28307	Low-low male down vs Control male	4.24501	2.4396	1.8062	1
3907	TC0300002785.mm.2	OTTMUST00000053624 // Amy2a1 // amylase 2a1 // 3 F3|3 49.35 cM // 100043207	Amy2a1	OTTMUST00000053624	0.395025	0.0897703	0.43841	-2.28097	Low-low male down vs Control male	1.10393	6.94391	19.7692	1
9844	TC0800000009.mm.2	NM_080461 // Zfp358 // zinc finger protein 358 // 8 A1.1|8 1.92 cM // 140482 /// ENSMUS	Zfp358	NM_080461	0.304153	0.0898087	0.734959	-1.36062	Low-low male down vs Control male	1.28236	1.1252	2.75769	1
3906	TC0300002784.mm.2	ENSMUST00000098667 // Amy2a2 // amylase 2a2 // 3 F3|3 // 100043688 /// OTTMUST000000536	Amy2a2	ENSMUST00000098667	0.444165	0.0898351	0.377976	-2.64567	Low-low male down vs Control male	1.02111	8.94533	27.5326	1
12270	TC0X00000405.mm.2	NM_011364 // Sh2d1a // SH2 domain containing 1A // X|X A5 // 20400 /// ENSMUST000000058	Sh2d1a	NM_011364	0.0237414	0.089852	0.690094	-1.44908	Low-low male down vs Control male	2.96958	3.78169	4.00236	1
14856	TC1100001480.mm.2	NM_008119 // Gip // gastric inhibitory polypeptide // 11|11 D // 14607 /// ENSMUST00000	Gip	NM_008119	0.13065	0.0898542	1.36148	1.36148	Low-low male up vs Control male	1.83498	1.61717	2.76981	1
4398	TC0400001330.mm.2	NM_001038590 // Cldn19 // claudin 19 // 4|4 D2.1 // 242653 /// NM_153105 // Cldn19 // c	Cldn19	NM_001038590	0.237635	0.0898803	1.45705	1.45705	Low-low male up vs Control male	1.44598	1.89663	4.12235	1
20389	TC1700001449.mm.2	NM_011395 // Slc22a3 // solute carrier family 22 (organic cation transporter), member 3	Slc22a3	NM_011395	0.207383	0.0899047	1.29652	1.29652	Low-low male up vs Control male	1.53511	0.958507	1.96237	1
18618	TC1500000766.mm.2	NM_023475 // Serhl // serine hydrolase-like // 15|15 E1 // 68607 /// ENSMUST00000078218	Serhl	NM_023475	0.644393	0.0899437	1.1688	1.1688	Low-low male up vs Control male	0.735679	0.165761	0.708139	1
1909	TC0200002336.mm.2	NM_025990 // Bpifa5 // BPI fold containing family A, member 5 // 2|2 H1 // 67135 /// EN	Bpifa5	NM_025990	0.0220328	0.0900581	1.25766	1.25766	Low-low male up vs Control male	3.02151	1.47188	1.53099	1
20697	TC1700002164.mm.2	NM_029338 // Rsph9 // radial spoke head 9 homolog (Chlamydomonas) // 17|17 C // 75564 /	Rsph9	NM_029338	0.313531	0.0902467	0.769553	-1.29946	Low-low male down vs Control male	1.26196	0.803561	2.00124	1
17503	TC1400000036.mm.2	ENSMUST00000171636 // Gm8297 // predicted gene 8297 [Source:MGI Symbol;Acc:MGI:3643799]	Gm8297	ENSMUST00000171636	0.706278	0.090266	0.876757	-1.14057	Low-low male down vs Control male	0.655559	0.105254	0.504604	1
12897	TC0X00002834.mm.2	NM_001281859 // Cysltr1 // cysteinyl leukotriene receptor 1 // X|X D // 58861 /// NM_00	Cysltr1	NM_001281859	0.0152682	0.090464	0.813711	-1.22894	Low-low male down vs Control male	3.28015	1.29551	1.24128	1
16044	TC1200000324.mm.2	NM_001289502 // Ispd // isoprenoid synthase domain containing // 12|12 A3 // 75847 ///	Ispd	NM_001289502	0.167933	0.0907162	0.793228	-1.26067	Low-low male down vs Control male	1.67232	0.835349	1.56991	1
8779	TC0700002180.mm.2	NM_026741 // Zfp579 // zinc finger protein 579 // 7|7 A1 // 68490 /// ENSMUST0000010857	Zfp579	NM_026741	0.0174741	0.0911714	0.813423	-1.22937	Low-low male down vs Control male	3.18427	1.26787	1.25139	1
18379	TC1400002847.mm.2	ENSMUST00000171906 // Gm3667 // predicted gene 3667 [Source:MGI Symbol;Acc:MGI:3781843]	Gm3667	ENSMUST00000171906	0.156612	0.0913791	1.21807	1.21807	Low-low male up vs Control male	1.71757	0.624926	1.14351	1
6186	TC0500002461.mm.2	NM_145923 // Rell1 // RELT-like 1 // 5|5 C3.1 // 100532 /// ENSMUST00000087327 // Rell1	Rell1	NM_145923	0.329176	0.0913824	0.839233	-1.19156	Low-low male down vs Control male	1.2291	0.353018	0.902683	1
10908	TC0900000050.mm.2	NM_008611 // Mmp8 // matrix metallopeptidase 8 // 9|9 A1 // 17394 /// ENSMUST0000001876	Mmp8	NM_008611	0.0229055	0.0914001	0.769973	-1.29875	Low-low male down vs Control male	2.99447	1.91336	2.00818	1
4872	TC0400002804.mm.2	NR_028583 // Gm11213 // predicted gene 11213 // 4|4 C1 // 670833 /// NR_028584 // Gm112	Gm11213	NR_028583	0.162035	0.0915902	0.793718	-1.25989	Low-low male down vs Control male	1.6955	0.847289	1.57057	1
10568	TC0800002364.mm.2	XM_977914.3 // Gm7697 // PREDICTED: predicted gene 7697 (Gm7697), mRNA. // --- // ---	Gm7697	XM_977914.3	0.115493	0.0917365	0.803584	-1.24443	Low-low male down vs Control male	1.91489	0.85815	1.40846	1
5989	TC0500001767.mm.2	NM_178576 // Cpsf4 // cleavage and polyadenylation specific factor 4 // 5|5 G2 // 54188	Cpsf4	NM_178576	0.488196	0.0918297	0.88306	-1.13243	Low-low male down vs Control male	0.952516	0.138148	0.455823	1
12820	TC0X00002479.mm.2	NM_175122 // Rab39b // RAB39B, member RAS oncogene family // X 38.26 cM|X A7.3 // 67790	Rab39b	NM_175122	0.359029	0.0919561	1.18143	1.18143	Low-low male up vs Control male	1.16997	0.305219	0.819902	1
21540	TC1900000252.mm.2	NM_146697 // Olfr1442 // olfactory receptor 1442 // 19|19 C1 // 258692 /// ENSMUST00000	Olfr1442	NM_146697	0.133647	0.0920187	0.857187	-1.16661	Low-low male down vs Control male	1.82029	0.405855	0.700737	1
5379	TC0400004218.mm.2	NM_001034876 // Ccdc24 // coiled-coil domain containing 24 // 4|4 D2.1 // 381546 /// EN	Ccdc24	NM_001034876	0.449028	0.0921022	1.18564	1.18564	Low-low male up vs Control male	1.0133	0.276023	0.856112	1
8437	TC0700001475.mm.2	NM_146757 // Olfr583 // olfactory receptor 583 // 7|7 E3 // 258752 /// ENSMUST000000982	Olfr583	NM_146757	0.0894883	0.0921758	1.24808	1.24808	Low-low male up vs Control male	2.08068	0.960423	1.45072	1
19896	TC1700000168.mm.2	NM_022315 // Smoc2 // SPARC related modular calcium binding 2 // 17 A2|17 8.95 cM // 64	Smoc2	NM_022315	0.140133	0.0922925	1.41715	1.41715	Low-low male up vs Control male	1.78959	2.04619	3.5935	1
12884	TC0X00002770.mm.2	NM_029170 // 4930519F16Rik // RIKEN cDNA 4930519F16 gene // X D|X 45.97 cM // 75106 ///	4930519F16Rik	NM_029170	0.459563	0.0924237	0.812398	-1.23092	Low-low male down vs Control male	0.996596	0.404994	1.27719	1
222	TC0100000771.mm.2	NM_133781 // Cab39 // calcium binding protein 39 // 1|1 C5 // 12283 /// ENSMUST00000097	Cab39	NM_133781	0.0654886	0.0924378	1.22217	1.22217	Low-low male up vs Control male	2.28513	0.865982	1.19103	1
9047	TC0700002691.mm.2	NM_175033 // BC089491 // cDNA sequence BC089491 // 7|7 A3 // 280621 /// ENSMUST00000056	BC089491	NM_175033	0.132368	0.0924691	1.29102	1.29102	Low-low male up vs Control male	1.82652	1.12222	1.93099	1
10555	TC0800002310.mm.2	NM_013494 // Cpe // carboxypeptidase E // 8 B3.1|8 32.3 cM // 12876 /// ENSMUST00000048	Cpe	NM_013494	0.713222	0.0924781	1.32665	1.32665	Low-low male up vs Control male	0.646613	0.486521	2.36473	1
1969	TC0200002478.mm.2	NM_008652 // Mybl2 // myeloblastosis oncogene-like 2 // 2 H2|2 84.0 cM // 17865 /// ENS	Mybl2	NM_008652	0.0325532	0.092591	1.24227	1.24227	Low-low male up vs Control male	2.75266	1.22093	1.394	1
16594	TC1200002415.mm.2	NM_028875 // Xrcc3 // X-ray repair complementing defective repair in Chinese hamster ce	Xrcc3	NM_028875	0.0141495	0.0927579	1.23069	1.23069	Low-low male up vs Control male	3.33461	1.35564	1.27769	1
5744	TC0500001112.mm.2	NM_008325 // Idua // iduronidase, alpha-L- // 5 E5|5 53.24 cM // 15932 /// NM_172997 //	Idua	NM_008325	0.180654	0.092763	1.22287	1.22287	Low-low male up vs Control male	1.62492	0.620652	1.20044	1
7803	TC0600003607.mm.2	NM_001252577 // Klra4 // killer cell lectin-like receptor, subfamily A, member 4 // 6 F	Klra4	NM_001252577	0.011588	0.0928925	0.797537	-1.25386	Low-low male down vs Control male	3.47888	1.6813	1.51891	1
7095	TC0600001393.mm.2	NM_021899 // Foxj2 // forkhead box J2 // 6|6 F2 // 60611 /// NR_106090 // Mir7231 // mi	Foxj2	NM_021899	0.0248971	0.0929595	0.836691	-1.19518	Low-low male down vs Control male	2.93665	0.881988	0.94392	1
4089	TC0400000185.mm.2	NM_172687 // Coq3 // coenzyme Q3 homolog, methyltransferase (yeast) // 4 A3|4 9.11 cM /	Coq3	NM_172687	0.157402	0.0929671	1.26752	1.26752	Low-low male up vs Control male	1.71431	0.910233	1.66874	1
7244	TC0600001848.mm.2	NR_040452 // A430035B10Rik // RIKEN cDNA A430035B10 gene // 6|6 A1 // 320312 /// uc009a	A430035B10Rik	NR_040452	0.180796	0.0929959	0.764873	-1.30741	Low-low male down vs Control male	1.62441	1.10287	2.13379	1
12314	TC0X00000531.mm.2	NM_133251 // Vgll1 // vestigial like 1 homolog (Drosophila) // X|X A5 // 170828 /// ENS	Vgll1	NM_133251	0.00387199	0.0929963	0.792124	-1.26243	Low-low male down vs Control male	4.30917	2.21133	1.61281	1
11729	TC0900002197.mm.2	NM_008348 // Il10ra // interleukin 10 receptor, alpha // 9 A5.2|9 24.84 cM // 16154 ///	Il10ra	NM_008348	0.109346	0.0930497	0.82329	-1.21464	Low-low male down vs Control male	1.95037	0.697072	1.12327	1
1096	TC0100003601.mm.2	NM_146715 // Olfr419 // olfactory receptor 419 // 1|1 H4 // 258710 /// ENSMUST000000619	Olfr419	NM_146715	0.395266	0.0931075	0.773836	-1.29226	Low-low male down vs Control male	1.1035	0.685986	1.95374	1
2365	TC0200003806.mm.2	NM_010222 // Fkbp7 // FK506 binding protein 7 // 2 C3|2 45.09 cM // 14231 /// ENSMUST00	Fkbp7	NM_010222	0.118579	0.0931259	1.32203	1.32203	Low-low male up vs Control male	1.8978	1.39879	2.31647	1
14976	TC1100001730.mm.2	NM_016780 // Itgb3 // integrin beta 3 // 11 E1|11 67.84 cM // 16416 /// ENSMUST00000021	Itgb3	NM_016780	0.0408544	0.0932227	0.773628	-1.29261	Low-low male down vs Control male	2.59896	1.62025	1.95932	1
11221	TC0900000776.mm.2	NM_001083927 // Tle3 // transducin-like enhancer of split 3, homolog of Drosophila E(sp	Tle3	NM_001083927	0.0508277	0.0932794	1.32206	1.32206	Low-low male up vs Control male	2.45284	1.81007	2.31926	1
10401	TC0800001632.mm.2	NM_183315 // Ctxn1 // cortexin 1 // 8 A1.1|8 1.99 cM // 330695 /// ENSMUST00000053252 /	Ctxn1	NM_183315	0.0459579	0.0933117	0.761954	-1.31241	Low-low male down vs Control male	2.52002	1.7637	2.19961	1
5728	TC0500001066.mm.2	NM_001271566 // Cdc7 // cell division cycle 7 (S. cerevisiae) // 5|5 E // 12545 /// NM_	Cdc7	NM_001271566	0.0210181	0.0933557	0.791224	-1.26386	Low-low male down vs Control male	3.05441	1.58647	1.6324	1
19417	TC1600000787.mm.2	NM_026588 // Stx19 // syntaxin 19 // 16|16 C1.3 // 68159 /// ENSMUST00000055557 // Stx1	Stx19	NM_026588	0.210676	0.0933667	0.735364	-1.35987	Low-low male down vs Control male	1.52482	1.36476	2.81295	1
17404	TC1300002517.mm.2	NM_026873 // Ptcd2 // pentatricopeptide repeat domain 2 // 13|13 D1 // 68927 /// ENSMUS	Ptcd2	NM_026873	0.00265167	0.0933916	1.17393	1.17393	Low-low male up vs Control male	4.61246	1.12369	0.765663	1
15536	TC1100003406.mm.2	NM_019819 // Dusp14 // dual specificity phosphatase 14 // 11 C|11 51.29 cM // 56405 ///	Dusp14	NM_019819	0.00571971	0.093545	1.32688	1.32688	Low-low male up vs Control male	4.00582	3.03875	2.38412	1
18835	TC1500001570.mm.2	NM_026346 // Fbxo32 // F-box protein 32 // 15|15 D2 // 67731 /// ENSMUST00000022986 //	Fbxo32	NM_026346	0.0252629	0.0935822	0.747885	-1.3371	Low-low male down vs Control male	2.92657	2.3428	2.51595	1
8204	TC0700000808.mm.2	NM_028169 // Fam71e1 // family with sequence similarity 71, member E1 // 7|7 B4 // 7553	Fam71e1	NM_028169	0.0420663	0.0935848	0.745124	-1.34206	Low-low male down vs Control male	2.57931	2.11776	2.58046	1
20261	TC1700000987.mm.2	NM_172829 // St6gal2 // beta galactoside alpha 2,6 sialyltransferase 2 // 17|17 C // 24	St6gal2	NM_172829	0.0858537	0.0936393	0.771605	-1.296	Low-low male down vs Control male	2.10771	1.34458	2.00493	1
15539	TC1100003410.mm.2	NM_019816 // Aatf // apoptosis antagonizing transcription factor // 11|11 B5 // 56321 /	Aatf	NM_019816	0.0713979	0.093729	0.897197	-1.11458	Low-low male down vs Control male	2.22834	0.248977	0.351158	1
9225	TC0700003024.mm.2	NM_153419 // Grwd1 // glutamate-rich WD repeat containing 1 // 7|7 B4 // 101612 /// ENS	Grwd1	NM_153419	0.0551518	0.0937715	1.27268	1.27268	Low-low male up vs Control male	2.39861	1.32451	1.73548	1
8364	TC0700001311.mm.2	NM_001162918 // Ccdc90b // coiled-coil domain containing 90B // 7|7 E1 // 66365 /// NM_	Ccdc90b	NM_001162918	0.017533	0.0938229	0.857159	-1.16664	Low-low male down vs Control male	3.18189	0.718151	0.709342	1
6936	TC0600000937.mm.2	NM_134157 // Atp6v1b1 // ATPase, H+ transporting, lysosomal V1 subunit B1 // 6 C3|6 35.	Atp6v1b1	NM_134157	0.0953105	0.0938508	1.31721	1.31721	Low-low male up vs Control male	2.03963	1.47118	2.26693	1
17096	TC1300001591.mm.2	NM_134224 // Vmn1r202 // vomeronasal 1 receptor 202 // 13|13 A3.1 // 171258 /// ENSMUST	Vmn1r202	NM_134224	0.0932994	0.0938916	0.828268	-1.20734	Low-low male down vs Control male	2.05351	0.692925	1.06051	1
16467	TC1200001955.mm.2	NM_030677 // Gpx2 // glutathione peroxidase 2 // 12 C3|12 33.73 cM // 14776 /// ENSMUST	Gpx2	NM_030677	0.100471	0.0939595	1.35809	1.35809	Low-low male up vs Control male	2.00535	1.78646	2.79982	1
6965	TC0600001020.mm.2	NM_173737 // Hmces // 5-hydroxymethylcytosine (hmC) binding, ES cell specific // 6|6 D1	Hmces	NM_173737	0.523021	0.094009	0.86569	-1.15515	Low-low male down vs Control male	0.901183	0.178313	0.621864	1
17643	TC1400000469.mm.2	ENSMUST00000170094 // Gm8247 // predicted gene 8247 [Source:MGI Symbol;Acc:MGI:3644638]	Gm8247	ENSMUST00000170094	0.165298	0.0940822	0.820436	-1.21886	Low-low male down vs Control male	1.68258	0.62723	1.17159	1
2863	TC0200005101.mm.2	NM_183023 // Rims4 // regulating synaptic membrane exocytosis 4 // 2|2 H3 // 241770 ///	Rims4	NM_183023	0.11247	0.0941064	1.24566	1.24566	Low-low male up vs Control male	1.93209	0.887371	1.44345	1
1478	TC0200001095.mm.2	NM_013555 // Hoxd9 // homeobox D9 // 2 C3|2 44.13 cM // 15438 /// ENSMUST00000059272 //	Hoxd9	NM_013555	0.230428	0.0941222	1.30134	1.30134	Low-low male up vs Control male	1.4662	0.968269	2.07553	1
9468	TC0700003927.mm.2	NM_027634 // 4931431F19Rik // RIKEN cDNA 4931431F19 gene // 7|7 E3 // 70980 /// ENSMUST	4931431F19Rik	NM_027634	0.412014	0.0941887	1.2679	1.2679	Low-low male up vs Control male	1.07443	0.57649	1.68631	1
21687	TC1900000649.mm.2	NM_011720 // Wnt8b // wingless-type MMTV integration site family, member 8B // 19 C3|19	Wnt8b	NM_011720	0.448453	0.0942027	1.38715	1.38715	Low-low male up vs Control male	1.01422	1.03445	3.20552	1
10431	TC0800001757.mm.2	ENSMUST00000155211 // C030037F17Rik // RIKEN cDNA C030037F17 gene [Source:MGI Symbol;Ac	C030037F17Rik	ENSMUST00000155211	0.0722176	0.094251	0.705402	-1.41763	Low-low male down vs Control male	2.22085	2.57686	3.64666	1
15384	TC1100003049.mm.2	NM_013415 // Atp1b2 // ATPase, Na+/K+ transporting, beta 2 polypeptide // 11 B3|11 42.8	Atp1b2	NM_013415	0.0217659	0.0942554	0.786712	-1.27111	Low-low male down vs Control male	3.03	1.66128	1.72315	1
13317	TC1000000021.mm.2	NM_031185 // Akap12 // A kinase (PRKA) anchor protein (gravin) 12 // 10|10 A1 // 83397	Akap12	NM_031185	0.136488	0.094292	0.752566	-1.32879	Low-low male down vs Control male	1.80666	1.39123	2.42017	1
18264	TC1400002346.mm.2	NM_001252662 // Dmtn // dematin actin binding protein // 14 D2|14 36.32 cM // 13829 ///	Dmtn	NM_001252662	0.0373244	0.0947135	1.32546	1.32546	Low-low male up vs Control male	2.65989	2.01782	2.3842	1
17072	TC1300001548.mm.2	NM_146283 // Olfr1366 // olfactory receptor 1366 // 13|13 A3-A4 // 258280 /// ENSMUST00	Olfr1366	NM_146283	0.196251	0.0947354	1.44922	1.44922	Low-low male up vs Control male	1.57107	2.06685	4.13465	1
12856	TC0X00002667.mm.2	NM_175179 // Amer1 // APC membrane recruitment 1 // X|X C3 // 72345 /// ENSMUST00000084	Amer1	NM_175179	0.060361	0.0947979	0.797759	-1.25351	Low-low male down vs Control male	2.33889	1.14161	1.53403	1
14692	TC1100001023.mm.2	NM_207224 // Olfr384 // olfactory receptor 384 // 11|11 B4 // 193053 /// ENSMUST0000007	Olfr384	NM_207224	0.185328	0.0947999	1.51464	1.51464	Low-low male up vs Control male	1.60832	2.65055	5.1795	1
18567	TC1500000644.mm.2	NM_001162492 // Mpst // mercaptopyruvate sulfurtransferase // 15|15 E2 // 246221 /// NM	Mpst	NM_001162492	0.0666597	0.094836	1.2581	1.2581	Low-low male up vs Control male	2.27346	1.14613	1.58442	1
12465	TC0X00001091.mm.2	NM_001163104 // Fam46d // family with sequence similarity 46, member D // X|X D // 2134	Fam46d	NM_001163104	0.165533	0.094929	0.784306	-1.27501	Low-low male down vs Control male	1.68165	0.949835	1.77516	1
11944	TC0900002923.mm.2	NM_001194921 // Cldn18 // claudin 18 // 9|9 E3-F1 // 56492 /// NM_001194922 // Cldn18 /	Cldn18	NM_001194921	0.18374	0.0949674	1.34739	1.34739	Low-low male up vs Control male	1.61392	1.37334	2.67438	1
9351	TC0700003687.mm.2	NM_001011520 // Olfr310 // olfactory receptor 310 // 7|7 D3 // 258222 /// ENSMUST000000	Olfr310	NM_001011520	0.0489797	0.0950265	0.842834	-1.18647	Low-low male down vs Control male	2.47751	0.693521	0.879769	1
1031	TC0100003443.mm.2	NM_028759 // Dcaf6 // DDB1 and CUL4 associated factor 6 // 1|1 H2 // 74106 /// ENSMUST0	Dcaf6	NM_028759	3.38279e-06	0.0950423	0.773082	-1.29352	Low-low male down vs Control male	11.903	7.54999	1.99349	1
4292	TC0400001024.mm.2	NM_183024 // Raver2 // ribonucleoprotein, PTB-binding 2 // 4|4 C6 // 242570 /// ENSMUST	Raver2	NM_183024	0.239175	0.0951068	1.28604	1.28604	Low-low male up vs Control male	1.44174	0.874069	1.90539	1
19358	TC1600000526.mm.2	NM_177128 // Iqcb1 // IQ calmodulin-binding motif containing 1 // 16|16 B3 // 320299 //	Iqcb1	NM_177128	0.153937	0.0951444	0.742245	-1.34726	Low-low male down vs Control male	1.72873	1.47177	2.6757	1
1853	TC0200002213.mm.2	NM_001145863 // Gm14139 // predicted gene 14139 // 2|2 G3 // 100271882 /// uc012cfr.1 /	Gm14139	NM_001145863	0.0663285	0.0951988	0.875839	-1.14176	Low-low male down vs Control male	2.27674	0.383562	0.529477	1
16968	TC1300001113.mm.2	ENSMUST00000178658 // LOC102637808 // low-density lipoprotein receptor class A domain-c	LOC102637808	ENSMUST00000178658	0.304791	0.0952328	1.3339	1.3339	Low-low male up vs Control male	1.28095	1.0194	2.50114	1
15147	TC1100002213.mm.2	NM_177576 // Sun3 // Sad1 and UNC84 domain containing 3 // 11|11 A1 // 194974 /// ENSMU	Sun3	NM_177576	0.137147	0.0953033	0.790506	-1.26501	Low-low male down vs Control male	1.80355	0.956024	1.66597	1
5530	TC0500000400.mm.2	NM_001177696 // Ablim2 // actin-binding LIM protein 2 // 5|5 B3 // 231148 /// NM_001177	Ablim2	NM_001177696	0.143779	0.0953274	0.730833	-1.3683	Low-low male down vs Control male	1.77296	1.6724	2.9646	1
16695	TC1300000200.mm.2	NM_001167541 // Vmn1r196 // vomeronasal 1 receptor 196 // 13 A2-A3.1|13 // 100312484 //	Vmn1r196	NM_001167541	0.425169	0.0954393	0.811244	-1.23267	Low-low male down vs Control male	1.05225	0.442047	1.32031	1
18158	TC1400002080.mm.2	NM_007455 // Ap1g2 // adaptor protein complex AP-1, gamma 2 subunit // 14|14 C3 // 1176	Ap1g2	NM_007455	0.0281148	0.0955313	0.785423	-1.2732	Low-low male down vs Control male	2.85289	1.59874	1.76124	1
17625	TC1400000427.mm.2	ENSMUST00000172163 // Gm8011 // predicted gene 8011 [Source:MGI Symbol;Acc:MGI:3648646]	Gm8011	ENSMUST00000172163	0.410414	0.0956119	0.785935	-1.27237	Low-low male down vs Control male	1.07717	0.600698	1.75265	1
389	TC0100001303.mm.2	NM_009791 // Aspm // asp (abnormal spindle)-like, microcephaly associated (Drosophila)	Aspm	NM_009791	0.655661	0.0959443	0.844182	-1.18458	Low-low male down vs Control male	0.720987	0.199243	0.868522	1
1745	TC0200001878.mm.2	NM_001162934 // Ctxn2 // cortexin 2 // 2|2 F1 // 381418 /// ENSMUST00000099452 // Ctxn2	Ctxn2	NM_001162934	0.292781	0.0966588	1.27723	1.27723	Low-low male up vs Control male	1.30785	0.757675	1.82074	1
17815	TC1400001045.mm.2	NM_172812 // Htr2a // 5-hydroxytryptamine (serotonin) receptor 2A // 14 D2|14 39.37 cM	Htr2a	NM_172812	0.370963	0.0967494	1.30017	1.30017	Low-low male up vs Control male	1.14749	0.765458	2.09651	1
232	TC0100000806.mm.2	NM_007432 // Akp3 // alkaline phosphatase 3, intestine, not Mn requiring // 1 D|1 44.06	Akp3	NM_007432	0.620362	0.0968015	1.46773	1.46773	Low-low male up vs Control male	0.767275	1.09406	4.48142	1
12906	TC0X00002869.mm.2	NM_028655 // Satl1 // spermidine/spermine N1-acetyl transferase-like 1 // X|X E2 // 738	Satl1	NM_028655	0.0702213	0.0970357	1.20299	1.20299	Low-low male up vs Control male	2.23925	0.74177	1.0411	1
3176	TC0300000639.mm.2	NR_040381 // Rbm46os // RNA binding motif protein 46, opposite strand // 3|3 // 78212 /	Rbm46os	NR_040381	0.282448	0.0972022	1.24611	1.24611	Low-low male up vs Control male	1.33181	0.625985	1.47723	1
1382	TC0200000660.mm.2	NM_146951 // Olfr340 // olfactory receptor 340 // 2|2 C1 // 258953 /// ENSMUST000000728	Olfr340	NM_146951	0.513161	0.0973153	1.23847	1.23847	Low-low male up vs Control male	0.91549	0.406902	1.39689	1
6173	TC0500002347.mm.2	NR_027993 // Gm3414 // predicted gene 3414 // 5 B3|5 // 100041576 /// uc008xjj.2 // Gm3	Gm3414	NR_027993	0.0305015	0.0974122	0.740889	-1.34973	Low-low male down vs Control male	2.79707	2.44588	2.74825	1
21178	TC1800000922.mm.2	NM_001167539 // Vmn1r238 // vomeronasal 1 receptor, 238 // 18 A1|18 2.04 cM // 10031247	Vmn1r238	NM_001167539	0.179683	0.097636	1.24904	1.24904	Low-low male up vs Control male	1.62842	0.784037	1.51319	1
1863	TC0200002263.mm.2	NM_008019 // Fkbp1a // FK506 binding protein 1a // 2|2 G3 // 14225 /// ENSMUST000000440	Fkbp1a	NM_008019	0.056398	0.0976612	1.16767	1.16767	Low-low male up vs Control male	2.3838	0.557755	0.735355	1
18380	TC1400002848.mm.2	NM_001164727 // Gm10406 // predicted gene 10406 // 14|14 A1 // 100038847 /// ENSMUST000	Gm10406	NM_001164727	0.121914	0.0976769	1.20115	1.20115	Low-low male up vs Control male	1.87982	0.614957	1.02814	1
19726	TC1600001788.mm.2	NM_146397 // Olfr190 // olfactory receptor 190 // 16|16 C1.3 // 258392 /// BC104050 //	Olfr190	NM_146397	0.20701	0.097805	0.82606	-1.21057	Low-low male down vs Control male	1.53628	0.546747	1.11851	1
11118	TC0900000511.mm.2	NM_024266 // Rps25 // ribosomal protein S25 // 9|9 A5.2 // 75617 /// ENSMUST00000080300	Rps25	NM_024266	0.018873	0.0978089	0.86885	-1.15095	Low-low male down vs Control male	3.12992	0.602939	0.60543	1
20856	TC1700002680.mm.2	NM_008838 // Pigf // phosphatidylinositol glycan anchor biosynthesis, class F // 17 56.	Pigf	NM_008838	0.273119	0.0978231	0.842439	-1.18703	Low-low male down vs Control male	1.35413	0.388021	0.900576	1
20416	TC1700001525.mm.2	NM_001104543 // Vmn2r94 // vomeronasal 2, receptor 94 // 17|17 A3.2 // 665227 /// ENSMU	Vmn2r94	NM_001104543	0.0513056	0.0979146	0.833007	-1.20047	Low-low male down vs Control male	2.44662	0.796627	1.02333	1
18004	TC1400001723.mm.2	NM_029389 // Fam35a // family with sequence similarity 35, member A // 14|14 B // 75698	Fam35a	NM_029389	0.467954	0.0979533	1.20836	1.20836	Low-low male up vs Control male	0.983484	0.343688	1.0983	1
19564	TC1600001320.mm.2	NM_001161623 // Cdc45 // cell division cycle 45 // 16 A3|16 11.63 cM // 12544 /// NM_00	Cdc45	NM_001161623	0.210197	0.0979892	0.814593	-1.22761	Low-low male down vs Control male	1.52631	0.626313	1.28965	1
6915	TC0600000878.mm.2	NM_009042 // Reg1 // regenerating islet-derived 1 // 6 34.77 cM|6 C-D // 19692 /// ENSM	Reg1	NM_009042	0.53058	0.0980011	0.486313	-2.05629	Low-low male down vs Control male	0.890328	4.51537	15.9393	1
1209	TC0200000006.mm.2	NM_001110214 // Dclre1c // DNA cross-link repair 1C, PSO2 homolog (S. cerevisiae) // 2|	Dclre1c	NM_001110214	0.108471	0.0980787	0.737404	-1.35611	Low-low male down vs Control male	1.95558	1.77172	2.84737	1
15014	TC1100001863.mm.2	NM_177777 // D11Wsu47e // DNA segment, Chr 11, Wayne State University 47, expressed //	D11Wsu47e	NM_177777	0.0152978	0.0981779	0.900796	-1.11013	Low-low male down vs Control male	3.27877	0.34964	0.335146	1
21129	TC1800000702.mm.2	NM_007702 // Cidea // cell death-inducing DNA fragmentation factor, alpha subunit-like	Cidea	NM_007702	0.186864	0.09834	1.31726	1.31726	Low-low male up vs Control male	1.60296	1.19031	2.33379	1
12727	TC0X00002098.mm.2	NM_001191032 // Cypt14 // cysteine-rich perinuclear theca 14 // X|X A3.3 // 100504400 /	Cypt14	NM_001191032	0.260528	0.0983474	0.779526	-1.28283	Low-low male down vs Control male	1.38538	0.840533	1.90682	1
17638	TC1400000463.mm.2	ENSMUST00000164663 // Gm8220 // predicted gene 8220 [Source:MGI Symbol;Acc:MGI:3643828]	Gm8220	ENSMUST00000164663	0.216834	0.0985428	0.822394	-1.21596	Low-low male down vs Control male	1.506	0.563842	1.17667	1
1431	TC0200000897.mm.2	NM_198294 // Tanc1 // tetratricopeptide repeat, ankyrin repeat and coiled-coil containi	Tanc1	NM_198294	0.198621	0.0986397	0.75172	-1.33028	Low-low male down vs Control male	1.56325	1.24754	2.50814	1
8481	TC0700001542.mm.2	NM_146758 // Olfr678 // olfactory receptor 678 // 7|7 E3 // 258753 /// ENSMUST000000981	Olfr678	NM_146758	0.0520004	0.0987643	1.20258	1.20258	Low-low male up vs Control male	2.43767	0.813377	1.04868	1
120	TC0100000424.mm.2	NM_001164566 // Spats2l // spermatogenesis associated, serine-rich 2-like // 1|1 C2 //	Spats2l	NM_001164566	0.140145	0.0989348	0.820853	-1.21824	Low-low male down vs Control male	1.78954	0.684598	1.20232	1
18252	TC1400002328.mm.2	NM_153514 // Rhobtb2 // Rho-related BTB domain containing 2 // 14|14 D1 // 246710 /// E	Rhobtb2	NM_153514	0.233149	0.0989603	0.866527	-1.15403	Low-low male down vs Control male	1.45849	0.293893	0.6333	1
7789	TC0600003537.mm.2	NM_001205363 // Clec9a // C-type lectin domain family 9, member a // 6|6 F3 // 232414 /	Clec9a	NM_001205363	0.039905	0.0990182	0.710029	-1.40839	Low-low male down vs Control male	2.61479	3.0117	3.61993	1
9567	TC0700004080.mm.2	NM_020050 // Tmem9b // TMEM9 domain family, member B // 7|7 E3 // 56786 /// ENSMUST0000	Tmem9b	NM_020050	0.176331	0.0991852	1.21549	1.21549	Low-low male up vs Control male	1.64065	0.614283	1.17673	1
11709	TC0900002156.mm.2	NM_027909 // C2cd2l // C2 calcium-dependent domain containing 2-like // 9|9 B // 71764	C2cd2l	NM_027909	0.440241	0.0991879	0.830768	-1.20371	Low-low male down vs Control male	1.02746	0.347259	1.06222	1
8073	TC0700000508.mm.2	NM_015796 // Fbxo17 // F-box protein 17 // 7|7 A3 // 50760 /// ENSMUST00000032818 // Fb	Fbxo17	NM_015796	0.0128948	0.0992878	1.30557	1.30557	Low-low male up vs Control male	3.40144	2.37921	2.19834	1
12724	TC0X00002081.mm.2	NM_001025083 // Rhox12 // reproductive homeobox 12 // X|X A3.3 // 382282 /// ENSMUST000	Rhox12	NM_001025083	0.194491	0.0993595	0.863381	-1.15824	Low-low male down vs Control male	1.57693	0.334941	0.667543	1
3342	TC0300000968.mm.2	NM_182997 // Prkab2 // protein kinase, AMP-activated, beta 2 non-catalytic subunit // 3	Prkab2	NM_182997	0.171958	0.0993808	0.783075	-1.27702	Low-low male down vs Control male	1.65695	0.975299	1.84992	1
8706	TC0700002036.mm.2	ENSMUST00000170892 // Gm17387 // predicted gene, 17387 [Source:MGI Symbol;Acc:MGI:49370	Gm17387	ENSMUST00000170892	0.071286	0.0993846	0.872173	-1.14656	Low-low male down vs Control male	2.22937	0.410519	0.578728	1
2834	TC0200004985.mm.2	NM_020255 // Scand1 // SCAN domain-containing 1 // 2|2 H2 // 19018 /// ENSMUST000000791	Scand1	NM_020255	0.082888	0.0994294	0.785789	-1.27261	Low-low male down vs Control male	2.13066	1.21926	1.79848	1
6998	TC0600001094.mm.2	NM_198668 // 4930590J08Rik // RIKEN cDNA 4930590J08 gene // 6|6 D1 // 381798 /// ENSMUS	4930590J08Rik	NM_198668	0.250928	0.0996514	1.37384	1.37384	Low-low male up vs Control male	1.41017	1.40273	3.12629	1
12591	TC0X00001625.mm.2	NM_001135727 // Sh3kbp1 // SH3-domain kinase binding protein 1 // X|X F4 // 58194 /// N	Sh3kbp1	NM_001135727	0.00370985	0.0996992	0.824287	-1.21317	Low-low male down vs Control male	4.34299	1.59959	1.15756	1
15601	TC1100003592.mm.2	NM_130858 // Nxph3 // neurexophilin 3 // 11|11 C // 104079 /// ENSMUST00000058866 // Nx	Nxph3	NM_130858	0.0572734	0.0998071	1.30164	1.30164	Low-low male up vs Control male	2.37361	1.62826	2.15595	1
14707	TC1100001050.mm.2	NM_010813 // Mnt // max binding protein // 11 45.76 cM|11 B-C // 17428 /// ENSMUST00000	Mnt	NM_010813	0.294013	0.0998182	0.836789	-1.19504	Low-low male down vs Control male	1.30505	0.409008	0.984984	1
7099	TC0600001399.mm.2	NM_001005860 // Clec4a4 // C-type lectin domain family 4, member a4 // 6|6 F2 // 474145	Clec4a4	NM_001005860	0.306999	0.100125	0.853985	-1.17098	Low-low male down vs Control male	1.27611	0.314437	0.77441	1
12791	TC0X00002416.mm.2	NM_001100461 // Pnma5 // paraneoplastic antigen family 5 // X|X A7.3 // 385377 /// ENSM	Pnma5	NM_001100461	0.352942	0.100245	0.763263	-1.31016	Low-low male down vs Control male	1.18168	0.853586	2.27025	1
10584	TC0800002392.mm.2	NM_001122830 // Klhl26 // kelch-like 26 // 8|8 B3.3 // 234378 /// NM_178771 // Klhl26 /	Klhl26	NM_001122830	0.00108714	0.100252	1.2147	1.2147	Low-low male up vs Control male	5.36425	2.00862	1.17683	1
13343	TC1000000123.mm.2	NM_138628 // Txlnb // taxilin beta // 10|10 A2 // 378431 /// ENSMUST00000037964 // Txln	Txlnb	NM_138628	0.417895	0.100307	0.713894	-1.40077	Low-low male down vs Control male	1.06445	1.19711	3.53456	1
3440	TC0300001289.mm.2	NM_197997 // Zgrf1 // zinc finger, GRF-type containing 1 // 3|3 G2 // 71643 /// ENSMUST	Zgrf1	NM_197997	0.0774495	0.100336	0.794225	-1.25909	Low-low male down vs Control male	2.17503	1.1433	1.65204	1
948	TC0100003176.mm.2	NM_001081226 // 2310009B15Rik // RIKEN cDNA 2310009B15 gene // 1|1 F // 69549 /// ENSMU	2310009B15Rik	NM_001081226	0.179838	0.100521	0.705582	-1.41727	Low-low male down vs Control male	1.62786	1.96283	3.78957	1
14125	TC1000002594.mm.2	NM_175451 // Ckap4 // cytoskeleton-associated protein 4 // 10|10 C1 // 216197 /// ENSMU	Ckap4	NM_175451	0.0240998	0.100579	1.25186	1.25186	Low-low male up vs Control male	2.95919	1.48097	1.57289	1
13513	TC1000000717.mm.2	NM_008116 // Ggt1 // gamma-glutamyltransferase 1 // 10|10 C1 // 14598 /// ENSMUST000000	Ggt1	NM_008116	0.0790507	0.100636	1.31294	1.31294	Low-low male up vs Control male	2.16164	1.58987	2.31156	1
7583	TC0600002965.mm.2	NM_026376 // Plxnd1 // plexin D1 // 6|6 E3 // 67784 /// ENSMUST00000015511 // Plxnd1 //	Plxnd1	NM_026376	0.0836361	0.10068	0.857633	-1.166	Low-low male down vs Control male	2.12479	0.497382	0.735695	1
15730	TC1100003807.mm.2	NM_012037 // Vat1 // vesicle amine transport protein 1 homolog (T californica) // 11|11	Vat1	NM_012037	0.436384	0.100809	1.18131	1.18131	Low-low male up vs Control male	1.03374	0.285082	0.866727	1
11061	TC0900000406.mm.2	NM_146872 // Olfr908 // olfactory receptor 908 // 9|9 A5 // 258872 /// uc009owp.1 // Ol	Olfr908	NM_146872	0.584703	0.100818	0.7949	-1.25802	Low-low male down vs Control male	0.815032	0.426557	1.64485	1
2992	TC0200005468.mm.2	NM_198304 // Nup188 // nucleoporin 188 // 2|2 B // 227699 /// ENSMUST00000064447 // Nup	Nup188	NM_198304	0.298996	0.100859	0.831044	-1.20331	Low-low male down vs Control male	1.29381	0.440303	1.06956	1
13245	TC0Y00000314.mm.2	uc029xwt.1 // Gm21739 // predicted gene, 21739 // Y|Y // 102636418	Gm21739	uc029xwt.1	0.210847	0.100918	0.762323	-1.31178	Low-low male down vs Control male	1.5243	1.11584	2.30068	1
20763	TC1700002331.mm.2	NM_001029979 // Safb2 // scaffold attachment factor B2 // 17|17 D // 224902 /// ENSMUST	Safb2	NM_001029979	0.00166702	0.100973	0.809417	-1.23546	Low-low male down vs Control male	4.99701	2.22123	1.39703	1
17650	TC1400000501.mm.2	NM_028222 // Cdkn3 // cyclin-dependent kinase inhibitor 3 // 14|14 C1 // 72391 /// ENSM	Cdkn3	NM_028222	0.0297844	0.101373	0.773565	-1.29272	Low-low male down vs Control male	2.81334	1.84849	2.065	1
12514	TC0X00001295.mm.2	NM_031390 // Pramel3 // preferentially expressed antigen in melanoma-like 3 // X|X F1 /	Pramel3	NM_031390	0.00649518	0.101471	1.1544	1.1544	Low-low male up vs Control male	3.9089	0.803755	0.64624	1
980	TC0100003301.mm.2	NM_008209 // Mr1 // major histocompatibility complex, class I-related // 1|1 H1 // 1506	Mr1	NM_008209	0.163013	0.101615	1.52495	1.52495	Low-low male up vs Control male	1.6916	3.00668	5.58616	1
20957	TC1800000155.mm.2	NM_181564 // Dsg4 // desmoglein 4 // 18 A2|18 11.35 cM // 16769 /// ENSMUST00000019426	Dsg4	NM_181564	0.357937	0.101655	0.812943	-1.2301	Low-low male down vs Control male	1.17206	0.501922	1.3459	1
16099	TC1200000596.mm.2	NM_028127 // Frmd6 // FERM domain containing 6 // 12|12 C2-C3 // 319710 /// ENSMUST0000	Frmd6	NM_028127	0.647103	0.101679	0.791096	-1.26407	Low-low male down vs Control male	0.732139	0.4015	1.72352	1
8518	TC0700001595.mm.2	NM_146364 // Olfr495 // olfactory receptor 495 // 7|7 E3 // 258361 /// ENSMUST000000715	Olfr495	NM_146364	0.289004	0.10187	0.715723	-1.39719	Low-low male down vs Control male	1.31652	1.4725	3.51521	1
19512	TC1600001191.mm.2	NM_007929 // Emp2 // epithelial membrane protein 2 // 16 A1|16 5.54 cM // 13731 /// ENS	Emp2	NM_007929	5.4519e-05	0.101972	0.813943	-1.22859	Low-low male down vs Control male	8.34316	3.53754	1.33259	1
13428	TC1000000409.mm.2	NM_130892 // Rtn4ip1 // reticulon 4 interacting protein 1 // 10 B2|10 23.12 cM // 17072	Rtn4ip1	NM_130892	0.0309567	0.102009	1.30087	1.30087	Low-low male up vs Control male	2.78695	1.92956	2.17597	1
15603	TC1100003600.mm.2	NM_001163464 // Abi3 // ABI gene family, member 3 // 11|11 D // 66610 /// NM_025659 //	Abi3	NM_001163464	0.0367396	0.102202	0.792768	-1.2614	Low-low male down vs Control male	2.67056	1.44293	1.69811	1
17769	TC1400000910.mm.2	NM_028228 // Pinx1 // PIN2/TERF1 interacting, telomerase inhibitor 1 // 14|14 C3 // 724	Pinx1	NM_028228	0.00459674	0.102639	1.27617	1.27617	Low-low male up vs Control male	4.17464	2.49411	1.87767	1
19027	TC1500002032.mm.2	NM_172818 // Ttll8 // tubulin tyrosine ligase-like family, member 8 // 15|15 E3 // 2395	Ttll8	NM_172818	0.0304236	0.102766	0.814106	-1.22834	Low-low male down vs Control male	2.79882	1.19024	1.33655	1
4216	TC0400000662.mm.2	NM_172468 // Snx30 // sorting nexin family member 30 // 4|4 B3 // 209131 /// ENSMUST000	Snx30	NM_172468	0.00876614	0.102766	0.811141	-1.23283	Low-low male down vs Control male	3.68392	1.62274	1.3844	1
5557	TC0500000499.mm.2	NM_178804 // Slit2 // slit homolog 2 (Drosophila) // 5|5 B3 // 20563 /// ENSMUST0000003	Slit2	NM_178804	0.0895072	0.102819	1.31579	1.31579	Low-low male up vs Control male	2.08054	1.57599	2.38068	1
12409	TC0X00000888.mm.2	NM_177546 // Pcyt1b // phosphate cytidylyltransferase 1, choline, beta isoform // X|X C	Pcyt1b	NM_177546	0.610868	0.102858	0.812603	-1.23061	Low-low male down vs Control male	0.779875	0.337835	1.36146	1
2614	TC0200004337.mm.2	NM_146447 // Olfr1309 // olfactory receptor 1309 // 2|2 F2-F3 // 258439 /// ENSMUST0000	Olfr1309	NM_146447	0.00608467	0.102901	0.880287	-1.13599	Low-low male down vs Control male	3.95855	0.647605	0.51416	1
18125	TC1400002021.mm.2	NM_001253694 // Zfp219 // zinc finger protein 219 // 14|14 C2 // 69890 /// NM_001253695	Zfp219	NM_001253694	0.225151	0.102911	0.871897	-1.14692	Low-low male down vs Control male	1.48138	0.280135	0.594329	1
16890	TC1300000795.mm.2	ENSMUST00000081471 // Gm10139 // predicted gene 10139 [Source:MGI Symbol;Acc:MGI:364281	Gm10139	ENSMUST00000081471	0.0444992	0.102931	0.866049	-1.15467	Low-low male down vs Control male	2.54161	0.529051	0.654205	1
13955	TC1000002218.mm.2	NM_025514 // Anapc16 // anaphase promoting complex subunit 16 // 10 B4|10 29.66 cM // 5	Anapc16	NM_025514	0.108735	0.103159	1.13967	1.13967	Low-low male up vs Control male	1.95401	0.336592	0.541381	1
16156	TC1200000796.mm.2	NM_023633 // 2410016O06Rik // RIKEN cDNA 2410016O06 gene // 12|12 D3 // 71952 /// ENSMU	2410016O06Rik	NM_023633	0.0345079	0.103221	1.27586	1.27586	Low-low male up vs Control male	2.71302	1.62346	1.88067	1
19150	TC1500002316.mm.2	NM_030720 // Gpr84 // G protein-coupled receptor 84 // 15|15 F3 // 80910 /// ENSMUST000	Gpr84	NM_030720	0.0267111	0.103334	1.23216	1.23216	Low-low male up vs Control male	2.88811	1.27004	1.38206	1
17938	TC1400001519.mm.2	NM_001024706 // Gm5458 // predicted gene 5458 // 14 A3|14 // 432825 /// ENSMUST00000096	Gm5458	NM_001024706	0.144625	0.103588	0.841682	-1.1881	Low-low male down vs Control male	1.76916	0.531065	0.943421	1
16980	TC1300001173.mm.2	NM_001081020 // Adamts6 // a disintegrin-like and metallopeptidase (reprolysin type) wi	Adamts6	NM_001081020	0.0457469	0.103645	0.676425	-1.47836	Low-low male down vs Control male	2.5231	3.89797	4.85544	1
15281	TC1100002766.mm.2	NM_178626 // Cdc42se2 // CDC42 small effector 2 // 11|11 B1.3 // 72729 /// ENSMUST00000	Cdc42se2	NM_178626	0.0756471	0.103693	1.14482	1.14482	Low-low male up vs Control male	2.19044	0.405154	0.581318	1
3039	TC0300000068.mm.2	NM_025519 // Chmp4c // charged multivesicular body protein 4C // 3|3 A1 // 66371 /// EN	Chmp4c	NM_025519	0.0229599	0.103752	0.846533	-1.18129	Low-low male down vs Control male	2.99282	0.840317	0.882445	1
20392	TC1700001454.mm.2	NM_008552 // Mas1 // MAS1 oncogene // 17 A1|17 8.69 cM // 17171 /// ENSMUST00000089015	Mas1	NM_008552	0.260768	0.103761	1.30149	1.30149	Low-low male up vs Control male	1.38477	0.972718	2.20766	1
19437	TC1600000963.mm.2	NM_183189 // Krtap13-1 // keratin associated protein 13-1 // 16|16 C3.3 // 268905 /// E	Krtap13-1	NM_183189	0.129041	0.103776	1.34806	1.34806	Low-low male up vs Control male	1.84301	1.66321	2.83626	1
5884	TC0500001516.mm.2	NM_026916 // Nupr1l // nuclear protein transcriptional regulator 1 like // 5|5 // 69034	Nupr1l	NM_026916	0.288201	0.103797	0.728276	-1.37311	Low-low male down vs Control male	1.31838	1.34111	3.19706	1
1006	TC0100003373.mm.2	NM_001195189 // 4930469G21Rik // RIKEN cDNA 4930469G21 gene // 1|1 H2.1 // 100502590 //	4930469G21Rik	NM_001195189	0.236369	0.103847	0.822575	-1.21569	Low-low male down vs Control male	1.44949	0.559659	1.21348	1
17154	TC1300001762.mm.2	NM_025429 // Serpinb1a // serine (or cysteine) peptidase inhibitor, clade B, member 1a	Serpinb1a	NM_025429	0.00141022	0.103848	1.59346	1.59346	Low-low male up vs Control male	5.13919	11.2911	6.90502	1
2319	TC0200003628.mm.2	NM_008100 // Gcg // glucagon // 2 C1.3|2 35.85 cM // 14526 /// ENSMUST00000102733 // Gc	Gcg	NM_008100	0.0686927	0.103851	1.31069	1.31069	Low-low male up vs Control male	2.25371	1.66972	2.32847	1
10849	TC0800003184.mm.2	NM_001081337 // Sipa1l2 // signal-induced proliferation-associated 1 like 2 // 8|8 E2 /	Sipa1l2	NM_001081337	0.0868506	0.103913	0.771419	-1.29631	Low-low male down vs Control male	2.10018	1.43226	2.14333	1
1602	TC0200001356.mm.2	NM_019758 // Mtch2 // mitochondrial carrier homolog 2 (C. elegans) // 2|2 E1 // 56428 /	Mtch2	NM_019758	0.00244379	0.103942	1.14379	1.14379	Low-low male up vs Control male	4.67906	0.855253	0.574462	1
18035	TC1400001817.mm.2	ENSMUST00000171388 // Gm7951 // predicted gene 7951 [Source:MGI Symbol;Acc:MGI:3648771]	Gm7951	ENSMUST00000171388	0.618485	0.103971	0.806203	-1.24038	Low-low male down vs Control male	0.76976	0.361821	1.47728	1
16215	TC1200000988.mm.2	NM_028354 // Tdp1 // tyrosyl-DNA phosphodiesterase 1 // 12|12 E // 104884 /// ENSMUST00	Tdp1	NM_028354	0.0910893	0.104044	0.837756	-1.19366	Low-low male down vs Control male	2.06912	0.657105	0.998097	1
18520	TC1500000542.mm.2	NM_028216 // Psca // prostate stem cell antigen // 15|15 D3 // 72373 /// ENSMUST0000002	Psca	NM_028216	0.0532349	0.104056	1.15241	1.15241	Low-low male up vs Control male	2.42208	0.493933	0.640919	1
3652	TC0300002121.mm.2	ENSMUST00000166328 // Gm17641 // predicted gene, 17641 [Source:MGI Symbol;Acc:MGI:49372	Gm17641	ENSMUST00000166328	0.0381655	0.10417	1.34341	1.34341	Low-low male up vs Control male	2.64483	2.33751	2.77767	1
20486	TC1700001660.mm.2	NM_031187 // Tpsab1 // tryptase alpha/beta 1 // 17 A3.3|17 12.53 cM // 100503895 /// NR	Tpsab1	NM_031187	0.0816527	0.104175	1.2778	1.2778	Low-low male up vs Control male	2.14047	1.30455	1.91547	1
6013	TC0500001844.mm.2	NM_009663 // Alox5ap // arachidonate 5-lipoxygenase activating protein // 5|5 G3 // 116	Alox5ap	NM_009663	0.156815	0.10424	1.32423	1.32423	Low-low male up vs Control male	1.71673	1.37368	2.51482	1
7934	TC0700000284.mm.2	NM_010058 // Dmwd // dystrophia myotonica-containing WD repeat motif // 7 A3|7 9.46 cM	Dmwd	NM_010058	0.445083	0.104244	0.777877	-1.28555	Low-low male down vs Control male	1.01963	0.65273	2.01193	1
18518	TC1500000528.mm.2	NM_174991 // Adgrb1 // adhesion G protein-coupled receptor B1 // 15|15 D3 // 107831 ///	Adgrb1	NM_174991	0.152546	0.104353	1.3525	1.3525	Low-low male up vs Control male	1.73461	1.60575	2.90937	1
15308	TC1100002833.mm.2	NM_001011769 // Olfr317 // olfactory receptor 317 // 11|11 B1.3 // 257931 /// ENSMUST00	Olfr317	NM_001011769	0.207704	0.104424	1.44757	1.44757	Low-low male up vs Control male	1.5341	2.13185	4.36746	1
570	TC0100001801.mm.2	NM_033077 // D1Pas1 // DNA segment, Chr 1, Pasteur Institute 1 // 1 H5|1 90.09 cM // 11	D1Pas1	NM_033077	0.332892	0.104528	0.755093	-1.32434	Low-low male down vs Control male	1.22149	0.979684	2.5207	1
12768	TC0X00002269.mm.2	NM_152801 // Arhgef6 // Rac/Cdc42 guanine nucleotide exchange factor (GEF) 6 // X|X A5	Arhgef6	NM_152801	0.0990741	0.104575	0.694706	-1.43946	Low-low male down vs Control male	2.01444	2.7175	4.23975	1
14532	TC1100000690.mm.2	NM_027239 // 1810065E05Rik // RIKEN cDNA 1810065E05 gene // 11|11 B1.3 // 69864 /// ENS	1810065E05Rik	NM_027239	0.0803273	0.104793	0.783032	-1.27709	Low-low male down vs Control male	2.15116	1.31001	1.91392	1
4504	TC0400001633.mm.2	NM_001039677 // Slc30a2 // solute carrier family 30 (zinc transporter), member 2 // 4 D	Slc30a2	NM_001039677	0.18248	0.104805	1.43246	1.43246	Low-low male up vs Control male	1.61839	2.12822	4.13292	1
19093	TC1500002206.mm.2	NM_001164156 // Mcrs1 // microspherule protein 1 // 15|15 F1 // 51812 /// NM_016766 //	Mcrs1	NM_001164156	0.214085	0.104942	1.22101	1.22101	Low-low male up vs Control male	1.51434	0.615215	1.27681	1
14977	TC1100001733.mm.2	ENSMUST00000148007 // Gm11639 // predicted gene 11639 [Source:MGI Symbol;Acc:MGI:365179	Gm11639	ENSMUST00000148007	0.623944	0.104975	0.795147	-1.25763	Low-low male down vs Control male	0.762538	0.408351	1.68305	1
7939	TC0700000290.mm.2	NM_001162996 // Eml2 // echinoderm microtubule associated protein like 2 // 7|7 A3 // 7	Eml2	NM_001162996	0.607754	0.105029	0.799541	-1.25072	Low-low male down vs Control male	0.784025	0.400048	1.60364	1
11139	TC0900000562.mm.2	NM_011752 // Zpr1 // ZPR1 zinc finger // 9|9 A5.2 // 22687 /// ENSMUST00000034583 // Zp	Zpr1	NM_011752	0.0585149	0.105055	0.695799	-1.4372	Low-low male down vs Control male	2.35942	3.16473	4.21557	1
17257	TC1300002097.mm.2	NM_175214 // Kif27 // kinesin family member 27 // 13|13 B1 // 75050 /// NR_105788 // Mi	Kif27	NM_175214	0.187282	0.105076	0.801707	-1.24734	Low-low male down vs Control male	1.60151	0.797754	1.56554	1
2807	TC0200004925.mm.2	NM_198617 // Tspyl3 // TSPY-like 3 // 2|2 H1 // 241732 /// ENSMUST00000099194 // Tspyl3	Tspyl3	NM_198617	0.514871	0.10517	1.26129	1.26129	Low-low male up vs Control male	0.912996	0.502011	1.7281	1
14299	TC1000003195.mm.2	NM_146670 // Olfr815 // olfactory receptor 815 // 10|10 D3 // 258665 /// ENSMUST0000007	Olfr815	NM_146670	0.47205	0.105284	0.763444	-1.30985	Low-low male down vs Control male	0.977144	0.726895	2.33797	1
20199	TC1700000817.mm.2	NM_011269 // Rhag // Rhesus blood group-associated A glycoprotein // 17 B2|17 19.54 cM	Rhag	NM_011269	0.228555	0.105325	1.27172	1.27172	Low-low male up vs Control male	1.47154	0.868354	1.85459	1
8254	TC0700000882.mm.2	NM_013580 // Ldhc // lactate dehydrogenase C // 7 B4|7 30.6 cM // 16833 /// ENSMUST0000	Ldhc	NM_013580	0.139119	0.105371	1.35931	1.35931	Low-low male up vs Control male	1.7943	1.72745	3.02577	1
4753	TC0400002475.mm.2	NM_001136056 // Cntfr // ciliary neurotrophic factor receptor // 4 A5|4 21.81 cM // 128	Cntfr	NM_001136056	0.0467973	0.105404	1.3032	1.3032	Low-low male up vs Control male	2.50793	1.79722	2.25222	1
20190	TC1700000805.mm.2	NM_001244763 // Esp18 // exocrine gland secreted peptide 18 // 17|17 19.22 cM // 100126	Esp18	NM_001244763	0.447507	0.105417	0.815663	-1.226	Low-low male down vs Control male	1.01574	0.430925	1.33335	1
15460	TC1100003184.mm.2	NM_147003 // Olfr139 // olfactory receptor 139 // 11|11 B4 // 259005 /// ENSMUST0000005	Olfr139	NM_147003	0.302216	0.105471	1.26212	1.26212	Low-low male up vs Control male	1.28664	0.712749	1.74103	1
8761	TC0700002158.mm.2	NR_028416 // D630041G03Rik // RIKEN cDNA D630041G03 gene // 7|7 // 320749	D630041G03Rik	NR_028416	0.111813	0.105533	1.16909	1.16909	Low-low male up vs Control male	1.9359	0.483157	0.784388	1
15073	TC1100002018.mm.2	NM_001110242 // 1810043H04Rik // RIKEN cDNA 1810043H04 gene // 11|11 E2 // 208501 /// E	1810043H04Rik	NM_001110242	0.255959	0.105702	0.827051	-1.20912	Low-low male down vs Control male	1.39707	0.515682	1.16008	1
5789	TC0500001241.mm.2	NM_028211 // 2210016L21Rik // RIKEN cDNA 2210016L21 gene // 5|5 F // 72357 /// ENSMUST0	2210016L21Rik	NM_028211	0.822617	0.105757	0.885419	-1.12941	Low-low male down vs Control male	0.502453	0.0761979	0.47662	1
18149	TC1400002065.mm.2	NM_207131 // Cebpe // CCAAT/enhancer binding protein (C/EBP), epsilon // 14 C1|14 27.9	Cebpe	NM_207131	0.0518449	0.105904	1.28321	1.28321	Low-low male up vs Control male	2.43966	1.55485	2.00301	1
12815	TC0X00002468.mm.2	NM_001251890 // Gm38425 // predicted gene, 38425 // X|X // 100503280 /// NM_181584 // G	Gm38425	NM_001251890	0.00816306	0.106056	0.779977	-1.28209	Low-low male down vs Control male	3.73696	2.36722	1.99088	1
2590	TC0200004277.mm.2	NM_026992 // Dnajc24 // DnaJ (Hsp40) homolog, subfamily C, member 24 // 2|2 E3 // 99349	Dnajc24	NM_026992	0.392151	0.106084	1.13872	1.13872	Low-low male up vs Control male	1.10901	0.192025	0.544183	1
10983	TC0900000209.mm.2	NM_025870 // Swsap1 // SWIM type zinc finger 7 associated protein 1 // 9|9 A4 // 66962	Swsap1	NM_025870	0.163667	0.106116	1.27687	1.27687	Low-low male up vs Control male	1.68901	1.03544	1.92672	1
15978	TC1200000073.mm.2	NM_010770 // Matn3 // matrilin 3 // 12 A1.1|12 3.96 cM // 17182 /// ENSMUST00000020899	Matn3	NM_010770	0.112002	0.10615	1.21826	1.21826	Low-low male up vs Control male	1.9348	0.774039	1.25734	1
18210	TC1400002204.mm.2	NM_173419 // Dleu7 // deleted in lymphocytic leukemia, 7 // 14|14 D1 // 239133 /// ENSM	Dleu7	NM_173419	0.00450626	0.106264	1.24301	1.24301	Low-low male up vs Control male	4.19014	2.03668	1.52763	1
3690	TC0300002268.mm.2	NM_011839 // Mab21l2 // mab-21-like 2 (C. elegans) // 3|3 F1 // 23937 /// ENSMUST000000	Mab21l2	NM_011839	0.226847	0.106264	1.34222	1.34222	Low-low male up vs Control male	1.47646	1.31376	2.79652	1
19479	TC1600001081.mm.2	NM_001122993 // B3galt5 // UDP-Gal:betaGlcNAc beta 1,3-galactosyltransferase, polypepti	B3galt5	NM_001122993	0.410014	0.106318	1.29784	1.29784	Low-low male up vs Control male	1.07786	0.752705	2.19477	1
16075	TC1200000492.mm.2	BC100489 // Ttc6 // tetratricopeptide repeat domain 6 // 12|12 C1 // 70846	Ttc6	BC100489	0.0391249	0.106601	0.727564	-1.37445	Low-low male down vs Control male	2.62809	2.73638	3.27237	1
9677	TC0700004353.mm.2	BC011101 // Armcx3 // armadillo repeat containing, X-linked 3 // X|X E3 // 71703	Armcx3	BC011101	0.700294	0.106633	0.688714	-1.45198	Low-low male down vs Control male	0.663268	0.949652	4.49987	1
18885	TC1500001727.mm.2	NM_020498 // Ly6i // lymphocyte antigen 6 complex, locus I // 15|15 D3 // 57248 /// ENS	Ly6i	NM_020498	0.588847	0.106688	0.727308	-1.37493	Low-low male down vs Control male	0.809418	0.845084	3.28134	1
7279	TC0600001970.mm.2	NM_133925 // Rbm28 // RNA binding motif protein 28 // 6|6 A3.3 // 68272 /// ENSMUST0000	Rbm28	NM_133925	0.0860325	0.106731	1.19831	1.19831	Low-low male up vs Control male	2.10636	0.710153	1.05961	1
1874	TC0200002282.mm.2	NM_001289738 // 6820408C15Rik // RIKEN cDNA 6820408C15 gene // 2|2 H1 // 228778 /// NM_	6820408C15Rik	NM_001289738	0.234701	0.106797	1.33266	1.33266	Low-low male up vs Control male	1.45414	1.23579	2.67094	1
11048	TC0900000392.mm.2	NM_146806 // Olfr143 // olfactory receptor 143 // 9|9 A5 // 258802 /// ENSMUST000000938	Olfr143	NM_146806	0.340525	0.106798	0.790185	-1.26553	Low-low male down vs Control male	1.2061	0.689248	1.79605	1
13595	TC1000000860.mm.2	NM_139226 // Onecut3 // one cut domain, family member 3 // 10|10 C1 // 246086 /// ENSMU	Onecut3	NM_139226	0.0423744	0.10688	1.25728	1.25728	Low-low male up vs Control male	2.57441	1.39137	1.69859	1
12753	TC0X00002211.mm.2	NM_016697 // Gpc3 // glypican 3 // X|X A3.3 // 14734 /// ENSMUST00000069360 // Gpc3 //	Gpc3	NM_016697	0.291644	0.106925	1.34164	1.34164	Low-low male up vs Control male	1.31045	1.16734	2.79963	1
18955	TC1500001867.mm.2	NM_177580 // Baiap2l2 // BAI1-associated protein 2-like 2 // 15|15 E1 // 207495 /// ENS	Baiap2l2	NM_177580	0.208338	0.107007	1.34642	1.34642	Low-low male up vs Control male	1.53211	1.39867	2.86913	1
10651	TC0800002570.mm.2	NM_145970 // Cc2d1a // coiled-coil and C2 domain containing 1A // 8|8 C3 // 212139 ///	Cc2d1a	NM_145970	0.432697	0.107015	1.1711	1.1711	Low-low male up vs Control male	1.03979	0.267665	0.809043	1
6610	TC0500003624.mm.2	NM_007673 // Cdx2 // caudal type homeobox 2 // 5 86.86 cM|5 G2-G3 // 12591 /// ENSMUST0	Cdx2	NM_007673	0.140177	0.107023	1.29416	1.29416	Low-low male up vs Control male	1.78939	1.22778	2.15646	1
12172	TC0X00000135.mm.2	NM_001242947 // Gm14474 // predicted gene 14474 // X|X A1.1 // 100042927 /// BC049545 /	Gm14474	NM_001242947	0.0865768	0.107076	1.26231	1.26231	Low-low male up vs Control male	2.10224	1.17751	1.76038	1
20799	TC1700002420.mm.2	NM_001025572 // Ankrd12 // ankyrin repeat domain 12 // 17|17 E1.1 // 106585 /// ENSMUST	Ankrd12	NM_001025572	0.0267569	0.107114	0.773349	-1.29308	Low-low male down vs Control male	2.88693	1.96912	2.14369	1
1047	TC0100003502.mm.2	NM_009062 // Rgs4 // regulator of G-protein signaling 4 // 1 H3|1 76.84 cM // 19736 ///	Rgs4	NM_009062	0.184847	0.107143	0.755687	-1.3233	Low-low male down vs Control male	1.61001	1.30468	2.54683	1
13298	TC0Y00000551.mm.2	ENSMUST00000177893 // Gm21860 // predicted gene, 21860 [Source:MGI Symbol;Acc:MGI:54340	Gm21860	ENSMUST00000177893	0.34865	0.107245	0.758378	-1.3186	Low-low male down vs Control male	1.19003	0.94061	2.48414	1
13299	TC0Y00000552.mm.2	ENSMUST00000179623 // Gm21748 // predicted gene, 21748 [Source:MGI Symbol;Acc:MGI:54339	Gm21748	ENSMUST00000179623	0.34865	0.107245	0.758378	-1.3186	Low-low male down vs Control male	1.19003	0.94061	2.48414	1
616	TC0100001999.mm.2	NM_001111272 // Stau2 // staufen (RNA binding protein) homolog 2 (Drosophila) // 1|1 A3	Stau2	NM_001111272	0.246214	0.107374	0.784307	-1.27501	Low-low male down vs Control male	1.42266	0.868401	1.91842	1
17686	TC1400000585.mm.2	ENSMUST00000162998 // Gm7247 // predicted gene 7247 [Source:MGI Symbol;Acc:MGI:3643454]	Gm7247	ENSMUST00000162998	0.418113	0.107397	1.23847	1.23847	Low-low male up vs Control male	1.06408	0.503409	1.48686	1
12340	TC0X00000652.mm.2	NM_008253 // Hmgb3 // high mobility group box 3 // X|X A1 // 15354 /// ENSMUST000000153	Hmgb3	NM_008253	0.0174967	0.107474	0.796233	-1.25591	Low-low male down vs Control male	3.18335	1.71026	1.6885	1
13026	TC0X00003337.mm.2	ENSMUST00000114890 // Gm17604 // predicted gene, 17604 [Source:MGI Symbol;Acc:MGI:49372	Gm17604	ENSMUST00000114890	0.07033	0.107489	0.753394	-1.32733	Low-low male down vs Control male	2.23823	1.85721	2.60783	1
20664	TC1700002089.mm.2	NM_001005481 // Olfr132 // olfactory receptor 132 // 17|17 B1 // 257889 /// ENSMUST0000	Olfr132	NM_001005481	0.0359944	0.107552	0.848348	-1.17876	Low-low male down vs Control male	2.68443	0.751678	0.880044	1
4431	TC0400001432.mm.2	NM_177573 // 9930104L06Rik // RIKEN cDNA 9930104L06 gene // 4|4 D2.2 // 194268 /// BC09	9930104L06Rik	NM_177573	0.104092	0.107656	0.796529	-1.25545	Low-low male down vs Control male	1.98234	1.06271	1.68485	1
7606	TC0600003041.mm.2	NM_033567 // Cecr6 // cat eye syndrome chromosome region, candidate 6 // 6 F1|6 56.95 c	Cecr6	NM_033567	0.205936	0.107684	0.807073	-1.23905	Low-low male down vs Control male	1.53967	0.732859	1.49595	1
11882	TC0900002702.mm.2	NM_001146048 // Lrrc1 // leucine rich repeat containing 1 // 9|9 D-E1 // 214345 /// NM_	Lrrc1	NM_001146048	0.361503	0.107718	0.775548	-1.28941	Low-low male down vs Control male	1.16526	0.780178	2.10425	1
11321	TC0900001132.mm.2	NM_001142943 // Zfp949 // zinc finger protein 949 // 9|9 E3.1 // 71640 /// NM_001163061	Zfp949	NM_001142943	0.316148	0.107739	0.821377	-1.21747	Low-low male down vs Control male	1.25636	0.504164	1.26119	1
9641	TC0700004292.mm.2	NM_029420 // Slx1b // SLX1 structure-specific endonuclease subunit homolog B (S. cerevi	Slx1b	NM_029420	0.564433	0.107741	0.791119	-1.26403	Low-low male down vs Control male	0.842778	0.479526	1.78823	1
13628	TC1000000913.mm.2	XM_001002269.2 // Gm8290 // PREDICTED: predicted gene 8290 (Gm8290), mRNA. // --- // -	Gm8290	XM_001002269.2	0.546243	0.108011	0.838906	-1.19203	Low-low male down vs Control male	0.868121	0.278066	1.00668	1
16333	TC1200001398.mm.2	NM_001038660 // Slc7a15 // solute carrier family 7 (cationic amino acid transporter, y+	Slc7a15	NM_001038660	0.197174	0.108135	0.820658	-1.21853	Low-low male down vs Control male	1.56801	0.63635	1.27547	1
21615	TC1900000457.mm.2	XM_003085241.1 // Gm19602 // PREDICTED: predicted gene, 19602 (Gm19602), partial mRNA.	Gm19602	XM_003085241.1	0.231455	0.108137	0.822354	-1.21602	Low-low male down vs Control male	1.46328	0.581513	1.24899	1
8501	TC0700001572.mm.2	NM_146604 // Olfr716 // olfactory receptor 716 // 7|7 E3 // 258597 /// ENSMUST000000981	Olfr716	NM_146604	0.245611	0.108196	1.36098	1.36098	Low-low male up vs Control male	1.42427	1.40603	3.10261	1
21096	TC1800000609.mm.2	NM_001101475 // F830016B08Rik // RIKEN cDNA F830016B08 gene // 18|18 D3 // 240328 /// E	F830016B08Rik	NM_001101475	0.0352798	0.108319	0.790076	-1.2657	Low-low male down vs Control male	2.69802	1.55788	1.81473	1
9234	TC0700003036.mm.2	NM_001136084 // Tph1 // tryptophan hydroxylase 1 // 7 B4|7 30.43 cM // 21990 /// NM_001	Tph1	NM_001136084	0.133975	0.108395	0.78341	-1.27647	Low-low male down vs Control male	1.8187	1.12755	1.94849	1
20193	TC1700000809.mm.2	NM_001256051 // Esp38 // exocrine gland secreted peptide 38 // 17|17 // 100126775 /// E	Esp38	NM_001256051	0.318577	0.108433	0.854883	-1.16975	Low-low male down vs Control male	1.2512	0.320114	0.804082	1
11533	TC0900001726.mm.2	NM_001045524 // Cep126 // centrosomal protein 126 // 9|9 A1 // 234915 /// ENSMUST000000	Cep126	NM_001045524	0.0604231	0.108455	0.832826	-1.20073	Low-low male down vs Control male	2.33821	0.814425	1.09469	1
10392	TC0800001616.mm.2	NM_001253737 // Fcer2a // Fc receptor, IgE, low affinity II, alpha polypeptide // 8 1.9	Fcer2a	NM_001253737	0.142268	0.108513	1.29043	1.29043	Low-low male up vs Control male	1.7798	1.20478	2.12746	1
2148	TC0200003118.mm.2	NM_001042528 // Cacna1b // calcium channel, voltage-dependent, N type, alpha 1B subunit	Cacna1b	NM_001042528	0.0460393	0.108515	1.46374	1.46374	Low-low male up vs Control male	2.51884	3.80702	4.75017	1
19996	TC1700000375.mm.2	NM_012034 // Tpsg1 // tryptase gamma 1 // 17 A3.3|17 12.53 cM // 26945 /// ENSMUST00000	Tpsg1	NM_012034	0.12657	0.108536	1.46437	1.46437	Low-low male up vs Control male	1.85553	2.8112	4.76155	1
4935	TC0400003088.mm.2	NM_001100182 // Cyp2j12 // cytochrome P450, family 2, subfamily j, polypeptide 12 // 4|	Cyp2j12	NM_001100182	0.29704	0.108643	0.775108	-1.29014	Low-low male down vs Control male	1.2982	0.877942	2.12544	1
230	TC0100000792.mm.2	NM_172974 // Cops7b // COP9 (constitutive photomorphogenic) homolog, subunit 7b (Arabid	Cops7b	NM_172974	0.121561	0.108814	0.794432	-1.25876	Low-low male down vs Control male	1.8817	1.03948	1.73617	1
21983	TC1900001422.mm.2	NM_001101605 // Ifit1bl1 // interferon induced protein with tetratricpeptide repeats 1B	Ifit1bl1	NM_001101605	0.0972853	0.108946	1.26941	1.26941	Low-low male up vs Control male	2.02629	1.20381	1.86716	1
9499	TC0700003977.mm.2	NM_001242363 // Fam160a2 // family with sequence similarity 160, member A2 // 7|7 E3 //	Fam160a2	NM_001242363	0.419309	0.108953	0.851858	-1.1739	Low-low male down vs Control male	1.06206	0.285037	0.84348	1
13059	TC0X00003403.mm.2	ENSMUST00000112814 // Gm15128 // predicted gene 15128 // X F2|X // 434863 /// ENSMUST00	Gm15128	ENSMUST00000112814	0.264774	0.108963	0.789133	-1.26721	Low-low male down vs Control male	1.37469	0.804943	1.84028	1
9651	TC0700004309.mm.2	NM_010772 // Maz // MYC-associated zinc finger protein (purine-binding transcription fa	Maz	NM_010772	0.526544	0.108965	0.749512	-1.3342	Low-low male down vs Control male	0.896112	0.777815	2.72796	1
9576	TC0700004111.mm.2	NM_173739 // Galnt18 // UDP-N-acetyl-alpha-D-galactosamine:polypeptide N-acetylgalactos	Galnt18	NM_173739	0.522689	0.109003	0.782463	-1.27802	Low-low male down vs Control male	0.901663	0.566626	1.97504	1
15585	TC1100003563.mm.2	NM_144827 // Spata20 // spermatogenesis associated 20 // 11|11 D // 217116 /// ENSMUST0	Spata20	NM_144827	0.0829218	0.109008	1.27108	1.27108	Low-low male up vs Control male	2.13039	1.28011	1.88848	1
5631	TC0500000802.mm.2	NM_007786 // Csn3 // casein kappa // 5 E1|5 43.56 cM // 12994 /// ENSMUST00000001667 //	Csn3	NM_007786	0.107585	0.10907	0.794674	-1.25838	Low-low male down vs Control male	1.96091	1.08204	1.73424	1
14965	TC1100001706.mm.2	NM_138753 // Hexim1 // hexamethylene bis-acetamide inducible 1 // 11|11 E1 // 192231 //	Hexim1	NM_138753	0.0328333	0.109101	1.24729	1.24729	Low-low male up vs Control male	2.74683	1.40145	1.6035	1
17826	TC1400001070.mm.2	NM_001177751 // Tsc22d1 // TSC22 domain family, member 1 // 14 D3|14 40.44 cM // 21807	Tsc22d1	NM_001177751	0.00957426	0.109131	2.0618	2.0618	Low-low male up vs Control male	3.61869	19.8008	17.1971	1
1893	TC0200002314.mm.2	NM_008444 // Kif3b // kinesin family member 3B // 2 G-H2|2 75.41 cM // 16569 /// ENSMUS	Kif3b	NM_008444	0.589774	0.109178	1.22058	1.22058	Low-low male up vs Control male	0.808165	0.335663	1.30535	1
11487	TC0900001600.mm.2	NM_144557 // Myrip // myosin VIIA and Rab interacting protein // 9|9 F4 // 245049 /// E	Myrip	NM_144557	0.31493	0.109236	0.777875	-1.28555	Low-low male down vs Control male	1.25896	0.830701	2.07375	1
8458	TC0700001509.mm.2	NM_001271020 // Olfr631 // olfactory receptor 631 // 7|7 E3 // 258961 /// NM_146959 //	Olfr631	NM_001271020	0.339406	0.109246	0.801615	-1.24748	Low-low male down vs Control male	1.20834	0.617914	1.60718	1
21481	TC1900000150.mm.2	NM_001112697 // Chrm1 // cholinergic receptor, muscarinic 1, CNS // 19|19 A // 12669 //	Chrm1	NM_001112697	0.245683	0.109342	1.37285	1.37285	Low-low male up vs Control male	1.42408	1.49641	3.30249	1
17678	TC1400000574.mm.2	NM_013632 // Pnp // purine-nucleoside phosphorylase // 14 26.31 cM|14 B-C1 // 18950 ///	Pnp	NM_013632	0.203894	0.109426	1.29249	1.29249	Low-low male up vs Control male	1.54617	1.06564	2.16608	1
11151	TC0900000598.mm.2	NM_029639 // Plet1 // placenta expressed transcript 1 // 9|9 B // 76509 /// ENSMUST0000	Plet1	NM_029639	0.144284	0.109534	1.50795	1.50795	Low-low male up vs Control male	1.77069	3.12969	5.555	1
6174	TC0500002355.mm.2	NM_001199242 // Kcnip4 // Kv channel interacting protein 4 // 5|5 B3 // 80334 /// NM_00	Kcnip4	NM_001199242	0.240176	0.109722	0.780183	-1.28175	Low-low male down vs Control male	1.43899	0.929922	2.03101	1
5779	TC0500001221.mm.2	NM_133904 // Acacb // acetyl-Coenzyme A carboxylase beta // 5|5 F // 100705 /// ENSMUST	Acacb	NM_133904	0.00984911	0.109831	1.23911	1.23911	Low-low male up vs Control male	3.59784	1.73551	1.51603	1
12354	TC0X00000676.mm.2	NM_001081643 // Xlr3b // X-linked lymphocyte-regulated 3B // X|X A7.2 // 574437 /// ENS	Xlr3b	NM_001081643	0.00388657	0.109934	0.793419	-1.26037	Low-low male down vs Control male	4.3062	2.42145	1.76728	1
1777	TC0200001959.mm.2	NM_001177647 // Sirpa // signal-regulatory protein alpha // 2 63.19 cM|2 F3 // 19261 //	Sirpa	NM_001177647	0.0352208	0.109971	1.14641	1.14641	Low-low male up vs Control male	2.69915	0.52926	0.616263	1
5509	TC0500000357.mm.2	NM_001081101 // Uvssa // UV stimulated scaffold protein A // 5|5 B1 // 71101 /// ENSMUS	Uvssa	NM_001081101	0.236441	0.1101	0.78129	-1.27993	Low-low male down vs Control male	1.44929	0.927999	2.01241	1
9051	TC0700002695.mm.2	NM_001083912 // Plekhg2 // pleckstrin homology domain containing, family G (with RhoGef	Plekhg2	NM_001083912	0.144707	0.110144	0.792656	-1.26158	Low-low male down vs Control male	1.76879	1.00417	1.78425	1
11202	TC0900000720.mm.2	NM_011352 // Sema7a // sema domain, immunoglobulin domain (Ig), and GPI membrane anchor	Sema7a	NM_011352	0.0118218	0.110192	1.22935	1.22935	Low-low male up vs Control male	3.46436	1.55356	1.40938	1
3968	TC0300003023.mm.2	NM_001040690 // Rap1gds1 // RAP1, GTP-GDP dissociation stimulator 1 // 3|3 H1 // 229877	Rap1gds1	NM_001040690	0.144249	0.110302	1.12603	1.12603	Low-low male up vs Control male	1.77084	0.262568	0.466001	1
9262	TC0700003087.mm.2	NM_001160345 // Svip // small VCP/p97-interacting protein // 7|7 B4 // 75744 /// NR_027	Svip	NM_001160345	0.13795	0.110343	0.81577	-1.22584	Low-low male down vs Control male	1.79976	0.785539	1.37176	1
22208	TSUnmapped00000060.mm.2	NM_013794 // Klra16 // killer cell lectin-like receptor, subfamily A, member 16 // 6|6	Klra16	NM_013794	0.145672	0.110355	1.3324	1.3324	Low-low male up vs Control male	1.76449	1.52991	2.72504	1
16054	TC1200000415.mm.2	NM_001015099 // G2e3 // G2/M-phase specific E3 ubiquitin ligase // 12|12 C1 // 217558 /	G2e3	NM_001015099	0.0598024	0.110581	1.21269	1.21269	Low-low male up vs Control male	2.34503	0.919346	1.23213	1
5661	TC0500000855.mm.2	NM_053087 // Epgn // epithelial mitogen // --- // 71920 /// ENSMUST00000041516 // Epgn	Epgn	NM_053087	0.0765933	0.11061	1.31	1.31	Low-low male up vs Control male	2.1823	1.67774	2.41621	1
14750	TC1100001157.mm.2	NM_201406 // Pigs // phosphatidylinositol glycan anchor biosynthesis, class S // 11|11	Pigs	NM_201406	0.00880663	0.110681	0.836021	-1.19614	Low-low male down vs Control male	3.6805	1.2453	1.06339	1
2508	TC0200004054.mm.2	NM_146972 // Olfr1233 // olfactory receptor 1233 // 2|2 E1 // 258974 /// ENSMUST0000009	Olfr1233	NM_146972	0.28842	0.110761	0.776001	-1.28866	Low-low male down vs Control male	1.31787	0.894448	2.13308	1
830	TC0100002800.mm.2	NM_019479 // Hes6 // hairy and enhancer of split 6 // 1|1 D // 55927 /// ENSMUST0000008	Hes6	NM_019479	0.0532325	0.110767	1.47224	1.47224	Low-low male up vs Control male	2.42211	3.82407	4.96199	1
11611	TC0900001921.mm.2	NM_172920 // Dpy19l1 // dpy-19-like 1 (C. elegans) // 9|9 A4 // 244745 /// ENSMUST00000	Dpy19l1	NM_172920	0.0187089	0.110783	1.42509	1.42509	Low-low male up vs Control male	3.13607	4.15336	4.16235	1
11010	TC0900000289.mm.2	NM_001168354 // Kcnj1 // potassium inwardly-rectifying channel, subfamily J, member 1 /	Kcnj1	NM_001168354	0.127411	0.110854	0.76363	-1.30954	Low-low male down vs Control male	1.85124	1.42153	2.41334	1
19380	TC1600000659.mm.2	NM_145972 // Nepro // nucleolus and neural progenitor protein // 16|16 B4 // 212547 ///	Nepro	NM_145972	0.115405	0.110994	0.685124	-1.45959	Low-low male down vs Control male	1.91538	2.89452	4.74948	1
8483	TC0700001544.mm.2	NM_207557 // Olfr681 // olfactory receptor 681 // 7|7 E3 // 404318 /// ENSMUST000000981	Olfr681	NM_207557	0.0878319	0.111174	1.2005	1.2005	Low-low male up vs Control male	2.09286	0.739315	1.11023	1
21360	TC1800001620.mm.2	NM_027721 // Katnal2 // katanin p60 subunit A-like 2 // 18|18 E3 // 71206 /// ENSMUST00	Katnal2	NM_027721	0.162038	0.111203	1.41132	1.41132	Low-low male up vs Control male	1.69549	2.12935	3.94709	1
21049	TC1800000446.mm.2	NM_001289643 // Scgb3a2 // secretoglobin, family 3A, member 2 // 18|18 C-D // 117158 //	Scgb3a2	NM_001289643	0.507042	0.111365	0.831715	-1.20233	Low-low male down vs Control male	0.924454	0.332435	1.13018	1
18151	TC1400002069.mm.2	NM_001177705 // Homez // homeodomain leucine zipper-encoding gene // 14|14 C2-C3 // 239	Homez	NM_001177705	0.0514868	0.111397	0.816334	-1.22499	Low-low male down vs Control male	2.44427	1.06628	1.37102	1
13085	TC0X00003429.mm.2	NM_008478 // L1cam // L1 cell adhesion molecule // X 37.43 cM|X A6-B // 16728 /// ENSMU	L1cam	NM_008478	0.149845	0.11142	1.21093	1.21093	Low-low male up vs Control male	1.74619	0.677622	1.21961	1
21949	TC1900001266.mm.2	NM_174857 // Mamdc2 // MAM domain containing 2 // 19|19 B // 71738 /// ENSMUST000000360	Mamdc2	NM_174857	0.0119103	0.111565	0.756456	-1.32195	Low-low male down vs Control male	3.45895	2.85725	2.59615	1
17415	TC1300002538.mm.2	NM_001038602 // Marveld2 // MARVEL (membrane-associating) domain containing 2 // 13|13	Marveld2	NM_001038602	0.0114334	0.111566	0.744347	-1.34346	Low-low male down vs Control male	3.48866	3.22468	2.90504	1
14431	TC1100000432.mm.2	NM_001164231 // Pwwp2a // PWWP domain containing 2A // 11|11 B1.1 // 70802 /// NM_02755	Pwwp2a	NM_001164231	0.608354	0.111575	0.841414	-1.18847	Low-low male down vs Control male	0.783226	0.247629	0.993662	1
18811	TC1500001457.mm.2	NM_172815 // Rspo2 // R-spondin 2 // 15 B3.1-B3.2|15 16.73 cM // 239405 /// ENSMUST0000	Rspo2	NM_172815	0.0441365	0.111614	1.20648	1.20648	Low-low male up vs Control male	2.54709	0.951866	1.17451	1
15165	TC1100002328.mm.2	NR_028259 // 4932414J04Rik // RIKEN cDNA 4932414J04 gene // 11|11 A3.1 // 237694 /// BC	4932414J04Rik	NR_028259	0.0490346	0.111769	1.28442	1.28442	Low-low male up vs Control male	2.47676	1.64741	2.09046	1
7101	TC0600001401.mm.2	NM_001170332 // Clec4a2 // C-type lectin domain family 4, member a2 // 6 58.18 cM|6 F3	Clec4a2	NM_001170332	0.354781	0.111841	0.840387	-1.18993	Low-low male down vs Control male	1.17812	0.378367	1.00937	1
22044	TC1900001583.mm.2	NM_013907 // Fbxw4 // F-box and WD-40 domain protein 4 // 19 C3|19 38.75 cM // 30838 //	Fbxw4	NM_013907	0.263518	0.11193	1.17813	1.17813	Low-low male up vs Control male	1.37784	0.393444	0.897448	1
1489	TC0200001144.mm.2	NM_177843 // Gm14461 // predicted gene 14461 // 2 C3|2 // 329436 /// uc008kgl.1 // Gm14	Gm14461	NM_177843	0.0327137	0.112196	0.876076	-1.14145	Low-low male down vs Control male	2.74931	0.512188	0.585505	1
20334	TC1700001215.mm.2	NM_001145452 // Arhgef33 // Rho guanine nucleotide exchange factor (GEF) 33 // 17|17 E3	Arhgef33	NM_001145452	0.402565	0.11222	0.772574	-1.29437	Low-low male down vs Control male	1.09071	0.772996	2.22736	1
12127	TC0X00000021.mm.2	NM_001085554 // Gm10922 // predicted gene 10922 // X|X A1.1 // 668964 /// ENSMUST000001	Gm10922	NM_001085554	0.113553	0.112333	0.827891	-1.20789	Low-low male down vs Control male	1.92588	0.731805	1.19424	1
6318	TC0500002877.mm.2	NM_001163550 // 1700016H13Rik // RIKEN cDNA 1700016H13 gene // 5|5 E4 // 74218 /// NM_0	1700016H13Rik	NM_001163550	0.878957	0.112518	1.28429	1.28429	Low-low male up vs Control male	0.420661	0.280823	2.09809	1
6667	TC0600000014.mm.2	NM_001040611 // Peg10 // paternally expressed 10 // 6 A1|6 1.81 cM // 170676 /// NM_130	Peg10	NM_001040611	0.177051	0.112536	0.773812	-1.2923	Low-low male down vs Control male	1.63801	1.14864	2.2039	1
5597	TC0500000675.mm.2	NM_001081205 // Nipal1 // NIPA-like domain containing 1 // 5|5 C3.2 // 70701 /// ENSMUS	Nipal1	NM_001081205	6.68501e-06	0.112546	0.733146	-1.36399	Low-low male down vs Control male	10.9478	11.2504	3.22974	1
2779	TC0200004837.mm.2	ENSMUST00000109916 // Zfp442 // zinc finger protein 442 // 2 G3|2 // 668923 /// BC02380	Zfp442	ENSMUST00000109916	0.111781	0.11266	1.26224	1.26224	Low-low male up vs Control male	1.93608	1.12064	1.81914	1
11585	TC0900001859.mm.2	NM_016742 // Cdc37 // cell division cycle 37 // 9|9 A3 // 12539 /// ENSMUST00000019615	Cdc37	NM_016742	0.00881947	0.112746	0.842979	-1.18627	Low-low male down vs Control male	3.67942	1.14631	0.979142	1
6899	TC0600000834.mm.2	NM_178608 // Reep1 // receptor accessory protein 1 // 6 C1|6 32.2 cM // 52250 /// ENSMU	Reep1	NM_178608	0.080048	0.112784	1.34396	1.34396	Low-low male up vs Control male	2.15344	2.00992	2.9334	1
20280	TC1700001017.mm.2	NM_144858 // Dus3l // dihydrouridine synthase 3-like (S. cerevisiae) // 17|17 D // 2249	Dus3l	NM_144858	0.564466	0.112811	0.870353	-1.14896	Low-low male down vs Control male	0.842731	0.173567	0.647294	1
15269	TC1100002733.mm.2	NM_183173 // Sowaha // sosondowah ankyrin repeat domain family member A // 11|11 B1.3 /	Sowaha	NM_183173	0.423529	0.112835	1.24567	1.24567	Low-low male up vs Control male	1.05498	0.543896	1.6203	1
16030	TC1200000280.mm.2	NR_045032 // Gdap10 // ganglioside-induced differentiation-associated-protein 10 // 12|	Gdap10	NR_045032	0.0304508	0.112846	0.553069	-1.80809	Low-low male down vs Control male	2.79821	10.4872	11.7789	1
12674	TC0X00001958.mm.2	ENSMUST00000118300 // Gm4985 // predicted gene 4985 [Source:MGI Symbol;Acc:MGI:3648554]	Gm4985	ENSMUST00000118300	0.0713213	0.112921	0.801551	-1.24758	Low-low male down vs Control male	2.22905	1.16586	1.6438	1
8633	TC0700001876.mm.2	NM_021334 // Itgax // integrin alpha X // 7|7 F3 // 16411 /// ENSMUST00000033053 // Itg	Itgax	NM_021334	0.572022	0.112978	1.21418	1.21418	Low-low male up vs Control male	0.832332	0.335168	1.26558	1
4105	TC0400000282.mm.2	NM_177774 // Srsf12 // serine/arginine-rich splicing factor 12 // 4|4 A5 // 272009 ///	Srsf12	NM_177774	0.0995677	0.113123	0.828188	-1.20746	Low-low male down vs Control male	2.01121	0.764881	1.19526	1
16442	TC1200001882.mm.2	NM_001081453 // Nin // ninein // 12|12 C3 // 18080 /// NM_001286079 // Nin // ninein //	Nin	NM_001081453	0.309409	0.113132	0.825503	-1.21138	Low-low male down vs Control male	1.27086	0.500139	1.23686	1
2155	TC0200003135.mm.2	NM_146116 // Tubb4b // tubulin, beta 4B class IVB // 2|2 A3 // 227613 /// ENSMUST000000	Tubb4b	NM_146116	0.00757437	0.11316	1.34018	1.34018	Low-low male up vs Control male	3.79294	3.48068	2.88411	1
10946	TC0900000152.mm.2	NM_146524 // Olfr855 // olfactory receptor 855 // 9|9 A2-A5 // 258517 /// ENSMUST000000	Olfr855	NM_146524	0.260183	0.113182	0.792617	-1.26164	Low-low male down vs Control male	1.38626	0.801611	1.81737	1
3905	TC0300002783.mm.2	NM_001160151 // Amy2a3 // amylase 2a3 // 3 F3|3 // 100043686 /// NM_001160152 // Amy2a2	Amy2a3	NM_001160151	0.468922	0.113214	0.404388	-2.47288	Low-low male down vs Control male	0.981982	8.6187	27.5844	1
1125	TC0100003714.mm.2	ENSMUST00000097444 // Gm10517 // predicted gene 10517 // --- // ---	Gm10517	ENSMUST00000097444	0.0350273	0.113392	1.32739	1.32739	Low-low male up vs Control male	2.70289	2.32375	2.702	1
8217	TC0700000827.mm.2	NM_001163684 // Nosip // nitric oxide synthase interacting protein // 7|7 B2 // 66394 /	Nosip	NM_001163684	0.0356725	0.113394	0.905616	-1.10422	Low-low male down vs Control male	2.69052	0.283445	0.331099	1
592	TC0100001905.mm.2	NM_001289464 // Sox17 // SRY (sex determining region Y)-box 17 // 1 A1|1 1.65 cM // 206	Sox17	NM_001289464	0.478428	0.113395	1.32302	1.32302	Low-low male up vs Control male	0.967346	0.812429	2.63954	1
6398	TC0500003087.mm.2	NM_001271590 // Rpl37rt // ribosomal protein L37, retrotransposed // 5|5 55.99 cM // 10	Rpl37rt	NM_001271590	0.382151	0.113471	0.84533	-1.18297	Low-low male down vs Control male	1.12696	0.341193	0.951518	1
15999	TC1200000169.mm.2	ENSMUST00000105167 // Gm9257 // predicted gene 9257 [Source:MGI Symbol;Acc:MGI:3648973]	Gm9257	ENSMUST00000105167	0.0557943	0.113685	0.740075	-1.35121	Low-low male down vs Control male	2.39093	2.32587	3.05733	1
8499	TC0700001570.mm.2	NM_147033 // Olfr714 // olfactory receptor 714 // 7|7 E3 // 259035 /// ENSMUST000000546	Olfr714	NM_147033	0.322787	0.113704	0.786873	-1.27085	Low-low male down vs Control male	1.24235	0.766408	1.93884	1
18050	TC1400001853.mm.2	ENSMUST00000163655 // Gm8127 // predicted gene 8127 [Source:MGI Symbol;Acc:MGI:3646865]	Gm8127	ENSMUST00000163655	0.09108	0.11372	0.774972	-1.29037	Low-low male down vs Control male	2.06919	1.44411	2.19344	1
7873	TC0700000140.mm.2	NM_028434 // 2900092C05Rik // RIKEN cDNA 2900092C05 gene // 7|7 A2 // 73090 /// ENSMUST	2900092C05Rik	NM_028434	0.176707	0.113755	1.1295	1.1295	Low-low male up vs Control male	1.63927	0.261118	0.500624	1
12107	TC0900003338.mm.2	NM_029851 // Dync2h1 // dynein cytoplasmic 2 heavy chain 1 // 9 A1|9 2.46 cM // 110350	Dync2h1	NM_029851	0.102322	0.113824	1.19368	1.19368	Low-low male up vs Control male	1.99348	0.671432	1.05856	1
7046	TC0600001278.mm.2	ENSMUST00000166681 // Gm17482 // predicted gene, 17482 [Source:MGI Symbol;Acc:MGI:49371	Gm17482	ENSMUST00000166681	0.335217	0.113877	0.580767	-1.72186	Low-low male down vs Control male	1.21677	3.86208	9.97556	1
9320	TC0700003608.mm.2	NM_001252525 // Cpeb1 // cytoplasmic polyadenylation element binding protein 1 // 7|7 D	Cpeb1	NM_001252525	0.0384958	0.113908	0.803162	-1.24508	Low-low male down vs Control male	2.63902	1.3632	1.62346	1
15591	TC1100003570.mm.2	NM_145828 // Xylt2 // xylosyltransferase II // 11|11 D // 217119 /// ENSMUST00000116349	Xylt2	NM_145828	0.18976	0.114038	0.827773	-1.20806	Low-low male down vs Control male	1.59296	0.61232	1.20809	1
5691	TC0500000914.mm.2	NM_001270456 // Gm3259 // predicted gene 3259 // 5 E3|5 // 100041296 /// ENSMUST0000010	Gm3259	NM_001270456	0.366703	0.114198	1.2563	1.2563	Low-low male up vs Control male	1.15544	0.647805	1.76206	1
7809	TC0600003613.mm.2	NM_001289604 // Klra3 // killer cell lectin-like receptor, subfamily A, member 3 // 6 F	Klra3	NM_001289604	0.268108	0.114268	0.856751	-1.1672	Low-low male down vs Control male	1.3664	0.351884	0.809366	1
13056	TC0X00003400.mm.2	NM_001037917 // Gm6377 // predicted gene 6377 // X|X D // 622976 /// ENSMUST00000060013	Gm6377	NM_001037917	0.0959117	0.114399	0.761149	-1.3138	Low-low male down vs Control male	2.03554	1.63479	2.5241	1
880	TC0100002973.mm.2	NM_010483 // Htr5b // 5-hydroxytryptamine (serotonin) receptor 5B // 1 52.98 cM|1 E4-G	Htr5b	NM_010483	0.169621	0.114438	1.24589	1.24589	Low-low male up vs Control male	1.66583	0.868278	1.63815	1
2467	TC0200004001.mm.2	NM_054091 // Olfr74 // olfactory receptor 74 // 2|2 D // 117005 /// ENSMUST00000099840	Olfr74	NM_054091	0.403483	0.114484	0.795916	-1.25641	Low-low male down vs Control male	1.08912	0.612139	1.76644	1
9248	TC0700003058.mm.2	NM_153101 // Mrgpra2b // MAS-related GPR, member A2B // 7|7 B4 // 235712 /// ENSMUST000	Mrgpra2b	NM_153101	0.295317	0.114516	0.698018	-1.43263	Low-low male down vs Control male	1.30209	1.81572	4.38261	1
7013	TC0600001171.mm.2	NM_007697 // Chl1 // cell adhesion molecule with homology to L1CAM // 6|6 E1 // 12661 /	Chl1	NM_007697	0.338742	0.114667	1.2537	1.2537	Low-low male up vs Control male	1.20967	0.667784	1.73498	1
4863	TC0400002788.mm.2	NM_153504 // Rnf183 // ring finger protein 183 // 4|4 B3 // 76072 /// ENSMUST0000007942	Rnf183	NM_153504	0.0592421	0.114691	1.23552	1.23552	Low-low male up vs Control male	2.35125	1.13584	1.51824	1
15428	TC1100003122.mm.2	NM_134022 // 6330403K07Rik // RIKEN cDNA 6330403K07 gene // 11|11 B4 // 103712 /// BC06	6330403K07Rik	NM_134022	0.166055	0.114699	1.3426	1.3426	Low-low male up vs Control male	1.67961	1.57452	2.94622	1
12016	TC0900003089.mm.2	NM_199036 // Fbxw15 // F-box and WD-40 domain protein 15 // 9|9 F2 // 382105 /// ENSMUS	Fbxw15	NM_199036	0.0898327	0.114763	0.754865	-1.32474	Low-low male down vs Control male	2.07817	1.77573	2.68547	1
16972	TC1300001135.mm.2	NM_011353 // Serf1 // small EDRK-rich factor 1 // 13 D1|13 52.98 cM // 20365 /// ENSMUS	Serf1	NM_011353	0.197728	0.114766	0.789955	-1.2659	Low-low male down vs Control male	1.56619	0.940759	1.88782	1
7847	TC0700000074.mm.2	NM_001177416 // Gm6792 // predicted gene 6792 // 7|7 A1 // 627821 /// NM_001177417 // G	Gm6792	NM_001177416	0.372902	0.114797	1.40638	1.40638	Low-low male up vs Control male	1.1439	1.43762	3.94986	1
7121	TC0600001442.mm.2	NM_001127340 // Acrbp // proacrosin binding protein // 6|6 F2 // 54137 /// NM_016845 //	Acrbp	NM_001127340	0.132163	0.114822	0.723651	-1.38188	Low-low male down vs Control male	1.82752	2.06648	3.55379	1
20414	TC1700001521.mm.2	NM_008215 // Has1 // hyaluronan synthase1 // 17 A3.2|17 10.53 cM // 15116 /// ENSMUST00	Has1	NM_008215	0.266059	0.115028	1.44809	1.44809	Low-low male up vs Control male	1.37149	2.03446	4.66212	1
10770	TC0800002918.mm.2	NM_011998 // Chst4 // carbohydrate (chondroitin 6/keratan) sulfotransferase 4 // 8|8 E1	Chst4	NM_011998	0.251818	0.115075	1.22717	1.22717	Low-low male up vs Control male	1.40783	0.638611	1.42564	1
919	TC0100003096.mm.2	NM_001167949 // Atp2b4 // ATPase, Ca++ transporting, plasma membrane 4 // 1 E4|1 57.95	Atp2b4	NM_001167949	0.453339	0.115089	0.812833	-1.23027	Low-low male down vs Control male	1.00643	0.467875	1.46106	1
13400	TC1000000306.mm.2	NM_001081208 // Hs3st5 // heparan sulfate (glucosamine) 3-O-sulfotransferase 5 // 10|10	Hs3st5	NM_001081208	0.385409	0.115098	1.4268	1.4268	Low-low male up vs Control male	1.12107	1.53324	4.29835	1
6053	TC0500002007.mm.2	NM_172992 // Phtf2 // putative homeodomain transcription factor 2 // 5|5 A3 // 68770 //	Phtf2	NM_172992	0.14926	0.115263	1.26482	1.26482	Low-low male up vs Control male	1.74872	1.04587	1.87967	1
9009	TC0700002612.mm.2	NM_182785 // Lypd4 // Ly6/Plaur domain containing 4 // 7|7 A3 // 232973 /// ENSMUST0000	Lypd4	NM_182785	0.385506	0.115289	1.30127	1.30127	Low-low male up vs Control male	1.1209	0.842442	2.36211	1
5689	TC0500000912.mm.2	uc012dzb.1 // Gm16513 // predicted gene, Gm16513 // 5|5 E3 // 100041253	Gm16513	uc012dzb.1	0.312469	0.115329	1.19521	1.19521	Low-low male up vs Control male	1.26424	0.435782	1.08334	1
15021	TC1100001882.mm.2	NM_170758 // Cd300a // CD300A antigen // 11 E2|11 80.54 cM // 217303 /// ENSMUST0000004	Cd300a	NM_170758	0.512957	0.115347	0.876792	-1.14052	Low-low male down vs Control male	0.915788	0.171651	0.589084	1
22052	TC1900001599.mm.2	NM_028627 // Psd // pleckstrin and Sec7 domain containing // 19 C3|19 38.8 cM // 73728	Psd	NM_028627	0.0958729	0.115581	1.26052	1.26052	Low-low male up vs Control male	2.0358	1.1847	1.82893	1
1034	TC0100003457.mm.2	NM_011137 // Pou2f1 // POU domain, class 2, transcription factor 1 // 1 H2.3|1 73.21 cM	Pou2f1	NM_011137	0.118329	0.115634	0.73735	-1.35621	Low-low male down vs Control male	1.89916	1.91471	3.16858	1
2410	TC0200003919.mm.2	NM_146583 // Olfr52 // olfactory receptor 52 // 2|2 D // 18352 /// ENSMUST00000099905 /	Olfr52	NM_146583	0.105746	0.115806	0.803169	-1.24507	Low-low male down vs Control male	1.9721	1.02997	1.64142	1
7243	TC0600001844.mm.2	NM_026632 // Rpa3 // replication protein A3 // 6|6 A1 // 68240 /// ENSMUST00000012627 /	Rpa3	NM_026632	0.125097	0.115816	0.721592	-1.38582	Low-low male down vs Control male	1.86311	2.15645	3.63769	1
15175	TC1100002382.mm.2	ENSMUST00000068360 // A830031A19Rik // RIKEN cDNA A830031A19 gene [Source:MGI Symbol;Ac	A830031A19Rik	ENSMUST00000068360	0.140796	0.11596	1.35038	1.35038	Low-low male up vs Control male	1.78654	1.75392	3.08547	1
15497	TC1100003296.mm.2	NM_022411 // Slc13a2 // solute carrier family 13 (sodium-dependent dicarboxylate transp	Slc13a2	NM_022411	0.123659	0.116098	1.32884	1.32884	Low-low male up vs Control male	1.87061	1.6464	2.76616	1
15484	TC1100003265.mm.2	NM_172945 // Ankrd13b // ankyrin repeat domain 13b // 11|11 B5 // 268445 /// ENSMUST000	Ankrd13b	NM_172945	0.0358883	0.116161	0.806455	-1.23999	Low-low male down vs Control male	2.68643	1.35404	1.58409	1
868	TC0100002942.mm.2	NM_001081125 // Gli2 // GLI-Kruppel family member GLI2 // 1 E2-E4|1 52.17 cM // 14633 /	Gli2	NM_001081125	0.367191	0.116163	1.28177	1.28177	Low-low male up vs Control male	1.15453	0.775	2.1097	1
18212	TC1400002208.mm.2	NM_008715 // Ints6 // integrator complex subunit 6 // 14|14 C3 // 18130 /// ENSMUST0000	Ints6	NM_008715	0.119373	0.116295	0.838639	-1.19241	Low-low male down vs Control male	1.89347	0.639207	1.06098	1
15968	TC1200000034.mm.2	NM_025323 // Sf3b6 // splicing factor 3B, subunit 6 // 12|12 A1.1 // 66055 /// ENSMUST0	Sf3b6	NM_025323	0.154933	0.116308	1.19698	1.19698	Low-low male up vs Control male	1.72455	0.60782	1.1077	1
21368	TC1800001640.mm.2	NM_053099 // Setbp1 // SET binding protein 1 // 18|18 E3 // 240427 /// ENSMUST000000254	Setbp1	NM_053099	0.00101554	0.11656	1.29707	1.29707	Low-low male up vs Control male	5.42399	4.00671	2.32164	1
12929	TC0X00002995.mm.2	NM_013463 // Gla // galactosidase, alpha // X 56.2 cM|X E-F1 // 11605 /// ENSMUST000000	Gla	NM_013463	0.112502	0.116623	1.37542	1.37542	Low-low male up vs Control male	1.93191	2.14394	3.4878	1
3224	TC0300000761.mm.2	XM_283860.6 // Dcst2 // PREDICTED: DC-STAMP domain containing 2 (Dcst2), mRNA. // ---	Dcst2	XM_283860.6	0.152031	0.116949	1.2625	1.2625	Low-low male up vs Control male	1.7368	1.03262	1.86859	1
14454	TC1100000502.mm.2	NM_146471 // Olfr1393 // olfactory receptor 1393 // 11|11 B1 // 258463 /// ENSMUST00000	Olfr1393	NM_146471	0.0100945	0.117101	0.845444	-1.18281	Low-low male down vs Control male	3.57975	1.10517	0.97029	1
15455	TC1100003178.mm.2	NM_147006 // Olfr392 // olfactory receptor 392 // 11|11 B4 // 259008 /// ENSMUST0000011	Olfr392	NM_147006	0.200389	0.117108	1.14601	1.14601	Low-low male up vs Control male	1.55748	0.316852	0.639381	1
10749	TC0800002844.mm.2	NM_001253804 // Slc12a4 // solute carrier family 12, member 4 // 8 D3|8 53.06 cM // 204	Slc12a4	NM_001253804	0.730851	0.117253	0.702589	-1.42331	Low-low male down vs Control male	0.623877	0.852115	4.29263	1
19644	TC1600001559.mm.2	NM_027342 // Fam162a // family with sequence similarity 162, member A // 16|16 B3 // 70	Fam162a	NM_027342	0.177086	0.117343	1.13548	1.13548	Low-low male up vs Control male	1.63788	0.289982	0.556435	1
12431	TC0X00000958.mm.2	NM_008446 // Kif4 // kinesin family member 4 // X C3|X 43.72 cM // 16571 /// ENSMUST000	Kif4	NM_008446	0.038935	0.117396	0.844019	-1.18481	Low-low male down vs Control male	2.63137	0.830202	0.991578	1
4037	TC0300003235.mm.2	NM_031368 // Bglap3 // bone gamma-carboxyglutamate protein 3 // 3 F1|3 38.81 cM // 1209	Bglap3	NM_031368	0.153189	0.117404	1.36238	1.36238	Low-low male up vs Control male	1.73189	1.81706	3.29741	1
519	TC0100001643.mm.2	NM_146305 // Olfr420 // olfactory receptor 420 // 1|1 H4 // 258302 /// ENSMUST000000684	Olfr420	NM_146305	0.16166	0.117448	1.2214	1.2214	Low-low male up vs Control male	1.69701	0.744936	1.37962	1
9980	TC0800000371.mm.2	NM_001012517 // Fut10 // fucosyltransferase 10 // 8|8 A3 // 171167 /// NM_001286422 //	Fut10	NM_001012517	0.218643	0.117485	0.770143	-1.29846	Low-low male down vs Control male	1.50057	1.12358	2.35328	1
7292	TC0600002013.mm.2	NR_110469 // Lncpint // long non-protein coding RNA, Trp53 induced transcript // 6|6 A3	Lncpint	NR_110469	0.0913559	0.117517	0.63329	-1.57906	Low-low male down vs Control male	2.06722	4.73635	7.20082	1
1002	TC0100003361.mm.2	NM_001146330 // Gpr52 // G protein-coupled receptor 52 // 1|1 H2.1 // 620246 /// uc011w	Gpr52	NM_001146330	0.0291794	0.117542	0.636416	-1.5713	Low-low male down vs Control male	2.82739	6.34003	7.04741	1
20588	TC1700001918.mm.2	NM_019403 // Rnf5 // ring finger protein 5 // 17 B1|17 18.18 cM // 54197 /// ENSMUST000	Rnf5	NM_019403	0.0696532	0.117582	1.18848	1.18848	Low-low male up vs Control male	2.24458	0.735048	1.02921	1
18816	TC1500001466.mm.2	NM_001032727 // Sybu // syntabulin (syntaxin-interacting) // 15|15 B3.2 // 319613 /// N	Sybu	NM_001032727	0.0109725	0.117904	0.723002	-1.38312	Low-low male down vs Control male	3.51866	4.07293	3.63793	1
9594	TC0700004172.mm.2	NM_001033380 // Itpripl2 // inositol 1,4,5-triphosphate receptor interacting protein-li	Itpripl2	NM_001033380	0.0985579	0.118109	1.19827	1.19827	Low-low male up vs Control male	2.01784	0.727285	1.13277	1
11957	TC0900002981.mm.2	NM_025692 // Uba5 // ubiquitin-like modifier activating enzyme 5 // 9|9 F1 // 66663 ///	Uba5	NM_025692	0.00873387	0.118124	1.17003	1.17003	Low-low male up vs Control male	3.68666	1.0015	0.853769	1
1937	TC0200002396.mm.2	NM_001164818 // Aar2 // AAR2 splicing factor homolog (S. cerevisiae) // 2|2 H2 // 68295	Aar2	NM_001164818	0.0725799	0.118202	1.30378	1.30378	Low-low male up vs Control male	2.21757	1.71995	2.4376	1
9375	TC0700003765.mm.2	NM_001177945 // Aamdc // adipogenesis associated Mth938 domain containing // 7|7 E2 //	Aamdc	NM_001177945	0.131664	0.118205	0.806885	-1.23933	Low-low male down vs Control male	1.82997	0.928695	1.59497	1
3047	TC0300000096.mm.2	NM_009801 // Car2 // carbonic anhydrase 2 // 3 A1|3 3.23 cM // 12349 /// ENSMUST0000002	Car2	NM_009801	9.74995e-06	0.118211	1.27061	1.27061	Low-low male up vs Control male	10.443	6.60245	1.98703	1
407	TC0100001370.mm.2	NM_010877 // Ncf2 // neutrophil cytosolic factor 2 // 1 G3|1 65.05 cM // 17970 /// ENSM	Ncf2	NM_010877	0.00615151	0.118235	0.81403	-1.22846	Low-low male down vs Control male	3.95023	1.84367	1.46685	1
8554	TC0700001698.mm.2	NM_001105252 // Tmc5 // transmembrane channel-like gene family 5 // 7|7 F3 // 74424 ///	Tmc5	NM_001105252	0.492872	0.118266	1.24086	1.24086	Low-low male up vs Control male	0.945488	0.485526	1.61392	1
9610	TC0700004196.mm.2	NM_001040136 // Pdzd9 // PDZ domain containing 9 // 7|7 F2 // 67983 /// NM_001040137 //	Pdzd9	NM_001040136	0.75188	0.118742	0.740178	-1.35103	Low-low male down vs Control male	0.596645	0.597131	3.14542	1
8477	TC0700001536.mm.2	NM_146814 // Olfr665 // olfactory receptor 665 // 7|7 E3 // 258810 /// ENSMUST000000981	Olfr665	NM_146814	0.0141544	0.118757	0.850268	-1.1761	Low-low male down vs Control male	3.33436	0.970032	0.91432	1
8941	TC0700002517.mm.2	NM_001167159 // Gm4187 // predicted gene 4187 // 7 A3|7 // 100043043 /// ENSMUST0000017	Gm4187	NM_001167159	0.525031	0.11884	1.2192	1.2192	Low-low male up vs Control male	0.898288	0.390347	1.36571	1
8976	TC0700002560.mm.2	NM_001167158 // Gm4133 // predicted gene 4133 // 7 A3|7 // 100042964 /// ENSMUST0000017	Gm4133	NM_001167158	0.525031	0.11884	1.2192	1.2192	Low-low male up vs Control male	0.898288	0.390347	1.36571	1
8816	TC0700002253.mm.2	NM_001105073 // Vmn2r41 // vomeronasal 2, receptor 41 // 7|7 A1 // 100042848 /// ENSMUS	Vmn2r41	NM_001105073	0.310542	0.118877	1.18322	1.18322	Low-low male up vs Control male	1.2684	0.397238	0.98428	1
10625	TC0800002505.mm.2	NM_010332 // Ednra // endothelin receptor type A // 8|8 C2 // 13617 /// ENSMUST00000034	Ednra	NM_010332	0.779226	0.119184	0.844218	-1.18453	Low-low male down vs Control male	0.560859	0.178282	0.999031	1
10733	TC0800002815.mm.2	NM_177788 // Exoc3l // exocyst complex component 3-like // 8|8 D3 // 277978 /// ENSMUST	Exoc3l	NM_177788	0.268257	0.119191	0.83195	-1.202	Low-low male down vs Control male	1.36604	0.512563	1.17926	1
15853	TC1100004122.mm.2	NM_001167680 // Rhbdf2 // rhomboid 5 homolog 2 (Drosophila) // 11|11 E2 // 217344 /// N	Rhbdf2	NM_001167680	0.025244	0.119216	0.831763	-1.20227	Low-low male down vs Control male	2.92709	1.10114	1.18231	1
19575	TC1600001337.mm.2	NM_183390 // Klhl6 // kelch-like 6 // 16|16 A3 // 239743 /// ENSMUST00000058839 // Klhl	Klhl6	NM_183390	0.0515197	0.119217	0.821697	-1.21699	Low-low male down vs Control male	2.44385	1.04492	1.3438	1
7812	TC0700000007.mm.2	NM_133189 // Cacng7 // calcium channel, voltage-dependent, gamma subunit 7 // 7 A1|7 1.	Cacng7	NM_133189	0.403463	0.119221	1.28695	1.28695	Low-low male up vs Control male	1.08915	0.768497	2.21757	1
1533	TC0200001258.mm.2	NM_001011774 // Olfr1028 // olfactory receptor 1028 // 2|2 D // 257936 /// ENSMUST00000	Olfr1028	NM_001011774	0.568878	0.119252	0.837041	-1.19469	Low-low male down vs Control male	0.836651	0.293558	1.10274	1
2862	TC0200005097.mm.2	NM_001272052 // Ada // adenosine deaminase // 2 84.44 cM|2 H3 // 11486 /// NM_007398 //	Ada	NM_001272052	0.105082	0.119316	0.828423	-1.20711	Low-low male down vs Control male	1.97619	0.776707	1.23524	1
822	TC0100002775.mm.2	NM_008132 // Glrp1 // glutamine repeat protein 1 // 1|1 D // 14659 /// ENSMUST000000676	Glrp1	NM_008132	0.00504696	0.119484	0.894289	-1.11821	Low-low male down vs Control male	4.10213	0.568563	0.435606	1
17847	TC1400001188.mm.2	NM_022886 // Scel // sciellin // 14|14 E // 64929 /// ENSMUST00000095576 // Scel // sci	Scel	NM_022886	0.533835	0.119499	0.794528	-1.25861	Low-low male down vs Control male	0.885681	0.520301	1.8463	1
8951	TC0700002528.mm.2	NM_001166837 // Vmn1r114 // vomeronasal 1 receptor 114 // 7|7 A3 // 100042996 /// ENSMU	Vmn1r114	NM_001166837	0.0745232	0.119525	1.17288	1.17288	Low-low male up vs Control male	2.20025	0.621345	0.887535	1
14779	TC1100001231.mm.2	NM_025884 // Zfp830 // zinc finger protein 830 // 11|11 C // 66983 /// ENSMUST000000566	Zfp830	NM_025884	0.211316	0.11963	0.890658	-1.12277	Low-low male down vs Control male	1.52284	0.226912	0.468303	1
18417	TC1500000054.mm.2	NM_001162906 // 2410089E03Rik // RIKEN cDNA 2410089E03 gene // 15|15 A1 // 73692 /// EN	2410089E03Rik	NM_001162906	0.19153	0.119684	0.802513	-1.24609	Low-low male down vs Control male	1.58692	0.85385	1.69103	1
13703	TC1000001270.mm.2	NM_054056 // Pawr // PRKC, apoptosis, WT1, regulator // 10|10 D1 // 114774 /// ENSMUST0	Pawr	NM_054056	0.49744	0.11971	0.76279	-1.31098	Low-low male down vs Control male	0.938664	0.765135	2.56184	1
19000	TC1500001963.mm.2	NM_001271411 // Nfam1 // Nfat activating molecule with ITAM motif 1 // 15|15 E2 // 7403	Nfam1	NM_001271411	0.247856	0.119774	1.27379	1.27379	Low-low male up vs Control male	1.41828	0.923753	2.047	1
15544	TC1100003420.mm.2	NM_001077636 // Pigw // phosphatidylinositol glycan anchor biosynthesis, class W // 11|	Pigw	NM_001077636	0.231108	0.119797	0.663794	-1.50649	Low-low male down vs Control male	1.46426	2.73505	5.87044	1
4562	TC0400001788.mm.2	NM_001085513 // Fam131c // family with sequence similarity 131, member C // 4|4 E1 // 2	Fam131c	NM_001085513	0.0211888	0.119875	1.31987	1.31987	Low-low male up vs Control male	3.04876	2.61328	2.69394	1
15491	TC1100003283.mm.2	NM_022313 // Eral1 // Era (G-protein)-like 1 (E. coli) // 11|11 B5 // 57837 /// ENSMUST	Eral1	NM_022313	0.806046	0.119975	1.15105	1.15105	Low-low male up vs Control male	0.525071	0.115702	0.692542	1
180	TC0100000637.mm.2	NM_001081456 // Plcd4 // phospholipase C, delta 4 // 1 C3|1 38.54 cM // 18802 /// NM_14	Plcd4	NM_001081456	0.413195	0.11999	0.80905	-1.23602	Low-low male down vs Control male	1.07242	0.536192	1.57138	1
20667	TC1700002095.mm.2	ENSMUST00000178039 // Gm21903 // predicted gene, 21903 [Source:MGI Symbol;Acc:MGI:54340	Gm21903	ENSMUST00000178039	0.17814	0.12017	0.881076	-1.13498	Low-low male down vs Control male	1.63402	0.291989	0.561606	1
6490	TC0500003320.mm.2	NM_198665 // A330070K13Rik // RIKEN cDNA A330070K13 gene // 5|5 G1.3 // 381673 /// ENSM	A330070K13Rik	NM_198665	0.162959	0.12028	0.80008	-1.24988	Low-low male down vs Control male	1.69182	0.938788	1.74397	1
1688	TC0200001729.mm.2	NM_011580 // Thbs1 // thrombospondin 1 // 2 59.34 cM|2 F1-F3 // 21825 /// ENSMUST000000	Thbs1	NM_011580	0.228291	0.120297	1.3769	1.3769	Low-low male up vs Control male	1.4723	1.68006	3.58635	1
6059	TC0500002021.mm.2	NM_178728 // Napepld // N-acyl phosphatidylethanolamine phospholipase D // 5|5 A3 // 24	Napepld	NM_178728	0.156593	0.120323	1.26706	1.26706	Low-low male up vs Control male	1.71765	1.07365	1.96451	1
17471	TC1300002768.mm.2	NM_001162911 // Zfp934 // zinc finger protein 934 // 13|13 B3 // 77117 /// NM_175252 //	Zfp934	NM_001162911	0.0427778	0.120372	1.24336	1.24336	Low-low male up vs Control male	2.56806	1.35977	1.66412	1
19553	TC1600001301.mm.2	NM_001081633 // Dgcr14 // DiGeorge syndrome critical region gene 14 // 16 11.09 cM|16 B	Dgcr14	NM_001081633	0.402589	0.120494	0.833972	-1.19908	Low-low male down vs Control male	1.09067	0.401488	1.15692	1
19489	TC1600001114.mm.2	NM_026508 // Trap1 // TNF receptor-associated protein 1 // 16 A1|16 2.38 cM // 68015 //	Trap1	NM_026508	0.0997724	0.120523	1.17547	1.17547	Low-low male up vs Control male	2.00988	0.586769	0.917534	1
9969	TC0800000343.mm.2	NM_001101502 // Zfp703 // zinc finger protein 703 // 8|8 A2 // 353310 /// NM_001110508	Zfp703	NM_001101502	0.751923	0.120554	0.842864	-1.18643	Low-low male down vs Control male	0.596589	0.19477	1.02606	1
6509	TC0500003392.mm.2	NM_001277891 // Fkbp6 // FK506 binding protein 6 // 5 G2|5 75.11 cM // 94244 /// NM_001	Fkbp6	NM_001277891	0.000791159	0.120595	1.22092	1.22092	Low-low male up vs Control male	5.6458	2.51357	1.39923	1
1445	TC0200000990.mm.2	NM_183113 // 4932414N04Rik // RIKEN cDNA 4932414N04 gene // 2|2 C2 // 75721 /// ENSMUST	4932414N04Rik	NM_183113	0.615038	0.120809	0.826334	-1.21016	Low-low male down vs Control male	0.774331	0.315228	1.27945	1
14958	TC1100001694.mm.2	NM_020510 // Fzd2 // frizzled homolog 2 (Drosophila) // 11|11 E1 // 57265 /// ENSMUST00	Fzd2	NM_020510	0.167778	0.120834	1.34381	1.34381	Low-low male up vs Control male	1.67292	1.63464	3.07094	1
4505	TC0400001637.mm.2	NM_001285872 // Pafah2 // platelet-activating factor acetylhydrolase 2 // 4|4 D3 // 100	Pafah2	NM_001285872	0.00952047	0.120881	1.13787	1.13787	Low-low male up vs Control male	3.62285	0.676409	0.586792	1
10013	TC0800000530.mm.2	NM_025747 // Cfap97 // cilia and flagella associated protein 97 // 8 26.16 cM|8 B2 // 6	Cfap97	NM_025747	0.19127	0.120945	1.26655	1.26655	Low-low male up vs Control male	1.5878	0.992617	1.96476	1
10399	TC0800001627.mm.2	NM_026956 // Cd209f // CD209f antigen // 8|8 A1.1 // 69142 /// ENSMUST00000128568 // Cd	Cd209f	NM_026956	0.279995	0.121017	1.23263	1.23263	Low-low male up vs Control male	1.33761	0.655369	1.53986	1
4180	TC0400000507.mm.2	NM_053179 // Nans // N-acetylneuraminic acid synthase (sialic acid synthase) // 4|4 B2	Nans	NM_053179	0.00792173	0.121346	1.18063	1.18063	Low-low male up vs Control male	3.75937	1.16324	0.972478	1
3904	TC0300002782.mm.2	NM_001160150 // Amy2a4 // amylase 2a4 // 3 F3|3 // 100043684 /// ENSMUST00000179568 //	Amy2a4	NM_001160150	0.48914	0.121401	0.399022	-2.50613	Low-low male down vs Control male	0.951094	9.01178	29.7791	1
6570	TC0500003531.mm.2	NM_019943 // Papolb // poly (A) polymerase beta (testis specific) // 5|5 G2 // 56522 //	Papolb	NM_019943	0.0171482	0.121592	1.31289	1.31289	Low-low male up vs Control male	3.19759	2.66305	2.61747	1
11063	TC0900000408.mm.2	NM_146811 // Olfr910 // olfactory receptor 910 // 9|9 A5 // 258807 /// ENSMUST000000732	Olfr910	NM_146811	0.457836	0.121626	1.22942	1.22942	Low-low male up vs Control male	0.999316	0.479172	1.507	1
3278	TC0300000846.mm.2	NM_133698 // Hrnr // hornerin // 3|3 F2 // 68723 /// ENSMUST00000090856 // Hrnr // horn	Hrnr	NM_133698	0.120337	0.121725	1.15384	1.15384	Low-low male up vs Control male	1.88826	0.434832	0.723744	1
17682	TC1400000579.mm.2	NM_203508 // Eddm3b // epididymal protein 3B // 14|14 C1 // 219026 /// ENSMUST000001006	Eddm3b	NM_203508	0.205095	0.121778	0.787785	-1.26938	Low-low male down vs Control male	1.54234	0.987177	2.01158	1
2676	TC0200004502.mm.2	NM_145531 // Spg11 // spastic paraplegia 11 // 2|2 F1 // 214585 /// ENSMUST00000036450	Spg11	NM_145531	0.0509085	0.121849	0.894634	-1.11778	Low-low male down vs Control male	2.45179	0.342054	0.438467	1
965	TC0100003253.mm.2	NM_025819 // Swt1 // SWT1 RNA endoribonuclease homolog (S. cerevisiae) // 1|1 G2 // 668	Swt1	NM_025819	0.136655	0.121978	1.32479	1.32479	Low-low male up vs Control male	1.80587	1.60883	2.79994	1
11956	TC0900002972.mm.2	NM_178638 // Tmem108 // transmembrane protein 108 // 9|9 F1 // 81907 /// ENSMUST0000004	Tmem108	NM_178638	0.336443	0.12201	0.780429	-1.28135	Low-low male down vs Control male	1.21429	0.840657	2.17581	1
12862	TC0X00002677.mm.2	NM_172931 // Hsf3 // heat shock transcription factor 3 // X|X C3 // 245525 /// ENSMUST0	Hsf3	NM_172931	0.311713	0.122031	0.864616	-1.15658	Low-low male down vs Control male	1.26587	0.301778	0.749243	1
421	TC0100001414.mm.2	ENSMUST00000102782 // Gm2000 // predicted gene 2000 [Source:MGI Symbol;Acc:MGI:3780170]	Gm2000	ENSMUST00000102782	0.225193	0.122187	0.827104	-1.20904	Low-low male down vs Control male	1.48126	0.601832	1.27694	1
10320	TC0800001396.mm.2	NM_001163028 // Bco1 // beta-carotene oxygenase 1 // 8|8 E1 // 63857 /// NM_021486 // B	Bco1	NM_001163028	0.000163995	0.122226	0.867667	-1.15252	Low-low male down vs Control male	7.15693	1.62634	0.714183	1
9437	TC0700003884.mm.2	NM_147046 // Olfr600 // olfactory receptor 600 // 7|7 E3 // 259048 /// ENSMUST000000562	Olfr600	NM_147046	0.643243	0.12228	1.26131	1.26131	Low-low male up vs Control male	0.737182	0.448194	1.9108	1
9086	TC0700002763.mm.2	NM_001289670 // Arhgap33 // Rho GTPase activating protein 33 // 7|7 B1 // 233071 /// NM	Arhgap33	NM_001289670	0.236398	0.122417	1.28453	1.28453	Low-low male up vs Control male	1.44941	1.026	2.22474	1
18614	TC1500000747.mm.2	NM_011889 // Sept3 // septin 3 // 15|15 E2 // 24050 /// ENSMUST00000023095 // Sept3 //	2003-09-01	NM_011889	0.267358	0.122441	1.26592	1.26592	Low-low male up vs Control male	1.36826	0.85902	1.97315	1
3903	TC0300002781.mm.2	NM_001042711 // Amy2a5 // amylase 2a5 // 3 F3|3 49.35 cM // 109959 /// ENSMUST000000986	Amy2a5	NM_001042711	0.521732	0.122489	0.424202	-2.35737	Low-low male down vs Control male	0.903045	7.50068	26.1045	1
9956	TC0800000297.mm.2	NM_013834 // Sfrp1 // secreted frizzled-related protein 1 // 8 A2|8 11.48 cM // 20377 /	Sfrp1	NM_013834	0.125984	0.122534	1.38908	1.38908	Low-low male up vs Control male	1.85854	2.26776	3.83486	1
5368	TC0400004204.mm.2	NM_001039209 // Gm13152 // predicted gene 13152 // 4 E1|4 // 195531 /// ENSMUST00000063	Gm13152	NM_001039209	0.00359625	0.122539	1.63371	1.63371	Low-low male up vs Control male	4.36765	11.8892	8.55521	1
18335	TC1400002750.mm.2	NR_033325 // Gm5089 // predicted gene 5089 // 14 E5|14 // 328479 /// NR_033326 // Gm508	Gm5089	NR_033325	0.251048	0.122587	1.24661	1.24661	Low-low male up vs Control male	1.40985	0.774173	1.7258	1
21939	TC1900001217.mm.2	NM_001136484 // Gcnt1 // glucosaminyl (N-acetyl) transferase 1, core 2 // 19 B|19 12.75	Gcnt1	NM_001136484	0.183263	0.122593	1.32684	1.32684	Low-low male up vs Control male	1.61561	1.46026	2.84065	1
7007	TC0600001129.mm.2	NM_022992 // Arl6ip5 // ADP-ribosylation factor-like 6 interacting protein 5 // 6|6 D3	Arl6ip5	NM_022992	0.102002	0.122608	1.16229	1.16229	Low-low male up vs Control male	1.99552	0.510134	0.80344	1
8496	TC0700001566.mm.2	NM_001011749 // Olfr704 // olfactory receptor 704 // 7|7 E3 // 257902 /// ENSMUST000000	Olfr704	NM_001011749	0.039188	0.122765	0.820845	-1.21826	Low-low male down vs Control male	2.627	1.15825	1.38569	1
5105	TC0400003578.mm.2	NM_001081098 // Zfp362 // zinc finger protein 362 // 4|4 D2.2 // 230761 /// ENSMUST0000	Zfp362	NM_001081098	0.277925	0.12278	0.845223	-1.18312	Low-low male down vs Control male	1.34254	0.429474	1.00539	1
4080	TC0400000149.mm.2	NM_019724 // Mmp16 // matrix metallopeptidase 16 // 4 A3|4 7.08 cM // 17389 /// ENSMUST	Mmp16	NM_019724	0.813618	0.122799	1.29616	1.29616	Low-low male up vs Control male	0.514793	0.391954	2.39291	1
7221	TC0600001754.mm.2	NR_003634 // Rps4l // ribosomal protein S4-like // 6|6 G3 // 66184 /// OTTMUST000000538	Rps4l	NR_003634	0.364697	0.122818	1.29992	1.29992	Low-low male up vs Control male	1.15922	0.902515	2.44689	1
11816	TC0900002435.mm.2	NM_001146046 // Lrrc49 // leucine rich repeat containing 49 // 9|9 B // 102747 /// NM_0	Lrrc49	NM_001146046	0.000364444	0.12285	1.19521	1.19521	Low-low male up vs Control male	6.36483	2.29065	1.13109	1
3263	TC0300000827.mm.2	NR_003548 // Sprr2g // small proline-rich protein 2G // 3 F1|3 40.14 cM // 20761 /// uc	Sprr2g	NR_003548	0.0623857	0.122932	1.12295	1.12295	Low-low male up vs Control male	2.31711	0.352791	0.478514	1
2452	TC0200003974.mm.2	NM_146593 // Olfr1111 // olfactory receptor 1111 // 2|2 E1 // 258586 /// ENSMUST0000009	Olfr1111	NM_146593	0.684363	0.122947	0.8103	-1.23411	Low-low male down vs Control male	0.68381	0.342627	1.57475	1
12642	TC0X00001798.mm.2	NM_001166437 // Tbc1d25 // TBC1 domain family, member 25 // X A1.1|X 3.69 cM // 209815	Tbc1d25	NM_001166437	0.0664524	0.122978	1.26019	1.26019	Low-low male up vs Control male	2.27551	1.37841	1.90381	1
6587	TC0500003569.mm.2	NM_033039 // Ocm // oncomodulin // 5 82.85 cM|5 G1-3 // 18261 /// ENSMUST00000031622 //	Ocm	NM_033039	0.123546	0.123073	1.27567	1.27567	Low-low male up vs Control male	1.8712	1.25698	2.11121	1
5889	TC0500001526.mm.2	NM_001199059 // Rabgef1 // RAB guanine nucleotide exchange factor (GEF) 1 // 5|5 F // 5	Rabgef1	NM_001199059	0.121694	0.123133	1.16094	1.16094	Low-low male up vs Control male	1.88099	0.474866	0.793431	1
9525	TC0700004022.mm.2	NM_147032 // Olfr705 // olfactory receptor 705 // 7|7 E3 // 259034 /// ENSMUST000000608	Olfr705	NM_147032	0.449914	0.123368	0.785988	-1.27228	Low-low male down vs Control male	1.01189	0.666079	2.06879	1
13606	TC1000000879.mm.2	NM_022653 // Thop1 // thimet oligopeptidase 1 // 10 C1|10 39.72 cM // 50492 /// ENSMUST	Thop1	NM_022653	0.0314463	0.123409	1.19894	1.19894	Low-low male up vs Control male	2.77624	1.03763	1.17465	1
7148	TC0600001534.mm.2	NM_001081186 // Tmem52b // transmembrane protein 52B // 6|6 F3 // 330428 /// ENSMUST000	Tmem52b	NM_001081186	0.0635307	0.123439	0.814948	-1.22707	Low-low male down vs Control male	2.30512	1.09607	1.49441	1
16508	TC1200002090.mm.2	NM_175337 // Mlh3 // mutL homolog 3 (E coli) // 12|12 D2 // 217716 /// ENSMUST000000193	Mlh3	NM_175337	0.107707	0.123444	1.22814	1.22814	Low-low male up vs Control male	1.96017	0.939998	1.50715	1
9498	TC0700003975.mm.2	NM_147061 // Olfr691 // olfactory receptor 691 // 7|7 E3 // 259063 /// ENSMUST000000575	Olfr691	NM_147061	0.347958	0.12348	1.27221	1.27221	Low-low male up vs Control male	1.19139	0.784336	2.06906	1
15398	TC1100003069.mm.2	NM_198862 // Nlgn2 // neuroligin 2 // 11|11 B3 // 216856 /// ENSMUST00000056484 // Nlgn	Nlgn2	NM_198862	0.193415	0.123755	0.792694	-1.26152	Low-low male down vs Control male	1.58054	0.970392	1.92959	1
3946	TC0300002938.mm.2	NM_025779 // Ccdc109b // coiled-coil domain containing 109B // 3|3 H1 // 66815 /// ENSM	Ccdc109b	NM_025779	0.550757	0.123756	1.17047	1.17047	Low-low male up vs Control male	0.86179	0.242897	0.885821	1
18457	TC1500000240.mm.2	NM_026340 // Pop1 // processing of precursor 1, ribonuclease P/MRP family, (S. cerevisi	Pop1	NM_026340	0.278811	0.123841	1.16585	1.16585	Low-low male up vs Control male	1.34043	0.359209	0.842224	1
10508	TC0800002087.mm.2	NM_145841 // Sgcz // sarcoglycan zeta // 8|8 A4 // 244431 /// ENSMUST00000118896 // Sgc	Sgcz	NM_145841	0.416671	0.123883	0.815084	-1.22687	Low-low male down vs Control male	1.06652	0.507568	1.49572	1
7152	TC0600001540.mm.2	ENSMUST00000171980 // Gm17631 // predicted gene, 17631 [Source:MGI Symbol;Acc:MGI:49372	Gm17631	ENSMUST00000171980	0.0089526	0.123978	0.834453	-1.19839	Low-low male down vs Control male	3.66832	1.36849	1.17247	1
2561	TC0200004164.mm.2	NM_183220 // Accs // 1-aminocyclopropane-1-carboxylate synthase (non-functional) // 2|2	Accs	NM_183220	0.280574	0.124066	0.711264	-1.40595	Low-low male down vs Control male	1.33624	1.76764	4.15752	1
1167	TC0100003835.mm.2	NM_153137 // Traf3ip3 // TRAF3 interacting protein 3 // 1|1 H6 // 215243 /// ENSMUST000	Traf3ip3	NM_153137	0.11587	0.124124	0.818092	-1.22236	Low-low male down vs Control male	1.91278	0.878997	1.44426	1
13886	TC1000001941.mm.2	NM_001109747 // Cenpw // centromere protein W // 10|10 A4 // 66311 /// ENSMUST000000999	Cenpw	NM_001109747	0.194788	0.124193	0.893655	-1.119	Low-low male down vs Control male	1.57594	0.227191	0.453082	1
6912	TC0600000875.mm.2	NM_011036 // Reg3b // regenerating islet-derived 3 beta // 6|6 C // 18489 /// ENSMUST00	Reg3b	NM_011036	0.477398	0.124296	1.35608	1.35608	Low-low male up vs Control male	0.968923	1.02576	3.32721	1
18029	TC1400001805.mm.2	ENSMUST00000111869 // Gm3676 // predicted gene 3676 [Source:MGI Symbol;Acc:MGI:3781852]	Gm3676	ENSMUST00000111869	0.773255	0.124327	0.701825	-1.42486	Low-low male down vs Control male	0.568721	0.813675	4.49652	1
4754	TC0400002476.mm.2	NM_027278 // Rpp25l // ribonuclease P/MRP 25 subunit-like // 4|4 B1 // 69961 /// ENSMUS	Rpp25l	NM_027278	0.0278841	0.124491	1.22417	1.22417	Low-low male up vs Control male	2.85855	1.3358	1.46866	1
1725	TC0200001810.mm.2	NM_009897 // Ckmt1 // creatine kinase, mitochondrial 1, ubiquitous // 2 60.37 cM|2 F1-F	Ckmt1	NM_009897	0.199078	0.124549	1.47562	1.47562	Low-low male up vs Control male	1.56175	2.70146	5.43639	1
18185	TC1400002122.mm.2	NM_001014996 // Cenpj // centromere protein J // 14|14 C3 // 219103 /// ENSMUST00000065	Cenpj	NM_001014996	0.445894	0.124666	1.36578	1.36578	Low-low male up vs Control male	1.01833	1.13146	3.492	1
10488	TC0800001952.mm.2	NM_001080813 // Rab11fip1 // RAB11 family interacting protein 1 (class I) // 8|8 A3 //	Rab11fip1	NM_001080813	0.0571258	0.12468	0.856761	-1.16719	Low-low male down vs Control male	2.37531	0.649154	0.858917	1
14682	TC1100001012.mm.2	NM_018883 // Camkk1 // calcium/calmodulin-dependent protein kinase kinase 1, alpha // 1	Camkk1	NM_018883	0.0414468	0.1247	1.29446	1.29446	Low-low male up vs Control male	2.58928	1.97245	2.39415	1
2114	TC0200002894.mm.2	NM_001110228 // Celf2 // CUGBP, Elav-like family member 2 // 2|2 A2-A3 // 14007 /// NM_	Celf2	NM_001110228	0.537178	0.124721	1.22535	1.22535	Low-low male up vs Control male	0.880928	0.416131	1.48462	1
18165	TC1400002094.mm.2	NM_008683 // Nedd8 // neural precursor cell expressed, developmentally down-regulated g	Nedd8	NM_008683	0.14173	0.12488	0.849331	-1.1774	Low-low male down vs Control male	1.78225	0.544118	0.959507	1
12989	TC0X00003211.mm.2	NM_001243016 // Gm10057 // predicted gene 10057 // X F3|X // 625650 /// NM_001243017 //	Gm10057	NM_001243016	0.0955599	0.124906	0.804671	-1.24274	Low-low male down vs Control male	2.03793	1.10198	1.69946	1
12990	TC0X00003212.mm.2	NM_001201358 // 4921511M17Rik // RIKEN cDNA 4921511M17 gene // X|X F3 // 667256 /// uc0	4921511M17Rik	NM_001201358	0.0955599	0.124906	0.804671	-1.24274	Low-low male down vs Control male	2.03793	1.10198	1.69946	1
13109	TC0Y00000028.mm.2	ENSMUST00000179612 // Gm21900 // predicted gene, 21900 [Source:MGI Symbol;Acc:MGI:54340	Gm21900	ENSMUST00000179612	0.721507	0.125061	0.826691	-1.20964	Low-low male down vs Control male	0.635933	0.26397	1.30457	1
328	TC0100001158.mm.2	NM_178691 // Yod1 // YOD1 OTU deubiquitinating enzyme 1 homologue (S. cerevisiae) // 1|	Yod1	NM_178691	0.60199	0.125122	0.737095	-1.35668	Low-low male down vs Control male	0.79173	0.844485	3.35227	1
19736	TC1600001798.mm.2	NM_146995 // Olfr202 // olfactory receptor 202 // 16|16 C2 // 258997 /// ENSMUST0000004	Olfr202	NM_146995	0.244462	0.125126	0.877366	-1.13977	Low-low male down vs Control male	1.42736	0.280069	0.616675	1
6576	TC0500003549.mm.2	NM_001045482 // Rbak // RB-associated KRAB zinc finger // 5|5 G2 // 57782 /// NM_021326	Rbak	NM_001045482	0.225544	0.125138	0.794568	-1.25855	Low-low male down vs Control male	1.48023	0.897363	1.9053	1
15767	TC1100003879.mm.2	NM_019650 // Gosr2 // golgi SNAP receptor complex member 2 // 11 E1|11 67.43 cM // 5649	Gosr2	NM_019650	0.0711049	0.125229	1.13779	1.13779	Low-low male up vs Control male	2.23104	0.426444	0.600729	1
8900	TC0700002456.mm.2	NM_020261 // Psg23 // pregnancy-specific glycoprotein 23 // 7 A3|7 9.18 cM // 56868 ///	Psg23	NM_020261	0.228875	0.125263	1.23231	1.23231	Low-low male up vs Control male	1.47063	0.736177	1.57327	1
20420	TC1700001534.mm.2	NM_001104567 // Vmn2r105 // vomeronasal 2, receptor 105 // 17|17 A3.2 // 627743 /// ENS	Vmn2r105	NM_001104567	0.208273	0.125412	1.233	1.233	Low-low male up vs Control male	1.53231	0.771824	1.58305	1
21490	TC1900000161.mm.2	NM_001013019 // Lrrn4cl // LRRN4 C-terminal like // 19|19 A // 68852 /// ENSMUST0000009	Lrrn4cl	NM_001013019	0.166064	0.125423	0.744031	-1.34403	Low-low male down vs Control male	1.67958	1.68599	3.15485	1
22137	TC5_JH584299_random00000004.mm.2	BC052888 // C87414 // expressed sequence C87414 // 5|5 E2 // 381654 /// uc009sjo.1 // C	C87414	BC052888	0.420006	0.125483	1.26222	1.26222	Low-low male up vs Control male	1.06089	0.660815	1.95764	1
19770	TC1600001976.mm.2	NM_011782 // Adamts5 // a disintegrin-like and metallopeptidase (reprolysin type) with	Adamts5	NM_011782	0.518088	0.125495	1.29995	1.29995	Low-low male up vs Control male	0.908319	0.71801	2.48437	1
17510	TC1400000047.mm.2	ENSMUST00000181880 // Gm3532 // predicted gene 3532 [Source:MGI Symbol;Acc:MGI:3781709]	Gm3532	ENSMUST00000181880	0.194107	0.125529	0.803633	-1.24435	Low-low male down vs Control male	1.57822	0.866579	1.7257	1
16568	TC1200002288.mm.2	NM_026535 // Serpina12 // serine (or cysteine) peptidase inhibitor, clade A (alpha-1 an	Serpina12	NM_026535	4.51542e-05	0.125532	1.42659	1.42659	Low-low male up vs Control male	8.55784	12.4115	4.55812	1
7705	TC0600003284.mm.2	NM_001142969 // A630073D07Rik // RIKEN cDNA A630073D07 gene // 6|6 G1 // 381819 /// ENS	A630073D07Rik	NM_001142969	0.430291	0.125827	0.852064	-1.17362	Low-low male down vs Control male	1.04375	0.307864	0.927013	1
19837	TC1600002157.mm.2	NM_144789 // Prdm15 // PR domain containing 15 // 16|16 C4 // 114604 /// ENSMUST0000009	Prdm15	NM_144789	0.736444	0.12587	0.779114	-1.28351	Low-low male down vs Control male	0.616651	0.442223	2.25386	1
18150	TC1400002067.mm.2	NM_016972 // Slc7a8 // solute carrier family 7 (cationic amino acid transporter, y+ sys	Slc7a8	NM_016972	0.30909	0.125871	1.21431	1.21431	Low-low male up vs Control male	1.27155	0.551902	1.36412	1
15645	TC1100003694.mm.2	NM_172564 // Tns4 // tensin 4 // 11|11 D // 217169 /// ENSMUST00000017751 // Tns4 // te	Tns4	NM_172564	0.0206944	0.125953	1.2444	1.2444	Low-low male up vs Control male	3.06527	1.68775	1.73047	1
19332	TC1600000461.mm.2	NM_172823 // Lmln // leishmanolysin-like (metallopeptidase M8 family) // 16|16 B3 // 23	Lmln	NM_172823	0.471537	0.126012	0.826241	-1.2103	Low-low male down vs Control male	0.977935	0.410431	1.31903	1
7397	TC0600002347.mm.2	NM_134171 // Vmn1r17 // vomeronasal 1 receptor 17 // 6|6 B3 // 171189 /// ENSMUST000001	Vmn1r17	NM_134171	0.318316	0.126155	1.18731	1.18731	Low-low male up vs Control male	1.25176	0.425416	1.06812	1
22130	TC5_GL456354_random00000002.mm.2	uc029vss.1 // BC061212 // cDNA sequence BC061212 // 5|5 E3 // 381724	BC061212	uc029vss.1	0.493945	0.126177	1.34331	1.34331	Low-low male up vs Control male	0.943881	0.948015	3.15662	1
16356	TC1200001525.mm.2	ENSMUST00000171153 // Gm17330 // predicted gene, 17330 [Source:MGI Symbol;Acc:MGI:49369	Gm17330	ENSMUST00000171153	0.0747102	0.126254	1.26287	1.26287	Low-low male up vs Control male	2.19861	1.3815	1.97483	1
20393	TC1700001456.mm.2	NM_001034866 // Pnldc1 // poly(A)-specific ribonuclease (PARN)-like domain containing 1	Pnldc1	NM_001034866	0.118381	0.126259	0.734144	-1.36213	Low-low male down vs Control male	1.89888	2.09225	3.4629	1
12400	TC0X00000859.mm.2	NM_001085511 // 4932429P05Rik // RIKEN cDNA 4932429P05 gene // X|X C1 // 245509 /// ENS	4932429P05Rik	NM_001085511	0.417496	0.126364	0.797717	-1.25358	Low-low male down vs Control male	1.06512	0.62796	1.85292	1
4370	TC0400001250.mm.2	NM_181585 // Pik3r3 // phosphatidylinositol 3 kinase, regulatory subunit, polypeptide 3	Pik3r3	NM_181585	0.378057	0.126367	1.43224	1.43224	Low-low male up vs Control male	1.13441	1.6899	4.68182	1
10060	TC0800000700.mm.2	NM_028182 // Sh2d4a // SH2 domain containing 4A // 8|8 C1 // 72281 /// ENSMUST000000665	Sh2d4a	NM_028182	0.000535281	0.126375	0.708349	-1.41173	Low-low male down vs Control male	6.00235	8.23834	4.31363	1
7616	TC0600003072.mm.2	NM_008108 // Gdf3 // growth differentiation factor 3 // 6 F1|6 57.7 cM // 14562 /// ENS	Gdf3	NM_008108	0.110405	0.126407	0.855204	-1.16931	Low-low male down vs Control male	1.94412	0.549161	0.887773	1
2914	TC0200005220.mm.2	NM_001289445 // Atp9a // ATPase, class II, type 9A // 2|2 H3 // 11981 /// NM_001289446	Atp9a	NM_001289445	0.0747517	0.126563	1.22352	1.22352	Low-low male up vs Control male	2.19824	1.03379	1.47803	1
4128	TC0400000391.mm.2	NM_001085530_2 // Gm13298 // predicted gene 13298 (Gm13298), mRNA. // --- // --- /// EN	Gm13298	NM_001085530_2	0.161028	0.126609	0.776492	-1.28784	Low-low male down vs Control male	1.69955	1.2571	2.32467	1
538	TC0100001688.mm.2	NM_026626 // Efcab2 // EF-hand calcium binding domain 2 // 1|1 H3 // 68226 /// ENSMUST0	Efcab2	NM_026626	0.254916	0.12671	0.774666	-1.29088	Low-low male down vs Control male	1.39977	1.05532	2.36948	1
6772	TC0600000449.mm.2	NM_001003952 // Sval3 // seminal vesicle antigen-like 3 // 6|6 B2.1 // 387564 /// ENSMU	Sval3	NM_001003952	0.380578	0.126766	1.22208	1.22208	Low-low male up vs Control male	1.12981	0.525732	1.46245	1
11931	TC0900002889.mm.2	NM_001289645 // Pxylp1 // 2-phosphoxylose phosphatase 1 // 9|9 E3.3 // 235534 /// NM_00	Pxylp1	NM_001289645	0.432139	0.126869	0.728035	-1.37356	Low-low male down vs Control male	1.0407	1.21365	3.66513	1
5664	TC0500000860.mm.2	NM_145562 // Parm1 // prostate androgen-regulated mucin-like protein 1 // 5|5 E2 // 231	Parm1	NM_145562	0.416422	0.126964	1.26612	1.26612	Low-low male up vs Control male	1.06694	0.687979	2.02656	1
10224	TC0800001130.mm.2	NM_028805 // Katnb1 // katanin p80 (WD40-containing) subunit B 1 // 8|8 D1 // 74187 ///	Katnb1	NM_028805	0.390093	0.127074	1.27998	1.27998	Low-low male up vs Control male	1.11268	0.785678	2.21922	1
9441	TC0700003890.mm.2	NM_001011854 // Olfr605 // olfactory receptor 605 // 7|7 E3 // 258156 /// ENSMUST000000	Olfr605	NM_001011854	0.0979824	0.127098	1.16387	1.16387	Low-low male up vs Control male	2.02165	0.539548	0.838783	1
7408	TC0600002369.mm.2	NM_134436 // Vmn1r27 // vomeronasal 1 receptor 27 // 6|6 B3 // 171206 /// ENSMUST000000	Vmn1r27	NM_134436	0.0670875	0.127159	0.816003	-1.22549	Low-low male down vs Control male	2.26925	1.08779	1.50657	1
5893	TC0500001546.mm.2	NM_030719 // Gatsl2 // GATS protein-like 2 // 5|5 G1 // 80909 /// ENSMUST00000016088 //	Gatsl2	NM_030719	0.0423415	0.127212	1.26688	1.26688	Low-low male up vs Control male	2.57494	1.67112	2.0397	1
5153	TC0400003704.mm.2	ENSMUST00000163919 // Gm17688 // predicted gene, 17688 // --- // ---	Gm17688	ENSMUST00000163919	0.259748	0.127227	1.28605	1.28605	Low-low male up vs Control male	1.38737	1.0184	2.30702	1
8791	TC0700002197.mm.2	NM_001166733 // Vmn1r61 // vomeronasal 1 receptor 61 // 7 A1|7 // 636731 /// ENSMUST000	Vmn1r61	NM_001166733	0.381558	0.127252	0.834435	-1.19842	Low-low male down vs Control male	1.12803	0.428682	1.19437	1
309	TC0100001054.mm.2	ENSMUST00000179777 // Gm19965 // predicted gene, 19965 [Source:MGI Symbol;Acc:MGI:50121	Gm19965	ENSMUST00000179777	0.0315366	0.127342	0.851989	-1.17372	Low-low male down vs Control male	2.77428	0.826129	0.935882	1
862	TC0100002903.mm.2	NM_009126 // Serpinb3a // serine (or cysteine) peptidase inhibitor, clade B (ovalbumin)	Serpinb3a	NM_009126	0.684273	0.127452	0.820275	-1.2191	Low-low male down vs Control male	0.683926	0.311734	1.43252	1
14317	TC1000003219.mm.2	NM_001003910 // Ttc41 // tetratricopeptide repeat domain 41 // 10 C1|10 43.07 cM // 103	Ttc41	NM_001003910	0.112141	0.127512	0.745374	-1.34161	Low-low male down vs Control male	1.934	1.94019	3.15292	1
20954	TC1800000152.mm.2	NM_181680 // Dsg1c // desmoglein 1 gamma // 18 A2|18 11.26 cM // 211924 /// ENSMUST0000	Dsg1c	NM_181680	0.00938364	0.12758	0.715732	-1.39717	Low-low male down vs Control male	3.63353	4.72319	4.08536	1
9658	TC0700004318.mm.2	NM_017461 // Sept1 // septin 1 // 7|7 F4 // 54204 /// ENSMUST00000106313 // Sept1 // se	2001-09-01	NM_017461	0.317199	0.127727	1.2879	1.2879	Low-low male up vs Control male	1.25413	0.93372	2.33992	1
13439	TC1000000467.mm.2	ENSMUST00000180473 // Gm26741 // predicted gene, 26741 [Source:MGI Symbol;Acc:MGI:54772	Gm26741	ENSMUST00000180473	0.603782	0.127776	0.799211	-1.25123	Low-low male down vs Control male	0.789331	0.461292	1.83672	1
14651	TC1100000943.mm.2	NM_153081 // Slc16a11 // solute carrier family 16 (monocarboxylic acid transporters), m	Slc16a11	NM_153081	0.00717541	0.127828	1.23039	1.23039	Low-low male up vs Control male	3.83361	1.91767	1.57214	1
19906	TC1700000207.mm.2	NM_001104539 // Vmn2r90 // vomeronasal 2, receptor 90 // 17|17 A3.2 // 626942 /// ENSMU	Vmn2r90	NM_001104539	0.459251	0.127853	0.8427	-1.18666	Low-low male down vs Control male	0.997087	0.339904	1.07139	1
2125	TC0200002980.mm.2	NM_153155 // C1ql3 // C1q-like 3 // 2|2 A1 // 227580 /// ENSMUST00000061545 // C1ql3 //	C1ql3	NM_153155	0.441813	0.128055	1.39598	1.39598	Low-low male up vs Control male	1.02491	1.32898	4.07527	1
13147	TC0Y00000094.mm.2	uc029xuy.1 // Sly // Sycp3 like Y-linked // Y|Y C2 // 382301	Sly	uc029xuy.1	0.166564	0.128055	0.800832	-1.2487	Low-low male down vs Control male	1.67763	0.964271	1.80646	1
5546	TC0500000455.mm.2	ENSMUST00000087332 // Gm16223 // predicted gene 16223 [Source:MGI Symbol;Acc:MGI:364896	Gm16223	ENSMUST00000087332	0.0614587	0.128075	1.32816	1.32816	Low-low male up vs Control male	2.32699	2.18391	2.94962	1
19114	TC1500002256.mm.2	NR_045326 // A330009N23Rik // RIKEN cDNA A330009N23 gene // 15|15 F2 // 380977 /// NR_0	A330009N23Rik	NR_045326	0.772986	0.128092	1.27791	1.27791	Low-low male up vs Control male	0.569076	0.39883	2.20263	1
11347	TC0900001238.mm.2	NM_001134661 // Prr23a2 // proline rich 23A, member 2 // 9|9 E3.3 // 623186 /// ENSMUST	Prr23a2	NM_001134661	0.143239	0.128118	0.819976	-1.21955	Low-low male down vs Control male	1.77539	0.815205	1.4431	1
5284	TC0400004034.mm.2	NM_001081274 // Pgd // phosphogluconate dehydrogenase // 4 E2|4 78.96 cM // 110208 ///	Pgd	NM_001081274	0.036737	0.128229	1.25044	1.25044	Low-low male up vs Control male	2.67061	1.55583	1.83095	1
488	TC0100001597.mm.2	NM_007649 // Cd48 // CD48 antigen // 1 H3|1 79.54 cM // 12506 /// ENSMUST00000015499 //	Cd48	NM_007649	0.519612	0.128314	0.757821	-1.31957	Low-low male down vs Control male	0.90611	0.813041	2.82005	1
20658	TC1700002076.mm.2	NM_001011753 // Olfr115 // olfactory receptor 115 // 17|17 B1 // 257908 /// ENSMUST0000	Olfr115	NM_001011753	0.249478	0.128493	0.863677	-1.15784	Low-low male down vs Control male	1.41398	0.354724	0.788444	1
7534	TC0600002742.mm.2	NM_030081 // Rbsn // rabenosyn, RAB effector // 6|6 D3 // 78287 /// ENSMUST00000014694	Rbsn	NM_030081	0.546223	0.128537	1.32682	1.32682	Low-low male up vs Control male	0.868149	0.811038	2.9361	1
19679	TC1600001658.mm.2	XM_003085107.1 // Gm17783 // PREDICTED: predicted gene, 17783 (Gm17783), mRNA. // ---	Gm17783	XM_003085107.1	0.841771	0.12857	1.27733	1.27733	Low-low male up vs Control male	0.475647	0.332997	2.20029	1
6920	TC0600000904.mm.2	NM_009313 // Tacr1 // tachykinin receptor 1 // 6|6 D1 // 21336 /// ENSMUST00000032122 /	Tacr1	NM_009313	0.302026	0.128689	1.31311	1.31311	Low-low male up vs Control male	1.28706	1.11664	2.72671	1
14697	TC1100001033.mm.2	NM_001177570 // Zfp616 // zinc finger protein 616 // 11|11 B4 // 327963 /// ENSMUST0000	Zfp616	NM_001177570	0.210655	0.128707	0.850508	-1.17577	Low-low male down vs Control male	1.52489	0.467521	0.963577	1
12105	TC0900003336.mm.2	ENSMUST00000035215 // Cdhr4 // cadherin-related family member 4 // 9|9 F2 // 69398 ///	Cdhr4	ENSMUST00000035215	0.197401	0.128712	0.775057	-1.29023	Low-low male down vs Control male	1.56726	1.19006	2.38645	1
16162	TC1200000802.mm.2	NM_172580 // Acot6 // acyl-CoA thioesterase 6 // 12|12 D1 // 217700 /// ENSMUST00000056	Acot6	NM_172580	0.802776	0.128846	1.30881	1.30881	Low-low male up vs Control male	0.529483	0.448757	2.66369	1
12621	TC0X00001735.mm.2	uc029xhp.1 // Gm10921 // predicted gene 10921 // X|X A1.1 // 668963	Gm10921	uc029xhp.1	0.277269	0.128888	1.1839	1.1839	Low-low male up vs Control male	1.34411	0.448359	1.04837	1
7350	TC0600002200.mm.2	NM_001146689 // Ezh2 // enhancer of zeste 2 polycomb repressive complex 2 subunit // 6	Ezh2	NM_001146689	0.477655	0.128897	0.841176	-1.18881	Low-low male down vs Control male	0.968529	0.339143	1.10051	1
6233	TC0500002649.mm.2	NM_001289764 // Spink2 // serine peptidase inhibitor, Kazal type 2 // 5|5 C3.3 // 69982	Spink2	NM_001289764	0.248464	0.128908	0.769941	-1.2988	Low-low male down vs Control male	1.41667	1.13358	2.51482	1
2503	TC0200004049.mm.2	NM_146971 // Olfr1228 // olfactory receptor 1228 // 2|2 E1 // 258973 /// ENSMUST0000009	Olfr1228	NM_146971	0.799654	0.129051	0.777579	-1.28604	Low-low male down vs Control male	0.533681	0.395706	2.33032	1
9434	TC0700003879.mm.2	NM_147052 // Olfr589 // olfactory receptor 589 // 7|7 E3 // 259054 /// ENSMUST000000610	Olfr589	NM_147052	0.345149	0.129182	0.864986	-1.15609	Low-low male down vs Control male	1.19691	0.295215	0.775174	1
19060	TC1500002151.mm.2	NM_001164563 // Amigo2 // adhesion molecule with Ig like domain 2 // 15|15 F1 // 105827	Amigo2	NM_001164563	0.212508	0.129262	0.760784	-1.31443	Low-low male down vs Control male	1.51917	1.33199	2.75561	1
11620	TC0900001946.mm.2	NM_023277 // Jam3 // junction adhesion molecule 3 // 9|9 A4 // 83964 /// ENSMUST0000003	Jam3	NM_023277	0.530041	0.12937	0.830919	-1.20349	Low-low male down vs Control male	0.891098	0.3588	1.26547	1
2782	TC0200004843.mm.2	NM_080575 // Acss1 // acyl-CoA synthetase short-chain family member 1 // 2|2 G3 // 6873	Acss1	NM_080575	0.0316609	0.129484	1.40587	1.40587	Low-low male up vs Control male	2.7716	3.77715	4.2831	1
5156	TC0400003708.mm.2	NM_001017968 // Zdhhc18 // zinc finger, DHHC domain containing 18 // 4|4 D2.3 // 503610	Zdhhc18	NM_001017968	0.316323	0.129555	0.916765	-1.09079	Low-low male down vs Control male	1.25599	0.111443	0.278862	1
6538	TC0500003452.mm.2	NM_178162 // Agfg2 // ArfGAP with FG repeats 2 // 5|5 G2 // 231801 /// ENSMUST000000317	Agfg2	NM_178162	0.446375	0.12963	0.876855	-1.14044	Low-low male down vs Control male	1.01756	0.206537	0.637916	1
21100	TC1800000616.mm.2	NM_020600 // Rps14 // ribosomal protein S14 // 18 E1|18 34.4 cM // 20044 /// BC042940 /	Rps14	NM_020600	0.036383	0.129742	0.850924	-1.17519	Low-low male down vs Control male	2.67716	0.820504	0.963231	1
2738	TC0200004670.mm.2	NM_001141971 // Tmem230 // transmembrane protein 230 // 2|2 F2 // 70612 /// NM_027478 /	Tmem230	NM_001141971	0.0389153	0.129781	1.14215	1.14215	Low-low male up vs Control male	2.63171	0.546907	0.653131	1
22195	TSUnmapped00000047.mm.2	NM_001289915 // Cd83 // CD83 antigen // 13 21.6 cM|13 A4-5 // 12522	Cd83	NM_001289915	0.0188205	0.129876	0.82078	-1.21835	Low-low male down vs Control male	3.13188	1.43776	1.4428	1
333	TC0100001167.mm.2	NM_010548 // Il10 // interleukin 10 // 1 E4|1 56.89 cM // 16153 /// ENSMUST00000016673	Il10	NM_010548	0.249982	0.129909	1.28972	1.28972	Low-low male up vs Control male	1.41266	1.07644	2.39486	1
2787	TC0200004878.mm.2	NM_198214 // Snph // syntaphilin // 2|2 G3 // 241727 /// ENSMUST00000028951 // Snph //	Snph	NM_198214	0.157792	0.129962	1.37005	1.37005	Low-low male up vs Control male	1.7127	1.99908	3.66837	1
778	TC0100002605.mm.2	NM_001243090 // A630095N17Rik // RIKEN cDNA A630095N17 gene // 1|1 C3 // 381272 /// NM_	A630095N17Rik	NM_001243090	0.0899704	0.130021	1.24755	1.24755	Low-low male up vs Control male	2.07718	1.19693	1.81101	1
19911	TC1700000217.mm.2	NM_001104540 // Vmn2r91 // vomeronasal 2, receptor 91 // 17|17 A3.2 // 665210 /// ENSMU	Vmn2r91	NM_001104540	0.031949	0.130048	1.1366	1.1366	Low-low male up vs Control male	2.76543	0.534089	0.606983	1
13050	TC0X00003392.mm.2	NM_001102457 // Rhox3c // reproductive homeobox 3C // X|X A3.3 // 100135654 /// ENSMUST	Rhox3c	NM_001102457	0.330128	0.130182	1.2057	1.2057	Low-low male up vs Control male	1.22714	0.506215	1.29648	1
2770	TC0200004813.mm.2	NM_019632 // Napb // N-ethylmaleimide sensitive fusion protein attachment protein beta	Napb	NM_019632	0.727953	0.130528	0.756009	-1.32274	Low-low male down vs Control male	0.627618	0.579942	2.90411	1
12275	TC0X00000426.mm.2	NM_001289729 // Xpnpep2 // X-prolyl aminopeptidase (aminopeptidase P) 2, membrane-bound	Xpnpep2	NM_001289729	0.015377	0.130537	1.20228	1.20228	Low-low male up vs Control male	3.27509	1.31282	1.25982	1
20681	TC1700002128.mm.2	NM_001254953 // Ankrd66 // ankyrin repeat domain 66 // 17 B3|17 // 100043332 /// ENSMUS	Ankrd66	NM_001254953	0.0229331	0.130565	1.33959	1.33959	Low-low male up vs Control male	2.99363	3.02291	3.17359	1
13761	TC1000001572.mm.2	NM_198035 // Zbtb39 // zinc finger and BTB domain containing 39 // 10|10 D3 // 320080 /	Zbtb39	NM_198035	0.178689	0.130606	0.78064	-1.281	Low-low male down vs Control male	1.63203	1.18265	2.27747	1
2727	TC0200004636.mm.2	NM_001081162 // Slc4a11 // solute carrier family 4, sodium bicarbonate transporter-like	Slc4a11	NM_001081162	0.0859263	0.130653	1.22977	1.22977	Low-low male up vs Control male	2.10716	1.06538	1.58902	1
15336	TC1100002899.mm.2	NM_001168507 // Tmem11 // transmembrane protein 11 // 11|11 B2 // 216821 /// NM_173453	Tmem11	NM_001168507	0.163336	0.13075	0.837619	-1.19386	Low-low male down vs Control male	1.69032	0.627601	1.16692	1
17447	TC1300002692.mm.2	NM_008196 // Gzmk // granzyme K // 13|13 D2.2 // 14945 /// ENSMUST00000038212 // Gzmk /	Gzmk	NM_008196	0.347874	0.130755	0.789145	-1.26719	Low-low male down vs Control male	1.19155	0.790199	2.08424	1
3090	TC0300000266.mm.2	NM_001101478 // D3Ertd254e // DNA segment, Chr 3, ERATO Doi 254, expressed // 3 B|3 17.	D3Ertd254e	NM_001101478	0.0213114	0.1308	0.771136	-1.29679	Low-low male down vs Control male	3.04473	2.43263	2.51103	1
5333	TC0400004160.mm.2	NM_001033490 // Pusl1 // pseudouridylate synthase-like 1 // 4 E2|4 87.66 cM // 433813 /	Pusl1	NM_001033490	0.462361	0.130908	0.831375	-1.20283	Low-low male down vs Control male	0.992205	0.400516	1.26865	1
17551	TC1400000251.mm.2	NM_001177538 // Duxbl2 // double homeobox B-like 2 // 14 A3|14 // 100039227 /// NM_0011	Duxbl2	NM_001177538	0.0304845	0.13094	0.77281	-1.29398	Low-low male down vs Control male	2.79745	2.19959	2.47118	1
15432	TC1100003136.mm.2	NM_053245 // Aipl1 // aryl hydrocarbon receptor-interacting protein-like 1 // 11|11 B4	Aipl1	NM_053245	0.0315084	0.130947	1.28855	1.28855	Low-low male up vs Control male	2.77489	2.11131	2.39128	1
3139	TC0300000481.mm.2	NM_001128091 // Aadacl2 // arylacetamide deacetylase-like 2 // 3|3 D // 639634 /// ENSM	Aadacl2	NM_001128091	0.128629	0.131009	0.768367	-1.30146	Low-low male down vs Control male	1.84507	1.51697	2.58398	1
8267	TC0700000913.mm.2	NM_080853 // Slc17a6 // solute carrier family 17 (sodium-dependent inorganic phosphate	Slc17a6	NM_080853	0.0140243	0.13106	1.13084	1.13084	Low-low male up vs Control male	3.34099	0.598346	0.562863	1
4168	TC0400000485.mm.2	NM_001081172 // Frmpd1 // FERM and PDZ domain containing 1 // 4|4 B1 // 666060 /// ENSM	Frmpd1	NM_001081172	0.744906	0.131064	1.28351	1.28351	Low-low male up vs Control male	0.605696	0.44699	2.31936	1
21287	TC1800001279.mm.2	NM_001048217 // Spink11 // serine peptidase inhibitor, Kazal type 11 // 18|18 B3 // 433	Spink11	NM_001048217	0.471723	0.131202	0.722262	-1.38454	Low-low male down vs Control male	0.977649	1.22696	3.94433	1
10928	TC0900000117.mm.2	NM_027261 // Taf1d // TATA box binding protein (Tbp)-associated factor, RNA polymerase	Taf1d	NM_027261	0.133787	0.131252	0.70665	-1.41513	Low-low male down vs Control male	1.81961	2.6014	4.49318	1
8245	TC0700000869.mm.2	NM_001033243 // Ccdc114 // coiled-coil domain containing 114 // 7|7 B4 // 211535 /// EN	Ccdc114	NM_001033243	0.216898	0.131259	1.34872	1.34872	Low-low male up vs Control male	1.50581	1.5981	3.33548	1
6522	TC0500003418.mm.2	NM_009986 // Cux1 // cut-like homeobox 1 // 5 G2|5 75.96 cM // 13047 /// NM_198602 // C	Cux1	NM_009986	0.0221482	0.131287	1.17259	1.17259	Low-low male up vs Control male	3.01787	0.907383	0.944964	1
18256	TC1400002334.mm.2	NM_001271407 // Sorbs3 // sorbin and SH3 domain containing 3 // 14 D2|14 36.27 cM // 20	Sorbs3	NM_001271407	0.0117618	0.131304	0.767148	-1.30353	Low-low male down vs Control male	3.46806	2.89047	2.61943	1
13793	TC1000001633.mm.2	NM_146545 // Olfr775 // olfactory receptor 775 // 10|10 D3 // 258538 /// ENSMUST0000009	Olfr775	NM_146545	0.319734	0.131497	0.885424	-1.1294	Low-low male down vs Control male	1.24876	0.219573	0.552618	1
10061	TC0800000704.mm.2	NM_027590 // Ints10 // integrator complex subunit 10 // 8|8 C1 // 70885 /// ENSMUST0000	Ints10	NM_027590	0.335275	0.131786	1.21923	1.21923	Low-low male up vs Control male	1.21665	0.568502	1.46855	1
1989	TC0200002526.mm.2	NM_001039501 // Wfdc10 // WAP four-disulfide core domain 10 // 2|2 H3 // 629756 /// ENS	Wfdc10	NM_001039501	0.0292498	0.131921	1.30732	1.30732	Low-low male up vs Control male	2.82574	2.41509	2.68612	1
4239	TC0400000834.mm.2	NM_029949 // Snapc3 // small nuclear RNA activating complex, polypeptide 3 // 4|4 C3 //	Snapc3	NM_029949	0.206336	0.132096	0.773279	-1.2932	Low-low male down vs Control male	1.53841	1.21158	2.47516	1
8790	TC0700002195.mm.2	NM_001166732 // Vmn1r60 // vomeronasal 1 receptor 60 // 7 A1|7 // 636697 /// ENSMUST000	Vmn1r60	NM_001166732	0.40396	0.132107	0.807667	-1.23813	Low-low male down vs Control male	1.08829	0.591582	1.70842	1
362	TC0100001223.mm.2	NM_016749 // Mybph // myosin binding protein H // 1|1 E4 // 53311 /// ENSMUST0000003844	Mybph	NM_016749	0.0667882	0.13239	1.21243	1.21243	Low-low male up vs Control male	2.27219	1.00598	1.39145	1
6903	TC0600000846.mm.2	NM_001282071 // Sftpb // surfactant associated protein B // 6 C1|6 32.27 cM // 20388 //	Sftpb	NM_001282071	0.273391	0.132488	0.764891	-1.30738	Low-low male down vs Control male	1.35347	1.16074	2.69534	1
15573	TC1100003518.mm.2	NM_172534 // 4932411E22Rik // RIKEN cDNA 4932411E22 gene // 11|11 C // 214604 /// ENSMU	4932411E22Rik	NM_172534	0.432757	0.132504	0.727878	-1.37386	Low-low male down vs Control male	1.03969	1.2523	3.78555	1
18766	TC1500001212.mm.2	NM_178717 // Rxfp3 // relaxin family peptide receptor 3 // 15|15 A1 // 239336 /// ENSMU	Rxfp3	NM_178717	0.198536	0.13254	1.23729	1.23729	Low-low male up vs Control male	1.56353	0.84647	1.70149	1
11758	TC0900002284.mm.2	NM_177702 // 4833427G06Rik // RIKEN cDNA 4833427G06 gene // 9|9 B // 235345 /// ENSMUST	4833427G06Rik	NM_177702	0.241912	0.13261	0.846537	-1.18128	Low-low male down vs Control male	1.43426	0.475572	1.04211	1
9146	TC0700002855.mm.2	NM_145840 // Rgs9bp // regulator of G-protein signalling 9 binding protein // 7|7 B2 //	Rgs9bp	NM_145840	0.528418	0.13269	0.763722	-1.30938	Low-low male down vs Control male	0.893422	0.775824	2.72917	1
1192	TC0100003880.mm.2	NM_007774 // Cryga // crystallin, gamma A // 1 C2|1 32.84 cM // 12964 /// ENSMUST000000	Cryga	NM_007774	0.0189628	0.132743	1.22365	1.22365	Low-low male up vs Control male	3.12658	1.52272	1.53065	1
10068	TC0800000725.mm.2	NM_198101 // Gmip // Gem-interacting protein // 8|8 B3.3 // 78816 /// ENSMUST0000003607	Gmip	NM_198101	0.687886	0.133	0.799388	-1.25096	Low-low male down vs Control male	0.679264	0.407696	1.88635	1
18086	TC1400001961.mm.2	NM_029238 // Slc35f4 // solute carrier family 35, member F4 // 14|14 C1 // 75288 /// EN	Slc35f4	NM_029238	0.18155	0.133054	1.34933	1.34933	Low-low male up vs Control male	1.62171	1.7433	3.37849	1
10614	TC0800002452.mm.2	NM_001080812 // Cib3 // calcium and integrin binding family member 3 // 8|8 B3.3 // 234	Cib3	NM_001080812	0.00610523	0.133137	0.540432	-1.85037	Low-low male down vs Control male	3.95598	17.9485	14.2593	1
10954	TC0900000163.mm.2	NM_146903 // Olfr871 // olfactory receptor 871 // 9|9 A2-A5 // 258905 /// ENSMUST000000	Olfr871	NM_146903	0.54188	0.133259	0.810507	-1.2338	Low-low male down vs Control male	0.87427	0.462642	1.66312	1
11016	TC0900000336.mm.2	NM_021339 // Cdon // cell adhesion molecule-related/down-regulated by oncogenes // 9|9	Cdon	NM_021339	0.563477	0.133342	1.25061	1.25061	Low-low male up vs Control male	0.844099	0.506331	1.88524	1
518	TC0100001642.mm.2	NM_146720 // Olfr421-ps1 // olfactory receptor 421, pseudogene 1 // 1|1 H4 // 258715 //	Olfr421-ps1	NM_146720	0.299059	0.133356	0.816773	-1.22433	Low-low male down vs Control male	1.29367	0.635648	1.54425	1
5435	TC0500000167.mm.2	NM_177601 // Tmem60 // transmembrane protein 60 // 5|5 A3 // 212090 /// ENSMUST00000115	Tmem60	NM_177601	0.156985	0.133381	0.785182	-1.27359	Low-low male down vs Control male	1.71603	1.20403	2.20514	1
8307	TC0700001115.mm.2	NM_001162939 // Aen // apoptosis enhancing nuclease // 7|7 D2 // 68048 /// NM_026531 //	Aen	NM_001162939	0.236024	0.133569	0.82455	-1.21278	Low-low male down vs Control male	1.45045	0.64825	1.40464	1
1762	TC0200001914.mm.2	NM_172539 // Astl // astacin-like metalloendopeptidase (M12 family) // 2|2 F // 215095	Astl	NM_172539	0.377488	0.133641	1.45741	1.45741	Low-low male up vs Control male	1.13545	1.93523	5.35658	1
17900	TC1400001413.mm.2	ENSMUST00000167882 // Gm3460 // predicted gene 3460 [Source:MGI Symbol;Acc:MGI:3781636]	Gm3460	ENSMUST00000167882	0.642899	0.133666	0.863411	-1.1582	Low-low male down vs Control male	0.737633	0.19116	0.81448	1
4134	TC0400000403.mm.2	uc029usp.1 // Gm13304 // predicted gene 13304 // 4|4 A5 // 100504346	Gm13304	uc029usp.1	0.310626	0.13368	1.47562	1.47562	Low-low male up vs Control male	1.26822	2.30687	5.71682	1
22124	TC4_JH584293_random00000009.mm.2	NM_023052 // Ccl21c // chemokine (C-C motif) ligand 21C (leucine) // 4 A5|4 22.54 cM //	Ccl21c	NM_023052	0.310626	0.13368	1.47562	1.47562	Low-low male up vs Control male	1.26822	2.30687	5.71682	1
14033	TC1000002433.mm.2	NM_001205034 // Gm19668 // predicted gene, 19668 // 10|10 39.72 cM // 100503388 /// ENS	Gm19668	NM_001205034	0.204904	0.133692	0.784811	-1.27419	Low-low male down vs Control male	1.54295	1.08866	2.2175	1
14302	TC1000003198.mm.2	NM_001165944 // Olfr819 // olfactory receptor 819 // 10|10 D3 // 100043200 /// ENSMUST0	Olfr819	NM_001165944	0.380916	0.133713	0.864952	-1.15613	Low-low male down vs Control male	1.1292	0.285647	0.79503	1
17973	TC1400001624.mm.2	NM_178668 // Pde12 // phosphodiesterase 12 // 14|14 A3 // 211948 /// NR_106132 // Mir76	Pde12	NM_178668	0.0263653	0.133944	1.25295	1.25295	Low-low male up vs Control male	2.89709	1.77267	1.92305	1
14621	TC1100000899.mm.2	NM_009497 // Vamp2 // vesicle-associated membrane protein 2 // 11|11 B3 // 22318 /// EN	Vamp2	NM_009497	0.316019	0.13397	0.87942	-1.13711	Low-low male down vs Control male	1.25664	0.249695	0.624488	1
7125	TC0600001449.mm.2	NM_001039669 // Iffo1 // intermediate filament family orphan 1 // 6|6 F3 // 320678 ///	Iffo1	NM_001039669	0.334424	0.133973	0.788339	-1.26849	Low-low male down vs Control male	1.21838	0.829376	2.13941	1
18069	TC1400001896.mm.2	NM_172597 // Txndc16 // thioredoxin domain containing 16 // 14|14 C1 // 70561 /// ENSMU	Txndc16	NM_172597	0.0668908	0.134025	0.830477	-1.20413	Low-low male down vs Control male	2.27118	0.943416	1.3055	1
14295	TC1000003191.mm.2	NM_146550 // Olfr810 // olfactory receptor 810 // 10|10 D3 // 258543 /// ENSMUST0000009	Olfr810	NM_146550	0.564019	0.134035	1.17284	1.17284	Low-low male up vs Control male	0.84335	0.258053	0.961668	1
8820	TC0700002262.mm.2	NM_001105075 // Vmn2r45 // vomeronasal 2, receptor 45 // 7|7 A1 // 100042810 /// ENSMUS	Vmn2r45	NM_001105075	0.364399	0.134073	0.786808	-1.27096	Low-low male down vs Control male	1.15978	0.802877	2.1757	1
13737	TC1000001497.mm.2	NM_177335 // D930020B18Rik // RIKEN cDNA D930020B18 gene // 10|10 D2 // 216393 /// ENSM	D930020B18Rik	NM_177335	0.304532	0.134215	0.843979	-1.18486	Low-low male down vs Control male	1.28152	0.444358	1.08976	1
784	TC0100002628.mm.2	XM_001472451.2 // Gm2102 // PREDICTED: predicted gene 2102 (Gm2102), mRNA. // --- // -	Gm2102	XM_001472451.2	0.123691	0.134317	1.43261	1.43261	Low-low male up vs Control male	1.87044	2.91468	4.89747	1
14520	TC1100000654.mm.2	NM_001113325 // Gria1 // glutamate receptor, ionotropic, AMPA1 (alpha 1) // 11 B1.3|11	Gria1	NM_001113325	0.215044	0.134339	0.812793	-1.23033	Low-low male down vs Control male	1.51142	0.783077	1.62833	1
12486	TC0X00001208.mm.2	ENSMUST00000178457 // Cldn34c2 // claudin 34C2 [Source:MGI Symbol;Acc:MGI:3644765] // -	Cldn34c2	ENSMUST00000178457	0.00258363	0.134497	0.783232	-1.27676	Low-low male down vs Control male	4.63361	3.33841	2.26436	1
5985	TC0500001762.mm.2	NM_027069 // 1700018F24Rik // RIKEN cDNA 1700018F24 gene // 5|5 G2 // 69396 /// ENSMUST	1700018F24Rik	NM_027069	0.384843	0.134745	0.803686	-1.24427	Low-low male down vs Control male	1.12209	0.647697	1.81413	1
21306	TC1800001384.mm.2	NM_010181 // Fbn2 // fibrillin 2 // 18 32.15 cM|18 D-E1 // 14119 /// uc008ezn.1 // Fbn2	Fbn2	NM_010181	0.423331	0.134753	0.810493	-1.23382	Low-low male down vs Control male	1.05532	0.563071	1.67689	1
20106	TC1700000643.mm.2	NM_017406 // Atf6b // activating transcription factor 6 beta // 17 B1|17 18.22 cM // 12	Atf6b	NM_017406	0.0245447	0.134806	1.20727	1.20727	Low-low male up vs Control male	2.94651	1.2638	1.34802	1
20975	TC1800000209.mm.2	NM_001033532 // AW554918 // expressed sequence AW554918 // 18|18 A2 // 225289 /// ENSMU	AW554918	NM_001033532	0.00423005	0.135028	0.829661	-1.20531	Low-low male down vs Control male	4.2396	1.78943	1.32652	1
5665	TC0500000864.mm.2	NM_001177577 // Gm1045 // predicted gene 1045 // 5|5 E2 // 381651 /// ENSMUST0000017861	Gm1045	NM_001177577	0.53896	0.135168	1.41427	1.41427	Low-low male up vs Control male	0.878401	1.27833	4.57377	1
9681	TC0700004363.mm.2	NM_026418 // Rgs10 // regulator of G-protein signalling 10 // 7|7 F3 // 67865 /// ENSMU	Rgs10	NM_026418	0.00811032	0.135193	0.86271	-1.15914	Low-low male down vs Control male	3.74179	0.98858	0.830342	1
13999	TC1000002363.mm.2	NR_003644 // 1700049L16Rik // hematological and neurological expressed 1-like pseudogen	1700049L16Rik	NR_003644	0.539421	0.13526	0.766795	-1.30413	Low-low male down vs Control male	0.877747	0.750036	2.68558	1
12721	TC0X00002078.mm.2	NM_001243943 // Btg1-ps1 // B cell translocation gene 1, anti-proliferative, pseudogene	Btg1-ps1	NM_001243943	0.403001	0.135344	0.823547	-1.21426	Low-low male down vs Control male	1.08996	0.498055	1.43612	1
16150	TC1200000775.mm.2	NM_001282061 // Rgs6 // regulator of G-protein signaling 6 // 12 D1|12 38.14 cM // 5077	Rgs6	NM_001282061	0.510142	0.135658	0.793127	-1.26083	Low-low male down vs Control male	0.919904	0.600155	2.05043	1
22064	TC1900001633.mm.2	NM_175360 // Obfc1 // oligonucleotide/oligosaccharide-binding fold containing 1 // 19|1	Obfc1	NM_175360	0.300738	0.135676	0.817931	-1.2226	Low-low male down vs Control male	1.28992	0.632842	1.5419	1
11103	TC0900000456.mm.2	ENSMUST00000177787 // Gm21915 // predicted gene, 21915 [Source:MGI Symbol;Acc:MGI:54340	Gm21915	ENSMUST00000177787	0.0689896	0.13588	1.37186	1.37186	Low-low male up vs Control male	2.25087	2.73592	3.82012	1
11122	TC0900000529.mm.2	NM_013487 // Cd3d // CD3 antigen, delta polypeptide // 9 A5.2|9 24.84 cM // 12500 /// E	Cd3d	NM_013487	0.769562	0.135913	1.34247	1.34247	Low-low male up vs Control male	0.57357	0.605041	3.31531	1
14809	TC1100001317.mm.2	NM_001199045 // Tubd1 // tubulin, delta 1 // 11|11 C // 56427 /// NM_001199046 // Tubd1	Tubd1	NM_001199045	0.117961	0.135998	1.23055	1.23055	Low-low male up vs Control male	1.90118	0.995607	1.64585	1
21172	TC1800000891.mm.2	NM_015798 // Fbxo15 // F-box protein 15 // 18|18 E4 // 50764 /// ENSMUST00000037718 //	Fbxo15	NM_015798	0.489118	0.136005	1.22863	1.22863	Low-low male up vs Control male	0.951127	0.490633	1.62122	1
9331	TC0700003639.mm.2	ENSMUST00000177929 // Gm10610 // predicted gene 10610 [Source:MGI Symbol;Acc:MGI:364204	Gm10610	ENSMUST00000177929	0.0908831	0.136011	1.25153	1.25153	Low-low male up vs Control male	2.0706	1.26832	1.92512	1
7028	TC0600001243.mm.2	NM_026849 // Mtmr14 // myotubularin related protein 14 // 6|6 E3 // 97287 /// ENSMUST00	Mtmr14	NM_026849	0.385086	0.136288	0.895863	-1.11624	Low-low male down vs Control male	1.12165	0.165294	0.463153	1
18662	TC1500000907.mm.2	NM_001164593 // Pdzrn4 // PDZ domain containing RING finger 4 // 15|15 E3 // 239618 ///	Pdzrn4	NM_001164593	0.175784	0.136317	1.21695	1.21695	Low-low male up vs Control male	1.64267	0.771862	1.47677	1
11073	TC0900000420.mm.2	NM_146783 // Olfr26 // olfactory receptor 26 // 9|9 A5.1 // 18324 /// ENSMUST0000010487	Olfr26	NM_146783	0.0919713	0.136318	1.25801	1.25801	Low-low male up vs Control male	2.06285	1.32463	2.01814	1
3595	TC0300001916.mm.2	NM_001081411 // Sclt1 // sodium channel and clathrin linker 1 // 3|3 C // 67161 /// ENS	Sclt1	NM_001081411	0.00798107	0.136324	0.867015	-1.15338	Low-low male down vs Control male	3.75379	0.93168	0.780048	1
9691	TC0700004403.mm.2	NM_018867 // Cpxm2 // carboxypeptidase X 2 (M14 family) // 7|7 F4 // 55987 /// ENSMUST0	Cpxm2	NM_018867	0.111368	0.136357	1.29294	1.29294	Low-low male up vs Control male	1.93848	1.55987	2.52901	1
3419	TC0300001201.mm.2	NR_040596 // 4930455H04Rik // RIKEN cDNA 4930455H04 gene // 3|3 // 74654 /// uc029uoi.1	4930455H04Rik	NR_040596	0.0825714	0.136377	1.12714	1.12714	Low-low male up vs Control male	2.13316	0.372517	0.548842	1
16232	TC1200001028.mm.2	NM_001177841 // Otub2 // OTU domain, ubiquitin aldehyde binding 2 // 12|12 E // 68149 /	Otub2	NM_001177841	0.00717906	0.136418	1.20934	1.20934	Low-low male up vs Control male	3.83323	1.68881	1.38465	1
3425	TC0300001236.mm.2	NM_010171 // F3 // coagulation factor III // 3 G1|3 52.94 cM // 14066 /// ENSMUST000000	F3	NM_010171	0.0623603	0.13652	0.765124	-1.30698	Low-low male down vs Control male	2.31738	2.02656	2.74844	1
5113	TC0400003597.mm.2	NM_080442 // Tssk3 // testis-specific serine kinase 3 // 4|4 D2.3 // 58864 /// ENSMUST0	Tssk3	NM_080442	0.111786	0.136542	1.25365	1.25365	Low-low male up vs Control male	1.93605	1.20734	1.95991	1
10948	TC0900000154.mm.2	NM_001012265 // Olfr857 // olfactory receptor 857 // 9|9 A3 // 257963 /// ENSMUST000000	Olfr857	NM_001012265	0.0773585	0.136682	1.16095	1.16095	Low-low male up vs Control male	2.1758	0.591778	0.854801	1
12170	TC0X00000131.mm.2	NM_001166635 // Mid1ip1 // Mid1 interacting protein 1 (gastrulation specific G12-like (	Mid1ip1	NM_001166635	0.43995	0.136709	1.29354	1.29354	Low-low male up vs Control male	1.02793	0.831734	2.54298	1
18370	TC1400002838.mm.2	uc007scr.1 // Gm10021 // predicted gene 10021 // 14 A1|14 // 622931	Gm10021	uc007scr.1	0.104209	0.136761	0.893526	-1.11916	Low-low male down vs Control male	1.98161	0.30684	0.486653	1
20513	TC1700001740.mm.2	NM_001002895 // AI413582 // expressed sequence AI413582 // 17|17 A3.3 // 106672 /// ENS	AI413582	NM_001002895	0.213241	0.13678	0.798384	-1.25253	Low-low male down vs Control male	1.51692	0.939686	1.9469	1
583	TC0100001858.mm.2	NM_010892 // Nek2 // NIMA (never in mitosis gene a)-related expressed kinase 2 // 1 H6|	Nek2	NM_010892	0.0166331	0.136816	0.698906	-1.43081	Low-low male down vs Control male	3.21922	5.04886	4.9291	1
6826	TC0600000578.mm.2	NM_029353 // Malsu1 // mitochondrial assembly of ribosomal large subunit 1 // 6|6 B3 //	Malsu1	NM_029353	0.406733	0.136957	0.73769	-1.35558	Low-low male down vs Control male	1.0835	1.22649	3.55763	1
13585	TC1000000843.mm.2	NM_007705 // Cirbp // cold inducible RNA binding protein // 10 C1|10 39.72 cM // 12696	Cirbp	NM_007705	0.464636	0.136967	0.77392	-1.29212	Low-low male down vs Control male	0.988648	0.794227	2.5248	1
21359	TC1800001603.mm.2	NM_201354 // Ctif // CBP80/20-dependent translation initiation factor // 18|18 E3 // 26	Ctif	NM_201354	0.294127	0.137349	0.85264	-1.17283	Low-low male down vs Control male	1.30479	0.406396	0.97889	1
20427	TC1700001545.mm.2	NM_134196 // Vmn1r231 // vomeronasal 1 receptor 231 // 17|17 A3.2 // 171230 /// ENSMUST	Vmn1r231	NM_134196	0.15125	0.137356	1.18655	1.18655	Low-low male up vs Control male	1.74014	0.624031	1.12706	1
143	TC0100000485.mm.2	NM_001281976 // Ctla4 // cytotoxic T-lymphocyte-associated protein 4 // 1 30.58 cM|1 C	Ctla4	NM_001281976	0.668034	0.137383	1.25569	1.25569	Low-low male up vs Control male	0.704925	0.447939	1.9971	1
7038	TC0600001257.mm.2	NM_009507 // Vhl // von Hippel-Lindau tumor suppressor // 6 E3|6 52.81 cM // 22346 ///	Vhl	NM_009507	0.235149	0.137399	1.2475	1.2475	Low-low male up vs Control male	1.45289	0.871017	1.88417	1
12287	TC0X00000470.mm.2	NM_027642 // Phf6 // PHD finger protein 6 // X|X A4 // 70998 /// ENSMUST00000078944 //	Phf6	NM_027642	0.368656	0.137449	1.21919	1.21919	Low-low male up vs Control male	1.15179	0.554758	1.51376	1
3245	TC0300000802.mm.2	NM_026416 // S100a16 // S100 calcium binding protein A16 // 3|3 F1-F2 // 67860 /// ENSM	S100a16	NM_026416	0.0100371	0.137696	0.877292	-1.13987	Low-low male down vs Control male	3.58394	0.754194	0.661374	1
11344	TC0900001234.mm.2	NM_009034 // Rbp2 // retinol binding protein 2, cellular // 9 E3.3|9 51.37 cM // 19660	Rbp2	NM_009034	0.036174	0.137785	1.30842	1.30842	Low-low male up vs Control male	2.68106	2.38005	2.79	1
6687	TC0600000135.mm.2	NM_001083315 // St7 // suppression of tumorigenicity 7 // 6|6 A2 // 64213 /// NM_001289	St7	NM_001083315	0.0211421	0.137978	0.86774	-1.15242	Low-low male down vs Control male	3.0503	0.754889	0.777794	1
17235	TC1300002053.mm.2	NM_016662 // Mxd3 // Max dimerization protein 3 // 13 B1|13 29.8 cM // 17121 /// ENSMUS	Mxd3	NM_016662	0.203159	0.138004	1.2558	1.2558	Low-low male up vs Control male	1.54853	0.988048	2.00532	1
9906	TC0800000184.mm.2	NM_030734 // Defb5 // defensin beta 5 // 8|8 A1.3 // 81007 /// ENSMUST00000110763 // De	Defb5	NM_030734	0.177461	0.138053	1.32377	1.32377	Low-low male up vs Control male	1.6365	1.5838	3.04165	1
6705	TC0600000222.mm.2	NM_008493 // Lep // leptin // 6 A3.3|6 12.3 cM // 16846 /// ENSMUST00000069789 // Lep /	Lep	NM_008493	0.0948646	0.138134	1.32067	1.32067	Low-low male up vs Control male	2.04268	1.94481	2.99227	1
2627	TC0200004366.mm.2	NM_181416 // Arhgap11a // Rho GTPase activating protein 11A // 2|2 E4 // 228482 /// ENS	Arhgap11a	NM_181416	0.418832	0.138223	0.811172	-1.23278	Low-low male down vs Control male	1.06287	0.573165	1.69483	1
12414	TC0X00000902.mm.2	NM_001081473 // Zxdb // zinc finger, X-linked, duplicated B // X|X C3 // 668166 /// ENS	Zxdb	NM_001081473	0.308618	0.138244	0.756228	-1.32235	Low-low male down vs Control male	1.27258	1.22346	3.02155	1
15773	TC1100003907.mm.2	NM_001039242 // March10 // membrane-associated ring finger (C3HC4) 10 // 11|11 E1 // 63	2010-03-01	NM_001039242	0.197855	0.138259	0.837957	-1.19338	Low-low male down vs Control male	1.56577	0.602679	1.20972	1
5462	TC0500000248.mm.2	NM_001136060 // Dpp6 // dipeptidylpeptidase 6 // 5 B1|5 12.92 cM // 13483 /// NM_001198	Dpp6	NM_001136060	0.0955619	0.138428	1.19269	1.19269	Low-low male up vs Control male	2.03792	0.779988	1.20289	1
4940	TC0400003100.mm.2	NM_028979 // Cyp2j9 // cytochrome P450, family 2, subfamily j, polypeptide 9 // 4|4 C5	Cyp2j9	NM_028979	0.0499133	0.138451	0.677945	-1.47505	Low-low male down vs Control male	2.46493	4.59095	5.85359	1
21748	TC1900000838.mm.2	NM_026925 // Pnlip // pancreatic lipase // 19 D2|19 54.46 cM // 69060 /// ENSMUST000000	Pnlip	NM_026925	0.800012	0.138474	0.494937	-2.02046	Low-low male down vs Control male	0.5332	3.252	19.1683	1
21534	TC1900000243.mm.2	NM_146683 // Olfr1441 // olfactory receptor 1441 // 19|19 C1 // 258678 /// ENSMUST00000	Olfr1441	NM_146683	0.327952	0.138625	1.24096	1.24096	Low-low male up vs Control male	1.23162	0.708282	1.8074	1
2403	TC0200003910.mm.2	NM_001005230 // Olfr1024 // olfactory receptor 1024 // 2|2 D // 257900 /// ENSMUST00000	Olfr1024	NM_001005230	0.702576	0.138706	0.788096	-1.26888	Low-low male down vs Control male	0.660328	0.462265	2.20017	1
4634	TC0400002034.mm.2	NM_001163019 // A430005L14Rik // RIKEN cDNA A430005L14 gene // 4|4 E2 // 97159 /// NM_1	A430005L14Rik	NM_001163019	0.113805	0.13876	0.86541	-1.15552	Low-low male down vs Control male	1.92444	0.496552	0.810932	1
17045	TC1300001459.mm.2	XM_001473551.2 // Gm7040 // PREDICTED: predicted gene 7040 (Gm7040), mRNA. // --- // -	Gm7040	XM_001473551.2	0.271468	0.138931	0.743453	-1.34507	Low-low male down vs Control male	1.35815	1.47521	3.41375	1
10949	TC0900000155.mm.2	NM_011001 // Olfr58 // olfactory receptor 58 // 9|9 A3 // 18358 /// ENSMUST00000079660	Olfr58	NM_011001	0.107349	0.138931	0.908632	-1.10056	Low-low male down vs Control male	1.96233	0.22266	0.356612	1
20888	TC1700002786.mm.2	NM_023463 // Ly6g6c // lymphocyte antigen 6 complex, locus G6C // 17|17 B1 // 68468 ///	Ly6g6c	NM_023463	0.0592633	0.138948	1.34277	1.34277	Low-low male up vs Control male	2.35101	2.52442	3.37466	1
20645	TC1700002056.mm.2	OTTMUST00000096335 // Olfr753-ps1 // olfactory receptor 753, pseudogene 1 // 17|17 B1 /	Olfr753-ps1	OTTMUST00000096335	0.333697	0.139046	0.794024	-1.25941	Low-low male down vs Control male	1.21985	0.802521	2.06763	1
10416	TC0800001703.mm.2	NM_024271 // 1700016D06Rik // RIKEN cDNA 1700016D06 gene // 8|8 A1.1 // 76413 /// ENSMU	1700016D06Rik	NM_024271	0.636352	0.139157	1.16176	1.16176	Low-low male up vs Control male	0.746208	0.207577	0.874267	1
5795	TC0500001260.mm.2	NM_008629 // Msi1 // musashi RNA-binding protein 1 // 5|5 E3-F // 17690 /// ENSMUST0000	Msi1	NM_008629	0.305566	0.139196	0.832663	-1.20097	Low-low male down vs Control male	1.27925	0.530979	1.30451	1
1592	TC0200001339.mm.2	NM_146981 // Olfr1260 // olfactory receptor 1260 // 2|2 E1 // 258983 /// ENSMUST0000006	Olfr1260	NM_146981	0.572748	0.139404	1.19004	1.19004	Low-low male up vs Control male	0.831336	0.311831	1.17887	1
3921	TC0300002828.mm.2	NM_019550 // Ptbp2 // polypyrimidine tract binding protein 2 // 3|3 G1 // 56195 /// ENS	Ptbp2	NM_019550	0.00829036	0.139404	1.14493	1.14493	Low-low male up vs Control male	3.72542	0.845568	0.713342	1
3355	TC0300001014.mm.2	NM_207205 // Igsf3 // immunoglobulin superfamily, member 3 // 3 F2.2|3 44.3 cM // 78908	Igsf3	NM_207205	0.323734	0.139617	0.751773	-1.33019	Low-low male down vs Control male	1.24037	1.25259	3.17381	1
2771	TC0200004814.mm.2	NM_030059 // Cst11 // cystatin 11 // 2|2 G3 // 78240 /// ENSMUST00000028934 // Cst11 //	Cst11	NM_030059	0.721355	0.139653	0.851806	-1.17398	Low-low male down vs Control male	0.63613	0.203052	1.0032	1
5746	TC0500001117.mm.2	ENSMUST00000177581 // Gm10417 // predicted gene 10417 // --- // ---	Gm10417	ENSMUST00000177581	0.719546	0.139738	0.810294	-1.23412	Low-low male down vs Control male	0.638462	0.35069	1.72629	1
9261	TC0700003086.mm.2	NM_001115087 // Fancf // Fanconi anemia, complementation group F // 7|7 B5 // 100040608	Fancf	NM_001115087	0.21578	0.139811	0.865561	-1.15532	Low-low male down vs Control male	1.50919	0.390644	0.813509	1
22203	TSUnmapped00000055.mm.2	NM_207535 // Mrgpra7 // MAS-related GPR, member A7 // --- // 404236	Mrgpra7	NM_207535	0.383422	0.139873	0.820133	-1.21931	Low-low male down vs Control male	1.12466	0.549285	1.53498	1
10505	TC0800002056.mm.2	NM_027998 // Cldn23 // claudin 23 // 8|8 B1.1 // 71908 /// ENSMUST00000060128 // Cldn23	Cldn23	NM_027998	0.311838	0.140014	0.816123	-1.22531	Low-low male down vs Control male	1.2656	0.649544	1.61301	1
5617	TC0500000735.mm.2	NM_206935 // Arl9 // ADP-ribosylation factor-like 9 // 5|5 C3.3 // 384185 /// ENSMUST00	Arl9	NM_206935	0.525729	0.140041	0.790942	-1.26432	Low-low male down vs Control male	0.897284	0.613618	2.14928	1
17917	TC1400001440.mm.2	NM_146050 // Oit1 // oncoprotein induced transcript 1 // 14|14 A1 // 18300 /// ENSMUST0	Oit1	NM_146050	0.394509	0.140044	1.28084	1.28084	Low-low male up vs Control male	1.10484	0.841547	2.39389	1
4646	TC0400002073.mm.2	NM_001166029 // Cfap74 // cilia and flagella associated protein 74 // 4|4 E2 // 544678	Cfap74	NM_001166029	0.310293	0.140079	1.23752	1.23752	Low-low male up vs Control male	1.26894	0.716661	1.775	1
18562	TC1500000628.mm.2	NM_001177533 // Apol11a // apolipoprotein L 11a // 15|15 E1 // 626615 /// ENSMUST000001	Apol11a	NM_001177533	0.250936	0.140168	0.824016	-1.21357	Low-low male down vs Control male	1.41014	0.65732	1.465	1
14731	TC1100001115.mm.2	NM_177710 // Ssh2 // slingshot homolog 2 (Drosophila) // 11|11 B5 // 237860 /// ENSMUST	Ssh2	NM_177710	0.325413	0.140196	0.832178	-1.20167	Low-low male down vs Control male	1.23687	0.519411	1.31981	1
8495	TC0700001565.mm.2	NM_146596 // Olfr703 // olfactory receptor 703 // 7|7 E3 // 258589 /// ENSMUST000000981	Olfr703	NM_146596	0.352031	0.140222	1.31762	1.31762	Low-low male up vs Control male	1.18344	1.1205	2.9757	1
17058	TC1300001523.mm.2	NM_001167909 // Nme8 // NME/NM23 family member 8 // 13 7.0 cM|13 A3.3 // 73412 /// NM_1	Nme8	NM_001167909	0.535665	0.140419	0.857275	-1.16649	Low-low male down vs Control male	0.883078	0.26089	0.928501	1
3694	TC0300002284.mm.2	NM_030707 // Fcrls // Fc receptor-like S, scavenger receptor // 3|3 F1 // 80891 /// ENS	Fcrls	NM_030707	0.367928	0.140431	1.3666	1.3666	Low-low male up vs Control male	1.15315	1.40144	3.81956	1
17008	TC1300001330.mm.2	NM_010408 // Hcn1 // hyperpolarization-activated, cyclic nucleotide-gated K+ 1 // 13 D2	Hcn1	NM_010408	0.192501	0.14049	1.26262	1.26262	Low-low male up vs Control male	1.58363	1.07318	2.12983	1
20906	TC1700002805.mm.2	NM_001039038 // Nhlrc4 // NHL repeat containing 4 // 17|17 A3.3 // 621239 /// ENSMUST00	Nhlrc4	NM_001039038	0.4226	0.140583	1.34772	1.34772	Low-low male up vs Control male	1.05654	1.17313	3.48969	1
3676	TC0300002223.mm.2	NM_001205099 // Npy2r // neuropeptide Y receptor Y2 // 3 E3|3 36.49 cM // 18167 /// NM_	Npy2r	NM_001205099	0.115562	0.140605	0.754508	-1.32537	Low-low male down vs Control male	1.9145	1.89436	3.10979	1
5986	TC0500001763.mm.2	NM_019767 // Arpc1a // actin related protein 2/3 complex, subunit 1A // 5|5 G2 // 56443	Arpc1a	NM_019767	0.101837	0.140636	1.13205	1.13205	Low-low male up vs Control male	1.99657	0.38309	0.603033	1
11246	TC0900000847.mm.2	NM_172453 // Pif1 // PIF1 5-to-3 DNA helicase homolog (S. cerevisiae) // 9|9 C // 20808	Pif1	NM_172453	0.140167	0.140648	1.17854	1.17854	Low-low male up vs Control male	1.78944	0.602335	1.0579	1
3709	TC0300002316.mm.2	NM_016899 // Rab25 // RAB25, member RAS oncogene family // 3|3 E3-F1 // 53868 /// ENSMU	Rab25	NM_016899	0.0252993	0.140802	1.24113	1.24113	Low-low male up vs Control male	2.92557	1.70425	1.83082	1
1413	TC0200000798.mm.2	NM_172663 // Epc2 // enhancer of polycomb homolog 2 (Drosophila) // 2 C1.1|2 28.62 cM /	Epc2	NM_172663	0.0316161	0.140849	0.78222	-1.27841	Low-low male down vs Control male	2.77257	2.08849	2.36742	1
10276	TC0800001245.mm.2	NM_178798 // Slc7a6 // solute carrier family 7 (cationic amino acid transporter, y+ sys	Slc7a6	NM_178798	0.565677	0.141012	1.32944	1.32944	Low-low male up vs Control male	0.84106	0.85228	3.18479	1
17295	TC1300002197.mm.2	NM_175494 // Zfp367 // zinc finger protein 367 // 13|13 B3 // 238673 /// ENSMUST0000005	Zfp367	NM_175494	0.122013	0.141083	0.816708	-1.22443	Low-low male down vs Control male	1.87929	0.963149	1.61074	1
68	TC0100000259.mm.2	NM_030266 // Inpp4a // inositol polyphosphate-4-phosphatase, type I // 1 B|1 15.46 cM /	Inpp4a	NM_030266	0.511871	0.141275	0.770523	-1.29782	Low-low male down vs Control male	0.917373	0.780161	2.67278	1
7252	TC0600001877.mm.2	NM_145066 // Gpr85 // G protein-coupled receptor 85 // 6|6 A1 // 64450 /// ENSMUST00000	Gpr85	NM_145066	0.277255	0.141394	0.896681	-1.11522	Low-low male down vs Control male	1.34415	0.200177	0.46805	1
11020	TC0900000342.mm.2	ENSMUST00000176049 // 9230113P08Rik // RIKEN cDNA 9230113P08 gene // 9|9 A4 // 77908 //	9230113P08Rik	ENSMUST00000176049	0.0756875	0.141442	1.27073	1.27073	Low-low male up vs Control male	2.19009	1.57472	2.25978	1
14144	TC1000002649.mm.2	NM_001037166 // Gm4925 // predicted gene 4925 // 10|10 C1 // 237433 /// BC100581 // Gm4	Gm4925	NM_001037166	0.228914	0.141447	1.26977	1.26977	Low-low male up vs Control male	1.47052	1.05066	2.24552	1
9598	TC0700004177.mm.2	NM_001168218 // Knop1 // lysine rich nucleolar protein 1 // 7|7 F3 // 66356 /// NM_0011	Knop1	NM_001168218	0.0193782	0.141502	1.09418	1.09418	Low-low male up vs Control male	3.11135	0.315785	0.318983	1
16183	TC1200000840.mm.2	NM_001081423 // Ttll5 // tubulin tyrosine ligase-like family, member 5 // 12|12 D3 // 3	Ttll5	NM_001081423	0.0630733	0.141624	0.830358	-1.2043	Low-low male down vs Control male	2.30988	1.00079	1.36169	1
11521	TC0900001675.mm.2	NM_009917 // Ccr5 // chemokine (C-C motif) receptor 5 // 9 F|9 75.05 cM // 12774 /// EN	Ccr5	NM_009917	0.00305647	0.141626	0.768904	-1.30055	Low-low male down vs Control male	4.49758	3.89408	2.72114	1
1019	TC0100003406.mm.2	NM_008030 // Fmo3 // flavin containing monooxygenase 3 // 1 H2.1|1 70.34 cM // 14262 //	Fmo3	NM_008030	1.8149e-17	0.141664	1.43538	1.43538	Low-low male up vs Control male	163.285	267.478	5.14832	1
3221	TC0300000753.mm.2	NM_013605 // Muc1 // mucin 1, transmembrane // 3 F1|3 39.02 cM // 17829 /// ENSMUST0000	Muc1	NM_013605	0.749899	0.141889	1.79234	1.79234	Low-low male up vs Control male	0.599218	2.56162	13.4355	1
7173	TC0600001595.mm.2	NM_009875 // Cdkn1b // cyclin-dependent kinase inhibitor 1B // 6 G1|6 65.77 cM // 12576	Cdkn1b	NM_009875	0.015041	0.142046	0.799057	-1.25148	Low-low male down vs Control male	3.29086	2.0808	1.98722	1
14584	TC1100000802.mm.2	NM_011706 // Trpv2 // transient receptor potential cation channel, subfamily V, member	Trpv2	NM_011706	0.234898	0.142059	0.778621	-1.28432	Low-low male down vs Control male	1.45359	1.14374	2.47292	1
14458	TC1100000506.mm.2	NM_147065 // Olfr1390 // olfactory receptor 1390 // 11|11 B1.2 // 259068 /// ENSMUST000	Olfr1390	NM_147065	0.175173	0.142292	1.18066	1.18066	Low-low male up vs Control male	1.64493	0.570785	1.09056	1
8304	TC0700001098.mm.2	NM_001122780 // Klhl25 // kelch-like 25 // 7|7 D2 // 207952 /// NM_029652 // Klhl25 //	Klhl25	NM_001122780	0.0509181	0.142313	1.23253	1.23253	Low-low male up vs Control male	2.45166	1.34843	1.72859	1
2752	TC0200004730.mm.2	NM_001033296 // Sel1l2 // sel-1 suppressor of lin-12-like 2 (C. elegans) // 2|2 F3 // 2	Sel1l2	NM_001033296	0.129687	0.142319	0.84321	-1.18594	Low-low male down vs Control male	1.83977	0.673297	1.15019	1
6561	TC0500003504.mm.2	NM_010752 // Mad1l1 // MAD1 mitotic arrest deficient 1-like 1 // 5 G2|5 78.82 cM // 171	Mad1l1	NM_010752	0.0729586	0.142319	1.2215	1.2215	Low-low male up vs Control male	2.21416	1.11536	1.58318	1
13031	TC0X00003349.mm.2	NM_019397 // Egfl6 // EGF-like-domain, multiple 6 // X F5|X 77.66 cM // 54156 /// ENSMU	Egfl6	NM_019397	0.127735	0.142611	1.24708	1.24708	Low-low male up vs Control male	1.8496	1.13645	1.93107	1
12784	TC0X00002386.mm.2	NM_001033807 // 4930567H17Rik // RIKEN cDNA 4930567H17 gene // X|X A7.1 // 619303 /// u	4930567H17Rik	NM_001033807	0.161118	0.142731	0.882502	-1.13314	Low-low male down vs Control male	1.69918	0.334779	0.619216	1
3657	TC0300002143.mm.2	NM_001164210 // Sptssb // serine palmitoyltransferase, small subunit B // 3|3 E3 // 661	Sptssb	NM_001164210	0.205549	0.142776	1.30307	1.30307	Low-low male up vs Control male	1.5409	1.36204	2.77804	1
2166	TC0200003155.mm.2	NM_029958 // Lcn12 // lipocalin 12 // 2|2 A3 // 77701 /// ENSMUST00000028312 // Lcn12 /	Lcn12	NM_029958	0.0519676	0.142834	1.26498	1.26498	Low-low male up vs Control male	2.43809	1.6997	2.19102	1
21802	TC1900000961.mm.2	NM_016882 // Sart1 // squamous cell carcinoma antigen recognized by T cells 1 // 19|19	Sart1	NM_016882	0.280935	0.142879	0.83723	-1.19442	Low-low male down vs Control male	1.33538	0.531917	1.25188	1
13566	TC1000000815.mm.2	NM_023304 // Fgf22 // fibroblast growth factor 22 // 10|10 C1 // 67112 /// ENSMUST00000	Fgf22	NM_023304	0.0825573	0.142895	1.39371	1.39371	Low-low male up vs Control male	2.13327	2.96721	4.37146	1
15392	TC1100003062.mm.2	NM_019871 // Slc35g3 // solute carrier family 35, member G3 // 11|11 B4 // 56293 /// EN	Slc35g3	NM_019871	0.220163	0.1429	1.29186	1.29186	Low-low male up vs Control male	1.49604	1.23831	2.60142	1
5743	TC0500001110.mm.2	NM_001163531 // Tmem175 // transmembrane protein 175 // 5|5 F // 72392 /// NM_001163532	Tmem175	NM_001163531	0.163934	0.142957	1.20769	1.20769	Low-low male up vs Control male	1.68795	0.758933	1.41309	1
9862	TC0800000063.mm.2	ENSMUST00000179702 // B930078G14Rik // RIKEN cDNA B930078G14 gene // --- // ---	B930078G14Rik	ENSMUST00000179702	0.0249731	0.142973	1.24345	1.24345	Low-low male up vs Control male	2.93454	1.75915	1.88402	1
12115	TC0M00000005.mm.2	ENSMUST00000082396 // ND2 // NADH dehydrogenase subunit 2 // --- // 17717	ND2	ENSMUST00000082396	0.772385	0.142987	0.851739	-1.17407	Low-low male down vs Control male	0.569864	0.185315	1.02203	1
3063	TC0300000172.mm.2	NM_001163007 // Tnik // TRAF2 and NCK interacting kinase // 3|3 A3 // 665113 /// NM_001	Tnik	NM_001163007	0.113649	0.143077	0.807091	-1.23902	Low-low male down vs Control male	1.92533	1.11725	1.82378	1
19615	TC1600001459.mm.2	NM_028973 // Lrrc15 // leucine rich repeat containing 15 // 16|16 B2 // 74488 /// ENSMU	Lrrc15	NM_028973	0.0309531	0.143104	1.23125	1.23125	Low-low male up vs Control male	2.78703	1.52397	1.71854	1
13053	TC0X00003396.mm.2	NM_172932 // Nlgn3 // neuroligin 3 // X|X D // 245537 /// ENSMUST00000065858 // Nlgn3 /	Nlgn3	NM_172932	0.231658	0.143118	1.32919	1.32919	Low-low male up vs Control male	1.4627	1.49681	3.21613	1
11402	TC0900001392.mm.2	NM_177275 // Amigo3 // adhesion molecule with Ig like domain 3 // 9|9 F2 // 320844 ///	Amigo3	NM_177275	0.338819	0.143144	0.782714	-1.27761	Low-low male down vs Control male	1.20951	0.917451	2.38395	1
14964	TC1100001705.mm.2	NM_025988 // Acbd4 // acyl-Coenzyme A binding domain containing 4 // 11|11 D // 67131 /	Acbd4	NM_025988	0.0772224	0.14316	1.21917	1.21917	Low-low male up vs Control male	2.17695	1.08056	1.56	1
8189	TC0700000788.mm.2	NM_020268 // Klk1b27 // kallikrein 1-related peptidase b27 // 7 B4|7 28.54 cM // 16619	Klk1b27	NM_020268	0.0694799	0.143208	1.27435	1.27435	Low-low male up vs Control male	2.24622	1.66911	2.33537	1
1300	TC0200000450.mm.2	NM_173180 // Pmpca // peptidase (mitochondrial processing) alpha // 2|2 A3 // 66865 ///	Pmpca	NM_173180	0.0854843	0.143229	1.11523	1.11523	Low-low male up vs Control male	2.11053	0.317406	0.47266	1
895	TC0100003039.mm.2	NM_009581 // Zp3r // zona pellucida 3 receptor // 1 E4|1 56.89 cM // 22789 /// ENSMUST0	Zp3r	NM_009581	0.242358	0.143245	0.860714	-1.16183	Low-low male down vs Control male	1.43305	0.407672	0.894078	1
7323	TC0600002142.mm.2	NM_001038604 // Clec5a // C-type lectin domain family 5, member a // 6|6 B2 // 23845 //	Clec5a	NM_001038604	0.320208	0.143412	0.873456	-1.14488	Low-low male down vs Control male	1.24776	0.289069	0.728107	1
668	TC0100002211.mm.2	NM_001033427 // Lyg2 // lysozyme G-like 2 // 1|1 B // 332427 /// ENSMUST00000078307 //	Lyg2	NM_001033427	0.388601	0.143428	1.33662	1.33662	Low-low male up vs Control male	1.11534	1.18842	3.34877	1
5266	TC0400003995.mm.2	NM_001127188 // Zfp534 // zinc finger protein 534 // 4|4 E2 // 100503584 /// ENSMUST000	Zfp534	NM_001127188	0.0326026	0.143469	0.847426	-1.18004	Low-low male down vs Control male	2.75163	0.954728	1.09047	1
20885	TC1700002783.mm.2	NM_134116 // Gpsm3 // G-protein signalling modulator 3 (AGS3-like, C. elegans) // 17|17	Gpsm3	NM_134116	0.184196	0.143534	0.819279	-1.22059	Low-low male down vs Control male	1.61231	0.811268	1.5814	1
6541	TC0500003463.mm.2	NM_153510 // Pilra // paired immunoglobin-like type 2 receptor alpha // 5|5 G2 // 23180	Pilra	NM_153510	0.519395	0.143548	1.26962	1.26962	Low-low male up vs Control male	0.906426	0.654206	2.26833	1
2356	TC0200003772.mm.2	NM_001110209 // Lnp // limb and neural patterns // 2|2 C3 // 69605 /// NM_027133 // Lnp	Lnp	NM_001110209	0.175197	0.14356	1.25363	1.25363	Low-low male up vs Control male	1.64484	1.0645	2.03398	1
13657	TC1000001079.mm.2	NM_001004164 // Gnptab // N-acetylglucosamine-1-phosphate transferase, alpha and beta s	Gnptab	NM_001004164	0.848356	0.14358	1.20431	1.20431	Low-low male up vs Control male	0.466229	0.204108	1.3759	1
6773	TC0600000451.mm.2	NM_009299 // Sva // seminal vesicle antigen // 6|6 B2.1 // 20939 /// ENSMUST00000024059	Sva	NM_009299	0.699056	0.143653	0.832262	-1.20155	Low-low male down vs Control male	0.664863	0.284026	1.34261	1
797	TC0100002681.mm.2	NM_030556 // Slc19a3 // solute carrier family 19, member 3 // 1 C5|1 42.65 cM // 80721	Slc19a3	NM_030556	0.0977474	0.143704	0.809438	-1.23543	Low-low male down vs Control male	2.02321	1.14623	1.78055	1
12873	TC0X00002727.mm.2	NM_009910 // Cxcr3 // chemokine (C-X-C motif) receptor 3 // X D|X 44.58 cM // 12766 ///	Cxcr3	NM_009910	0.105801	0.143716	1.18865	1.18865	Low-low male up vs Control male	1.97176	0.746456	1.1898	1
13675	TC1000001149.mm.2	NM_001168684 // Tmcc3 // transmembrane and coiled coil domains 3 // 10|10 C2 // 319880	Tmcc3	NM_001168684	0.0518358	0.143783	0.835929	-1.19627	Low-low male down vs Control male	2.43978	0.993622	1.27996	1
17867	TC1400001279.mm.2	NM_001101609 // Gm9376 // predicted gene 9376 // 14|14 E4 // 668814 /// ENSMUST00000171	Gm9376	NM_001101609	0.04838	0.143868	0.820257	-1.21913	Low-low male down vs Control male	2.48573	1.23799	1.56527	1
18247	TC1400002311.mm.2	NM_173420 // Synb // syncytin b // 14|14 D2 // 239167 /// ENSMUST00000059362 // Synb //	Synb	NM_173420	0.223388	0.143905	1.20935	1.20935	Low-low male up vs Control male	1.48653	0.681523	1.4409	1
18249	TC1400002316.mm.2	ENSMUST00000184652 // Synb // syncytin b // 14|14 D2 // 239167 /// uc007umg.1 // Synb /	Synb	ENSMUST00000184652	0.223388	0.143905	1.20935	1.20935	Low-low male up vs Control male	1.48653	0.681523	1.4409	1
6070	TC0500002073.mm.2	NM_013569 // Kcnh2 // potassium voltage-gated channel, subfamily H (eag-related), membe	Kcnh2	NM_013569	0.121561	0.143985	1.28225	1.28225	Low-low male up vs Control male	1.8817	1.47638	2.46588	1
10834	TC0800003099.mm.2	NM_016925 // Fanca // Fanconi anemia, complementation group A // 8 E1|8 72.1 cM // 1408	Fanca	NM_016925	0.0930533	0.144026	1.17355	1.17355	Low-low male up vs Control male	2.05523	0.668278	1.02193	1
18293	TC1400002487.mm.2	NM_025427 // Rgcc // regulator of cell cycle // 14|14 D3 // 66214 /// ENSMUST0000002259	Rgcc	NM_025427	0.0284189	0.144136	0.806703	-1.23961	Low-low male down vs Control male	2.8455	1.66789	1.84218	1
12114	TC0M00000004.mm.2	ENSMUST00000082392 // ND1 // NADH dehydrogenase subunit 1 // --- // 17716	ND1	ENSMUST00000082392	0.115169	0.144138	0.952129	-1.05028	Low-low male down vs Control male	1.91671	0.0585965	0.0960814	1
9782	TC0700004593.mm.2	NM_024290 // Tnfrsf23 // tumor necrosis factor receptor superfamily, member 23 // 7 F5|	Tnfrsf23	NM_024290	0.098447	0.144198	1.24282	1.24282	Low-low male up vs Control male	2.01857	1.21225	1.88743	1
5763	TC0500001165.mm.2	NM_001081235 // Mn1 // meningioma 1 // 5 F|5 53.86 cM // 433938 /// ENSMUST00000094463	Mn1	NM_001081235	0.0359122	0.144212	0.828239	-1.20738	Low-low male down vs Control male	2.68598	1.21234	1.41855	1
11728	TC0900002196.mm.2	NM_145403 // Tmprss4 // transmembrane protease, serine 4 // 9|9 A5.2 // 214523 /// ENSM	Tmprss4	NM_145403	0.218263	0.144278	1.22969	1.22969	Low-low male up vs Control male	1.50171	0.81616	1.7081	1
8155	TC0700000751.mm.2	NM_001105061 // Gm9268 // predicted gene 9268 // 7|7 B4 // 668612 /// ENSMUST0000016691	Gm9268	NM_001105061	0.568279	0.144377	0.805311	-1.24176	Low-low male down vs Control male	0.837475	0.499441	1.87429	1
10985	TC0900000212.mm.2	NM_009922 // Cnn1 // calponin 1 // 9|9 A2-A4 // 12797 /// ENSMUST00000001384 // Cnn1 //	Cnn1	NM_009922	0.469175	0.144472	1.33491	1.33491	Low-low male up vs Control male	0.981589	1.04237	3.33746	1
19936	TC1700000268.mm.2	NM_134200 // Vmn1r237 // vomeronasal 1 receptor 237 // 17|17 A3.2 // 171234 /// ENSMUST	Vmn1r237	NM_134200	0.262666	0.14453	0.819599	-1.22011	Low-low male down vs Control male	1.37998	0.695265	1.58344	1
2382	TC0200003876.mm.2	NM_133840 // Clp1 // CLP1, cleavage and polyadenylation factor I subunit // 2|2 D // 98	Clp1	NM_133840	0.0400443	0.144609	1.14496	1.14496	Low-low male up vs Control male	2.61244	0.609712	0.733505	1
13266	TC0Y00000402.mm.2	uc029yco.1 // Gm20871 // Sycp3 like Y-linked pseudogene // Y|Y // 100041346	Gm20871	uc029yco.1	0.0287955	0.144787	0.85218	-1.17346	Low-low male down vs Control male	2.83647	0.925144	1.02507	1
1137	TC0100003743.mm.2	NM_145515 // Mark1 // MAP/microtubule affinity regulating kinase 1 // 1|1 H5 // 226778	Mark1	NM_145515	0.442723	0.144804	0.816345	-1.22497	Low-low male down vs Control male	1.02344	0.537236	1.64978	1
2391	TC0200003893.mm.2	NM_146865 // Olfr992 // olfactory receptor 992 // 2|2 E1 // 258865 /// ENSMUST000000999	Olfr992	NM_146865	0.637604	0.144809	0.836486	-1.19548	Low-low male down vs Control male	0.744565	0.302602	1.2773	1
19223	TC1600000176.mm.2	NM_001114085 // Nde1 // nuclear distribution gene E homolog 1 (A nidulans) // 16|16 A1	Nde1	NM_001114085	0.0524495	0.144871	0.895164	-1.11711	Low-low male down vs Control male	2.43196	0.380403	0.491601	1
9812	TC0700004636.mm.2	NM_009406 // Tnni3 // troponin I, cardiac 3 // 7 A1|7 2.61 cM // 21954 /// ENSMUST00000	Tnni3	NM_009406	0.285276	0.144884	1.22181	1.22181	Low-low male up vs Control male	1.32517	0.678315	1.60873	1
13398	TC1000000300.mm.2	NM_009925 // Col10a1 // collagen, type X, alpha 1 // 10 B1-B3|10 18.85 cM // 12813 ///	Col10a1	NM_009925	0.365748	0.144936	1.31273	1.31273	Low-low male up vs Control male	1.15724	1.0931	2.96866	1
6172	TC0500002346.mm.2	NM_001163073 // Lcorl // ligand dependent nuclear receptor corepressor-like // 5|5 B3 /	Lcorl	NM_001163073	0.49217	0.145004	0.81774	-1.22288	Low-low male down vs Control male	0.94654	0.489049	1.62382	1
2121	TC0200002965.mm.2	ENSMUST00000166779 // Gm17490 // predicted gene, 17490 [Source:MGI Symbol;Acc:MGI:49371	Gm17490	ENSMUST00000166779	0.251742	0.14514	0.81809	-1.22236	Low-low male down vs Control male	1.40803	0.724917	1.61808	1
22152	TSUnmapped00000004.mm.2	NM_001290279 // Rcor3 // REST corepressor 3 // 1|1 H6 // 214742	Rcor3	NM_001290279	0.259313	0.145154	0.835033	-1.19756	Low-low male down vs Control male	1.38847	0.576374	1.30464	1
8002	TC0700000384.mm.2	NM_153112 // Cadm4 // cell adhesion molecule 4 // 7|7 A3-B2 // 260299 /// ENSMUST000000	Cadm4	NM_153112	0.233595	0.145253	1.24353	1.24353	Low-low male up vs Control male	1.45724	0.884606	1.90785	1
12665	TC0X00001922.mm.2	NM_177353 // Slc9a7 // solute carrier family 9 (sodium/hydrogen exchanger), member 7 //	Slc9a7	NM_177353	0.0433141	0.145267	0.800459	-1.24928	Low-low male down vs Control male	2.5597	1.62043	1.9896	1
8363	TC0700001287.mm.2	NM_001243046 // Dlg2 // discs, large homolog 2 (Drosophila) // 7 E1|7 51.07 cM // 23859	Dlg2	NM_001243046	0.416006	0.145524	1.19625	1.19625	Low-low male up vs Control male	1.06764	0.438682	1.29136	1
13378	TC1000000208.mm.2	NM_016797 // Stx7 // syntaxin 7 // 10|10 A3 // 53331 /// ENSMUST00000020174 // Stx7 //	Stx7	NM_016797	0.401976	0.145544	1.16828	1.16828	Low-low male up vs Control male	1.09174	0.337981	0.972966	1
10211	TC0800001110.mm.2	NM_001033207 // Nlrc5 // NLR family, CARD domain containing 5 // 8|8 C5 // 434341 /// N	Nlrc5	NM_001033207	0.110385	0.145571	0.639266	-1.56429	Low-low male down vs Control male	1.94424	4.98201	8.05342	1
12227	TC0X00000290.mm.2	ENSMUST00000177560 // Gm2854 // predicted gene 2854 [Source:MGI Symbol;Acc:MGI:3781026]	Gm2854	ENSMUST00000177560	0.436706	0.145575	0.83467	-1.19808	Low-low male down vs Control male	1.03322	0.431923	1.31383	1
8114	TC0700000571.mm.2	NM_026961 // 2200002J24Rik // RIKEN cDNA 2200002J24 gene // 7|7 B1 // 69147 /// ENSMUST	2200002J24Rik	NM_026961	0.136434	0.145643	0.775672	-1.2892	Low-low male down vs Control male	1.80692	1.49298	2.59681	1
14605	TC1100000861.mm.2	NM_009038 // Rcvrn // recoverin // 11 B3|11 41.13 cM // 19674 /// ENSMUST00000021290 //	Rcvrn	NM_009038	0.202199	0.145682	0.863249	-1.15841	Low-low male down vs Control male	1.55162	0.429713	0.870401	1
7708	TC0600003287.mm.2	NM_207020 // Tas2r115 // taste receptor, type 2, member 115 // 6 G1|6 64.03 cM // 35332	Tas2r115	NM_207020	0.758496	0.145795	0.860681	-1.16187	Low-low male down vs Control male	0.588035	0.169619	0.90656	1
20611	TC1700001973.mm.2	NM_001033366 // Dpcr1 // diffuse panbronchiolitis critical region 1 (human) // 17|17 B1	Dpcr1	NM_001033366	0.225984	0.14587	1.33264	1.33264	Low-low male up vs Control male	1.47896	1.56346	3.32242	1
8947	TC0700002523.mm.2	ENSMUST00000173886 // Gm5726 // predicted gene 5726 // 7|7 A3 // 435946 /// OTTMUST0000	Gm5726	ENSMUST00000173886	0.86288	0.145948	0.833883	-1.19921	Low-low male down vs Control male	0.445012	0.188344	1.33016	1
8982	TC0700002566.mm.2	NM_001167146 // Gm5726 // predicted gene 5726 // 7|7 A3 // 435946 /// NM_001167147 // G	Gm5726	NM_001167146	0.86288	0.145948	0.833883	-1.19921	Low-low male down vs Control male	0.445012	0.188344	1.33016	1
16711	TC1300000234.mm.2	NM_001083311 // Vmn1r223 // vomeronasal 1 receptor 223 // 13|13 A3.1 // 100036518 /// E	Vmn1r223	NM_001083311	0.0677842	0.146115	1.15058	1.15058	Low-low male up vs Control male	2.26246	0.571388	0.793735	1
17323	TC1300002258.mm.2	NM_001001187 // Zfp738 // zinc finger protein 738 // 13|13 B3 // 408068 /// ENSMUST0000	Zfp738	NM_001001187	0.318832	0.146193	0.799014	-1.25154	Low-low male down vs Control male	1.25067	0.808545	2.03183	1
21632	TC1900000516.mm.2	NM_019428 // Rpp30 // ribonuclease P/MRP 30 subunit // 19|19 C2 // 54364 /// ENSMUST000	Rpp30	NM_019428	0.300182	0.146201	1.18014	1.18014	Low-low male up vs Control male	1.29116	0.454887	1.10726	1
15294	TC1100002805.mm.2	NM_008213 // Hand1 // heart and neural crest derivatives expressed transcript 1 // 11 B	Hand1	NM_008213	0.0201499	0.146272	1.1525	1.1525	Low-low male up vs Control male	3.08394	0.798084	0.81333	1
4145	TC0400000426.mm.2	NM_019874 // Dnajb5 // DnaJ (Hsp40) homolog, subfamily B, member 5 // 4|4 B1 // 56323 /	Dnajb5	NM_019874	0.634331	0.146558	1.24063	1.24063	Low-low male up vs Control male	0.748861	0.447936	1.87992	1
2123	TC0200002972.mm.2	NM_001001309 // Itga8 // integrin alpha 8 // 2 A1|2 9.12 cM // 241226 /// ENSMUST000000	Itga8	NM_001001309	0.252424	0.146623	0.832614	-1.20104	Low-low male down vs Control male	1.40625	0.607315	1.35731	1
16630	TC1200002535.mm.2	NM_001166350 // Serpina11 // serine (or cysteine) peptidase inhibitor, clade A (alpha-1	Serpina11	NM_001166350	0.00320078	0.146657	1.14625	1.14625	Low-low male up vs Control male	4.46055	1.0697	0.753702	1
9587	TC0700004153.mm.2	NM_172743 // Plekha7 // pleckstrin homology domain containing, family A member 7 // 7|7	Plekha7	NM_172743	0.0167993	0.146708	0.882926	-1.1326	Low-low male down vs Control male	3.21216	0.641207	0.627373	1
6718	TC0600000250.mm.2	NM_001037740 // Strip2 // striatin interacting protein 2 // 6|6 A3.3 // 320609 /// NM_1	Strip2	NM_001037740	0.109105	0.146764	1.22603	1.22603	Low-low male up vs Control male	1.9518	1.04391	1.68094	1
1883	TC0200002298.mm.2	NM_010495 // Id1 // inhibitor of DNA binding 1 // 2 H1|2 75.41 cM // 15901 /// ENSMUST0	Id1	NM_010495	0.0364888	0.146854	0.733288	-1.36372	Low-low male down vs Control male	2.6752	3.31727	3.89718	1
1104	TC0100003620.mm.2	NM_001099637 // Cep170 // centrosomal protein 170 // 1|1 H4 // 545389 /// ENSMUST000000	Cep170	NM_001099637	0.524785	0.146951	0.76853	-1.30119	Low-low male down vs Control male	0.898641	0.803019	2.80843	1
1349	TC0200000552.mm.2	NM_001033389 // Fubp3 // far upstream element (FUSE) binding protein 3 // 2|2 B // 3202	Fubp3	NM_001033389	0.0280644	0.147038	1.22795	1.22795	Low-low male up vs Control male	2.85412	1.55223	1.70926	1
2475	TC0200004011.mm.2	NM_146532 // Olfr1170 // olfactory receptor 1170 // 2|2 D // 258525 /// ENSMUST00000099	Olfr1170	NM_146532	0.0683219	0.147097	0.837519	-1.194	Low-low male down vs Control male	2.25726	0.915587	1.2748	1
18722	TC1500001088.mm.2	NM_153533 // Tns2 // tensin 2 // 15 F3|15 57.29 cM // 209039 /// ENSMUST00000046144 //	Tns2	NM_153533	0.0233088	0.147116	0.774492	-1.29117	Low-low male down vs Control male	2.98234	2.51299	2.64825	1
18775	TC1500001262.mm.2	NM_001165971 // Gm5803 // predicted gene 5803 // 15|15 A2 // 545091 /// uc011zrp.1 // G	Gm5803	NM_001165971	0.0174377	0.147211	0.850008	-1.17646	Low-low male down vs Control male	3.18574	1.0861	1.07148	1
17506	TC1400000040.mm.2	NM_001242941 // Gm3317 // predicted gene 3317 // 14 A1|14 // 666329 /// uc007sce.2 // G	Gm3317	NM_001242941	0.538358	0.147266	1.16465	1.16465	Low-low male up vs Control male	0.879253	0.263771	0.942839	1
17509	TC1400000046.mm.2	NM_001256885 // Gm3488 // predicted gene, 3488 // 14 A1|14 // 100041735 /// uc007scw.2	Gm3488	NM_001256885	0.538358	0.147266	1.16465	1.16465	Low-low male up vs Control male	0.879253	0.263771	0.942839	1
6162	TC0500002305.mm.2	NM_007524 // Nkx3-2 // NK3 homeobox 2 // 5 B3|5 22.58 cM // 12020 /// ENSMUST0000006082	Nkx3-2	NM_007524	0.00790143	0.147288	1.24793	1.24793	Low-low male up vs Control male	3.76128	2.38293	1.99113	1
10352	TC0800001494.mm.2	NM_021502 // Trappc2l // trafficking protein particle complex 2-like // 8|8 E1 // 59005	Trappc2l	NM_021502	0.0739144	0.147289	1.1574	1.1574	Low-low male up vs Control male	2.20562	0.608611	0.867228	1
18199	TC1400002160.mm.2	NM_001164329 // Gm6904 // predicted gene 6904 // 14|14 C3 // 628693 /// ENSMUST00000168	Gm6904	NM_001164329	0.307805	0.147357	1.22327	1.22327	Low-low male up vs Control male	1.27435	0.668634	1.64902	1
9763	TC0700004558.mm.2	ENSMUST00000084415 // Gm10153 // predicted gene 10153 [Source:MGI Symbol;Acc:MGI:364235	Gm10153	ENSMUST00000084415	0.101685	0.147377	1.2179	1.2179	Low-low male up vs Control male	1.99754	1.00294	1.578	1
7974	TC0700000344.mm.2	NM_001166754 // Vmn1r157 // vomeronasal 1 receptor 157 // 7|7 A3 // 667551 /// ENSMUST0	Vmn1r157	NM_001166754	0.0170857	0.147395	0.893867	-1.11873	Low-low male down vs Control male	3.20018	0.520547	0.511223	1
5208	TC0400003836.mm.2	NM_028453 // Otud3 // OTU domain containing 3 // 4|4 D3 // 73162 /// ENSMUST00000097830	Otud3	NM_028453	0.455283	0.147453	0.813507	-1.22925	Low-low male down vs Control male	1.00335	0.552485	1.73058	1
16795	TC1300000470.mm.2	NM_001145878 // Gm5082 // predicted gene 5082 // 13 A4|13 // 328231 /// NM_177808 // Gm	Gm5082	NM_001145878	0.076256	0.147492	0.805512	-1.24145	Low-low male down vs Control male	2.18519	1.32144	1.90056	1
18081	TC1400001937.mm.2	NM_172599 // Atg14 // autophagy related 14 // 14 C1|14 24.6 cM // 100504663 /// ENSMUST	Atg14	NM_172599	0.204584	0.14751	0.808284	-1.23719	Low-low male down vs Control male	1.54397	0.904335	1.84083	1
10543	TC0800002241.mm.2	NM_175939 // Adam29 // a disintegrin and metallopeptidase domain 29 // 8|8 B2 // 244486	Adam29	NM_175939	0.198237	0.14754	1.15755	1.15755	Low-low male up vs Control male	1.56451	0.43305	0.869928	1
19162	TC1500002334.mm.2	NM_020271 // Pdxp // pyridoxal (pyridoxine, vitamin B6) phosphatase // 15|15 E1 // 5702	Pdxp	NM_020271	0.0547453	0.147686	1.29503	1.29503	Low-low male up vs Control male	2.40352	2.07897	2.71847	1
17099	TC1300001599.mm.2	NM_001166709 // Vmn1r207-ps // vomeronasal 1 receptor 207, pseudogene // 13|13 A3.1 //	Vmn1r207-ps	NM_001166709	0.491463	0.14769	1.20555	1.20555	Low-low male up vs Control male	0.947601	0.428545	1.42133	1
1753	TC0200001896.mm.2	ENSMUST00000164042 // Gm17555 // predicted gene, 17555 [Source:MGI Symbol;Acc:MGI:49371	Gm17555	ENSMUST00000164042	0.029221	0.147699	0.767992	-1.3021	Low-low male down vs Control male	2.82642	2.54897	2.83435	1
10869	TC0800003232.mm.2	ENSMUST00000175980 // Trmt1 // tRNA methyltransferase 1 // 8 C3|8 41.02 cM // 212528 //	Trmt1	ENSMUST00000175980	0.222643	0.147734	1.2809	1.2809	Low-low male up vs Control male	1.48871	1.18101	2.49326	1
2490	TC0200004033.mm.2	NM_146898 // Olfr1213 // olfactory receptor 1213 // 2|2 E1 // 258900 /// ENSMUST0000013	Olfr1213	NM_146898	0.397753	0.147778	1.14188	1.14188	Low-low male up vs Control male	1.09912	0.250514	0.716326	1
9935	TC0800000252.mm.2	NM_001177528 // Gm15315 // predicted gene 15315 // 8 A2|8 // 100041952 /// ENSMUST00000	Gm15315	NM_001177528	0.14569	0.147843	1.24457	1.24457	Low-low male up vs Control male	1.7644	1.09392	1.94854	1
4969	TC0400003216.mm.2	NM_025617 // Tceanc2 // transcription elongation factor A (SII) N-terminal and central	Tceanc2	NM_025617	0.236372	0.148116	0.791726	-1.26306	Low-low male down vs Control male	1.44948	1.02536	2.22324	1
6330	TC0500002915.mm.2	NM_001252516 // Hfm1 // HFM1, ATP-dependent DNA helicase homolog (S. cerevisiae) // 5|5	Hfm1	NM_001252516	0.115466	0.148118	1.23596	1.23596	Low-low male up vs Control male	1.91504	1.11473	1.82943	1
11379	TC0900001349.mm.2	NM_021567 // Pcbp4 // poly(rC) binding protein 4 // 9|9 F1-F2 // 59092 /// ENSMUST00000	Pcbp4	NM_021567	0.201798	0.148154	0.833747	-1.1994	Low-low male down vs Control male	1.55291	0.666004	1.34789	1
20377	TC1700001394.mm.2	NM_001083945 // Rsph3b // radial spoke 3B homolog (Chlamydomonas) // 17|17 A1 // 100037	Rsph3b	NM_001083945	0.316207	0.148166	0.850421	-1.17589	Low-low male down vs Control male	1.25624	0.427837	1.07036	1
4706	TC0400002248.mm.2	NM_145950 // Osgin2 // oxidative stress induced growth inhibitor family member 2 // 4|4	Osgin2	NM_145950	0.205609	0.14824	1.26311	1.26311	Low-low male up vs Control male	1.54071	1.09094	2.22537	1
12691	TC0X00001996.mm.2	ENSMUST00000179874 // Gm4836 // predicted gene 4836 // X A3.1|X // 22526 /// uc009svw.2	Gm4836	ENSMUST00000179874	0.319571	0.148404	0.896525	-1.11542	Low-low male down vs Control male	1.24911	0.193581	0.487066	1
8161	TC0700000758.mm.2	NM_177693 // Lim2 // lens intrinsic membrane protein 2 // 7 B4|7 28.25 cM // 233187 ///	Lim2	NM_177693	0.129884	0.148483	1.21987	1.21987	Low-low male up vs Control male	1.83879	0.9438	1.61314	1
2180	TC0200003181.mm.2	NM_001039653 // Lhx3 // LIM homeobox protein 3 // 2 18.44 cM|2 A2-C1 // 16871 /// ENSMU	Lhx3	NM_001039653	0.075641	0.148678	1.28606	1.28606	Low-low male up vs Control male	2.1905	1.8035	2.5876	1
20661	TC1700002086.mm.2	NM_001011829 // Olfr761 // olfactory receptor 761 // 17|17 B1 // 258094 /// ENSMUST0000	Olfr761	NM_001011829	0.274959	0.148742	1.22914	1.22914	Low-low male up vs Control male	1.34967	0.747562	1.74078	1
2678	TC0200004506.mm.2	NM_177610 // Duox2 // dual oxidase 2 // 2|2 E5 // 214593 /// ENSMUST00000053734 // Duox	Duox2	NM_177610	0.141092	0.148772	1.28721	1.28721	Low-low male up vs Control male	1.78518	1.48092	2.6072	1
14578	TC1100000786.mm.2	NM_178618 // Fam83g // family with sequence similarity 83, member G // 11|11 B2 // 6964	Fam83g	NM_178618	0.308682	0.148902	1.34071	1.34071	Low-low male up vs Control male	1.27244	1.42451	3.51847	1
6974	TC0600001046.mm.2	BC147526 // Gm1965 // predicted gene 1965 // 6|6 D1 // 434065 /// BC147534 // Gm1965 //	Gm1965	BC147526	0.115889	0.148936	1.26344	1.26344	Low-low male up vs Control male	1.91267	1.36219	2.23832	1
84	TC0100000300.mm.2	NM_010553 // Il18rap // interleukin 18 receptor accessory protein // 1|1 B // 16174 ///	Il18rap	NM_010553	0.24116	0.148976	1.15843	1.15843	Low-low male up vs Control male	1.4363	0.40469	0.885524	1
21467	TC1900000118.mm.2	NM_011242 // Rasgrp2 // RAS, guanyl releasing protein 2 // 19|19 A // 19395 /// ENSMUST	Rasgrp2	NM_011242	0.00103461	0.149085	0.870235	-1.14911	Low-low male down vs Control male	5.40764	1.36176	0.791439	1
9573	TC0700004104.mm.2	NM_053247 // Lyve1 // lymphatic vessel endothelial hyaluronan receptor 1 // 7|7 F2 // 1	Lyve1	NM_053247	0.286582	0.149112	0.666606	-1.50014	Low-low male down vs Control male	1.32213	2.83498	6.73907	1
11432	TC0900001434.mm.2	NM_172775 // Plxnb1 // plexin B1 // 9|9 F2 // 235611 /// ENSMUST00000072093 // Plxnb1 /	Plxnb1	NM_172775	0.220201	0.149121	0.794138	-1.25923	Low-low male down vs Control male	1.49593	1.03619	2.17697	1
18637	TC1500000827.mm.2	NM_028063 // Trmu // tRNA 5-methylaminomethyl-2-thiouridylate methyltransferase // 15|1	Trmu	NM_028063	0.128496	0.149229	0.794947	-1.25795	Low-low male down vs Control male	1.84575	1.26794	2.15898	1
12120	TC0M00000013.mm.2	ENSMUST00000082414 // ND4 // NADH dehydrogenase subunit 4 // --- // 17719 /// ENSMUST00	ND4	ENSMUST00000082414	0.19404	0.149257	0.957404	-1.04449	Low-low male down vs Control male	1.57844	0.0390218	0.0776968	1
2605	TC0200004325.mm.2	NM_146885 // Olfr1294 // olfactory receptor 1294 // 2|2 E5 // 258887 /// ENSMUST0000009	Olfr1294	NM_146885	0.17795	0.149296	1.15907	1.15907	Low-low male up vs Control male	1.63472	0.464818	0.893645	1
11814	TC0900002427.mm.2	NM_013708 // Nr2e3 // nuclear receptor subfamily 2, group E, member 3 // 9 B|9 32.35 cM	Nr2e3	NM_013708	0.247207	0.149305	0.780054	-1.28196	Low-low male down vs Control male	1.42001	1.14333	2.5305	1
5171	TC0400003736.mm.2	NM_001163794 // Pdik1l // PDLIM1 interacting kinase 1 like // 4|4 D3 // 230809 /// NM_1	Pdik1l	NM_001163794	0.135907	0.149313	0.860521	-1.16209	Low-low male down vs Control male	1.80943	0.532849	0.925524	1
2041	TC0200002709.mm.2	NM_001099328 // Zfp831 // zinc finger protein 831 // 2|2 H4 // 100043757 /// ENSMUST000	Zfp831	NM_001099328	0.234246	0.149395	0.838976	-1.19193	Low-low male down vs Control male	1.45541	0.585746	1.26487	1
14168	TC1000002751.mm.2	NR_033537 // Gm10754 // predicted gene 10754 // --- // 100038699 /// uc011xmh.1 // Gm10	Gm10754	NR_033537	0.233737	0.14945	0.895873	-1.11623	Low-low male down vs Control male	1.45684	0.230033	0.496252	1
5786	TC0500001238.mm.2	NM_026263 // 4930519G04Rik // RIKEN cDNA 4930519G04 gene // 5|5 F // 67593 /// ENSMUST0	4930519G04Rik	NM_026263	0.485602	0.149477	0.774404	-1.29132	Low-low male down vs Control male	0.956436	0.816543	2.68317	1
21370	TC1800001652.mm.2	NM_175028 // Adnp2 // ADNP homeobox 2 // 18|18 E3 // 240442 /// ENSMUST00000066743 // A	Adnp2	NM_175028	0.0813019	0.149484	0.834749	-1.19796	Low-low male down vs Control male	2.14328	0.913351	1.33932	1
19647	TC1600001573.mm.2	NM_001082546 // BC100530 // cDNA sequence BC100530 // 16|16 B3 // 100034684 /// ENSMUST	BC100530	NM_001082546	0.143524	0.149497	1.28463	1.28463	Low-low male up vs Control male	1.7741	1.45386	2.57554	1
4152	TC0400000438.mm.2	NM_139305 // Car9 // carbonic anhydrase 9 // 4|4 B1 // 230099 /// ENSMUST00000030183 //	Car9	NM_139305	0.241812	0.149523	1.39856	1.39856	Low-low male up vs Control male	1.43453	2.10883	4.62014	1
12832	TC0X00002528.mm.2	NM_001099307 // Gm7173 // predicted gene 7173 // X|X B // 636104 /// uc009tra.1 // Gm71	Gm7173	NM_001099307	0.199971	0.149555	1.19985	1.19985	Low-low male up vs Control male	1.55884	0.676173	1.36327	1
3640	TC0300002086.mm.2	NM_001104618 // Vmn2r5 // vomeronasal 2, receptor 5 // 3|3 E1 // 667060 /// ENSMUST0000	Vmn2r5	NM_001104618	0.0989081	0.149567	1.24376	1.24376	Low-low male up vs Control male	2.01553	1.25325	1.95422	1
4696	TC0400002208.mm.2	NM_194055 // Esrp1 // epithelial splicing regulatory protein 1 // 4|4 A1 // 207920 ///	Esrp1	NM_194055	0.413886	0.149665	0.794403	-1.25881	Low-low male down vs Control male	1.07124	0.741955	2.17678	1
6815	TC0600000562.mm.2	NM_173429 // Zfp775 // zinc finger protein 775 // 6|6 B2.3 // 243372 /// ENSMUST0000006	Zfp775	NM_173429	0.192223	0.149751	0.789746	-1.26623	Low-low male down vs Control male	1.58457	1.15478	2.29041	1
12423	TC0X00000934.mm.2	NM_010110 // Efnb1 // ephrin B1 // X 43.22 cM|X D // 13641 /// ENSMUST00000052839 // Ef	Efnb1	NM_010110	0.0389271	0.149803	1.1548	1.1548	Low-low male up vs Control male	2.6315	0.713178	0.851762	1
13981	TC1000002274.mm.2	NM_001079824 // Hnrnph3 // heterogeneous nuclear ribonucleoprotein H3 // 10|10 B4 // 43	Hnrnph3	NM_001079824	0.425032	0.149817	0.792691	-1.26153	Low-low male down vs Control male	1.05247	0.743265	2.21951	1
10395	TC0800001622.mm.2	NM_130905 // Cd209e // CD209e antigen // 8|8 A1.1 // 170780 /// ENSMUST00000033888 // C	Cd209e	NM_130905	0.139392	0.149828	1.21992	1.21992	Low-low male up vs Control male	1.79303	0.927142	1.62511	1
17804	TC1400000998.mm.2	NM_145981 // Phyhip // phytanoyl-CoA hydroxylase interacting protein // 14|14 D2 // 105	Phyhip	NM_145981	0.175785	0.149847	0.760287	-1.31529	Low-low male down vs Control male	1.64266	1.61457	3.08911	1
17314	TC1300002243.mm.2	NM_001001152 // Zfp458 // zinc finger protein 458 // 13 B3|13 34.54 cM // 238690 /// EN	Zfp458	NM_001001152	0.127464	0.149896	0.819781	-1.21984	Low-low male down vs Control male	1.85097	0.956762	1.62454	1
1434	TC0200000924.mm.2	NM_021526 // Psmd14 // proteasome (prosome, macropain) 26S subunit, non-ATPase, 14 // 2	Psmd14	NM_021526	0.0110162	0.149956	1.17274	1.17274	Low-low male up vs Control male	3.51576	1.16883	1.04486	1
3387	TC0300001110.mm.2	NR_033498 // AI504432 // expressed sequence AI504432 // 3|3 F2.3 // 229694 /// uc008qwq	AI504432	NR_033498	0.527548	0.149989	0.822672	-1.21555	Low-low male down vs Control male	0.89467	0.446424	1.56823	1
2489	TC0200004031.mm.2	NM_001011804 // Olfr1211 // olfactory receptor 1211 // 2|2 E1 // 258025 /// ENSMUST0000	Olfr1211	NM_001011804	0.128429	0.150011	0.852204	-1.17343	Low-low male down vs Control male	1.84608	0.618436	1.05285	1
13933	TC1000002111.mm.2	NM_001031772 // Lin28b // lin-28 homolog B (C. elegans) // 10|10 B2 // 380669 /// ENSMU	Lin28b	NM_001031772	0.201336	0.150094	0.745654	-1.34111	Low-low male down vs Control male	1.5544	1.75442	3.54727	1
21035	TC1800000377.mm.2	NM_053145 // Pcdhb20 // protocadherin beta 20 // 18|18 B3 // 93891 /// ENSMUST000000521	Pcdhb20	NM_053145	0.377021	0.150227	0.769291	-1.2999	Low-low male down vs Control male	1.13631	1.02498	2.83494	1
7077	TC0600001352.mm.2	NM_001128151 // Cecr2 // cat eye syndrome chromosome region, candidate 2 // 6 F1|6 56.9	Cecr2	NM_001128151	0.0602645	0.150294	0.734508	-1.36146	Low-low male down vs Control male	2.33994	2.92206	3.92471	1
6751	TC0600000392.mm.2	NM_011226 // Rab19 // RAB19, member RAS oncogene family // 6|6 B1 // 19331 /// ENSMUST0	Rab19	NM_011226	0.266963	0.150355	0.819794	-1.21982	Low-low male down vs Control male	1.36924	0.709318	1.62812	1
8187	TC0700000786.mm.2	NM_010640 // Klk1b11 // kallikrein 1-related peptidase b11 // 7 B4|7 28.48 cM // 16613	Klk1b11	NM_010640	0.0121101	0.150432	1.25262	1.25262	Low-low male up vs Control male	3.44687	2.29526	2.09282	1
20652	TC1700002066.mm.2	NM_001011721 // Olfr102 // olfactory receptor 102 // 17|17 B1 // 258218 /// NM_207673 /	Olfr102	NM_001011721	0.426501	0.150611	1.21704	1.21704	Low-low male up vs Control male	1.05003	0.532258	1.59311	1
13907	TC1000002015.mm.2	NM_001177783 // Rfpl4b // ret finger protein-like 4B // 10|10 B1 // 215919 /// ENSMUST0	Rfpl4b	NM_001177783	0.123848	0.150636	0.824111	-1.21343	Low-low male down vs Control male	1.86962	0.919326	1.5454	1
7858	TC0700000107.mm.2	NM_134229 // Vmn1r67 // vomeronasal 1 receptor 67 // 7|7 A1 // 171263 /// ENSMUST000000	Vmn1r67	NM_134229	0.151443	0.150647	0.839311	-1.19145	Low-low male down vs Control male	1.73931	0.701333	1.26727	1
7069	TC0600001335.mm.2	NM_001033382 // Cacna2d4 // calcium channel, voltage-dependent, alpha 2/delta subunit 4	Cacna2d4	NM_001033382	0.185049	0.150697	1.32861	1.32861	Low-low male up vs Control male	1.6093	1.70763	3.33488	1
13881	TC1000001919.mm.2	NM_008481 // Lama2 // laminin, alpha 2 // 10 14.23 cM|10 A4-B1 // 16773 /// ENSMUST0000	Lama2	NM_008481	0.115581	0.150722	1.22511	1.22511	Low-low male up vs Control male	1.9144	1.03736	1.70303	1
13517	TC1000000730.mm.2	NM_009514 // Vpreb3 // pre-B lymphocyte gene 3 // 10|10 C // 22364 /// ENSMUST000000009	Vpreb3	NM_009514	0.615988	0.150948	1.28775	1.28775	Low-low male up vs Control male	0.773071	0.650692	2.64533	1
12733	TC0X00002156.mm.2	NM_013912 // Apln // apelin // X|X A3.2 // 30878 /// ENSMUST00000039026 // Apln // apel	Apln	NM_013912	0.124552	0.150995	0.809801	-1.23487	Low-low male down vs Control male	1.86594	1.09322	1.84134	1
2983	TC0200005453.mm.2	NM_009236 // Sox18 // SRY (sex determining region Y)-box 18 // 2 H4|2 103.71 cM // 2067	Sox18	NM_009236	0.571939	0.151004	1.30979	1.30979	Low-low male up vs Control male	0.832446	0.798082	3.01312	1
9226	TC0700003025.mm.2	NM_008172 // Grin2d // glutamate receptor, ionotropic, NMDA2D (epsilon 4) // 7 B4|7 29.	Grin2d	NM_008172	0.0917982	0.151045	1.2561	1.2561	Low-low male up vs Control male	2.06407	1.41294	2.1514	1
15927	TC1100004275.mm.2	NM_028722 // Msl1 // male-specific lethal 1 homolog (Drosophila) // 11|11 D // 74026 //	Msl1	NM_028722	0.0527103	0.151256	0.771021	-1.29698	Low-low male down vs Control male	2.42866	2.16476	2.80135	1
15242	TC1100002667.mm.2	NM_175334 // Maml1 // mastermind like 1 (Drosophila) // 11|11 B1.3 // 103806 /// ENSMUS	Maml1	NM_175334	0.187409	0.151286	0.842444	-1.18702	Low-low male down vs Control male	1.60106	0.620448	1.21793	1
20102	TC1700000637.mm.2	NM_001271422 // Ager // advanced glycosylation end product-specific receptor // 17|17 B	Ager	NM_001271422	0.0956426	0.151317	1.28023	1.28023	Low-low male up vs Control male	2.03737	1.63942	2.52898	1
1331	TC0200000517.mm.2	NM_028923 // Gle1 // GLE1 RNA export mediator (yeast) // 2|2 B // 74412 /// ENSMUST0000	Gle1	NM_028923	0.213364	0.151358	1.16507	1.16507	Low-low male up vs Control male	1.51654	0.466878	0.967549	1
17747	TC1400000837.mm.2	NM_145463 // Shisa2 // shisa family member 2 // 14|14 D1 // 219134 /// ENSMUST000000539	Shisa2	NM_145463	0.0949738	0.151369	1.18641	1.18641	Low-low male up vs Control male	2.04194	0.786893	1.21115	1
10490	TC0800001955.mm.2	NM_013462 // Adrb3 // adrenergic receptor, beta 3 // 8 15.94 cM|8 A2-A4 // 11556 /// EN	Adrb3	NM_013462	0.0223448	0.151466	0.733665	-1.36302	Low-low male down vs Control male	3.01171	3.81185	3.97783	1
4543	TC0400001728.mm.2	NM_025451 // Camk2n1 // calcium/calmodulin-dependent protein kinase II inhibitor 1 // 4	Camk2n1	NM_025451	0.171383	0.151507	0.862136	-1.15991	Low-low male down vs Control male	1.65913	0.481871	0.9128	1
4013	TC0300003200.mm.2	NM_001081358 // Lrrc7 // leucine rich repeat containing 7 // 3|3 H4 // 242274 /// ENSMU	Lrrc7	NM_001081358	0.406408	0.151556	0.827683	-1.20819	Low-low male down vs Control male	1.08406	0.511894	1.48406	1
12976	TC0X00003157.mm.2	NM_001101501 // Gm15104 // predicted gene 15104 // X|X F3 // 333588 /// uc012hql.1 // G	Gm15104	NM_001101501	0.320048	0.151715	0.825021	-1.21209	Low-low male down vs Control male	1.2481	0.610099	1.5363	1
14318	TC1000003220.mm.2	NM_175331 // Nt5dc3 // 5-nucleotidase domain containing 3 // 10|10 C1 // 103466 /// ENS	Nt5dc3	NM_175331	0.00556996	0.151929	0.852132	-1.17353	Low-low male down vs Control male	4.02616	1.36355	1.0644	1
4866	TC0400002791.mm.2	NM_001276446 // Alad // aminolevulinate, delta-, dehydratase // 4 B3|4 33.17 cM // 1702	Alad	NM_001276446	0.0554555	0.151952	1.12868	1.12868	Low-low male up vs Control male	2.39497	0.464206	0.609165	1
13801	TC1000001642.mm.2	NM_001011822 // Olfr787 // olfactory receptor 787 // 10|10 D3 // 258069 /// ENSMUST0000	Olfr787	NM_001011822	0.795777	0.152125	0.822303	-1.2161	Low-low male down vs Control male	0.538877	0.273105	1.59281	1
[truncated: 20,449 more rows]

## Sheet: NN vs NL males
Column #	Transcript ID	gene_assignment	Gene Symbol	RefSeq	p-value(M/F groups)	p-value(Normal-low male vs. Control male)	Ratio(Normal-low male vs. Control male)	Fold-Change(Normal-low male vs. Control male)	Fold-Change(Normal-low male vs. Control male) (Description)	F(M/F groups)	SS(M/F groups)	SS(Error)	F(Error)
[truncated: 22,206 more rows]

[truncated: 1 more sheets: NN vs LN males]
