# Supplementary material for: Paternal low protein diet perturbs inter-generational metabolic homeostasis in a tissue-specific manner in mice
Source: Commun Biol. 2022 Sep 8;5:929. doi: 10.1038/s42003-022-03914-8 (PMC9458637; doi:10.1038/s42003-022-03914-8)
Supplement: Supplementary file 9 — Supplementary Data 6 [file 42003_2022_3914_MOESM9_ESM.xlsx]

## Sheet: NN vs LL females
Column #	Transcript ID	gene_assignment	Gene Symbol	RefSeq	p-value(M/F groups)	p-value(Low-low female vs. Control female)	Ratio(Low-low female vs. Control female)	Fold-Change(Low-low female vs. Control female)	Fold-Change(Low-low female vs. Control female) (Description)	F(M/F groups)	SS(M/F groups)	SS(Error)	F(Error)
3024	TC0200005511.mm.2	NM_029397 // Rbm12 // RNA binding motif protein 12 // 2|2 H2 // 75710 /// NM_170588 //	Rbm12	NM_029397	0.000315928	6.52957e-05	1.35313	1.35313	Low-low female up vs Control female	6.50258	0.673486	0.325512	1
15510	TC1100003326.mm.2	NM_001033711 // Evi2a // ecotropic viral integration site 2a // 11 B5|11 46.81 cM // 14	Evi2a	NM_001033711	0.00126808	0.000105813	0.614898	-1.62629	Low-low female down vs Control female	5.2305	1.52131	0.91411	1
1251	TC0200000342.mm.2	NM_001004761 // Gpr158 // G protein-coupled receptor 158 // 2|2 A3 // 241263 /// ENSMUS	Gpr158	NM_001004761	0.0134494	0.000248871	1.71182	1.71182	Low-low female up vs Control female	3.37108	1.39827	1.30361	1
21655	TC1900000566.mm.2	NM_010003 // Cyp2c39 // cytochrome P450, family 2, subfamily c, polypeptide 39 // 19|19	Cyp2c39	NM_010003	1.84113e-13	0.000260225	0.569681	-1.75537	Low-low female down vs Control female	68.4208	31.3564	1.44033	1
6598	TC0500003596.mm.2	NM_007820 // Cyp3a16 // cytochrome P450, family 3, subfamily a, polypeptide 16 // 5 G2|	Cyp3a16	NM_007820	0.000109602	0.000327541	0.180642	-5.53581	Low-low female down vs Control female	7.57785	33.5594	13.9185	1
15989	TC1200000132.mm.2	NM_033270 // E2f6 // E2F transcription factor 6 // 12 A1.1|12 8.04 cM // 50496 /// NR_0	E2f6	NM_033270	0.00710682	0.000334871	0.625393	-1.599	Low-low female down vs Control female	3.84085	1.2852	1.05164	1
12551	TC0X00001403.mm.2	NR_002883 // Gm5643 // heterogeneous nuclear ribonucleoprotein A1 pseudogene // X F2|X	Gm5643	NR_002883	0.000460357	0.000359376	0.665819	-1.50191	Low-low female down vs Control female	6.14313	1.5648	0.800558	1
5790	TC0500001245.mm.2	NM_029012 // Sppl3 // signal peptide peptidase 3 // 5|5 F // 74585 /// ENSMUST000000315	Sppl3	NM_029012	0.0196092	0.000390634	1.37979	1.37979	Low-low female up vs Control female	3.10302	0.503292	0.509753	1
5854	TC0500001436.mm.2	NM_025671 // Ogfod2 // 2-oxoglutarate and iron-dependent oxygenase domain containing 2	Ogfod2	NM_025671	0.000172873	0.000427311	1.31487	1.31487	Low-low female up vs Control female	7.10293	0.84781	0.375133	1
18888	TC1500001730.mm.2	NM_001099217 // Ly6c2 // lymphocyte antigen 6 complex, locus C2 // 15|15 D3 // 10004154	Ly6c2	NM_001099217	0.00180213	0.00044346	0.473613	-2.11143	Low-low female down vs Control female	4.93143	4.41993	2.81687	1
5406	TC0500000060.mm.2	NM_172706 // 9330182L06Rik // RIKEN cDNA 9330182L06 gene // 5|5 A1 // 231014 /// ENSMUS	9330182L06Rik	NM_172706	0.00380097	0.000443971	1.49717	1.49717	Low-low female up vs Control female	4.32379	1.13028	0.821573	1
8364	TC0700001311.mm.2	NM_001162918 // Ccdc90b // coiled-coil domain containing 90B // 7|7 E1 // 66365 /// NM_	Ccdc90b	NM_001162918	0.017533	0.000477897	1.451	1.451	Low-low female up vs Control female	3.18189	0.718151	0.709342	1
15639	TC1100003683.mm.2	NM_025661 // Ormdl3 // ORM1-like 3 (S. cerevisiae) // 11|11 D // 66612 /// ENSMUST00000	Ormdl3	NM_025661	0.000714349	0.000592036	1.39716	1.39716	Low-low female up vs Control female	5.73788	1.09159	0.597909	1
16541	TC1200002191.mm.2	NM_029911 // Kcnk10 // potassium channel, subfamily K, member 10 // 12|12 E // 72258 //	Kcnk10	NM_029911	0.0229544	0.000613252	1.51211	1.51211	Low-low female up vs Control female	2.99299	0.876757	0.92066	1
15186	TC1100002438.mm.2	NM_029344 // Acyp2 // acylphosphatase 2, muscle type // 11|11 A4 // 75572 /// ENSMUST00	Acyp2	NM_029344	0.00360793	0.000681093	0.567306	-1.76272	Low-low female down vs Control female	4.36507	2.45565	1.76807	1
4603	TC0400001933.mm.2	NM_016699 // Exosc10 // exosome component 10 // 4|4 E2 // 50912 /// ENSMUST00000017408	Exosc10	NM_016699	0.0245117	0.000723073	0.728296	-1.37307	Low-low female down vs Control female	2.94745	0.525221	0.560042	1
1534	TC0200001260.mm.2	NM_001011852 // Olfr1029 // olfactory receptor 1029 // 2|2 D // 258154 /// ENSMUST00000	Olfr1029	NM_001011852	0.0103576	0.000746251	1.9219	1.9219	Low-low female up vs Control female	3.56086	2.7122	2.39382	1
5250	TC0400003936.mm.2	NM_201258 // Oog3 // oogenesin 3 // 4|4 E1 // 100012 /// ENSMUST00000050933 // Oog3 //	Oog3	NM_201258	0.0191127	0.00104279	1.4089	1.4089	Low-low female up vs Control female	3.12104	0.703172	0.708086	1
20581	TC1700001902.mm.2	NM_013585 // Psmb9 // proteasome (prosome, macropain) subunit, beta type 9 (large multi	Psmb9	NM_013585	0.0145103	0.00112801	0.695047	-1.43875	Low-low female down vs Control female	3.31656	0.856041	0.811206	1
8682	TC0700002005.mm.2	NM_146518 // Olfr523 // olfactory receptor 523 // 7|7 F4 // 258511 /// ENSMUST000000558	Olfr523	NM_146518	0.00864018	0.00112855	1.82724	1.82724	Low-low female up vs Control female	3.69467	2.61888	2.22774	1
7226	TC0600001777.mm.2	ENSMUST00000144085 // Gm21814 // predicted gene, 21814 [Source:MGI Symbol;Acc:MGI:54339	Gm21814	ENSMUST00000144085	0.0147221	0.0011546	0.716789	-1.39511	Low-low female down vs Control female	3.30619	0.718657	0.683154	1
18636	TC1500000826.mm.2	NM_001168672 // Gtse1 // G two S phase expressed protein 1 // 15 E2|15 40.42 cM // 2987	Gtse1	NM_001168672	0.00503701	0.00119088	1.54778	1.54778	Low-low female up vs Control female	4.10365	1.54572	1.18382	1
2298	TC0200003528.mm.2	NM_001141948 // Nmi // N-myc (and STAT) interactor // 2|2 C1 // 64685 /// NM_001141949	Nmi	NM_001141948	6.69568e-07	0.00119609	0.805064	-1.24214	Low-low female down vs Control female	14.4225	1.33988	0.291978	1
9189	TC0700002975.mm.2	NM_001042655 // Tbc1d17 // TBC1 domain family, member 17 // 7|7 B4 // 233204 /// ENSMUS	Tbc1d17	NM_001042655	0.00897401	0.00123596	1.41742	1.41742	Low-low female up vs Control female	3.66655	0.888081	0.761237	1
10549	TC0800002285.mm.2	ENSMUST00000093494 // Gm10283 // predicted gene 10283 [Source:MGI Symbol;Acc:MGI:364762	Gm10283	ENSMUST00000093494	0.0217732	0.0012704	1.38517	1.38517	Low-low female up vs Control female	3.02977	0.64415	0.668193	1
15467	TC1100003204.mm.2	NM_197943 // Sgsm2 // small G protein signaling modulator 2 // 11|11 B5 // 97761 /// EN	Sgsm2	NM_197943	0.0554669	0.00138832	1.65574	1.65574	Low-low female up vs Control female	2.39483	1.24411	1.6327	1
13215	TC0Y00000257.mm.2	ENSMUST00000179595 // Gm21721 // predicted gene, 21721 [Source:MGI Symbol;Acc:MGI:54338	Gm21721	ENSMUST00000179595	0.0151726	0.00139879	0.69761	-1.43347	Low-low female down vs Control female	3.28464	0.871673	0.834047	1
19884	TC1700000117.mm.2	NM_026644 // Agpat4 // 1-acylglycerol-3-phosphate O-acyltransferase 4 (lysophosphatidic	Agpat4	NM_026644	0.00506503	0.00145294	1.43765	1.43765	Low-low female up vs Control female	4.09936	1.11513	0.854934	1
8660	TC0700001947.mm.2	NM_178115 // Edrf1 // erythroid differentiation regulatory factor 1 // 7|7 F3 // 214764	Edrf1	NM_178115	0.00429885	0.00148727	0.729714	-1.3704	Low-low female down vs Control female	4.22696	0.871014	0.647622	1
7288	TC0600002002.mm.2	NM_031998 // Cep41 // centrosomal protein 41 // 6|6 A3.3 // 83922 /// ENSMUST0000003181	Cep41	NM_031998	0.0327959	0.0015657	1.51477	1.51477	Low-low female up vs Control female	2.74761	0.99499	1.13812	1
2431	TC0200003949.mm.2	NM_207674 // Olfr1082 // olfactory receptor 1082 // 2|2 D // 404473 /// ENSMUST00000111	Olfr1082	NM_207674	0.0636037	0.00157395	0.69619	-1.43639	Low-low female down vs Control female	2.30436	0.63536	0.866551	1
14499	TC1100000593.mm.2	NM_153117 // 9530068E07Rik // RIKEN cDNA 9530068E07 gene // 11|11 B1.3 // 213673 /// EN	9530068E07Rik	NM_153117	0.0495486	0.00167178	1.22501	1.22501	Low-low female up vs Control female	2.46981	0.21689	0.275994	1
16660	TC1300000094.mm.2	NM_194262 // Arid4b // AT rich interactive domain 4B (RBP1-like) // 13 A1|13 5.29 cM //	Arid4b	NM_194262	0.0876749	0.00179405	1.5974	1.5974	Low-low female up vs Control female	2.09402	0.995651	1.49434	1
16071	TC1200000472.mm.2	NM_020287 // Insm2 // insulinoma-associated 2 // 12|12 C1 // 56856 /// ENSMUST000000518	Insm2	NM_020287	0.0176725	0.00182915	1.63204	1.63204	Low-low female up vs Control female	3.17628	1.6593	1.64184	1
21275	TC1800001251.mm.2	NM_029942 // Prelid2 // PRELI domain containing 2 // 18|18 B3 // 77619 /// ENSMUST00000	Prelid2	NM_029942	5.10815e-05	0.00186564	0.564109	-1.77271	Low-low female down vs Control female	8.41694	6.03452	2.25327	1
7622	TC0600003090.mm.2	NM_001104637 // Vmn2r22 // vomeronasal 2, receptor 22 // 6|6 F2 // 546913 /// ENSMUST00	Vmn2r22	NM_001104637	0.0330538	0.00192459	1.47673	1.47673	Low-low female up vs Control female	2.74227	0.918281	1.05242	1
2601	TC0200004320.mm.2	NM_146396 // Olfr1277 // olfactory receptor 1277 // 2|2 E3 // 258391 /// ENSMUST0000009	Olfr1277	NM_146396	0.0301088	0.00199248	0.706035	-1.41636	Low-low female down vs Control female	2.80593	0.755349	0.84605	1
17046	TC1300001461.mm.2	NM_031999 // Gpr137b // G protein-coupled receptor 137B // 13 A1|13 5.24 cM // 83924 //	Gpr137b	NM_031999	0.00457778	0.00205361	1.51994	1.51994	Low-low female up vs Control female	4.17786	1.63872	1.23275	1
10265	TC0800001226.mm.2	NM_001033320 // Rltpr // RGD motif, leucine rich repeats, tropomodulin domain and proli	Rltpr	NM_001033320	0.0103641	0.00208948	1.4425	1.4425	Low-low female up vs Control female	3.5604	1.07389	0.947952	1
7803	TC0600003607.mm.2	NM_001252577 // Klra4 // killer cell lectin-like receptor, subfamily A, member 4 // 6 F	Klra4	NM_001252577	0.011588	0.00210042	0.629093	-1.58959	Low-low female down vs Control female	3.47888	1.6813	1.51891	1
11458	TC0900001487.mm.2	NM_001164659 // Trank1 // tetratricopeptide repeat and ankyrin repeat containing 1 // 9	Trank1	NM_001164659	0.0960365	0.00221044	1.3998	1.3998	Low-low female up vs Control female	2.0347	0.524211	0.809713	1
13294	TC0Y00000518.mm.2	ENSMUST00000179523 // Gm21394 // predicted gene, 21394 [Source:MGI Symbol;Acc:MGI:54347	Gm21394	ENSMUST00000179523	0.00659535	0.00222622	0.724124	-1.38098	Low-low female down vs Control female	3.89729	0.926476	0.747129	1
5329	TC0400004152.mm.2	NM_147776 // Vwa1 // von Willebrand factor A domain containing 1 // 4|4 E2 // 246228 //	Vwa1	NM_147776	0.066949	0.00224798	0.668843	-1.49512	Low-low female down vs Control female	2.27061	0.840013	1.1627	1
14792	TC1100001256.mm.2	NM_013652 // Ccl4 // chemokine (C-C motif) ligand 4 // 11 C|11 51.09 cM // 20303 /// EN	Ccl4	NM_013652	0.04352	0.00227078	1.47151	1.47151	Low-low female up vs Control female	2.55652	0.874549	1.07513	1
7694	TC0600003266.mm.2	NM_025564 // Magohb // mago-nashi homolog B (Drosophila) // 6|6 C7 // 66441 /// ENSMUST	Magohb	NM_025564	0.0134177	0.00236279	0.706821	-1.41478	Low-low female down vs Control female	3.37278	0.939902	0.875829	1
6058	TC0500002020.mm.2	XM_001001111.3 // Gm8539 // PREDICTED: predicted gene 8539 (Gm8539), mRNA. // --- // -	Gm8539	XM_001001111.3	0.104398	0.00241048	0.750529	-1.33239	Low-low female down vs Control female	1.98043	0.379372	0.602046	1
18953	TC1500001863.mm.2	NM_011437 // Sox10 // SRY (sex determining region Y)-box 10 // 15 E1|15 37.7 cM // 2066	Sox10	NM_011437	0.0901318	0.00255351	1.44283	1.44283	Low-low female up vs Control female	2.07601	0.65822	0.996475	1
13444	TC1000000484.mm.2	NM_025541 // Asf1a // anti-silencing function 1A histone chaperone // 10|10 B3 // 66403	Asf1a	NM_025541	0.00548045	0.00255498	0.684857	-1.46016	Low-low female down vs Control female	4.03861	1.36545	1.0626	1
16950	TC1300001043.mm.2	NM_001284189 // Homer1 // homer homolog 1 (Drosophila) // 13|13 C3 // 26556 /// NM_0119	Homer1	NM_001284189	0.0080155	0.00264858	0.742236	-1.34728	Low-low female down vs Control female	3.75057	0.793328	0.664783	1
20971	TC1800000197.mm.2	NM_026529 // 2700062C07Rik // RIKEN cDNA 2700062C07 gene // 18|18 A2 // 68046 /// ENSMU	2700062C07Rik	NM_026529	0.114916	0.00268762	0.70312	-1.42223	Low-low female down vs Control female	1.91814	0.568553	0.931569	1
20122	TC1700000666.mm.2	NM_178592 // Abhd16a // abhydrolase domain containing 16A // 17 B1|17 18.59 cM // 19374	Abhd16a	NM_178592	0.00666548	0.00272179	1.25246	1.25246	Low-low female up vs Control female	3.88928	0.472333	0.381684	1
377	TC0100001256.mm.2	NM_133664 // Lad1 // ladinin // 1|1 E4 // 16763 /// ENSMUST00000038760 // Lad1 // ladin	Lad1	NM_133664	4.47132e-05	0.00276955	1.65982	1.65982	Low-low female up vs Control female	8.56912	5.29583	1.94233	1
22090	TC1900001753.mm.2	NM_053198 // Sfxn4 // sideroflexin 4 // 19|19 D3 // 94281 /// ENSMUST00000080806 // Sfx	Sfxn4	NM_053198	0.0114538	0.00278329	0.652607	-1.53231	Low-low female down vs Control female	3.48736	1.53082	1.3796	1
17857	TC1400001221.mm.2	XM_001003412.1 // Gm9328 // PREDICTED: predicted gene 9328 (Gm9328), mRNA. // --- // -	Gm9328	XM_001003412.1	0.109042	0.00279841	1.60174	1.60174	Low-low female up vs Control female	1.95218	1.04553	1.68322	1
17858	TC1400001222.mm.2	XM_001481001.1 // Gm4664 // PREDICTED: predicted gene 4664 (Gm4664), mRNA. // --- // -	Gm4664	XM_001481001.1	0.109042	0.00279841	1.60174	1.60174	Low-low female up vs Control female	1.95218	1.04553	1.68322	1
19175	TC1500002347.mm.2	NM_001163575 // Parp10 // poly (ADP-ribose) polymerase family, member 10 // 15|15 D3 //	Parp10	NM_001163575	0.00183069	0.00281486	0.636516	-1.57105	Low-low female down vs Control female	4.91825	2.42573	1.55009	1
2958	TC0200005385.mm.2	NM_177191 // Sycp2 // synaptonemal complex protein 2 // 2|2 H4 // 320558 /// ENSMUST000	Sycp2	NM_177191	0.00494319	0.00284632	1.32949	1.32949	Low-low female up vs Control female	4.11821	0.809526	0.617799	1
3531	TC0300001601.mm.2	NM_001163301 // Pex2 // peroxisomal biogenesis factor 2 // 3 A1|3 1.96 cM // 19302 ///	Pex2	NM_001163301	0.0295787	0.00284751	0.765005	-1.30718	Low-low female down vs Control female	2.81808	0.490124	0.546609	1
717	TC0100002383.mm.2	NM_001025378 // Orc2 // origin recognition complex, subunit 2 // 1|1 C1.3 // 18393 ///	Orc2	NM_001025378	0.0999364	0.0028566	0.702962	-1.42255	Low-low female down vs Control female	2.00881	0.605317	0.947041	1
17781	TC1400000940.mm.2	NM_023209 // Pbk // PDZ binding kinase // 14 D1|14 34.36 cM // 52033 /// ENSMUST0000002	Pbk	NM_023209	0.0124577	0.00291767	1.51238	1.51238	Low-low female up vs Control female	3.42637	1.42995	1.31163	1
16414	TC1200001763.mm.2	NM_021529 // Ppp2r3c // protein phosphatase 2, regulatory subunit B, gamma // 12|12 C1	Ppp2r3c	NM_021529	0.018338	0.00299361	0.593769	-1.68416	Low-low female down vs Control female	3.15018	2.1009	2.09601	1
19803	TC1600002039.mm.2	NM_001145886 // Tiam1 // T cell lymphoma invasion and metastasis 1 // 16 C3-4|16 51.5 c	Tiam1	NM_001145886	0.0411713	0.00305048	1.32418	1.32418	Low-low female up vs Control female	2.59377	0.50434	0.611107	1
9445	TC0700003894.mm.2	NM_146727 // Olfr611 // olfactory receptor 611 // 7|7 E3 // 258722 /// ENSMUST000000781	Olfr611	NM_146727	0.102297	0.00307915	0.656929	-1.52223	Low-low female down vs Control female	1.99364	0.870083	1.37164	1
13319	TC1000000028.mm.2	NM_001195672 // Ccdc170 // coiled-coil domain containing 170 // 10|10 // 100504234 ///	Ccdc170	NM_001195672	0.00626841	0.00315923	1.43261	1.43261	Low-low female up vs Control female	3.9359	1.26562	1.01061	1
12982	TC0X00003175.mm.2	NM_001164578 // Tsr2 // TSR2 20S rRNA accumulation // X|X F3 // 69499 /// NM_175146 //	Tsr2	NM_001164578	0.00587818	0.00318335	0.766219	-1.30511	Low-low female down vs Control female	3.98491	0.704426	0.555573	1
8737	TC0700002089.mm.2	NM_001115085 // Tssc4 // tumor-suppressing subchromosomal transferable fragment 4 // 7	Tssc4	NM_001115085	0.0201517	0.00322296	1.32304	1.32304	Low-low female up vs Control female	3.08388	0.604353	0.615911	1
4731	TC0400002391.mm.2	NM_025471 // Smim8 // small integral membrane protein 8 // 4|4 A5 // 66291 /// ENSMUST0	Smim8	NM_025471	0.00314502	0.00322978	0.660935	-1.51301	Low-low female down vs Control female	4.47464	1.91993	1.34851	1
17445	TC1300002689.mm.2	NM_027127 // Gpx8 // glutathione peroxidase 8 (putative) // 13|13 D2.2 // 69590 /// ENS	Gpx8	NM_027127	0.0271357	0.00324205	1.6854	1.6854	Low-low female up vs Control female	2.87725	1.96363	2.1449	1
11766	TC0900002305.mm.2	NM_007499 // Atm // ataxia telangiectasia mutated // 9 29.12 cM|9 C-D // 11920 /// ENSM	Atm	NM_007499	0.0076739	0.00325838	0.533169	-1.87558	Low-low female down vs Control female	3.78316	3.75263	3.1175	1
2528	TC0200004075.mm.2	NM_146341 // Olfr1259 // olfactory receptor 1259 // 2|2 E1 // 258338 /// ENSMUST0000009	Olfr1259	NM_146341	0.018417	0.00329341	1.52367	1.52367	Low-low female up vs Control female	3.14715	1.4035	1.40158	1
21166	TC1800000852.mm.2	NM_001164420 // Pqlc1 // PQ loop repeat containing 1 // 18|18 E3 // 66943 /// NM_001164	Pqlc1	NM_001164420	0.0167373	0.00331505	1.33808	1.33808	Low-low female up vs Control female	3.21478	0.68682	0.671453	1
7585	TC0600002975.mm.2	NM_009662 // Alox5 // arachidonate 5-lipoxygenase // 6 F1|6 53.79 cM // 11689 /// ENSMU	Alox5	NM_009662	0.0190937	0.00340154	1.6197	1.6197	Low-low female up vs Control female	3.12175	1.84081	1.85326	1
12789	TC0X00002407.mm.2	NM_008067 // Gabra3 // gamma-aminobutyric acid (GABA) A receptor, subunit alpha 3 // X	Gabra3	NM_008067	0.0386206	0.00348091	0.63574	-1.57297	Low-low female down vs Control female	2.63684	1.37999	1.64482	1
18061	TC1400001875.mm.2	NM_001011876 // Ang6 // angiogenin, ribonuclease A family, member 6 // 14|14 C1 // 6309	Ang6	NM_001011876	0.00466536	0.00359239	0.675816	-1.47969	Low-low female down vs Control female	4.16311	1.64371	1.24089	1
14310	TC1000003209.mm.2	NM_001103366 // Vmn2r87 // vomeronasal 2, receptor 87 // 10|10 D3 // 625131 /// ENSMUST	Vmn2r87	NM_001103366	0.0613317	0.00359324	1.49517	1.49517	Low-low female up vs Control female	2.32836	0.968844	1.30776	1
22120	TC4_JH584293_random00000001.mm.2	uc029vdb.1 // Il11ra2 // interleukin 11 receptor, alpha chain 2 // 4 A5|4 22.73 cM // 1	Il11ra2	uc029vdb.1	0.0864588	0.00359893	1.39041	1.39041	Low-low female up vs Control female	2.10313	0.587812	0.878408	1
10479	TC0800001915.mm.2	NM_173012 // Letm2 // leucine zipper-EF-hand containing transmembrane protein 2 // 8|8	Letm2	NM_173012	0.167493	0.00365547	1.39535	1.39535	Low-low female up vs Control female	1.67402	0.479954	0.901079	1
3031	TC0300000005.mm.2	NM_013920 // Hnf4g // hepatocyte nuclear factor 4, gamma // 3|3 A // 30942 /// ENSMUST0	Hnf4g	NM_013920	0.000182515	0.00368416	1.36644	1.36644	Low-low female up vs Control female	7.04761	1.7782	0.79298	1
11267	TC0900000938.mm.2	NM_025690 // Sltm // SAFB-like, transcription modulator // 9|9 D // 66660 /// NM_026337	Sltm	NM_025690	0.0143694	0.00369591	1.37866	1.37866	Low-low female up vs Control female	3.32355	0.887821	0.839552	1
4769	TC0400002503.mm.2	NM_001099348 // Gm13305 // predicted gene 13305 // 4 A5|4 // 100042555 /// NM_010550 //	Gm13305	NM_001099348	0.0671479	0.00374407	1.4415	1.4415	Low-low female up vs Control female	2.26866	0.788601	1.09248	1
11845	TC0900002519.mm.2	NM_001170907 // Trip4 // thyroid hormone receptor interactor 4 // 9|9 D // 56404 /// NM	Trip4	NM_001170907	0.0108174	0.0038203	1.47217	1.47217	Low-low female up vs Control female	3.52906	1.37929	1.22834	1
10633	TC0800002525.mm.2	NM_020259 // Hhip // Hedgehog-interacting protein // 8 37.95 cM|8 C3 // 15245 /// ENSMU	Hhip	NM_020259	0.00832986	0.00383825	0.663621	-1.50688	Low-low female down vs Control female	3.72188	1.63728	1.38256	1
4206	TC0400000602.mm.2	NM_172867 // Zfp462 // zinc finger protein 462 // 4|4 B3 // 242466 /// ENSMUST000000301	Zfp462	NM_172867	0.00940433	0.00385121	1.50378	1.50378	Low-low female up vs Control female	3.63191	1.58309	1.36992	1
16165	TC1200000808.mm.2	NM_001252582 // Zfp410 // zinc finger protein 410 // 12 D1|12 39.15 cM // 52708 /// NM_	Zfp410	NM_001252582	0.0226522	0.00388882	1.27301	1.27301	Low-low female up vs Control female	3.0022	0.459254	0.480771	1
22049	TC1900001592.mm.2	NM_198296 // 9130011E15Rik // RIKEN cDNA 9130011E15 gene // 19|19 C3 // 71617 /// ENSMU	9130011E15Rik	NM_198296	0.0297025	0.00390265	0.603393	-1.65729	Low-low female down vs Control female	2.81522	1.88805	2.10778	1
17137	TC1300001692.mm.2	NM_023332 // Prl8a9 // prolactin family8, subfamily a, member 9 // 13|13 A3.1 // 67310	Prl8a9	NM_023332	0.00395239	0.00392255	0.818064	-1.2224	Low-low female down vs Control female	4.29296	0.455542	0.3335	1
1105	TC0100003627.mm.2	NM_011785 // Akt3 // thymoma viral proto-oncogene 3 // 1|1 H4-H6 // 23797 /// ENSMUST00	Akt3	NM_011785	0.000551962	0.00393835	0.659466	-1.51638	Low-low female down vs Control female	5.97392	2.72747	1.43491	1
3425	TC0300001236.mm.2	NM_010171 // F3 // coagulation factor III // 3 G1|3 52.94 cM // 14066 /// ENSMUST000000	F3	NM_010171	0.0623603	0.0040642	0.563381	-1.775	Low-low female down vs Control female	2.31738	2.02656	2.74844	1
18887	TC1500001729.mm.2	NM_001252055 // Ly6c1 // lymphocyte antigen 6 complex, locus C1 // 15 D3|15 34.29 cM //	Ly6c1	NM_001252055	0.00239376	0.00410291	0.54022	-1.8511	Low-low female down vs Control female	4.696	4.74146	3.17328	1
8181	TC0700000779.mm.2	NM_019928 // Klk4 // kallikrein related-peptidase 4 (prostase, enamel matrix, prostate)	Klk4	NM_019928	0.0472463	0.00411177	0.668984	-1.4948	Low-low female down vs Control female	2.50155	1.07704	1.35315	1
981	TC0100003302.mm.2	ENSMUST00000035914 // BC034090 // cDNA sequence BC034090 // 1|1 G3 // 207792 /// uc007d	BC034090	ENSMUST00000035914	0.0471359	0.00415567	1.52051	1.52051	Low-low female up vs Control female	2.50311	1.17436	1.47451	1
932	TC0100003124.mm.2	NM_001159624 // Rnpep // arginyl aminopeptidase (aminopeptidase B) // 1|1 E4 // 215615	Rnpep	NM_001159624	0.0592206	0.00415793	0.743293	-1.34536	Low-low female down vs Control female	2.35149	0.553022	0.739134	1
20811	TC1700002490.mm.2	NM_145158 // Emilin2 // elastin microfibril interfacer 2 // 17|17 E1.3 // 246707 /// EN	Emilin2	NM_145158	0.0237425	0.00417994	1.57107	1.57107	Low-low female up vs Control female	2.96954	1.62172	1.71636	1
1127	TC0100003719.mm.2	NM_001033547 // Ccdc185 // coiled-coil domain containing 185 // 1|1 H5 // 433386 /// EN	Ccdc185	NM_001033547	0.0437771	0.00421341	1.70034	1.70034	Low-low female up vs Control female	2.55257	1.9288	2.37484	1
8968	TC0700002550.mm.2	NM_001034904 // Gm5891 // predicted gene 5891 // 7|7 A3 // 545929 /// NM_001201364 // G	Gm5891	NM_001034904	0.0095344	0.00422292	1.38246	1.38246	Low-low female up vs Control female	3.62177	1.0193	0.884513	1
8991	TC0700002579.mm.2	ENSMUST00000168053 // Gm10662 // predicted gene 10662 // 7|7 A3 // 100043665 /// uc009f	Gm10662	ENSMUST00000168053	0.0095344	0.00422292	1.38246	1.38246	Low-low female up vs Control female	3.62177	1.0193	0.884513	1
16232	TC1200001028.mm.2	NM_001177841 // Otub2 // OTU domain, ubiquitin aldehyde binding 2 // 12|12 E // 68149 /	Otub2	NM_001177841	0.00717906	0.0042382	1.49932	1.49932	Low-low female up vs Control female	3.83323	1.68881	1.38465	1
4363	TC0400001235.mm.2	NM_181040 // Atpaf1 // ATP synthase mitochondrial F1 complex assembly factor 1 // 4|4 D	Atpaf1	NM_181040	0.0150352	0.00425927	0.776778	-1.28737	Low-low female down vs Control female	3.29114	0.564763	0.539318	1
12266	TC0X00000388.mm.2	NM_001281929 // Gria3 // glutamate receptor, ionotropic, AMPA3 (alpha 3) // X A3.3-A4|X	Gria3	NM_001281929	0.00282469	0.00427787	0.637215	-1.56933	Low-low female down vs Control female	4.56119	2.49407	1.71853	1
18481	TC1500000356.mm.2	NR_033609 // A930017M01Rik // Smg-5 homolog, nonsense mediated mRNA decay factor pseudo	A930017M01Rik	NR_033609	0.0480941	0.00430475	1.38345	1.38345	Low-low female up vs Control female	2.48968	0.707401	0.892991	1
11564	TC0900001821.mm.2	NM_146906 // Olfr853 // olfactory receptor 853 // 9|9 A2-A5 // 258908 /// ENSMUST000000	Olfr853	NM_146906	0.0807309	0.00430525	1.33488	1.33488	Low-low female up vs Control female	2.14789	0.483304	0.707186	1
18301	TC1400002524.mm.2	ENSMUST00000081204 // Gm10110 // predicted gene 10110 [Source:MGI Symbol;Acc:MGI:364171	Gm10110	ENSMUST00000081204	0.0533984	0.00458097	0.743284	-1.34538	Low-low female down vs Control female	2.42005	0.584152	0.758624	1
18775	TC1500001262.mm.2	NM_001165971 // Gm5803 // predicted gene 5803 // 15|15 A2 // 545091 /// uc011zrp.1 // G	Gm5803	NM_001165971	0.0174377	0.00471768	0.703853	-1.42075	Low-low female down vs Control female	3.18574	1.0861	1.07148	1
10492	TC0800001963.mm.2	NR_033590 // Gm8096 // 3-phosphoglycerate dehydrogenase pseudogene // 8 A2|8 // 666422	Gm8096	NR_033590	0.0288679	0.00488538	1.7751	1.7751	Low-low female up vs Control female	2.83475	2.60518	2.88834	1
14859	TC1100001486.mm.2	NM_008267 // Hoxb13 // homeobox B13 // 11 D|11 59.63 cM // 15408 /// ENSMUST00000062709	Hoxb13	NM_008267	0.0376605	0.00492918	1.55978	1.55978	Low-low female up vs Control female	2.65383	1.46717	1.73753	1
11218	TC0900000761.mm.2	NM_001101600 // Gm7616 // predicted gene 7616 // 9|9 B // 665389 /// uc012guq.1 // Gm76	Gm7616	NM_001101600	0.0582294	0.00503267	1.80686	1.80686	Low-low female up vs Control female	2.36265	2.32638	3.0946	1
22126	TC4_JH584294_random00000006.mm.2	uc029veu.1 // Il11ra2 // interleukin 11 receptor, alpha chain 2 // 4 A5|4 22.73 cM // 1	Il11ra2	uc029veu.1	0.114269	0.00516943	1.40454	1.40454	Low-low female up vs Control female	1.9218	0.628581	1.02796	1
5767	TC0500001179.mm.2	NM_009419 // Tpst2 // protein-tyrosine sulfotransferase 2 // 5 F|5 54.65 cM // 22022 //	Tpst2	NM_009419	0.0001179	0.0051797	1.25596	1.25596	Low-low female up vs Control female	7.50052	1.10475	0.46291	1
10790	TC0800002960.mm.2	NM_013925 // Adat1 // adenosine deaminase, tRNA-specific 1 // 8|8 D3 // 30947 /// ENSMU	Adat1	NM_013925	0.0977641	0.00537258	1.57776	1.57776	Low-low female up vs Control female	2.0231	1.20512	1.87214	1
2612	TC0200004335.mm.2	NM_001011787 // Olfr1307 // olfactory receptor 1307 // 2|2 E3 // 257956 /// ENSMUST0000	Olfr1307	NM_001011787	0.0150711	0.00543107	1.41645	1.41645	Low-low female up vs Control female	3.28944	1.14559	1.09455	1
19742	TC1600001807.mm.2	NM_019665 // Arl6 // ADP-ribosylation factor-like 6 // 16|16 C1.2 // 56297 /// ENSMUST0	Arl6	NM_019665	0.0330098	0.0055031	0.583031	-1.71518	Low-low female down vs Control female	2.74318	2.30265	2.63814	1
5916	TC0500001597.mm.2	NM_001039103 // Rasa4 // RAS p21 protein activator 4 // 5|5 G2 // 54153 /// NM_133914 /	Rasa4	NM_001039103	0.0187256	0.00558928	0.652797	-1.53187	Low-low female down vs Control female	3.13545	1.65182	1.65573	1
18516	TC1500000524.mm.2	NM_001166388 // Ptp4a3 // protein tyrosine phosphatase 4a3 // 15|15 E1 // 19245 /// NM_	Ptp4a3	NM_001166388	0.000699501	0.00559249	0.609656	-1.64027	Low-low female down vs Control female	5.75691	4.08387	2.2295	1
14306	TC1000003204.mm.2	NM_146677 // Olfr825 // olfactory receptor 825 // 10|10 D3 // 258672 /// ENSMUST0000007	Olfr825	NM_146677	0.00631628	0.00561277	1.28955	1.28955	Low-low female up vs Control female	3.93011	0.736955	0.589333	1
901	TC0100003051.mm.2	NM_008551 // Mapkapk2 // MAP kinase-activated protein kinase 2 // 1|1 E4 // 17164 /// E	Mapkapk2	NM_008551	0.150767	0.00562277	1.45401	1.45401	Low-low female up vs Control female	1.74221	0.708238	1.27762	1
2372	TC0200003830.mm.2	NM_001009978 // Pde1a // phosphodiesterase 1A, calmodulin-dependent // 2|2 D // 18573 /	Pde1a	NM_001009978	0.00463784	0.00565546	0.633677	-1.57809	Low-low female down vs Control female	4.16771	2.52066	1.90082	1
10637	TC0800002542.mm.2	NM_001254747 // Il15 // interleukin 15 // 8 C2|8 39.33 cM // 16168 /// NM_008357 // Il1	Il15	NM_001254747	0.000927409	0.00605484	0.566117	-1.76642	Low-low female down vs Control female	5.50411	5.27791	3.0137	1
12337	TC0X00000643.mm.2	NM_001081354 // Mamld1 // mastermind-like domain containing 1 // X|X A7.2 // 333639 ///	Mamld1	NM_001081354	0.0681392	0.00607126	0.649458	-1.53975	Low-low female down vs Control female	2.25902	1.24759	1.7357	1
7200	TC0600001679.mm.2	NM_025872 // Golt1b // golgi transport 1 homolog B (S. cerevisiae) // 6|6 G1 // 66964 /	Golt1b	NM_025872	0.00581525	0.0060942	0.703889	-1.42068	Low-low female down vs Control female	3.99314	1.46109	1.14997	1
4147	TC0400000432.mm.2	NM_001081413 // Unc13b // unc-13 homolog B (C. elegans) // 4|4 B1 // 22249 /// NM_02146	Unc13b	NM_001081413	0.000903012	0.00611169	1.58811	1.58811	Low-low female up vs Control female	5.52775	3.51254	1.99709	1
7217	TC0600001742.mm.2	NM_145573 // Mrps35 // mitochondrial ribosomal protein S35 // 6|6 G3 // 232536 /// ENSM	Mrps35	NM_145573	0.00196744	0.00617673	0.677287	-1.47648	Low-low female down vs Control female	4.85807	2.19742	1.42159	1
1255	TC0200000354.mm.2	NM_019501 // Pdss1 // prenyl (solanesyl) diphosphate synthase, subunit 1 // 2|2 A3 // 5	Pdss1	NM_019501	0.00843549	0.00619204	0.656055	-1.52426	Low-low female down vs Control female	3.7125	1.96637	1.66466	1
2409	TC0200003918.mm.2	NM_147011 // Olfr1044 // olfactory receptor 1044 // 2|2 E1 // 259013 /// ENSMUST0000009	Olfr1044	NM_147011	0.0937903	0.00623239	1.4802	1.4802	Low-low female up vs Control female	2.0501	0.941719	1.44368	1
8855	TC0700002347.mm.2	NM_001017955 // Zscan18 // zinc finger and SCAN domain containing 18 // 7 A1|7 // 23287	Zscan18	NM_001017955	0.0529071	0.00624746	1.47658	1.47658	Low-low female up vs Control female	2.42619	1.10137	1.4267	1
14791	TC1100001253.mm.2	NM_027427 // Taf15 // TAF15 RNA polymerase II, TATA box binding protein (TBP)-associate	Taf15	NM_027427	0.0118996	0.00628136	1.23682	1.23682	Low-low female up vs Control female	3.4596	0.467799	0.42497	1
8217	TC0700000827.mm.2	NM_001163684 // Nosip // nitric oxide synthase interacting protein // 7|7 B2 // 66394 /	Nosip	NM_001163684	0.0356725	0.00630276	0.829019	-1.20624	Low-low female down vs Control female	2.69052	0.283445	0.331099	1
15131	TC1100002158.mm.2	NM_001174053 // Camk2b // calcium/calmodulin-dependent protein kinase II, beta // 11 A1	Camk2b	NM_001174053	0.115347	0.00632574	0.634516	-1.576	Low-low female down vs Control female	1.91571	1.18898	1.95059	1
12275	TC0X00000426.mm.2	NM_001289729 // Xpnpep2 // X-prolyl aminopeptidase (aminopeptidase P) 2, membrane-bound	Xpnpep2	NM_001289729	0.015377	0.00639379	1.44054	1.44054	Low-low female up vs Control female	3.27509	1.31282	1.25982	1
17195	TC1300001922.mm.2	NM_010617 // Kif13a // kinesin family member 13A // 13|13 B1 // 16553 /// ENSMUST000000	Kif13a	NM_010617	0.0204108	0.00639753	0.653679	-1.5298	Low-low female down vs Control female	3.07493	1.67234	1.70928	1
2415	TC0200003924.mm.2	NM_147016 // Olfr1049 // olfactory receptor 1049 // 2|2 E1 // 259018 /// ENSMUST0000009	Olfr1049	NM_147016	0.0499101	0.00641975	1.34012	1.34012	Low-low female up vs Control female	2.46497	0.636325	0.811318	1
16733	TC1300000275.mm.2	NM_001080381 // Fam65b // family with sequence similarity 65, member B // 13|13 A3.2 //	Fam65b	NM_001080381	0.00305267	0.00647479	1.41191	1.41191	Low-low female up vs Control female	4.49858	1.6162	1.12913	1
9837	TC0700004664.mm.2	NM_001081268 // Prss53 // protease, serine 53 // 7|7 F3 // 330657 /// ENSMUST0000012139	Prss53	NM_001081268	0.220982	0.00651148	1.71142	1.71142	Low-low female up vs Control female	1.49361	1.30417	2.74423	1
965	TC0100003253.mm.2	NM_025819 // Swt1 // SWT1 RNA endoribonuclease homolog (S. cerevisiae) // 1|1 G2 // 668	Swt1	NM_025819	0.136655	0.00651471	0.58117	-1.72067	Low-low female down vs Control female	1.80587	1.60883	2.79994	1
4248	TC0400000888.mm.2	ENSMUST00000181601 // Gm26566 // predicted gene, 26566 [Source:MGI Symbol;Acc:MGI:54770	Gm26566	ENSMUST00000181601	0.0911097	0.00655456	1.44825	1.44825	Low-low female up vs Control female	2.06898	0.85988	1.30619	1
17576	TC1400000319.mm.2	NM_001165930 // Glt8d1 // glycosyltransferase 8 domain containing 1 // 14|14 B // 76485	Glt8d1	NM_001165930	0.00881837	0.00657324	0.718463	-1.39186	Low-low female down vs Control female	3.67952	1.21985	1.04193	1
836	TC0100002813.mm.2	NM_001011525 // Olfr1415 // olfactory receptor 1415 // 1|1 D // 258228 /// ENSMUST00000	Olfr1415	NM_001011525	0.124217	0.00663647	1.61875	1.61875	Low-low female up vs Control female	1.86769	1.31756	2.21712	1
3263	TC0300000827.mm.2	NR_003548 // Sprr2g // small proline-rich protein 2G // 3 F1|3 40.14 cM // 20761 /// uc	Sprr2g	NR_003548	0.0623857	0.00667774	1.25052	1.25052	Low-low female up vs Control female	2.31711	0.352791	0.478514	1
17404	TC1300002517.mm.2	NM_026873 // Ptcd2 // pentatricopeptide repeat domain 2 // 13|13 D1 // 68927 /// ENSMUS	Ptcd2	NM_026873	0.00265167	0.00695188	0.754913	-1.32466	Low-low female down vs Control female	4.61246	1.12369	0.765663	1
4404	TC0400001347.mm.2	NM_001159630 // Scmh1 // sex comb on midleg homolog 1 // 4 56.52 cM|4 D1-D2 // 29871 //	Scmh1	NM_001159630	0.0593878	0.00696308	1.45564	1.45564	Low-low female up vs Control female	2.34963	1.02123	1.36599	1
15332	TC1100002874.mm.2	NM_145427 // Atpaf2 // ATP synthase mitochondrial F1 complex assembly factor 2 // 11|11	Atpaf2	NM_145427	0.108527	0.00700855	0.639672	-1.5633	Low-low female down vs Control female	1.95525	1.20581	1.93822	1
19160	TC1500002332.mm.2	NR_108053 // Gsdmcl2 // gasdermin C-like 2 // 15 D1|15 // 665769 /// uc007vzb.1 // Gsdm	Gsdmcl2	NR_108053	0.116332	0.00701873	1.70448	1.70448	Low-low female up vs Control female	1.9102	1.67877	2.76209	1
14087	TC1000002516.mm.2	NM_001013758 // Lingo3 // leucine rich repeat and Ig domain containing 3 // 10|10 C1 //	Lingo3	NM_001013758	0.00846999	0.00704121	1.58508	1.58508	Low-low female up vs Control female	3.70946	2.43481	2.06291	1
19593	TC1600001380.mm.2	NM_138650 // Dgkg // diacylglycerol kinase, gamma // 16 B1|16 13.37 cM // 110197 /// EN	Dgkg	NM_138650	0.104134	0.00711267	1.79373	1.79373	Low-low female up vs Control female	1.98208	2.09946	3.32897	1
6875	TC0600000724.mm.2	NM_001163507 // Mmrn1 // multimerin 1 // 6 29.22 cM|6 C1 // 70945 /// NM_027613 // Mmrn	Mmrn1	NM_001163507	0.030084	0.00715328	0.565339	-1.76885	Low-low female down vs Control female	2.80649	2.83698	3.177	1
21444	TC1900000077.mm.2	NM_026616 // Rnaseh2c // ribonuclease H2, subunit C // 19|19 A // 68209 /// ENSMUST0000	Rnaseh2c	NM_026616	0.0734824	0.00718092	1.35461	1.35461	Low-low female up vs Control female	2.20947	0.633235	0.900745	1
18714	TC1500001068.mm.2	NM_026566 // Atg101 // autophagy related 101 // 15|15 F3 // 68118 /// ENSMUST0000004839	Atg101	NM_026566	0.00884292	0.00721052	1.34568	1.34568	Low-low female up vs Control female	3.67745	1.00977	0.862978	1
16172	TC1200000819.mm.2	NM_028863 // Isca2 // iron-sulfur cluster assembly 2 homolog (S. cerevisiae) // 12|12 D	Isca2	NM_028863	0.0247381	0.00721988	0.800259	-1.2496	Low-low female down vs Control female	2.94108	0.455024	0.486241	1
6331	TC0500002919.mm.2	NM_011578 // Tgfbr3 // transforming growth factor, beta receptor III // 5|5 E5 // 21814	Tgfbr3	NM_011578	0.00307763	0.00722777	0.639799	-1.56299	Low-low female down vs Control female	4.49203	2.79279	1.95398	1
9685	TC0700004388.mm.2	NM_001162855 // Nsmce4a // non-SMC element 4 homolog A (S. cerevisiae) // 7|7 F3 // 678	Nsmce4a	NM_001162855	0.0039192	0.00737651	0.634868	-1.57513	Low-low female down vs Control female	4.29961	2.78316	2.03439	1
18538	TC1500000580.mm.2	NM_023168 // Grina // glutamate receptor, ionotropic, N-methyl D-aspartate-associated p	Grina	NM_023168	0.108596	0.00753775	0.706193	-1.41604	Low-low female down vs Control female	1.95484	0.746537	1.20023	1
14598	TC1100000851.mm.2	NM_001099635 // Myh3 // myosin, heavy polypeptide 3, skeletal muscle, embryonic // 11 B	Myh3	NM_001099635	0.00117776	0.00754259	1.57446	1.57446	Low-low female up vs Control female	5.29449	3.4432	2.04392	1
3834	TC0300002582.mm.2	NM_001142952 // Fam46c // family with sequence similarity 46, member C // 3|3 F2.2 // 7	Fam46c	NM_001142952	0.0129	0.00756173	1.49578	1.49578	Low-low female up vs Control female	3.40115	1.74181	1.60953	1
15179	TC1100002416.mm.2	NM_025740 // Cfap36 // cilia and flagella associated protein 36 // 11|11 A4 // 216618 /	Cfap36	NM_025740	0.0556992	0.00756703	0.619867	-1.61325	Low-low female down vs Control female	2.39207	1.72859	2.27114	1
21564	TC1900000280.mm.2	NM_001011832 // Olfr1490 // olfactory receptor 1490 // 19|19 A // 258098 /// ENSMUST000	Olfr1490	NM_001011832	0.133106	0.00759212	1.49777	1.49777	Low-low female up vs Control female	1.82291	0.940854	1.62211	1
11433	TC0900001440.mm.2	NM_183136 // Spink8 // serine peptidase inhibitor, Kazal type 8 // 9|9 F2 // 78709 ///	Spink8	NM_183136	0.00242555	0.00763253	1.27464	1.27464	Low-low female up vs Control female	4.68519	0.873877	0.586203	1
18158	TC1400002080.mm.2	NM_007455 // Ap1g2 // adaptor protein complex AP-1, gamma 2 subunit // 14|14 C3 // 1176	Ap1g2	NM_007455	0.0281148	0.0076767	1.52236	1.52236	Low-low female up vs Control female	2.85289	1.59874	1.76124	1
2736	TC0200004665.mm.2	NM_175445 // Rassf2 // Ras association (RalGDS/AF-6) domain family member 2 // 2|2 F2 /	Rassf2	NM_175445	0.0260752	0.00771814	1.54635	1.54635	Low-low female up vs Control female	2.90472	1.75398	1.89778	1
8565	TC0700001721.mm.2	NM_145586 // Tmem159 // transmembrane protein 159 // 7|7 F2 // 233806 /// ENSMUST000000	Tmem159	NM_145586	0.0146017	0.00779036	0.63764	-1.56828	Low-low female down vs Control female	3.31206	2.13716	2.02798	1
10161	TC0800000955.mm.2	NM_001252059 // Cacna1a // calcium channel, voltage-dependent, P/Q type, alpha 1A subun	Cacna1a	NM_001252059	0.0562684	0.00779641	0.724813	-1.37967	Low-low female down vs Control female	2.38533	0.787561	1.03767	1
5403	TC0500000052.mm.2	NM_011075 // Abcb1b // ATP-binding cassette, sub-family B (MDR/TAP), member 1B // 5 A1|	Abcb1b	NM_011075	7.16302e-07	0.00794794	0.575321	-1.73816	Low-low female down vs Control female	14.3101	14.0203	3.07921	1
21524	TC1900000230.mm.2	NM_001033283 // Oosp3 // oocyte secreted protein 3 // 19|19 A // 225923 /// ENSMUST0000	Oosp3	NM_001033283	0.000961498	0.00800926	1.36197	1.36197	Low-low female up vs Control female	5.47217	1.67809	0.963786	1
4021	TC0300003214.mm.2	NM_011886 // Scamp3 // secretory carrier membrane protein 3 // 3|3 F2 // 24045 /// ENSM	Scamp3	NM_011886	0.0782148	0.00801717	0.702466	-1.42356	Low-low female down vs Control female	2.16859	0.869309	1.25986	1
20237	TC1700000917.mm.2	NM_001081635 // Ccnd3 // cyclin D3 // 17 C|17 23.37 cM // 12445 /// NM_001081636 // Ccn	Ccnd3	NM_001081635	0.00149354	0.00806751	1.25479	1.25479	Low-low female up vs Control female	5.09018	0.844399	0.521361	1
6769	TC0600000446.mm.2	NM_008843 // Pip // prolactin induced protein // 6 20.05 cM|6 B2 // 18716 /// ENSMUST00	Pip	NM_008843	0.0155375	0.00821695	0.734119	-1.36218	Low-low female down vs Control female	3.26768	1.01077	0.972154	1
3326	TC0300000930.mm.2	NM_178214 // Hist2h2be // histone cluster 2, H2be // 3|3 F1-F2 // 319190 /// ENSMUST000	Hist2h2be	NM_178214	0.00760008	0.00831105	1.63648	1.63648	Low-low female up vs Control female	3.7904	2.98757	2.47718	1
14552	TC1100000717.mm.2	NM_026035 // Mrpl55 // mitochondrial ribosomal protein L55 // 11|11 B2 // 67212 /// ENS	Mrpl55	NM_026035	0.0967593	0.00845789	0.736975	-1.3569	Low-low female down vs Control female	2.02982	0.617535	0.956157	1
12764	TC0X00002261.mm.2	NM_001033423 // Gm773 // predicted gene 773 // X|X A5 // 331416 /// ENSMUST00000101561	Gm773	NM_001033423	0.174766	0.0084912	1.3276	1.3276	Low-low female up vs Control female	1.64644	0.432314	0.825236	1
2267	TC0200003373.mm.2	NM_029774 // Ttll11 // tubulin tyrosine ligase-like family, member 11 // 2 B|2 23.9 cM	Ttll11	NM_029774	0.0702241	0.00852111	0.63992	-1.56269	Low-low female down vs Control female	2.23922	1.46075	2.05023	1
15393	TC1100003063.mm.2	NM_009601 // Chrnb1 // cholinergic receptor, nicotinic, beta polypeptide 1 (muscle) //	Chrnb1	NM_009601	0.076422	0.00857062	0.645389	-1.54945	Low-low female down vs Control female	2.18377	1.37318	1.97627	1
16374	TC1200001597.mm.2	NM_001164090 // Bcap29 // B cell receptor associated protein 29 // 12 A3|12 13.63 cM //	Bcap29	NM_001164090	0.00549328	0.00861789	0.633886	-1.57757	Low-low female down vs Control female	4.03681	2.75575	2.14549	1
1928	TC0200002375.mm.2	NM_010808 // Mmp24 // matrix metallopeptidase 24 // 2 H1|2 77.26 cM // 17391 /// ENSMUS	Mmp24	NM_010808	0.0194919	0.00865995	1.61377	1.61377	Low-low female up vs Control female	3.10724	2.34097	2.36781	1
18603	TC1500000726.mm.2	NM_001289711 // L3mbtl2 // l(3)mbt-like 2 (Drosophila) // 15|15 E1 // 214669 /// NM_001	L3mbtl2	NM_001289711	0.0127187	0.00867202	0.716126	-1.3964	Low-low female down vs Control female	3.41138	1.25162	1.1531	1
15675	TC1100003727.mm.2	NM_001126320 // Gm11563 // predicted gene 11563 // 11|11 D // 100040248 /// ENSMUST0000	Gm11563	NM_001126320	0.0894834	0.00867443	1.34198	1.34198	Low-low female up vs Control female	2.08071	0.59251	0.894969	1
12514	TC0X00001295.mm.2	NM_031390 // Pramel3 // preferentially expressed antigen in melanoma-like 3 // X|X F1 /	Pramel3	NM_031390	0.00649518	0.00874711	1.28356	1.28356	Low-low female up vs Control female	3.9089	0.803755	0.64624	1
8948	TC0700002524.mm.2	NM_001167162 // Gm4201 // predicted gene 4201 // 7 A3|7 // 100043061 /// ENSMUST0000017	Gm4201	NM_001167162	0.0206917	0.00881979	1.28754	1.28754	Low-low female up vs Control female	3.06536	0.647655	0.664029	1
8983	TC0700002567.mm.2	NM_001167163 // Gm4141 // predicted gene 4141 // 7 A3|7 // 100042976 /// ENSMUST0000017	Gm4141	NM_001167163	0.0206917	0.00881979	1.28754	1.28754	Low-low female up vs Control female	3.06536	0.647655	0.664029	1
12897	TC0X00002834.mm.2	NM_001281859 // Cysltr1 // cysteinyl leukotriene receptor 1 // X|X D // 58861 /// NM_00	Cysltr1	NM_001281859	0.0152682	0.00884814	0.707955	-1.41252	Low-low female down vs Control female	3.28015	1.29551	1.24128	1
10255	TC0800001210.mm.2	NM_030152 // Nol3 // nucleolar protein 3 (apoptosis repressor with CARD domain) // 8 53	Nol3	NM_030152	0.121916	0.00884981	0.661828	-1.51097	Low-low female down vs Control female	1.87981	1.06042	1.77292	1
21919	TC1900001172.mm.2	NM_146704 // Olfr1446 // olfactory receptor 1446 // 19|19 C1 // 258699 /// ENSMUST00000	Olfr1446	NM_146704	0.0588657	0.00887811	1.3211	1.3211	Low-low female up vs Control female	2.35546	0.605372	0.807738	1
16313	TC1200001306.mm.2	NM_133762 // Ncapg2 // non-SMC condensin II complex, subunit G2 // 12|12 F2 // 76044 //	Ncapg2	NM_133762	0.0704456	0.00888069	0.635241	-1.5742	Low-low female down vs Control female	2.23716	1.52679	2.1449	1
6189	TC0500002482.mm.2	OTTMUST00000117288 // Tmem156 // transmembrane protein 156 // 5|5 C3.1 // 243025 /// OT	Tmem156	OTTMUST00000117288	0.057704	0.00891254	1.23114	1.23114	Low-low female up vs Control female	2.36865	0.339864	0.450951	1
12306	TC0X00000518.mm.2	ENSMUST00000079663 // Gm2174 // predicted gene 2174 [Source:MGI Symbol;Acc:MGI:3780344]	Gm2174	ENSMUST00000079663	0.0758545	0.00894819	0.67317	-1.48551	Low-low female down vs Control female	2.18865	1.1389	1.63544	1
7660	TC0600003176.mm.2	NM_201371 // Prmt8 // protein arginine N-methyltransferase 8 // 6|6 F3 // 381813 /// EN	Prmt8	NM_201371	0.258194	0.00904919	1.45323	1.45323	Low-low female up vs Control female	1.39133	0.648082	1.46394	1
15449	TC1100003169.mm.2	NM_147025 // Olfr380 // olfactory receptor 380 // 11|11 B4 // 259027 /// ENSMUST0000007	Olfr380	NM_147025	0.215934	0.00905987	1.25888	1.25888	Low-low female up vs Control female	1.50872	0.266681	0.55553	1
12382	TC0X00000741.mm.2	NM_026126 // Fundc2 // FUN14 domain containing 2 // X|X // 67391 /// ENSMUST00000033541	Fundc2	NM_026126	0.00109364	0.00909514	0.682987	-1.46416	Low-low female down vs Control female	5.35904	2.60128	1.52554	1
1627	TC0200001455.mm.2	NM_007442 // Alx4 // aristaless-like homeobox 4 // 2 E1|2 51.62 cM // 11695 /// ENSMUST	Alx4	NM_007442	0.0177063	0.00912067	1.56823	1.56823	Low-low female up vs Control female	3.17493	2.14803	2.12633	1
3060	TC0300000161.mm.2	NM_009425 // Tnfsf10 // tumor necrosis factor (ligand) superfamily, member 10 // 3|3 A3	Tnfsf10	NM_009425	0.0345724	0.00928388	0.622863	-1.60549	Low-low female down vs Control female	2.71175	2.04224	2.36691	1
17471	TC1300002768.mm.2	NM_001162911 // Zfp934 // zinc finger protein 934 // 13|13 B3 // 77117 /// NM_175252 //	Zfp934	NM_001162911	0.0427778	0.00934595	0.672628	-1.48671	Low-low female down vs Control female	2.56806	1.35977	1.66412	1
3845	TC0300002619.mm.2	NM_011516 // Sycp1 // synaptonemal complex protein 1 // 3|3 A3 // 20957 /// ENSMUST0000	Sycp1	NM_011516	0.0103195	0.00940499	0.775541	-1.28942	Low-low female down vs Control female	3.56357	0.776777	0.685072	1
12600	TC0X00001658.mm.2	NM_026887 // Ap1s2 // adaptor-related protein complex 1, sigma 2 subunit // X|X F5 // 1	Ap1s2	NM_026887	0.0115688	0.00944606	0.758848	-1.31779	Low-low female down vs Control female	3.48009	0.895206	0.808458	1
11521	TC0900001675.mm.2	NM_009917 // Ccr5 // chemokine (C-C motif) receptor 5 // 9 F|9 75.05 cM // 12774 /// EN	Ccr5	NM_009917	0.00305647	0.00948612	0.602938	-1.65854	Low-low female down vs Control female	4.49758	3.89408	2.72114	1
5160	TC0400003721.mm.2	NM_016957 // Hmgn2 // high mobility group nucleosomal binding domain 2 // 4 D3|4 66.47	Hmgn2	NM_016957	0.00373712	0.00952091	0.752914	-1.32817	Low-low female down vs Control female	4.33719	1.18294	0.857197	1
17951	TC1400001544.mm.2	NM_030180 // Usp54 // ubiquitin specific peptidase 54 // 14|14 A3 // 78787 /// ENSMUST0	Usp54	NM_030180	0.0188417	0.00968564	0.745377	-1.3416	Low-low female down vs Control female	3.13109	0.920479	0.923938	1
6396	TC0500003080.mm.2	ENSMUST00000066959 // Gm9936 // predicted gene 9936 // --- // ---	Gm9936	ENSMUST00000066959	0.00441854	0.00969024	1.5326	1.5326	Low-low female up vs Control female	4.20549	2.61027	1.95072	1
19150	TC1500002316.mm.2	NM_030720 // Gpr84 // G protein-coupled receptor 84 // 15|15 F3 // 80910 /// ENSMUST000	Gpr84	NM_030720	0.0267111	0.00971514	1.43224	1.43224	Low-low female up vs Control female	2.88811	1.27004	1.38206	1
7653	TC0600003163.mm.2	NM_010595 // Kcna1 // potassium voltage-gated channel, shaker-related subfamily, member	Kcna1	NM_010595	0.0206702	0.00973256	1.42598	1.42598	Low-low female up vs Control female	3.06609	1.31635	1.34931	1
678	TC0100002242.mm.2	NM_001145660 // Rfx8 // regulatory factor X 8 // 1|1 B // 619289 /// ENSMUST00000126760	Rfx8	NM_001145660	0.0176195	0.00975874	0.713256	-1.40202	Low-low female down vs Control female	3.17841	1.23839	1.22454	1
7337	TC0600002163.mm.2	NM_146576 // Olfr459 // olfactory receptor 459 // 6|6 B2 // 258569 /// ENSMUST000000504	Olfr459	NM_146576	0.0561927	0.00976597	1.46481	1.46481	Low-low female up vs Control female	2.38622	1.18671	1.563	1
2095	TC0200002835.mm.2	NM_001171615 // Myt1 // myelin transcription factor 1 // 2 H4|2 103.77 cM // 17932 ///	Myt1	NM_001171615	0.0915626	0.00977756	1.5848	1.5848	Low-low female up vs Control female	2.06575	1.49538	2.27509	1
639	TC0100002102.mm.2	NM_001033764 // 4931408C20Rik // RIKEN cDNA 4931408C20 gene // 1|1 A5 // 210940 /// ENS	4931408C20Rik	NM_001033764	0.274709	0.0098574	0.717422	-1.39388	Low-low female down vs Control female	1.35028	0.509714	1.18639	1
20341	TC1700001264.mm.2	NM_172256 // Dync2li1 // dynein cytoplasmic 2 light intermediate chain 1 // 17|17 E4 //	Dync2li1	NM_172256	0.0987261	0.00987439	1.54452	1.54452	Low-low female up vs Control female	2.01673	1.3052	2.03401	1
10501	TC0800002021.mm.2	NM_011722 // Dctn6 // dynactin 6 // 8|8 A4 // 22428 /// ENSMUST00000033913 // Dctn6 //	Dctn6	NM_011722	0.0250791	0.00987451	0.735665	-1.35931	Low-low female down vs Control female	2.93162	0.946136	1.01431	1
6496	TC0500003371.mm.2	NM_001081462 // Gtf2ird1 // general transcription factor II I repeat domain-containing	Gtf2ird1	NM_001081462	0.000848208	0.00988876	1.34665	1.34665	Low-low female up vs Control female	5.58348	1.69457	0.953848	1
16770	TC1300000371.mm.2	NM_011455 // Serpinb9g // serine (or cysteine) peptidase inhibitor, clade B, member 9g	Serpinb9g	NM_011455	0.180759	0.00989785	0.664449	-1.50501	Low-low female down vs Control female	1.62455	0.930452	1.80006	1
4198	TC0400000574.mm.2	NM_146607 // Olfr270 // olfactory receptor 270 // 4|4 B2-C2 // 258600 /// ENSMUST000000	Olfr270	NM_146607	0.0308971	0.00990995	1.33505	1.33505	Low-low female up vs Control female	2.78827	0.798278	0.899797	1
10935	TC0900000139.mm.2	NM_147067 // Olfr829 // olfactory receptor 829 // 9|9 A2-A5 // 259070 /// ENSMUST000000	Olfr829	NM_147067	0.063118	0.0100568	1.40664	1.40664	Low-low female up vs Control female	2.30942	0.926033	1.26023	1
17053	TC1300001508.mm.2	NM_019491 // Rala // v-ral simian leukemia viral oncogene homolog A (ras related) // 13	Rala	NM_019491	0.0655443	0.0101673	0.711944	-1.40461	Low-low female down vs Control female	2.28457	0.911431	1.25385	1
7024	TC0600001229.mm.2	NM_144799 // Lmcd1 // LIM and cysteine-rich domains 1 // 6|6 E3 // 30937 /// ENSMUST000	Lmcd1	NM_144799	0.217655	0.0102074	0.605146	-1.65249	Low-low female down vs Control female	1.50353	1.31261	2.74376	1
18399	TC1400002868.mm.2	NM_015771 // Lats2 // large tumor suppressor 2 // 14|14 C3 // 50523 /// NM_153382 // La	Lats2	NM_015771	0.0228125	0.010211	0.566065	-1.76658	Low-low female down vs Control female	2.9973	3.35886	3.52198	1
35	TC0100000129.mm.2	NM_028829 // Paqr8 // progestin and adipoQ receptor family member VIII // 1|1 A5 // 742	Paqr8	NM_028829	0.0169756	0.0103505	1.41013	1.41013	Low-low female up vs Control female	3.20476	1.31558	1.29017	1
2228	TC0200003280.mm.2	NM_144884 // Tor1a // torsin family 1, member A (torsin A) // 2|2 B // 30931 /// ENSMUS	Tor1a	NM_144884	0.0380259	0.0104012	0.730037	-1.36979	Low-low female down vs Control female	2.64731	0.912367	1.08315	1
12486	TC0X00001208.mm.2	ENSMUST00000178457 // Cldn34c2 // claudin 34C2 [Source:MGI Symbol;Acc:MGI:3644765] // -	Cldn34c2	ENSMUST00000178457	0.00258363	0.0105626	0.635175	-1.57437	Low-low female down vs Control female	4.63361	3.33841	2.26436	1
935	TC0100003128.mm.2	NM_153774 // Ipo9 // importin 9 // 1|1 E4 // 226432 /// ENSMUST00000041023 // Ipo9 // i	Ipo9	NM_153774	0.0222012	0.010601	1.20035	1.20035	Low-low female up vs Control female	3.0162	0.352225	0.367015	1
797	TC0100002681.mm.2	NM_030556 // Slc19a3 // solute carrier family 19, member 3 // 1 C5|1 42.65 cM // 80721	Slc19a3	NM_030556	0.0977474	0.0106581	1.49464	1.49464	Low-low female up vs Control female	2.02321	1.14623	1.78055	1
20021	TC1700000426.mm.2	NM_009343 // Phf1 // PHD finger protein 1 // 17 A3.3|17 13.6 cM // 21652 /// ENSMUST000	Phf1	NM_009343	0.13821	0.0106989	1.35513	1.35513	Low-low female up vs Control female	1.79855	0.583327	1.01933	1
12765	TC0X00002265.mm.2	NM_001033372 // Gm648 // predicted gene 648 // X|X A5 // 270599 /// ENSMUST00000081133	Gm648	NM_001033372	0.181292	0.0107083	1.50175	1.50175	Low-low female up vs Control female	1.62263	0.942508	1.82553	1
14960	TC1100001698.mm.2	NM_001110778 // Adam11 // a disintegrin and metallopeptidase domain 11 // 11 E1|11 66.4	Adam11	NM_001110778	0.0483215	0.010709	1.90674	1.90674	Low-low female up vs Control female	2.48653	3.63846	4.59884	1
16984	TC1300001190.mm.2	NM_025447 // Dimt1 // DIM1 dimethyladenosine transferase 1-like (S. cerevisiae) // 13|1	Dimt1	NM_025447	0.00552726	0.0107402	0.783134	-1.27692	Low-low female down vs Control female	4.03207	0.847205	0.660367	1
10834	TC0800003099.mm.2	NM_016925 // Fanca // Fanconi anemia, complementation group A // 8 E1|8 72.1 cM // 1408	Fanca	NM_016925	0.0930533	0.0107568	1.3553	1.3553	Low-low female up vs Control female	2.05523	0.668278	1.02193	1
13738	TC1000001498.mm.2	NM_173022 // BC048403 // cDNA sequence BC048403 // 10|10 D2 // 270802 /// ENSMUST000000	BC048403	NM_173022	0.181353	0.0109103	0.756106	-1.32257	Low-low female down vs Control female	1.62241	0.448116	0.868068	1
16436	TC1200001868.mm.2	NM_001033236 // Vcpkmt // valosin containing protein lysine (K) methyltransferase // 12	Vcpkmt	NM_001033236	0.0267718	0.0109608	0.71283	-1.40286	Low-low female down vs Control female	2.88655	1.17058	1.27453	1
7680	TC0600003236.mm.2	NM_020008 // Clec7a // C-type lectin domain family 7, member a // 6|6 F3 // 56644 /// E	Clec7a	NM_020008	0.00662449	0.0109698	0.696312	-1.43614	Low-low female down vs Control female	3.89395	1.80591	1.45757	1
20562	TC1700001858.mm.2	NR_033585 // Cyp4f41-ps // cytochrome P450, family 4, subfamily f, polypeptide 41 pseud	Cyp4f41-ps	NR_033585	0.0560652	0.0110824	1.62268	1.62268	Low-low female up vs Control female	2.38772	1.98708	2.6155	1
19072	TC1500002171.mm.2	NM_001011778 // Olfr285 // olfactory receptor 285 // 15|15 F1 // 257943 /// NM_207554 /	Olfr285	NM_001011778	0.0797303	0.0111849	1.39328	1.39328	Low-low female up vs Control female	2.15604	0.84473	1.23136	1
4335	TC0400001160.mm.2	NM_023537 // Rab3b // RAB3B, member RAS oncogene family // 4|4 C7 // 69908 /// ENSMUST0	Rab3b	NM_023537	0.00526042	0.011195	0.696318	-1.43612	Low-low female down vs Control female	4.07014	1.89978	1.46696	1
3381	TC0300001096.mm.2	NM_001174169 // Tmigd3 // transmembrane and immunoglobulin domain containing 3 // 3 F2.	Tmigd3	NM_001174169	0.0277002	0.0112767	0.830307	-1.20437	Low-low female down vs Control female	2.86309	0.353574	0.388124	1
677	TC0100002241.mm.2	NM_170597 // Creg2 // cellular repressor of E1A-stimulated genes 2 // 1|1 B // 263764 /	Creg2	NM_170597	0.0417152	0.0112869	1.76954	1.76954	Low-low female up vs Control female	2.58494	3.00767	3.65682	1
22024	TC1900001527.mm.2	NM_001164311 // Loxl4 // lysyl oxidase-like 4 // 19|19 D1 // 67573 /// NM_053083 // Lox	Loxl4	NM_001164311	0.0644776	0.0114354	1.88772	1.88772	Low-low female up vs Control female	2.29537	3.32397	4.55123	1
376	TC0100001254.mm.2	NM_013750 // Phlda3 // pleckstrin homology-like domain, family A, member 3 // 1 E4|1 59	Phlda3	NM_013750	0.0513153	0.0115129	0.618886	-1.61581	Low-low female down vs Control female	2.44649	2.02497	2.60135	1
14490	TC1100000571.mm.2	NM_028398 // Phykpl // 5-phosphohydroxy-L-lysine phospholyase // 11|11 B1.3 // 72947 //	Phykpl	NM_028398	0.0921817	0.011525	0.678744	-1.47331	Low-low female down vs Control female	2.06136	1.11317	1.6972	1
2937	TC0200005333.mm.2	ENSMUST00000109054 // Gm14443 // predicted gene 14443 [Source:MGI Symbol;Acc:MGI:365232	Gm14443	ENSMUST00000109054	0.0136921	0.0115561	0.800338	-1.24947	Low-low female down vs Control female	3.35821	0.599576	0.561127	1
2588	TC0200004264.mm.2	NM_009037 // Rcn1 // reticulocalbin 1 // 2 E3|2 55.18 cM // 19672 /// ENSMUST0000000612	Rcn1	NM_009037	0.0128409	0.0116622	0.73714	-1.3566	Low-low female down vs Control female	3.40447	1.14308	1.05524	1
2703	TC0200004558.mm.2	NM_138750 // Prom2 // prominin 2 // 2|2 F1 // 192212 /// NM_178047 // Prom2 // prominin	Prom2	NM_138750	0.206357	0.0116647	1.4666	1.4666	Low-low female up vs Control female	1.53834	0.814438	1.66391	1
4535	TC0400001710.mm.2	NM_130879 // Usp48 // ubiquitin specific peptidase 48 // 4|4 D3 // 170707 /// ENSMUST00	Usp48	NM_130879	0.0834326	0.0116652	0.815324	-1.22651	Low-low female down vs Control female	2.12638	0.320001	0.472971	1
15565	TC1100003490.mm.2	NM_146412 // Olfr464 // olfactory receptor 464 // 11|11 B5 // 258407 /// ENSMUST0000007	Olfr464	NM_146412	0.0909182	0.0117191	1.40873	1.40873	Low-low female up vs Control female	2.07035	0.879045	1.33442	1
4315	TC0400001120.mm.2	NM_175471 // Cyb5rl // cytochrome b5 reductase-like // 4|4 C7 // 230582 /// ENSMUST0000	Cyb5rl	NM_175471	0.00896548	0.0118467	1.32793	1.32793	Low-low female up vs Control female	3.66725	1.07032	0.917271	1
7719	TC0600003311.mm.2	NM_001167694 // Gpr19 // G protein-coupled receptor 19 // 6|6 G1 // 14760 /// NM_001167	Gpr19	NM_001167694	0.193446	0.0119979	1.43596	1.43596	Low-low female up vs Control female	1.58044	0.753833	1.49907	1
10878	TC0800003242.mm.2	NM_001177551 // Trim61 // tripartite motif-containing 61 // 8|8 B3.1-3.2 // 260296 ///	Trim61	NM_001177551	0.0333937	0.0120016	1.66769	1.66769	Low-low female up vs Control female	2.73532	2.60684	2.99524	1
4216	TC0400000662.mm.2	NM_172468 // Snx30 // sorting nexin family member 30 // 4|4 B3 // 209131 /// ENSMUST000	Snx30	NM_172468	0.00876614	0.0120712	1.41535	1.41535	Low-low female up vs Control female	3.68392	1.62274	1.3844	1
9733	TC0700004509.mm.2	NM_001127351 // Sirt3 // sirtuin 3 // 7|7 F4 // 64384 /// NM_001177804 // Sirt3 // sirt	Sirt3	NM_001127351	0.17624	0.0120979	1.24804	1.24804	Low-low female up vs Control female	1.64099	0.2943	0.563651	1
19450	TC1600000976.mm.2	NM_001163615 // Krtap20-2 // keratin associated protein 20-2 // 16|16 C3.3 // 622935 //	Krtap20-2	NM_001163615	0.0478434	0.012148	0.839274	-1.19151	Low-low female down vs Control female	2.49317	0.279985	0.352946	1
11868	TC0900002640.mm.2	NM_009359 // Tex9 // testis expressed gene 9 // 9|9 D // 21778 /// ENSMUST00000085358 /	Tex9	NM_009359	0.215589	0.0122401	0.680405	-1.46971	Low-low female down vs Control female	1.50977	0.820867	1.70878	1
3573	TC0300001803.mm.2	NM_029017 // Mrpl47 // mitochondrial ribosomal protein L47 // 3|3 B // 74600 /// ENSMUS	Mrpl47	NM_029017	0.00218048	0.0122634	0.623671	-1.60341	Low-low female down vs Control female	4.7728	3.90354	2.57046	1
14903	TC1100001586.mm.2	NM_001025779 // Cdc6 // cell division cycle 6 // 11|11 D // 23834 /// NM_011799 // Cdc6	Cdc6	NM_001025779	0.0164841	0.0122816	1.41604	1.41604	Low-low female up vs Control female	3.2256	1.43287	1.39611	1
21149	TC1800000791.mm.2	NM_201600 // Myo5b // myosin VB // 18 E2|18 50.7 cM // 17919 /// ENSMUST00000074157 //	Myo5b	NM_201600	0.00788969	0.0123733	0.648187	-1.54276	Low-low female down vs Control female	3.7624	2.60266	2.17409	1
2603	TC0200004322.mm.2	NM_207254 // Olfr1286 // olfactory receptor 1286 // 2|2 E3 // 277562 /// ENSMUST0000009	Olfr1286	NM_207254	0.0266638	0.0123941	1.35787	1.35787	Low-low female up vs Control female	2.88933	0.995535	1.08289	1
21958	TC1900001289.mm.2	NM_146097 // Cbwd1 // COBW domain containing 1 // 19|19 B // 226043 /// NR_033744 // Cb	Cbwd1	NM_146097	0.0292506	0.0124906	0.614231	-1.62805	Low-low female down vs Control female	2.82572	2.4776	2.75567	1
63	TC0100000247.mm.2	NM_001039551 // Cnnm3 // cyclin M3 // 1 B|1 15.3 cM // 94218 /// NM_053186 // Cnnm3 //	Cnnm3	NM_001039551	0.123262	0.0125053	0.788129	-1.26883	Low-low female down vs Control female	1.87269	0.392003	0.657881	1
4788	TC0400002532.mm.2	NM_001099314 // Msmp // microseminoprotein, prostate associated // 4|4 B1 // 100039672	Msmp	NM_001099314	0.00506285	0.0126387	0.708869	-1.4107	Low-low female down vs Control female	4.0997	1.79852	1.37876	1
2392	TC0200003894.mm.2	NM_146435 // Olfr993 // olfactory receptor 993 // 2|2 D // 258427 /// ENSMUST0000009992	Olfr993	NM_146435	0.352967	0.012645	0.758597	-1.31822	Low-low female down vs Control female	1.18163	0.334272	0.889088	1
8100	TC0700000552.mm.2	NM_009944 // Cox7a1 // cytochrome c oxidase subunit VIIa 1 // 7 B1|7 17.31 cM // 12865	Cox7a1	NM_009944	0.281982	0.0126513	0.67785	-1.47525	Low-low female down vs Control female	1.33291	0.746956	1.76125	1
13603	TC1000000874.mm.2	NM_175195 // Sppl2b // signal peptide peptidase like 2B // 10|10 C1 // 73218 /// ENSMUS	Sppl2b	NM_175195	0.168047	0.012677	1.35365	1.35365	Low-low female up vs Control female	1.67188	0.568585	1.06884	1
16329	TC1200001369.mm.2	NM_145441 // Ubxn2a // UBX domain protein 2A // 12|12 A1.1 // 217379 /// ENSMUST0000002	Ubxn2a	NM_145441	0.0164398	0.0127463	0.629938	-1.58746	Low-low female down vs Control female	3.22752	2.5612	2.49402	1
16630	TC1200002535.mm.2	NM_001166350 // Serpina11 // serine (or cysteine) peptidase inhibitor, clade A (alpha-1	Serpina11	NM_001166350	0.00320078	0.0127713	1.28913	1.28913	Low-low female up vs Control female	4.46055	1.0697	0.753702	1
288	TC0100000948.mm.2	NM_199366 // Gal3st2 // galactose-3-O-sulfotransferase 2 // 1|1 D // 381334 /// ENSMUST	Gal3st2	NM_199366	0.0670612	0.0127796	1.64783	1.64783	Low-low female up vs Control female	2.26951	2.10544	2.91565	1
831	TC0100002801.mm.2	NM_011066 // Per2 // period circadian clock 2 // 1|1 C5 // 18627 /// ENSMUST00000069620	Per2	NM_011066	0.0526665	0.0127907	0.564321	-1.77204	Low-low female down vs Control female	2.42921	2.95799	3.82697	1
17934	TC1400001504.mm.2	NM_144839 // Ube2e2 // ubiquitin-conjugating enzyme E2E 2 // 14|14 A2-A3 // 218793 ///	Ube2e2	NM_144839	0.0988173	0.0128268	0.60063	-1.66492	Low-low female down vs Control female	2.01613	1.95082	3.04104	1
9131	TC0700002825.mm.2	NM_207212 // Wtip // WT1-interacting protein // 7|7 B1 // 101543 /// ENSMUST00000038537	Wtip	NM_207212	0.0257632	0.012828	1.4765	1.4765	Low-low female up vs Control female	2.91302	1.64701	1.77696	1
11287	TC0900001018.mm.2	NM_027309 // Lysmd2 // LysM, putative peptidoglycan-binding, domain containing 2 // 9|9	Lysmd2	NM_027309	0.174444	0.0128676	1.40032	1.40032	Low-low female up vs Control female	1.64764	0.696206	1.32801	1
6483	TC0500003306.mm.2	NM_028826 // Sept14 // septin 14 // 5|5 G1.3 // 74222 /// ENSMUST00000042266 // Sept14	2014-09-01	NM_028826	0.144724	0.0129782	1.56927	1.56927	Low-low female up vs Control female	1.76871	1.3424	2.38534	1
9351	TC0700003687.mm.2	NM_001011520 // Olfr310 // olfactory receptor 310 // 7|7 D3 // 258222 /// ENSMUST000000	Olfr310	NM_001011520	0.0489797	0.0130691	0.760829	-1.31436	Low-low female down vs Control female	2.47751	0.693521	0.879769	1
8174	TC0700000772.mm.2	NM_001177373 // Klk11 // kallikrein related-peptidase 11 // 7|7 B4 // 56538 /// NM_0199	Klk11	NM_001177373	0.144462	0.0130707	1.39832	1.39832	Low-low female up vs Control female	1.76989	0.745381	1.3236	1
12608	TC0X00001674.mm.2	NM_001146081 // Fancb // Fanconi anemia, complementation group B // X|X F5 // 237211 //	Fancb	NM_001146081	0.217579	0.0131415	1.60009	1.60009	Low-low female up vs Control female	1.50376	1.24707	2.60637	1
747	TC0100002499.mm.2	NM_001190984 // Lancl1 // LanC (bacterial lantibiotic synthetase component C)-like 1 //	Lancl1	NM_001190984	0.186691	0.0132152	0.674057	-1.48355	Low-low female down vs Control female	1.60356	0.938125	1.83865	1
5301	TC0400004086.mm.2	NM_172705 // Phf13 // PHD finger protein 13 // 4|4 E2 // 230936 /// ENSMUST00000055688	Phf13	NM_172705	0.0505238	0.0132364	1.33077	1.33077	Low-low female up vs Control female	2.45684	0.754762	0.965514	1
19328	TC1600000450.mm.2	NM_080457 // Muc4 // mucin 4 // 16|16 B3 // 140474 /// ENSMUST00000096106 // Muc4 // mu	Muc4	NM_080457	0.00170762	0.0132507	1.43122	1.43122	Low-low female up vs Control female	4.97672	2.40759	1.52042	1
13501	TC1000000674.mm.2	NM_025807 // Slc16a9 // solute carrier family 16 (monocarboxylic acid transporters), me	Slc16a9	NM_025807	0.0595825	0.0133494	0.800475	-1.24926	Low-low female down vs Control female	2.34746	0.43865	0.587278	1
10780	TC0800002947.mm.2	NM_029005 // Mlkl // mixed lineage kinase domain-like // 8|8 D3 // 74568 /// ENSMUST000	Mlkl	NM_029005	0.000941419	0.0134673	0.769589	-1.29939	Low-low female down vs Control female	5.49083	1.42507	0.815684	1
13930	TC1000002092.mm.2	NM_001081054 // Qrsl1 // glutaminyl-tRNA synthase (glutamine-hydrolyzing)-like 1 // 10|	Qrsl1	NM_001081054	0.0145772	0.013518	0.673165	-1.48552	Low-low female down vs Control female	3.31327	1.9661	1.86498	1
14033	TC1000002433.mm.2	NM_001205034 // Gm19668 // predicted gene, 19668 // 10|10 39.72 cM // 100503388 /// ENS	Gm19668	NM_001205034	0.204904	0.013528	1.53956	1.53956	Low-low female up vs Control female	1.54295	1.08866	2.2175	1
3264	TC0300000828.mm.2	NM_011474 // Sprr2h // small proline-rich protein 2H // 3 F1|3 40.14 cM // 20762 /// EN	Sprr2h	NM_011474	0.0145151	0.0135828	1.33278	1.33278	Low-low female up vs Control female	3.31632	1.03845	0.984132	1
19333	TC1600000464.mm.2	NM_176840 // Osbpl11 // oxysterol binding protein-like 11 // 16|16 B3 // 106326 /// ENS	Osbpl11	NM_176840	0.0660265	0.0135868	1.26029	1.26029	Low-low female up vs Control female	2.27974	0.463028	0.638332	1
13425	TC1000000399.mm.2	NM_199028 // Bend3 // BEN domain containing 3 // 10|10 B2 // 331623 /// ENSMUST00000040	Bend3	NM_199028	0.0838371	0.0135975	0.789029	-1.26738	Low-low female down vs Control female	2.12323	0.452523	0.669836	1
12056	TC0900003237.mm.2	NR_033303 // Slc22a13b-ps // solute carrier family 22 (organic cation transporter), mem	Slc22a13b-ps	NR_033303	0.00583578	0.0136152	1.43929	1.43929	Low-low female up vs Control female	3.99044	2.00955	1.58271	1
11998	TC0900003058.mm.2	NM_133986 // Tcta // T cell leukemia translocation altered gene // 9 F2|9 59.2 cM // 10	Tcta	NM_133986	0.217392	0.01363	1.35586	1.35586	Low-low female up vs Control female	1.50432	0.529674	1.1066	1
9429	TC0700003872.mm.2	NM_147085 // Olfr571 // olfactory receptor 571 // 7|7 E3 // 259089 /// ENSMUST000000617	Olfr571	NM_147085	0.162966	0.0136844	1.52182	1.52182	Low-low female up vs Control female	1.69179	1.13473	2.10801	1
631	TC0100002062.mm.2	ENSMUST00000097807 // Gm6420 // predicted gene 6420 // --- // ---	Gm6420	ENSMUST00000097807	0.0701033	0.0137238	1.78952	1.78952	Low-low female up vs Control female	2.24035	2.88898	4.05277	1
8761	TC0700002158.mm.2	NR_028416 // D630041G03Rik // RIKEN cDNA D630041G03 gene // 7|7 // 320749	D630041G03Rik	NR_028416	0.111813	0.013742	1.2917	1.2917	Low-low female up vs Control female	1.9359	0.483157	0.784388	1
8236	TC0700000857.mm.2	NM_172418 // Mamstr // MEF2 activating motif and SAP domain containing transcriptional	Mamstr	NM_172418	0.0580508	0.0137428	1.50521	1.50521	Low-low female up vs Control female	2.36468	1.50641	2.00214	1
7346	TC0600002178.mm.2	NM_029930 // Tcaf1 // TRPM8 channel-associated factor 1 // 6|6 B2 // 77574 /// ENSMUST0	Tcaf1	NM_029930	0.0129154	0.0137514	1.45285	1.45285	Low-low female up vs Control female	3.40029	1.80766	1.67081	1
20983	TC1800000257.mm.2	NM_011946 // Map3k2 // mitogen-activated protein kinase kinase kinase 2 // 18|18 B3 //	Map3k2	NM_011946	0.016091	0.0137561	0.577283	-1.73225	Low-low female down vs Control female	3.24276	3.73018	3.61526	1
6876	TC0600000725.mm.2	NM_001164316 // Ccser1 // coiled-coil serine rich 1 // 6|6 B3 // 232035 /// NM_183310 /	Ccser1	NM_001164316	0.0617525	0.0138054	1.53572	1.53572	Low-low female up vs Control female	2.32384	1.63169	2.20676	1
17905	TC1400001418.mm.2	ENSMUST00000166618 // Gm6356 // predicted gene 6356 [Source:MGI Symbol;Acc:MGI:3646390]	Gm6356	ENSMUST00000166618	0.0249117	0.0138256	1.44492	1.44492	Low-low female up vs Control female	2.93624	1.51825	1.62508	1
18927	TC1500001812.mm.2	NM_175391 // Apol7c // apolipoprotein L 7c // 15|15 E1 // 108956 /// ENSMUST00000062562	Apol7c	NM_175391	0.06847	0.0139492	1.65062	1.65062	Low-low female up vs Control female	2.25584	2.16906	3.02195	1
12994	TC0X00003223.mm.2	NM_001037167 // Samt2 // spermatogenesis associated multipass transmembrane protein 2 /	Samt2	NM_001037167	0.0415361	0.0139497	0.822119	-1.21637	Low-low female down vs Control female	2.58784	0.380106	0.461628	1
11362	TC0900001293.mm.2	NM_019764 // Amotl2 // angiomotin-like 2 // 9|9 F1 // 56332 /// ENSMUST00000035121 // A	Amotl2	NM_019764	0.0436275	0.0141086	1.31075	1.31075	Low-low female up vs Control female	2.55486	0.718961	0.884427	1
10690	TC0800002683.mm.2	NM_173431 // Rpgrip1l // Rpgrip1-like // 8 C5|8 44.29 cM // 244585 /// ENSMUST000000477	Rpgrip1l	NM_173431	0.00633147	0.0141488	0.789419	-1.26675	Low-low female down vs Control female	3.92828	0.844903	0.675972	1
13621	TC1000000904.mm.2	NM_001252401 // Tle2 // transducin-like enhancer of split 2, homolog of Drosophila E(sp	Tle2	NM_001252401	0.0453048	0.0142242	1.56502	1.56502	Low-low female up vs Control female	2.5296	1.95559	2.4297	1
11311	TC0900001113.mm.2	NM_001164792 // Tpbg // trophoblast glycoprotein // 9|9 E3.1 // 21983 /// NM_011627 //	Tpbg	NM_001164792	0.240929	0.0142811	1.45627	1.45627	Low-low female up vs Control female	1.43694	0.783402	1.71345	1
9035	TC0700002655.mm.2	NM_001101467 // Cyp2a22 // cytochrome P450, family 2, subfamily a, polypeptide 22 // 7|	Cyp2a22	NM_001101467	8.48393e-09	0.0142904	0.537349	-1.86099	Low-low female down vs Control female	23.3693	34.796	4.6796	1
8867	TC0700002372.mm.2	NM_001111296 // Sult2a1 // sulfotransferase family 2A, dehydroepiandrosterone (DHEA)-pr	Sult2a1	NM_001111296	8.0137e-07	0.014337	0.249304	-4.01116	Low-low female down vs Control female	14.1246	105.307	23.4318	1
7031	TC0600001246.mm.2	NM_010957 // Ogg1 // 8-oxoguanine DNA-glycosylase 1 // 6 52.75 cM|6 E-F1 // 18294 /// E	Ogg1	NM_010957	0.119709	0.0143795	1.30406	1.30406	Low-low female up vs Control female	1.89165	0.51568	0.85677	1
19596	TC1600001385.mm.2	NM_001081368 // Tbccd1 // TBCC domain containing 1 // 16|16 B1 // 70573 /// ENSMUST0000	Tbccd1	NM_001081368	0.00525587	0.0145213	0.806276	-1.24027	Low-low female down vs Control female	4.07081	0.732464	0.565497	1
7659	TC0600003169.mm.2	NM_009829 // Ccnd2 // cyclin D2 // 6 F3|6 61.92 cM // 12444 /// ENSMUST00000000188 // C	Ccnd2	NM_009829	0.0227315	0.0145406	0.737332	-1.35624	Low-low female down vs Control female	2.99977	1.08137	1.13295	1
16004	TC1200000183.mm.2	NM_026347 // Iah1 // isoamyl acetate-hydrolyzing esterase 1 homolog (S. cerevisiae) //	Iah1	NM_026347	0.00374153	0.014545	1.22093	1.22093	Low-low female up vs Control female	4.33626	0.670846	0.48622	1
14329	TC1100000007.mm.2	NM_001253690 // Patz1 // POZ (BTB) and AT hook containing zinc finger 1 // 11|11 A1 //	Patz1	NM_001253690	0.0504619	0.0145502	0.636661	-1.57069	Low-low female down vs Control female	2.45765	1.94563	2.48808	1
3963	TC0300003013.mm.2	NM_011932 // Dapp1 // dual adaptor for phosphotyrosine and 3-phosphoinositides 1 // 3|3	Dapp1	NM_011932	0.141507	0.0146006	0.654832	-1.52711	Low-low female down vs Control female	1.78327	1.24271	2.19016	1
6870	TC0600000705.mm.2	NM_134180 // Vmn1r28 // vomeronasal 1 receptor 28 // 6|6 B3 // 171198 /// ENSMUST000001	Vmn1r28	NM_134180	0.00687895	0.0146176	0.719319	-1.3902	Low-low female down vs Control female	3.86544	1.63172	1.3267	1
5249	TC0400003934.mm.2	NM_001085540 // Pramef17 // PRAME family member 17 // 4|4 E1 // 626943 /// ENSMUST00000	Pramef17	NM_001085540	0.0344737	0.0146715	1.44393	1.44393	Low-low female up vs Control female	2.7137	1.42618	1.65173	1
8927	TC0700002498.mm.2	NM_001109748 // Tomm40 // translocase of outer mitochondrial membrane 40 homolog (yeast	Tomm40	NM_001109748	0.0417287	0.0146891	0.770897	-1.29719	Low-low female down vs Control female	2.58473	0.68174	0.828951	1
3371	TC0300001064.mm.2	NM_008979 // Ptpn22 // protein tyrosine phosphatase, non-receptor type 22 (lymphoid) //	Ptpn22	NM_008979	0.0961312	0.0147245	0.673439	-1.48492	Low-low female down vs Control female	2.03405	1.23961	1.91534	1
5783	TC0500001228.mm.2	NM_001004180 // Fam222a // family with sequence similarity 222, member A // 5|5 F // 43	Fam222a	NM_001004180	0.0467792	0.014809	1.5347	1.5347	Low-low female up vs Control female	2.50819	1.79765	2.25253	1
6366	TC0500003001.mm.2	NM_153571 // Hscb // HscB iron-sulfur cluster co-chaperone homolog (E. coli) // 5|5 F /	Hscb	NM_153571	0.194374	0.0148209	0.779609	-1.28269	Low-low female down vs Control female	1.57733	0.382023	0.76119	1
5775	TC0500001210.mm.2	NM_025526 // Iscu // IscU iron-sulfur cluster scaffold homolog (E. coli) // 5|5 F // 66	Iscu	NM_025526	0.00317389	0.0150473	0.854465	-1.17032	Low-low female down vs Control female	4.46731	0.434042	0.305359	1
9283	TC0700003451.mm.2	NM_183312 // Synm // synemin, intermediate filament protein // 7|7 C // 233335 /// NM_2	Synm	NM_183312	0.0352996	0.0152247	1.43148	1.43148	Low-low female up vs Control female	2.69764	1.36884	1.59475	1
711	TC0100002364.mm.2	NM_027661 // Hsfy2 // heat shock transcription factor, Y-linked 2 // 1|1 C1 // 71066 //	Hsfy2	NM_027661	0.236008	0.0153341	1.34361	1.34361	Low-low female up vs Control female	1.45049	0.500207	1.08382	1
20086	TC1700000602.mm.2	NM_009059 // Rgl2 // ral guanine nucleotide dissociation stimulator-like 2 // 17|17 B2	Rgl2	NM_009059	0.0131553	0.0153357	1.24749	1.24749	Low-low female up vs Control female	3.38701	0.654751	0.607553	1
5797	TC0500001264.mm.2	NM_011223 // Pxn // paxillin // 5 F|5 56.1 cM // 19303 /// NM_133915 // Pxn // paxillin	Pxn	NM_011223	0.159578	0.0154113	1.24141	1.24141	Low-low female up vs Control female	1.70541	0.315794	0.581969	1
4002	TC0300003165.mm.2	XM_619973.4 // Gm5858 // PREDICTED: predicted gene 5858, transcript variant 1 (Gm5858)	Gm5858	XM_619973.4	0.073295	0.0154134	0.807992	-1.23764	Low-low female down vs Control female	2.21114	0.398023	0.565739	1
6672	TC0600000039.mm.2	NM_001077713 // Sdhaf3 // succinate dehydrogenase complex assembly factor 3 // 6|6 A1 /	Sdhaf3	NM_001077713	0.147144	0.015453	1.33698	1.33698	Low-low female up vs Control female	1.75797	0.587672	1.05062	1
18390	TC1400002859.mm.2	NM_019975 // Hacl1 // 2-hydroxyacyl-CoA lyase 1 // 14|14 B // 56794 /// ENSMUST00000022	Hacl1	NM_019975	0.0010014	0.0155342	1.62731	1.62731	Low-low female up vs Control female	5.43632	5.11805	2.95886	1
5232	TC0400003887.mm.2	NM_001013780 // Slc25a34 // solute carrier family 25, member 34 // 4|4 E1 // 384071 ///	Slc25a34	NM_001013780	0.111829	0.0155346	1.53909	1.53909	Low-low female up vs Control female	1.9358	1.42915	2.32028	1
12906	TC0X00002869.mm.2	NM_028655 // Satl1 // spermidine/spermine N1-acetyl transferase-like 1 // X|X E2 // 738	Satl1	NM_028655	0.0702213	0.0156499	1.33438	1.33438	Low-low female up vs Control female	2.23925	0.74177	1.0411	1
21706	TC1900000693.mm.2	NM_029186 // Tmem180 // transmembrane protein 180 // 19|19 D1 // 75146 /// ENSMUST00000	Tmem180	NM_029186	0.0274518	0.0156825	1.33651	1.33651	Low-low female up vs Control female	2.86929	0.961707	1.0534	1
19263	TC1600000244.mm.2	NM_001081682 // Gnb1l // guanine nucleotide binding protein (G protein), beta polypepti	Gnb1l	NM_001081682	0.0254988	0.0156853	1.46307	1.46307	Low-low female up vs Control female	2.92015	1.68463	1.81311	1
12587	TC0X00001612.mm.2	NM_148945 // Rps6ka3 // ribosomal protein S6 kinase polypeptide 3 // X F4|X 73.27 cM //	Rps6ka3	NM_148945	0.0217249	0.0157134	0.59891	-1.6697	Low-low female down vs Control female	3.03132	3.17574	3.2926	1
10956	TC0900000165.mm.2	NM_146825 // Olfr39 // olfactory receptor 39 // 9 A2-A5|9 7.51 cM // 258822 /// ENSMUST	Olfr39	NM_146825	0.199338	0.0157288	1.33857	1.33857	Low-low female up vs Control female	1.5609	0.529278	1.06569	1
2393	TC0200003895.mm.2	NM_146433 // Olfr994 // olfactory receptor 994 // 2|2 E1 // 258425 /// ENSMUST000000999	Olfr994	NM_146433	0.00671984	0.0157773	1.32691	1.32691	Low-low female up vs Control female	3.88313	1.24018	1.00375	1
6532	TC0500003441.mm.2	NM_011639 // Trip6 // thyroid hormone receptor interactor 6 // 5|5 G2 // 22051 /// ENSM	Trip6	NM_011639	0.229785	0.0158162	1.27928	1.27928	Low-low female up vs Control female	1.46803	0.355792	0.761706	1
8551	TC0700001681.mm.2	NM_019772 // 1110004F10Rik // RIKEN cDNA 1110004F10 gene // 7|7 F3 // 56372 /// ENSMUST	1110004F10Rik	NM_019772	0.225285	0.0158502	0.80347	-1.2446	Low-low female down vs Control female	1.48099	0.28352	0.601669	1
14416	TC1100000342.mm.2	NM_173784 // Ubtd2 // ubiquitin domain containing 2 // 11|11 A4 // 327900 /// ENSMUST00	Ubtd2	NM_173784	0.0200849	0.0158709	1.53618	1.53618	Low-low female up vs Control female	3.08621	2.27517	2.31693	1
12023	TC0900003102.mm.2	NM_001252682 // Dhx30 // DEAH (Asp-Glu-Ala-His) box polypeptide 30 // 9|9 F2 // 72831 /	Dhx30	NM_001252682	0.0554441	0.0158742	0.777265	-1.28656	Low-low female down vs Control female	2.39511	0.608331	0.798252	1
10617	TC0800002461.mm.2	NM_028500 // Calr3 // calreticulin 3 // 8|8 C1 // 73316 /// NM_029782 // Calr3 // calre	Calr3	NM_028500	0.116589	0.0158976	0.663047	-1.50819	Low-low female down vs Control female	1.90877	1.28994	2.12393	1
17350	TC1300002339.mm.2	NM_001131068 // Rfesd // Rieske (Fe-S) domain containing // 13|13 C1 // 218341 /// NM_0	Rfesd	NM_001131068	0.0386259	0.0161518	0.656379	-1.52351	Low-low female down vs Control female	2.63674	1.88092	2.24196	1
6530	TC0500003436.mm.2	ENSMUST00000179412 // Muc3a // mucin 3A, cell surface associated [Source:MGI Symbol;Acc	Muc3a	ENSMUST00000179412	0.17312	0.0162458	1.64188	1.64188	Low-low female up vs Control female	1.65258	1.63841	3.11591	1
18628	TC1500000797.mm.2	NM_016714 // Nup50 // nucleoporin 50 // 15 E2|15 40.25 cM // 18141 /// ENSMUST000001654	Nup50	NM_016714	0.0994771	0.0162524	0.783087	-1.277	Low-low female down vs Control female	2.0118	0.485091	0.757814	1
14854	TC1100001470.mm.2	NR_028263 // B130006D01Rik // RIKEN cDNA B130006D01 gene // 11|11 D // 320616 /// uc011	B130006D01Rik	NR_028263	0.00898075	0.0163072	1.33424	1.33424	Low-low female up vs Control female	3.66599	1.2309	1.05525	1
8125	TC0700000597.mm.2	NM_001256066 // Scgb1b29 // secretoglobin, family 1B, member 29 // 7|7 B1 // 384589 ///	Scgb1b29	NM_001256066	0.205928	0.0163207	1.49191	1.49191	Low-low female up vs Control female	1.5397	0.995286	2.03159	1
3321	TC0300000923.mm.2	NM_001025613 // Otud7b // OTU domain containing 7B // 3|3 F2.1 // 229603 /// NM_0010256	Otud7b	NM_001025613	0.249533	0.0163635	1.2396	1.2396	Low-low female up vs Control female	1.41384	0.263682	0.586145	1
12055	TC0900003236.mm.2	NM_133980 // Slc22a13 // solute carrier family 22 (organic cation transporter), member	Slc22a13	NM_133980	0.0191437	0.0163636	1.49034	1.49034	Low-low female up vs Control female	3.11991	2.00803	2.0228	1
4360	TC0400001224.mm.2	NM_001100185 // Cyp4a30b // cytochrome P450, family 4, subfamily a, polypeptide 30b //	Cyp4a30b	NM_001100185	0.0489151	0.0164041	1.30406	1.30406	Low-low female up vs Control female	2.47839	0.706786	0.896278	1
22075	TC1900001705.mm.2	NM_018831 // Dclre1a // DNA cross-link repair 1A, PSO2 homolog (S. cerevisiae) // 19|19	Dclre1a	NM_018831	0.035927	0.0165003	0.627358	-1.59399	Low-low female down vs Control female	2.6857	2.36699	2.76989	1
665	TC0100002207.mm.2	NM_028096 // 2010300C02Rik // RIKEN cDNA 2010300C02 gene // 1|1 B // 72097 /// ENSMUST0	2010300C02Rik	NM_028096	0.0249745	0.0165569	1.46025	1.46025	Low-low female up vs Control female	2.9345	1.70749	1.82873	1
7865	TC0700000120.mm.2	NM_134206 // Vmn1r74 // vomeronasal 1 receptor 74 // 7|7 A1 // 171240 /// ENSMUST000000	Vmn1r74	NM_134206	0.149343	0.0165599	1.34527	1.34527	Low-low female up vs Control female	1.74836	0.624345	1.12232	1
21518	TC1900000217.mm.2	NM_029499 // Ms4a4c // membrane-spanning 4-domains, subfamily A, member 4C // 19|19 A /	Ms4a4c	NM_029499	0.00378722	0.0165783	1.31016	1.31016	Low-low female up vs Control female	4.32666	1.28232	0.931468	1
11751	TC0900002272.mm.2	NM_001134902 // AU019823 // expressed sequence AU019823 // 9|9 A5.3 // 270156 /// NM_21	AU019823	NM_001134902	0.0512639	0.0166501	0.750417	-1.33259	Low-low female down vs Control female	2.44716	0.820537	1.05381	1
7747	TC0600003370.mm.2	NM_001267707 // Slco1a5 // solute carrier organic anion transporter family, member 1a5	Slco1a5	NM_001267707	0.00127268	0.0166738	0.635748	-1.57295	Low-low female down vs Control female	5.22738	4.36411	2.62384	1
7696	TC0600003268.mm.2	NM_011733 // Ybx3 // Y box protein 3 // 6|6 F3 // 56449 /// NM_139117 // Ybx3 // Y box	Ybx3	NM_011733	0.000641847	0.0166764	0.652734	-1.53202	Low-low female down vs Control female	5.83521	4.32116	2.32739	1
9634	TC0700004280.mm.2	NM_001081459 // Sh2b1 // SH2B adaptor protein 1 // 7 F3|7 69.06 cM // 20399 /// NM_0012	Sh2b1	NM_001081459	0.00977353	0.0166829	0.835882	-1.19634	Low-low female down vs Control female	3.60351	0.471327	0.411075	1
15489	TC1100003274.mm.2	ENSMUST00000092883 // Gm10277 // predicted gene 10277 [Source:MGI Symbol;Acc:MGI:364192	Gm10277	ENSMUST00000092883	0.0112986	0.0167099	1.51508	1.51508	Low-low female up vs Control female	3.4973	2.45839	2.20924	1
2666	TC0200004479.mm.2	NM_177846 // Lcmt2 // leucine carboxyl methyltransferase 2 // 2|2 E5 // 329504 /// ENSM	Lcmt2	NM_177846	0.298857	0.0167409	1.40363	1.40363	Low-low female up vs Control female	1.29412	0.606253	1.47232	1
7345	TC0600002177.mm.2	NM_146174 // Tcaf2 // TRPM8 channel-associated factor 2 // 6|6 B2.1 // 232748 /// ENSMU	Tcaf2	NM_146174	0.0640137	0.0167588	0.657285	-1.52141	Low-low female down vs Control female	2.30013	1.65112	2.25607	1
21162	TC1800000834.mm.2	NM_013831 // Pstpip2 // proline-serine-threonine phosphatase-interacting protein 2 // 1	Pstpip2	NM_013831	0.0911201	0.0171273	0.701894	-1.42472	Low-low female down vs Control female	2.0689	1.06479	1.61752	1
7557	TC0600002880.mm.2	NM_145937 // Sumf1 // sulfatase modifying factor 1 // 6|6 E1 // 58911 /// ENSMUST000000	Sumf1	NM_145937	0.0986445	0.0171562	0.661018	-1.51282	Low-low female down vs Control female	2.01727	1.42087	2.21369	1
14340	TC1100000037.mm.2	NM_026175 // Sf3a1 // splicing factor 3a, subunit 1 // 11|11 A1 // 67465 /// ENSMUST000	Sf3a1	NM_026175	0.189601	0.017448	0.700876	-1.42679	Low-low female down vs Control female	1.5935	0.832277	1.6415	1
337	TC0100001172.mm.2	NM_007799 // Ctse // cathepsin E // 1 57.14 cM|1 F // 13034 /// ENSMUST00000073350 // C	Ctse	NM_007799	0.0307279	0.0174892	1.53117	1.53117	Low-low female up vs Control female	2.79202	2.09692	2.36042	1
671	TC0100002214.mm.2	NM_019570 // Rev1 // REV1 homolog (S. cerevisiae) // 1|1 B // 56210 /// ENSMUST00000027	Rev1	NM_019570	0.0378744	0.01752	0.679998	-1.47059	Low-low female down vs Control female	2.65	1.632	1.93553	1
21058	TC1800000462.mm.2	NM_001163013 // Ythdc2 // YTH domain containing 2 // 18|18 B3 // 240255 /// ENSMUST0000	Ythdc2	NM_001163013	0.200581	0.0175431	0.658702	-1.51814	Low-low female down vs Control female	1.55685	1.12405	2.26914	1
1720	TC0200001801.mm.2	NM_175285 // Tmem62 // transmembrane protein 62 // 2|2 E5 // 96957 /// ENSMUST000000675	Tmem62	NM_175285	0.0169182	0.0175604	0.791732	-1.26305	Low-low female down vs Control female	3.20716	0.724803	0.710271	1
3776	TC0300002432.mm.2	ENSMUST00000178458 // Gm9125 // predicted gene 9125 // 3 F2.1|3 // 668359 /// ENSMUST00	Gm9125	ENSMUST00000178458	0.139015	0.0175948	1.47967	1.47967	Low-low female up vs Control female	1.79478	1.14259	2.00081	1
3942	TC0300002932.mm.2	NM_010113 // Egf // epidermal growth factor // 3 G3|3 58.5 cM // 13645 /// ENSMUST00000	Egf	NM_010113	0.265251	0.0176408	0.629632	-1.58823	Low-low female down vs Control female	1.3735	1.22007	2.79177	1
6229	TC0500002633.mm.2	NM_019515 // Nmu // neuromedin U // 5|5 C3.3 // 56183 /// ENSMUST00000031146 // Nmu //	Nmu	NM_019515	0.162935	0.0176657	1.27142	1.27142	Low-low female up vs Control female	1.69192	0.405145	0.752586	1
9169	TC0700002937.mm.2	NR_046214 // Gm2381 // zinc finger protein 936 pseudogene // 7 B4|7 // 100039706 /// uc	Gm2381	NR_046214	0.197215	0.0176965	0.645286	-1.5497	Low-low female down vs Control female	1.56788	1.25019	2.50604	1
19326	TC1600000447.mm.2	NM_011638 // Tfrc // transferrin receptor // 16 B3|16 23.06 cM // 22042 /// ENSMUST0000	Tfrc	NM_011638	0.0706017	0.0177511	0.463063	-2.15953	Low-low female down vs Control female	2.2357	5.51238	7.74907	1
6597	TC0500003592.mm.2	NM_023322 // Zkscan14 // zinc finger with KRAB and SCAN domains 14 // 5|5 G2 // 67235 /	Zkscan14	NM_023322	0.193161	0.0177618	1.47729	1.47729	Low-low female up vs Control female	1.5814	1.00184	1.99104	1
2429	TC0200003946.mm.2	NM_146407 // Olfr1079 // olfactory receptor 1079 // 2|2 E1 // 258402 /// ENSMUST0000009	Olfr1079	NM_146407	0.188544	0.0177749	0.673761	-1.48421	Low-low female down vs Control female	1.59714	1.03644	2.03951	1
10936	TC0900000140.mm.2	NM_146566 // Olfr830 // olfactory receptor 830 // 9|9 A2-A5 // 258559 /// ENSMUST000000	Olfr830	NM_146566	0.0506084	0.0178059	1.28849	1.28849	Low-low female up vs Control female	2.45572	0.657032	0.840876	1
1994	TC0200002532.mm.2	NM_026785 // Ube2c // ubiquitin-conjugating enzyme E2C // 2 H3|2 85.27 cM // 68612 ///	Ube2c	NM_026785	0.0297037	0.0178061	1.81848	1.81848	Low-low female up vs Control female	2.8152	4.19227	4.68021	1
8869	TC0700002374.mm.2	NM_001101586 // Sult2a3 // sulfotransferase family 2A, dehydroepiandrosterone (DHEA)-pr	Sult2a3	NM_001101586	0.00055253	0.0179281	0.389218	-2.56925	Low-low female down vs Control female	5.97297	22.201	11.6817	1
15138	TC1100002176.mm.2	NM_178440 // Myo1g // myosin IG // 11|11 A1 // 246177 /// ENSMUST00000003459 // Myo1g /	Myo1g	NM_178440	0.0657584	0.0181026	0.757035	-1.32094	Low-low female down vs Control female	2.28242	0.740715	1.01995	1
2729	TC0200004646.mm.2	NM_001163529 // Adam33 // a disintegrin and metallopeptidase domain 33 // 2 F1|2 63.26	Adam33	NM_001163529	0.018542	0.0181195	1.44482	1.44482	Low-low female up vs Control female	3.14238	1.78302	1.78329	1
7873	TC0700000140.mm.2	NM_028434 // 2900092C05Rik // RIKEN cDNA 2900092C05 gene // 7|7 A2 // 73090 /// ENSMUST	2900092C05Rik	NM_028434	0.176707	0.0181317	0.822875	-1.21525	Low-low female down vs Control female	1.63927	0.261118	0.500624	1
5568	TC0500000547.mm.2	NM_001081103 // Stim2 // stromal interaction molecule 2 // 5 C1|5 29.69 cM // 116873 //	Stim2	NM_001081103	0.00861316	0.0182178	0.783669	-1.27605	Low-low female down vs Control female	3.697	0.922304	0.784061	1
11625	TC0900001982.mm.2	NM_144936 // Tmem45b // transmembrane protein 45b // 9|9 A4 // 235135 /// ENSMUST000000	Tmem45b	NM_144936	0.0571811	0.0183892	1.66167	1.66167	Low-low female up vs Control female	2.37467	2.57956	3.41403	1
5076	TC0400003490.mm.2	NM_023423 // Akirin1 // akirin 1 // 4|4 D1 // 68050 /// ENSMUST00000102636 // Akirin1 /	Akirin1	NM_023423	0.134498	0.0185846	0.73183	-1.36644	Low-low female down vs Control female	1.81618	0.748525	1.29531	1
20812	TC1700002492.mm.2	NM_028887 // Smchd1 // SMC hinge domain containing 1 // 17|17 E1.3 // 74355 /// ENSMUST	Smchd1	NM_028887	0.0166927	0.0186512	0.739906	-1.35152	Low-low female down vs Control female	3.21668	1.23575	1.20739	1
19348	TC1600000501.mm.2	NM_008465 // Kpna1 // karyopherin (importin) alpha 1 // 16|16 B4-B5 // 16646 /// ENSMUS	Kpna1	NM_008465	0.0136216	0.0186529	0.757685	-1.31981	Low-low female down vs Control female	3.36192	1.09599	1.02458	1
2178	TC0200003176.mm.2	NM_001037098 // Nacc2 // nucleus accumbens associated 2, BEN and BTB (POZ) domain conta	Nacc2	NM_001037098	0.306754	0.0186907	0.729158	-1.37145	Low-low female down vs Control female	1.27664	0.539661	1.32854	1
8537	TC0700001631.mm.2	NM_001276301 // Ampd3 // adenosine monophosphate deaminase 3 // 7 57.85 cM|7 E2-E3 // 1	Ampd3	NM_001276301	0.0964283	0.0187048	0.70144	-1.42564	Low-low female down vs Control female	2.03205	1.08299	1.675	1
1836	TC0200002171.mm.2	NM_175280 // Cfap61 // cilia and flagella associated protein 61 // 2|2 G1 // 78774 ///	Cfap61	NM_175280	0.270445	0.0187072	1.51467	1.51467	Low-low female up vs Control female	1.36065	0.994133	2.29626	1
14076	TC1000002501.mm.2	NM_001164147 // Tcf3 // transcription factor 3 // 10 C1|10 39.72 cM // 21423 /// NM_001	Tcf3	NM_001164147	0.222651	0.0188134	1.2411	1.2411	Low-low female up vs Control female	1.48869	0.294965	0.622719	1
17602	TC1400000364.mm.2	NM_019506 // Gdf2 // growth differentiation factor 2 // 14|14 B // 12165 /// ENSMUST000	Gdf2	NM_019506	0.009754	0.0188555	0.770601	-1.29769	Low-low female down vs Control female	3.60499	1.04044	0.907063	1
20245	TC1700000935.mm.2	NM_001033405 // Treml2 // triggering receptor expressed on myeloid cells-like 2 // 17|1	Treml2	NM_001033405	0.171956	0.0188637	1.40604	1.40604	Low-low female up vs Control female	1.65696	0.817977	1.55151	1
220	TC0100000765.mm.2	NM_001013817 // Sp140 // Sp140 nuclear body protein // 1|1 C5 // 434484 /// ENSMUST0000	Sp140	NM_001013817	0.00402815	0.0188993	0.611266	-1.63595	Low-low female down vs Control female	4.27801	4.40903	3.23911	1
18868	TC1500001698.mm.2	NM_001033219 // Slc45a4 // solute carrier family 45, member 4 // 15|15 D3 // 106068 ///	Slc45a4	NM_001033219	0.0985644	0.0189011	1.50855	1.50855	Low-low female up vs Control female	2.0178	1.45102	2.26006	1
5731	TC0500001077.mm.2	NM_027599 // Lpcat2b // lysophosphatidylcholine acyltransferase 2B // 5|5 E5 // 70902 /	Lpcat2b	NM_027599	0.0198293	0.0189052	1.73421	1.73421	Low-low female up vs Control female	3.09519	3.99128	4.05275	1
405	TC0100001367.mm.2	NM_001081197 // Apobec4 // apolipoprotein B mRNA editing enzyme, catalytic polypeptide-	Apobec4	NM_001081197	0.0252969	0.0189583	0.828381	-1.20717	Low-low female down vs Control female	2.92564	0.441677	0.47447	1
17737	TC1400000810.mm.2	NM_023773 // Mphosph8 // M-phase phosphoprotein 8 // 14|14 C3 // 75339 /// ENSMUST00000	Mphosph8	NM_023773	0.123858	0.0189761	0.748648	-1.33574	Low-low female down vs Control female	1.86956	0.667435	1.122	1
12488	TC0X00001216.mm.2	XM_621082.4 // Gm5945 // PREDICTED: predicted gene 5945 (Gm5945), mRNA. // --- // ---	Gm5945	XM_621082.4	0.000786595	0.0189811	0.754488	-1.3254	Low-low female down vs Control female	5.651	1.91074	1.06267	1
8727	TC0700002069.mm.2	NM_023860 // Krtap5-3 // keratin associated protein 5-3 // 7|7 F5 // 77215 /// ENSMUST0	Krtap5-3	NM_023860	0.0664244	0.0189859	1.52175	1.52175	Low-low female up vs Control female	2.27579	1.70935	2.3606	1
19562	TC1600001317.mm.2	NM_001285472 // Tbx1 // T-box 1 // 16 A3|16 11.51 cM // 21380 /// NM_001285476 // Tbx1	Tbx1	NM_001285472	0.154773	0.0190353	0.5188	-1.92753	Low-low female down vs Control female	1.72522	3.1686	5.77227	1
16042	TC1200000319.mm.2	NM_146033 // Ankmy2 // ankyrin repeat and MYND domain containing 2 // 12|12 A3 // 21747	Ankmy2	NM_146033	0.387786	0.0191389	0.706853	-1.41472	Low-low female down vs Control female	1.1168	0.574402	1.61646	1
1210	TC0200000007.mm.2	BC119608 // Phxr1 // per-hexamer repeat gene 1 // 2|2 A1 // 18686 /// BC119609 // Phxr1	Phxr1	BC119608	0.0550666	0.0192686	1.78071	1.78071	Low-low female up vs Control female	2.39964	3.42237	4.48236	1
15854	TC1100004123.mm.2	NM_030206 // Cygb // cytoglobin // 11|11 E2 // 114886 /// ENSMUST00000021166 // Cygb //	Cygb	NM_030206	0.00280711	0.0193751	0.7743	-1.29149	Low-low female down vs Control female	4.56624	1.28239	0.882645	1
16278	TC1200001236.mm.2	NM_001289487 // Exoc3l4 // exocyst complex component 3-like 4 // 12|12 F2 // 74190 ///	Exoc3l4	NM_001289487	0.216821	0.0194085	1.46848	1.46848	Low-low female up vs Control female	1.50604	0.95491	1.99273	1
9296	TC0700003548.mm.2	NM_029585 // Det1 // de-etiolated homolog 1 (Arabidopsis) // 7|7 D2 // 76375 /// ENSMUS	Det1	NM_029585	0.184233	0.0195152	0.753703	-1.32678	Low-low female down vs Control female	1.61218	0.554685	1.08133	1
17704	TC1400000753.mm.2	NM_175204 // Psmb11 // proteasome (prosome, macropain) subunit, beta type, 11 // 14|14	Psmb11	NM_175204	0.0509039	0.0195688	1.34354	1.34354	Low-low female up vs Control female	2.45185	0.921046	1.18063	1
13521	TC1000000736.mm.2	NM_009115 // S100b // S100 protein, beta polypeptide, neural // 10 C1|10 38.76 cM // 20	S100b	NM_009115	0.00198342	0.0196559	1.26627	1.26627	Low-low female up vs Control female	4.85134	1.16653	0.755715	1
13674	TC1000001148.mm.2	NM_025551 // Ndufa12 // NADH dehydrogenase (ubiquinone) 1 alpha subcomplex, 12 // 10|10	Ndufa12	NM_025551	0.146862	0.0198313	0.796031	-1.25623	Low-low female down vs Control female	1.75922	0.396254	0.707912	1
20095	TC1700000623.mm.2	NM_011530 // Tap2 // transporter 2, ATP-binding cassette, sub-family B (MDR/TAP) // 17	Tap2	NM_011530	0.00170091	0.0198518	1.26167	1.26167	Low-low female up vs Control female	4.98003	1.16508	0.735274	1
1339	TC0200000535.mm.2	NM_138748 // Ppp2r4 // protein phosphatase 2A activator, regulatory subunit B // 2 B|2	Ppp2r4	NM_138748	0.0312419	0.019854	1.30101	1.30101	Low-low female up vs Control female	2.78069	0.833768	0.942362	1
12810	TC0X00002450.mm.2	NM_025410 // Lage3 // L antigen family, member 3 // X|X A6 // 66192 /// ENSMUST00000015	Lage3	NM_025410	0.0460791	0.019865	0.72467	-1.37994	Low-low female down vs Control female	2.51826	1.13116	1.41172	1
9642	TC0700004293.mm.2	NM_009898 // Coro1a // coronin, actin binding protein 1A // 7 69.25 cM|7 F3 // 12721 //	Coro1a	NM_009898	0.0116245	0.0198893	1.35363	1.35363	Low-low female up vs Control female	3.4766	1.38114	1.24855	1
15929	TC1100004277.mm.2	NM_019444 // Ramp2 // receptor (calcitonin) activity modifying protein 2 // 11 D|11 64.	Ramp2	NM_019444	0.0746365	0.0199801	0.727887	-1.37384	Low-low female down vs Control female	2.19925	0.962908	1.37605	1
9099	TC0700002777.mm.2	NM_001033316 // Ffar3 // free fatty acid receptor 3 // 7|7 B1 // 233080 /// ENSMUST0000	Ffar3	NM_001033316	0.0351162	0.0200968	0.648792	-1.54133	Low-low female down vs Control female	2.70117	2.19917	2.55877	1
18273	TC1400002387.mm.2	ENSMUST00000170967 // Rb1 // retinoblastoma 1 // 14 38.73 cM|14 D3 // 19645 /// OTTMUST	Rb1	ENSMUST00000170967	0.0512209	0.020139	0.695498	-1.43782	Low-low female down vs Control female	2.44772	1.40494	1.80393	1
1011	TC0100003382.mm.2	NM_001038619 // Dnm3 // dynamin 3 // 1|1 H2.1 // 103967 /// NM_172646 // Dnm3 // dynami	Dnm3	NM_001038619	0.172728	0.0201509	0.594091	-1.68324	Low-low female down vs Control female	1.65405	1.95269	3.7103	1
12941	TC0X00003021.mm.2	NM_001168578 // Tceal8 // transcription elongation factor A (SII)-like 8 // X|X F1 // 6	Tceal8	NM_001168578	1.53158e-05	0.0201923	0.690331	-1.44858	Low-low female down vs Control female	9.86077	5.90041	1.8806	1
9842	TC0800000005.mm.2	NM_133962 // Arhgef18 // rho/rac guanine nucleotide exchange factor (GEF) 18 // 8|8 A1.	Arhgef18	NM_133962	0.178074	0.020247	1.27309	1.27309	Low-low female up vs Control female	1.63427	0.415533	0.799111	1
14461	TC1100000511.mm.2	NM_146473 // Olfr1387 // olfactory receptor 1387 // 11|11 B1 // 258465 /// ENSMUST00000	Olfr1387	NM_146473	0.236539	0.0202902	1.4104	1.4104	Low-low female up vs Control female	1.44902	0.747899	1.62216	1
20288	TC1700001033.mm.2	NM_001163815 // Vav1 // vav 1 oncogene // 17 D|17 29.76 cM // 22324 /// NM_001163816 //	Vav1	NM_001163815	0.10177	0.0203774	1.46403	1.46403	Low-low female up vs Control female	1.99699	1.26856	1.99646	1
16760	TC1300000353.mm.2	NM_008592 // Foxc1 // forkhead box C1 // 13 A3.2|13 13.52 cM // 17300 /// ENSMUST000000	Foxc1	NM_008592	0.15063	0.0203858	0.666073	-1.50134	Low-low female down vs Control female	1.74281	1.25827	2.26908	1
5507	TC0500000353.mm.2	NM_019810 // Slc5a1 // solute carrier family 5 (sodium/glucose cotransporter), member 1	Slc5a1	NM_019810	0.0728966	0.0204069	0.65	-1.53846	Low-low female down vs Control female	2.21471	1.79769	2.55106	1
12425	TC0X00000941.mm.2	NM_001177937 // Eda // ectodysplasin-A // X C3|X 43.59 cM // 13607 /// NM_001177938 //	Eda	NM_001177937	0.177607	0.0204922	1.38139	1.38139	Low-low female up vs Control female	1.63597	0.748111	1.43719	1
21887	TC1900001121.mm.2	NM_001251849 // Ms4a18 // membrane-spanning 4-domains, subfamily A, member 18 // 19|19	Ms4a18	NM_001251849	0.100678	0.020504	1.45994	1.45994	Low-low female up vs Control female	2.004	1.25727	1.97177	1
14997	TC1100001789.mm.2	NM_001163473 // 1810010H24Rik // RIKEN cDNA 1810010H24 gene // 11|11 E1 // 69066 /// uc	1810010H24Rik	NM_001163473	0.0562493	0.0205138	0.72011	-1.38868	Low-low female down vs Control female	2.38555	1.12714	1.48496	1
10163	TC0800000960.mm.2	ENSMUST00000098571 // G430095P16Rik // RIKEN cDNA G430095P16 gene [Source:MGI Symbol;Ac	G430095P16Rik	ENSMUST00000098571	0.151327	0.0205715	1.63894	1.63894	Low-low female up vs Control female	1.73981	1.86298	3.36535	1
4949	TC0400003137.mm.2	NM_026348 // Itgb3bp // integrin beta 3 binding protein (beta3-endonexin) // 4|4 C6 //	Itgb3bp	NM_026348	0.212158	0.0206471	0.555327	-1.80074	Low-low female down vs Control female	1.52025	2.3105	4.77657	1
19727	TC1600001789.mm.2	NM_001011807 // Olfr191 // olfactory receptor 191 // 16|16 C1.3 // 258035 /// ENSMUST00	Olfr191	NM_001011807	0.0209479	0.0206497	1.27611	1.27611	Low-low female up vs Control female	3.05675	0.798248	0.820733	1
1305	TC0200000461.mm.2	NM_001001322 // Adamts13 // a disintegrin-like and metallopeptidase (reprolysin type) w	Adamts13	NM_001001322	0.0243534	0.0206936	1.49983	1.49983	Low-low female up vs Control female	2.95193	2.13243	2.27035	1
9801	TC0700004624.mm.2	NM_011121 // Plk1 // polo-like kinase 1 // 7 F3|7 65.52 cM // 18817 /// ENSMUST00000033	Plk1	NM_011121	0.0984651	0.0207317	1.71416	1.71416	Low-low female up vs Control female	2.01845	2.57912	4.01585	1
20594	TC1700001938.mm.2	BC027314 // D17H6S56E-5 // DNA segment, Chr 17, human D6S56E 5 // 17 B1|17 18.54 cM //	D17H6S56E-5	BC027314	0.0251036	0.0207575	1.41511	1.41511	Low-low female up vs Control female	2.93094	1.55515	1.6676	1
14268	TC1000003155.mm.2	NM_013765 // Rps26 // ribosomal protein S26 // 10|10 D3 // 27370 /// BC036987 // Rps26	Rps26	NM_013765	0.0874731	0.0208281	0.772279	-1.29487	Low-low female down vs Control female	2.09552	0.616661	0.924865	1
1496	TC0200001189.mm.2	NM_175513 // Zfp804a // zinc finger protein 804A // 2|2 D // 241514 /// ENSMUST00000047	Zfp804a	NM_175513	0.104658	0.0208557	1.42432	1.42432	Low-low female up vs Control female	1.97881	1.09148	1.73354	1
13936	TC1000002148.mm.2	NM_153071 // Gprc6a // G protein-coupled receptor, family C, group 6, member A // 10|10	Gprc6a	NM_153071	0.0246878	0.0208765	1.24266	1.24266	Low-low female up vs Control female	2.94249	0.612592	0.654306	1
8738	TC0700002090.mm.2	NM_008434 // Kcnq1 // potassium voltage-gated channel, subfamily Q, member 1 // 7 F5|7	Kcnq1	NM_008434	0.101915	0.0209078	1.64455	1.64455	Low-low female up vs Control female	1.99607	2.18	3.43246	1
17288	TC1300002174.mm.2	NM_001256065 // Gm5141 // predicted gene 5141 // 13 B3|13 // 380850 /// ENSMUST00000167	Gm5141	NM_001256065	0.260695	0.020917	0.724994	-1.37932	Low-low female down vs Control female	1.38496	0.632221	1.43468	1
19272	TC1600000277.mm.2	NM_172265 // Eif2b5 // eukaryotic translation initiation factor 2B, subunit 5 epsilon /	Eif2b5	NM_172265	0.0944817	0.0209518	1.24981	1.24981	Low-low female up vs Control female	2.04532	0.449168	0.690198	1
6745	TC0600000374.mm.2	NM_153600 // Ttc26 // tetratricopeptide repeat domain 26 // 6|6 B1 // 264134 /// ENSMUS	Ttc26	NM_153600	0.00682894	0.0210414	0.728124	-1.37339	Low-low female down vs Control female	3.87095	1.7238	1.39956	1
7450	TC0600002505.mm.2	NM_001164669 // Dnah6 // dynein, axonemal, heavy chain 6 // 6 C1|6 32.37 cM // 330355 /	Dnah6	NM_001164669	0.0811859	0.021112	1.29268	1.29268	Low-low female up vs Control female	2.14421	0.625884	0.917382	1
4714	TC0400002290.mm.2	NM_029840 // Tstd3 // thiosulfate sulfurtransferase (rhodanese)-like domain containing	Tstd3	NM_029840	0.284931	0.0211187	0.694869	-1.43912	Low-low female down vs Control female	1.32598	0.778348	1.84485	1
18715	TC1500001069.mm.2	NR_033803 // 6030408B16Rik // RIKEN cDNA 6030408B16 gene // 15|15 F2 // 77717 /// uc011	6030408B16Rik	NR_033803	0.0717734	0.0211606	1.70586	1.70586	Low-low female up vs Control female	2.2249	2.81312	3.97376	1
2567	TC0200004201.mm.2	NM_009019 // Rag1 // recombination activating gene 1 // 2 E2|2 53.88 cM // 19373 /// NM	Rag1	NM_009019	0.0128047	0.021169	0.663462	-1.50725	Low-low female down vs Control female	3.40651	2.54226	2.3455	1
1854	TC0200002214.mm.2	NM_001142411 // Zfp937 // zinc finger protein 937 // 2|2 G3 // 245174 /// ENSMUST000000	Zfp937	NM_001142411	0.165516	0.0211972	0.676092	-1.47909	Low-low female down vs Control female	1.68172	1.14291	2.1359	1
7992	TC0700000368.mm.2	NM_001045486 // Zfp180 // zinc finger protein 180 // 7|7 A3 // 210135 /// NM_001289634	Zfp180	NM_001045486	0.0500903	0.0212306	1.36868	1.36868	Low-low female up vs Control female	2.46257	1.07654	1.37394	1
20496	TC1700001677.mm.2	NM_026633 // Fam195a // family with sequence similarity 195, member A // 17|17 B1 // 68	Fam195a	NM_026633	0.0512828	0.021295	0.738147	-1.35474	Low-low female down vs Control female	2.44691	1.00219	1.28723	1
20587	TC1700001914.mm.2	NM_030747 // Btnl6 // butyrophilin-like 6 // 17 B1|17 18.1 cM // 624681 /// ENSMUST0000	Btnl6	NM_030747	0.245315	0.0213015	1.52091	1.52091	Low-low female up vs Control female	1.42507	1.11339	2.45548	1
4700	TC0400002222.mm.2	NM_026558 // Fam92a // family with sequence similarity 92, member A // 4|4 A2 // 68099	Fam92a	NM_026558	0.0324793	0.0213155	0.737559	-1.35582	Low-low female down vs Control female	2.75421	1.13439	1.29447	1
10649	TC0800002567.mm.2	ENSMUST00000098592 // Gm10643 // predicted gene 10643 [Source:MGI Symbol;Acc:MGI:364250	Gm10643	ENSMUST00000098592	0.171441	0.0213763	1.41259	1.41259	Low-low female up vs Control female	1.65891	0.880727	1.66857	1
11713	TC0900002165.mm.2	NM_201372 // Ccdc84 // coiled-coil domain containing 84 // 9|9 A5.2 // 382073 /// ENSMU	Ccdc84	NM_201372	0.0529211	0.0214176	1.3829	1.3829	Low-low female up vs Control female	2.42601	1.13525	1.4707	1
21052	TC1800000450.mm.2	NM_001013797 // Spink6 // serine peptidase inhibitor, Kazal type 6 // 18|18 B3 // 43318	Spink6	NM_001013797	0.126063	0.0214233	1.47048	1.47048	Low-low female up vs Control female	1.85813	1.23023	2.08081	1
1042	TC0100003478.mm.2	NM_030724 // Uck2 // uridine-cytidine kinase 2 // 1|1 H2.3 // 80914 /// ENSMUST00000027	Uck2	NM_030724	0.0980481	0.0214624	0.721525	-1.38595	Low-low female down vs Control female	2.02121	0.959483	1.49194	1
15995	TC1200000151.mm.2	ENSMUST00000169657 // B430203G13Rik // RIKEN cDNA B430203G13 gene [Source:MGI Symbol;Ac	B430203G13Rik	ENSMUST00000169657	0.0852486	0.0215289	1.61475	1.61475	Low-low female up vs Control female	2.11233	2.16379	3.21942	1
4150	TC0400000436.mm.2	NM_011571 // Tesk1 // testis specific protein kinase 1 // 4|4 A5-C1 // 21754 /// ENSMUS	Tesk1	NM_011571	0.047869	0.0216009	1.2483	1.2483	Low-low female up vs Control female	2.49281	0.547707	0.690532	1
5739	TC0500001098.mm.2	NM_026106 // Dr1 // down-regulator of transcription 1 // 5 F|5 52.82 cM // 13486 /// EN	Dr1	NM_026106	0.140585	0.0216563	0.757893	-1.31945	Low-low female down vs Control female	1.78751	0.614162	1.07984	1
8696	TC0700002021.mm.2	NM_146962 // Olfr541 // olfactory receptor 541 // 7|7 F4 // 258964 /// ENSMUST000000806	Olfr541	NM_146962	0.0758641	0.0217529	1.48159	1.48159	Low-low female up vs Control female	2.18857	1.5147	2.17517	1
15077	TC1100002026.mm.2	NM_145363 // Tspan10 // tetraspanin 10 // 11|11 E2 // 208634 /// ENSMUST00000044105 //	Tspan10	NM_145363	0.214564	0.0218636	0.765079	-1.30705	Low-low female down vs Control female	1.51288	0.486743	1.01116	1
1675	TC0200001659.mm.2	NM_146448 // Olfr1317 // olfactory receptor 1317 // 2|2 F2-F3 // 258440 /// ENSMUST0000	Olfr1317	NM_146448	0.0367709	0.0219453	0.779319	-1.28317	Low-low female down vs Control female	2.66999	0.74581	0.877898	1
5608	TC0500000710.mm.2	NM_001122733 // Kit // kit oncogene // 5 C3.3|5 39.55 cM // 16590 /// NM_021099 // Kit	Kit	NM_001122733	0.2796	0.0219957	0.628868	-1.59016	Low-low female down vs Control female	1.33855	1.29505	3.04072	1
7239	TC0600001833.mm.2	NR_002839 // Dlx6os2 // distal-less homeobox 6, opposite strand 2 // 6 A1|6 2.83 cM //	Dlx6os2	NR_002839	0.0467756	0.0220095	1.61183	1.61183	Low-low female up vs Control female	2.50824	2.57106	3.22157	1
14175	TC1000002781.mm.2	NM_172553 // Alx1 // ALX homeobox 1 // 10 D1|10 53.56 cM // 216285 /// ENSMUST000000408	Alx1	NM_172553	0.169383	0.0220137	1.28299	1.28299	Low-low female up vs Control female	1.66674	0.465584	0.877919	1
20419	TC1700001533.mm.2	NM_177316 // Fpr-rs6 // formyl peptide receptor, related sequence 6 // 17|17 A3.2 // 32	Fpr-rs6	NM_177316	0.327112	0.0220167	0.769777	-1.29908	Low-low female down vs Control female	1.23335	0.37986	0.967967	1
21382	TC1800001710.mm.2	NM_177450 // Cndp1 // carnosine dipeptidase 1 (metallopeptidase M20 family) // 18|18 E4	Cndp1	NM_177450	0.177362	0.0220297	1.57071	1.57071	Low-low female up vs Control female	1.63687	1.5016	2.88315	1
6698	TC0600000203.mm.2	NM_028920 // Hyal6 // hyaluronoglucosaminidase 6 // 6|6 A3.1 // 74409 /// ENSMUST000000	Hyal6	NM_028920	0.233067	0.0221042	1.56479	1.56479	Low-low female up vs Control female	1.45873	1.31755	2.8387	1
8476	TC0700001535.mm.2	NM_007887 // Usp17la // ubiquitin specific peptidase 17-like A // 7 E3|7 55.69 cM // 13	Usp17la	NM_007887	0.0390944	0.022116	1.25526	1.25526	Low-low female up vs Control female	2.62861	0.612192	0.731957	1
11810	TC0900002405.mm.2	NM_175325 // Bbs4 // Bardet-Biedl syndrome 4 (human) // 9 B|9 32.01 cM // 102774 /// EN	Bbs4	NM_175325	0.0649138	0.0221443	0.676445	-1.47832	Low-low female down vs Control female	2.29093	1.57824	2.16513	1
171	TC0100000622.mm.2	NM_009909 // Cxcr2 // chemokine (C-X-C motif) receptor 2 // 1 C3|1 38.41 cM // 12765 //	Cxcr2	NM_009909	0.0954256	0.0221751	1.43208	1.43208	Low-low female up vs Control female	2.03885	1.18611	1.82838	1
15006	TC1100001832.mm.2	NM_001166177 // Arsg // arylsulfatase G // 11|11 E1 // 74008 /// NM_028710 // Arsg // a	Arsg	NM_001166177	7.05126e-05	0.0222746	0.693338	-1.4423	Low-low female down vs Control female	8.05579	4.88213	1.9047	1
17601	TC1400000363.mm.2	NM_145741 // Gdf10 // growth differentiation factor 10 // 14 B|14 20.8 cM // 14560 ///	Gdf10	NM_145741	0.125344	0.0223297	0.61686	-1.62111	Low-low female down vs Control female	1.86184	1.96525	3.31742	1
20309	TC1700001143.mm.2	NM_001271483 // Clip4 // CAP-GLY domain containing linker protein family, member 4 // 1	Clip4	NM_001271483	0.309761	0.0223681	0.699277	-1.43005	Low-low female down vs Control female	1.27009	0.735443	1.81986	1
13527	TC1000000751.mm.2	NR_045882 // Gm10787 // predicted gene 10787 // --- // 100038479 /// uc007fvb.1 // Gm10	Gm10787	NR_045882	0.188783	0.0225007	1.37156	1.37156	Low-low female up vs Control female	1.59631	0.722727	1.42292	1
4989	TC0400003290.mm.2	NM_177864 // Skint9 // selection and upkeep of intraepithelial T cells 9 // 4|4 D1 // 3	Skint9	NM_177864	0.0347009	0.0225074	0.802485	-1.24613	Low-low female down vs Control female	2.70924	0.595013	0.690246	1
10029	TC0800000588.mm.2	NM_029569 // Asb5 // ankyrin repeat and SOCs box-containing 5 // 8|8 B3.1 // 76294 ///	Asb5	NM_029569	0.287799	0.022543	0.542245	-1.84418	Low-low female down vs Control female	1.31931	2.24299	5.34327	1
18153	TC1400002071.mm.2	NM_021551 // Slc22a17 // solute carrier family 22 (organic cation transporter), member	Slc22a17	NM_021551	0.423444	0.0225458	1.34333	1.34333	Low-low female up vs Control female	1.05513	0.417205	1.24271	1
19623	TC1600001479.mm.2	NM_007470 // Apod // apolipoprotein D // 16 B2|16 21.41 cM // 11815 /// ENSMUST00000023	Apod	NM_007470	0.171891	0.0225718	0.492337	-2.03113	Low-low female down vs Control female	1.6572	3.77837	7.16561	1
16025	TC1200000265.mm.2	NM_021353 // Slc26a3 // solute carrier family 26, member 3 // 12 A3|12 13.45 cM // 1348	Slc26a3	NM_021353	0.0484577	0.0225927	1.42313	1.42313	Low-low female up vs Control female	2.48465	1.40523	1.77749	1
11993	TC0900003047.mm.2	NM_026597 // Fam212a // family with sequence similarity 212, member A // 9|9 F2 // 6817	Fam212a	NM_026597	0.147101	0.0226454	1.63335	1.63335	Low-low female up vs Control female	1.75816	1.92413	3.43954	1
15755	TC1100003857.mm.2	NM_197959 // Kif18b // kinesin family member 18B // 11|11 E1 // 70218 /// ENSMUST000000	Kif18b	NM_197959	0.0153218	0.0226778	1.3949	1.3949	Low-low female up vs Control female	3.27765	1.65157	1.58364	1
8304	TC0700001098.mm.2	NM_001122780 // Klhl25 // kelch-like 25 // 7|7 D2 // 207952 /// NM_029652 // Klhl25 //	Klhl25	NM_001122780	0.0509181	0.0226888	1.4158	1.4158	Low-low female up vs Control female	2.45166	1.34843	1.72859	1
8228	TC0700000846.mm.2	NM_008497 // Lhb // luteinizing hormone beta // 7 B4|7 29.3 cM // 16866 /// ENSMUST0000	Lhb	NM_008497	0.0061808	0.0227118	1.40722	1.40722	Low-low female up vs Control female	3.94661	2.09625	1.66933	1
3648	TC0300002112.mm.2	ENSMUST00000166353 // Gm17402 // predicted gene, 17402 [Source:MGI Symbol;Acc:MGI:49370	Gm17402	ENSMUST00000166353	0.00338838	0.0228461	1.47115	1.47115	Low-low female up vs Control female	4.41502	3.00134	2.13652	1
17735	TC1400000805.mm.2	NM_001033043 // Rnf17 // ring finger protein 17 // 14|14 C3 // 30054 /// ENSMUST0000009	Rnf17	NM_001033043	0.0992219	0.0229056	1.23923	1.23923	Low-low female up vs Control female	2.01347	0.422956	0.660198	1
9746	TC0700004532.mm.2	NM_001287171 // Sct // secretin // 7|7 F5 // 20287 /// NM_011328 // Sct // secretin //	Sct	NM_001287171	0.0861113	0.0229125	1.41691	1.41691	Low-low female up vs Control female	2.10576	1.16775	1.74288	1
13627	TC1000000911.mm.2	uc011xjm.2 // Zfp433 // zinc finger protein 433 // 10|10 C1 // 73610	Zfp433	uc011xjm.2	0.00928447	0.0229313	0.71537	-1.39788	Low-low female down vs Control female	3.64138	1.86621	1.61071	1
17501	TC1400000033.mm.2	ENSMUST00000166025 // Gm3594 // predicted gene 3594 // 14 A1|14 // 100041964 /// ENSMUS	Gm3594	ENSMUST00000166025	0.355561	0.0229434	1.26062	1.26062	Low-low female up vs Control female	1.17662	0.288365	0.77025	1
17898	TC1400001411.mm.2	ENSMUST00000169152 // Gm3594 // predicted gene 3594 // 14 A1|14 // 100041964 /// ENSMUS	Gm3594	ENSMUST00000169152	0.355561	0.0229434	1.26062	1.26062	Low-low female up vs Control female	1.17662	0.288365	0.77025	1
3841	TC0300002610.mm.2	NM_172295 // Mab21l3 // mab-21-like 3 (C. elegans) // 3|3 F2.2 // 242125 /// ENSMUST000	Mab21l3	NM_172295	0.0204075	0.0229832	1.40229	1.40229	Low-low female up vs Control female	3.07504	1.60712	1.64257	1
15017	TC1100001877.mm.2	NM_001034878 // Dnaic2 // dynein, axonemal, intermediate chain 2 // 11|11 E2 // 432611	Dnaic2	NM_001034878	0.00448588	0.0230631	1.34521	1.34521	Low-low female up vs Control female	4.19368	1.68834	1.26529	1
7601	TC0600003019.mm.2	NM_001271757 // Wnt5b // wingless-type MMTV integration site family, member 5B // 6 F1|	Wnt5b	NM_001271757	0.112179	0.0230916	0.717621	-1.39349	Low-low female down vs Control female	1.93377	0.975119	1.58481	1
18108	TC1400001994.mm.2	NM_001033271 // Tmem55b // transmembrane protein 55b // 14|14 C1 // 219024 /// ENSMUST0	Tmem55b	NM_001033271	0.439269	0.0231023	1.33302	1.33302	Low-low female up vs Control female	1.02904	0.389484	1.18955	1
1211	TC0200000009.mm.2	NM_177647 // Cdnf // cerebral dopamine neurotrophic factor // 2|2 A1 // 227526 /// ENSM	Cdnf	NM_177647	0.100439	0.0233271	0.731115	-1.36777	Low-low female down vs Control female	2.00555	0.904415	1.41729	1
4325	TC0400001137.mm.2	NM_028754 // 0610037L13Rik // RIKEN cDNA 0610037L13 gene // 4|4 C7 // 74098 /// ENSMUST	0610037L13Rik	NM_028754	0.209765	0.0233427	1.24519	1.24519	Low-low female up vs Control female	1.52765	0.337829	0.695018	1
5939	TC0500001643.mm.2	NM_012002 // Cops6 // COP9 (constitutive photomorphogenic) homolog, subunit 6 (Arabidop	Cops6	NM_012002	0.00604821	0.0233435	0.775434	-1.2896	Low-low female down vs Control female	3.96314	1.17894	0.934926	1
2837	TC0200005003.mm.2	NM_029983 // Sla2 // Src-like-adaptor 2 // 2|2 H1 // 77799 /// ENSMUST00000029164 // Sl	Sla2	NM_029983	0.13317	0.0234044	1.60802	1.60802	Low-low female up vs Control female	1.8226	1.89306	3.26435	1
7484	TC0600002615.mm.2	NM_020596 // Egr4 // early growth response 4 // 6 C3|6 37.48 cM // 13656 /// ENSMUST000	Egr4	NM_020596	0.0271427	0.0235693	1.45677	1.45677	Low-low female up vs Control female	2.87707	1.87963	2.05327	1
3476	TC0300001403.mm.2	ENSMUST00000163080 // LOC102634333 // uncharacterized LOC102634333 // --- // 102634333	LOC102634333	ENSMUST00000163080	0.173397	0.0236782	0.646153	-1.54762	Low-low female down vs Control female	1.65155	1.45645	2.77159	1
2718	TC0200004608.mm.2	NM_001286502 // Pdyn // prodynorphin // 2 F1|2 63.19 cM // 18610 /// NM_018863 // Pdyn	Pdyn	NM_001286502	0.129357	0.0237109	1.54344	1.54344	Low-low female up vs Control female	1.84142	1.60467	2.73879	1
17355	TC1300002347.mm.2	NM_134071 // Slf1 // SMC5-SMC6 complex localization factor 1 // 13|13 C1 // 105377 ///	Slf1	NM_134071	0.102616	0.0237612	0.665919	-1.50168	Low-low female down vs Control female	1.99161	1.52437	2.40553	1
2278	TC0200003394.mm.2	NM_147051 // Olfr362 // olfactory receptor 362 // 2|2 C1 // 259053 /// ENSMUST000001001	Olfr362	NM_147051	0.254571	0.0237664	1.367	1.367	Low-low female up vs Control female	1.40066	0.63384	1.42224	1
21608	TC1900000442.mm.2	NM_021396 // Pdcd1lg2 // programmed cell death 1 ligand 2 // 19|19 C2-C3 // 58205 /// E	Pdcd1lg2	NM_021396	0.022645	0.0239556	1.39438	1.39438	Low-low female up vs Control female	3.00242	1.54115	1.61324	1
22042	TC1900001576.mm.2	NM_010691 // Lbx1 // ladybird homeobox homolog 1 (Drosophila) // 19|19 D // 16814 /// E	Lbx1	NM_010691	0.115925	0.0240078	1.58025	1.58025	Low-low female up vs Control female	1.91247	1.86136	3.05886	1
11983	TC0900003028.mm.2	NM_133984 // Hemk1 // HemK methyltransferase family member 1 // 9|9 F1 // 69536 /// ENS	Hemk1	NM_133984	0.0179044	0.0240155	0.723469	-1.38223	Low-low female down vs Control female	3.16707	1.54269	1.5309	1
19517	TC1600001200.mm.2	NM_013638 // Prm3 // protamine 3 // 16 A1|16 5.84 cM // 19120 /// ENSMUST00000050864 //	Prm3	NM_013638	0.138236	0.0240813	1.40147	1.40147	Low-low female up vs Control female	1.79842	0.953417	1.66616	1
20147	TC1700000713.mm.2	NR_028278 // Gm8801 // protein phosphatase 1, regulatory subunit 10 pseudogene // 17 B1	Gm8801	NR_028278	0.0288152	0.0240856	1.42731	1.42731	Low-low female up vs Control female	2.836	1.67077	1.85155	1
21155	TC1800000809.mm.2	NM_145356 // Zbtb7c // zinc finger and BTB domain containing 7C // 18|18 E3 // 207259 /	Zbtb7c	NM_145356	0.234069	0.0241048	1.6014	1.6014	Low-low female up vs Control female	1.45591	1.50284	3.24416	1
5092	TC0400003548.mm.2	NM_198960 // Tfap2e // transcription factor AP-2, epsilon // 4|4 D2.2 // 332937 /// ENS	Tfap2e	NM_198960	0.144096	0.0241071	1.46991	1.46991	Low-low female up vs Control female	1.77153	1.22375	2.17105	1
21530	TC1900000239.mm.2	NM_146414 // Olfr1431 // olfactory receptor 1431 // 19|19 C1 // 258409 /// ENSMUST00000	Olfr1431	NM_146414	0.272721	0.0241411	1.39788	1.39788	Low-low female up vs Control female	1.35509	0.708208	1.64254	1
16308	TC1200001289.mm.2	NM_174885 // Adam6a // a disintegrin and metallopeptidase domain 6A // 12|12 F1 // 2384	Adam6a	NM_174885	0.00845138	0.0242017	1.28529	1.28529	Low-low female up vs Control female	3.7111	1.08999	0.923092	1
11566	TC0900001823.mm.2	NR_033621 // Olfr856-ps1 // olfactory receptor 856, pseudogene 1 // 9|9 A3 // 624341 //	Olfr856-ps1	NR_033621	0.0387433	0.0242535	1.31317	1.31317	Low-low female up vs Control female	2.6347	0.912577	1.08859	1
3431	TC0300001249.mm.2	NM_153422 // Pde5a // phosphodiesterase 5A, cGMP-specific // 3|3 G1 // 242202 /// ENSMU	Pde5a	NM_153422	0.189573	0.0243096	0.714821	-1.39895	Low-low female down vs Control female	1.5936	0.838896	1.65445	1
10344	TC0800001468.mm.2	NM_020605 // Jph3 // junctophilin 3 // 8|8 E1 // 57340 /// ENSMUST00000026357 // Jph3 /	Jph3	NM_020605	0.027999	0.024343	1.36796	1.36796	Low-low female up vs Control female	2.85572	1.31006	1.44178	1
3804	TC0300002490.mm.2	NM_153513 // BC028528 // cDNA sequence BC028528 // 3|3 F2.1 // 229600 /// ENSMUST000000	BC028528	NM_153513	0.251719	0.0244152	0.634123	-1.57698	Low-low female down vs Control female	1.40809	1.36685	3.0508	1
8923	TC0700002492.mm.2	NM_019649 // Clptm1 // cleft lip and palate associated transmembrane protein 1 // 7|7 A	Clptm1	NM_019649	0.321682	0.0244222	0.845005	-1.18343	Low-low female down vs Control female	1.24466	0.165173	0.417073	1
16819	TC1300000563.mm.2	NM_001276399 // Ippk // inositol 1,3,4,5,6-pentakisphosphate 2-kinase // 13|13 A5 // 75	Ippk	NM_001276399	0.050544	0.0245007	1.28077	1.28077	Low-low female up vs Control female	2.45657	0.704701	0.901572	1
16091	TC1200000567.mm.2	NM_027117 // Klhdc2 // kelch domain containing 2 // 12 28.77 cM|12 C3 // 69554 /// ENSM	Klhdc2	NM_027117	0.27684	0.024518	0.717646	-1.39344	Low-low female down vs Control female	1.34514	0.693832	1.6211	1
8018	TC0700000405.mm.2	NM_001168506 // Zfp574 // zinc finger protein 574 // 7|7 A3 // 232976 /// NM_175477 //	Zfp574	NM_001168506	0.0197338	0.0246852	1.2783	1.2783	Low-low female up vs Control female	3.09858	0.877618	0.890159	1
18901	TC1500001760.mm.2	NM_134089 // Scrib // scribbled homolog (Drosophila) // 15 D3|15 35.29 cM // 105782 ///	Scrib	NM_134089	3.55243e-05	0.024751	1.19594	1.19594	Low-low female up vs Control female	8.83628	1.33053	0.473239	1
7936	TC0700000287.mm.2	NM_011383 // Six5 // sine oculis-related homeobox 5 // 7 A3|7 9.46 cM // 20475 /// ENSM	Six5	NM_011383	0.183339	0.0247948	1.43785	1.43785	Low-low female up vs Control female	1.61534	1.00254	1.95057	1
12889	TC0X00002797.mm.2	NM_009592 // Abcb7 // ATP-binding cassette, sub-family B (MDR/TAP), member 7 // X 46.58	Abcb7	NM_009592	0.0700168	0.0248777	0.772974	-1.29371	Low-low female down vs Control female	2.24117	0.700307	0.982063	1
13353	TC1000000150.mm.2	NM_001198635 // Map7 // microtubule-associated protein 7 // 10 A3|10 9.75 cM // 17761 /	Map7	NM_001198635	0.0216742	0.0248967	1.22314	1.22314	Low-low female up vs Control female	3.03295	0.579986	0.601003	1
21671	TC1900000606.mm.2	NM_020033 // Ankrd2 // ankyrin repeat domain 2 (stretch responsive muscle) // 19|19 D1	Ankrd2	NM_020033	0.312031	0.0249138	0.577606	-1.73128	Low-low female down vs Control female	1.26518	1.79701	4.46398	1
484	TC0100001590.mm.2	NM_001005508 // Arhgap30 // Rho GTPase activating protein 30 // 1|1 H3 // 226652 /// EN	Arhgap30	NM_001005508	3.45538e-05	0.0249632	1.2369	1.2369	Low-low female up vs Control female	8.86881	1.89164	0.670344	1
10347	TC0800001481.mm.2	NM_009569 // Zfpm1 // zinc finger protein, multitype 1 // 8|8 E1 // 22761 /// ENSMUST00	Zfpm1	NM_009569	0.0195394	0.0250945	1.2797	1.2797	Low-low female up vs Control female	3.10553	0.893085	0.90382	1
11681	TC0900002085.mm.2	NM_207138 // Olfr149 // olfactory receptor 149 // 9|9 A5.1 // 235256 /// ENSMUST0000008	Olfr149	NM_207138	0.387279	0.0251716	1.42206	1.42206	Low-low female up vs Control female	1.11771	0.655959	1.84448	1
12391	TC0X00000784.mm.2	NM_001177966 // 4930480E11Rik // RIKEN cDNA 4930480E11 gene // X|X B // 74910 /// ENSMU	4930480E11Rik	NM_001177966	0.00406179	0.0252341	1.27622	1.27622	Low-low female up vs Control female	4.27147	1.20396	0.885848	1
14766	TC1100001201.mm.2	NM_139228 // Rhbdl3 // rhomboid, veinlet-like 3 (Drosophila) // 11|11 B5 // 246104 ///	Rhbdl3	NM_139228	0.152319	0.0252493	1.48613	1.48613	Low-low female up vs Control female	1.73558	1.29104	2.33787	1
1181	TC0100003869.mm.2	NM_001112702 // Tnni1 // troponin I, skeletal, slow 1 // 1 E4|1 59.28 cM // 21952 /// N	Tnni1	NM_001112702	0.214149	0.0253132	0.643058	-1.55507	Low-low female down vs Control female	1.51415	1.40026	2.90647	1
16576	TC1200002339.mm.2	NM_001079883 // Bcl11b // B cell leukemia/lymphoma 11B // 12 F1|12 59.1 cM // 58208 ///	Bcl11b	NM_001079883	0.14459	0.0253221	1.47624	1.47624	Low-low female up vs Control female	1.76931	1.27355	2.26222	1
18227	TC1400002257.mm.2	NM_001205075 // Pnoc // prepronociceptin // 14|14 D1 // 18155 /// NM_010932 // Pnoc //	Pnoc	NM_001205075	0.0552696	0.0253347	0.669877	-1.49281	Low-low female down vs Control female	2.3972	1.82617	2.39421	1
18534	TC1500000568.mm.2	NM_001081065 // Zfp707 // zinc finger protein 707 // 15|15 D3 // 69020 /// ENSMUST00000	Zfp707	NM_001081065	0.112722	0.0256077	1.26319	1.26319	Low-low female up vs Control female	1.93064	0.502228	0.817568	1
2505	TC0200004051.mm.2	NM_146789 // Olfr1230 // olfactory receptor 1230 // 2|2 E1 // 258785 /// ENSMUST0000009	Olfr1230	NM_146789	0.00311143	0.0256181	1.22734	1.22734	Low-low female up vs Control female	4.48326	0.896664	0.62858	1
8384	TC0700001372.mm.2	NM_028410 // Prkrir // protein-kinase, interferon-inducible double stranded RNA depende	Prkrir	NM_028410	0.02812	0.0256301	0.773895	-1.29217	Low-low female down vs Control female	2.85276	0.893443	0.984297	1
9760	TC0700004555.mm.2	XM_001480778.2 // Gm9340 // PREDICTED: predicted gene 9340 (Gm9340), mRNA. // --- // -	Gm9340	XM_001480778.2	0.0768013	0.025644	1.28445	1.28445	Low-low female up vs Control female	2.18053	0.651521	0.939056	1
2647	TC0200004433.mm.2	NM_026574 // Ino80 // INO80 homolog (S. cerevisiae) // 2|2 E5 // 68142 /// ENSMUST00000	Ino80	NM_026574	0.00689558	0.0257198	0.716693	-1.3953	Low-low female down vs Control female	3.86361	2.04641	1.66465	1
12815	TC0X00002468.mm.2	NM_001251890 // Gm38425 // predicted gene, 38425 // X|X // 100503280 /// NM_181584 // G	Gm38425	NM_001251890	0.00816306	0.0257276	0.694705	-1.43946	Low-low female down vs Control female	3.73696	2.36722	1.99088	1
1712	TC0200001780.mm.2	NM_146125 // Itpka // inositol 1,4,5-trisphosphate 3-kinase A // 2|2 E5 // 228550 /// E	Itpka	NM_146125	0.042683	0.0257972	1.64611	1.64611	Low-low female up vs Control female	2.56954	3.05051	3.73113	1
15158	TC1100002269.mm.2	NM_001193271 // Meis1 // Meis homeobox 1 // 11 A3.1|11 11.11 cM // 17268 /// NM_010789	Meis1	NM_001193271	0.0124663	0.0258715	0.693837	-1.44126	Low-low female down vs Control female	3.42587	2.18985	2.00894	1
18907	TC1500001774.mm.2	NM_183099 // Tssk5 // testis-specific serine kinase 5 // 15|15 D3 // 73542 /// ENSMUST0	Tssk5	NM_183099	0.0923634	0.0259246	1.54773	1.54773	Low-low female up vs Control female	2.06008	1.8819	2.87103	1
175	TC0100000631.mm.2	NM_001033345 // Catip // ciliogenesis associated TTC17 interacting protein // 1|1 C3 //	Catip	NM_001033345	0.0771599	0.0259675	1.55287	1.55287	Low-low female up vs Control female	2.17748	2.02079	2.91671	1
4834	TC0400002705.mm.2	NM_026079 // Ikbkap // inhibitor of kappa light polypeptide enhancer in B cells, kinase	Ikbkap	NM_026079	0.325532	0.0261197	0.657687	-1.52048	Low-low female down vs Control female	1.23663	1.04271	2.65002	1
1275	TC0200000404.mm.2	NM_177344 // Tmem203 // transmembrane protein 203 // 2|2 A3 // 227615 /// ENSMUST000001	Tmem203	NM_177344	0.0967112	0.0262118	0.803986	-1.2438	Low-low female down vs Control female	2.03014	0.464699	0.719399	1
7266	TC0600001938.mm.2	NM_207022 // Tas2r118 // taste receptor, type 2, member 118 // 6|6 A3.1 // 387347 /// E	Tas2r118	NM_207022	0.164586	0.0263417	1.39767	1.39767	Low-low female up vs Control female	1.68538	0.910243	1.6974	1
13869	TC1000001882.mm.2	NM_001010828 // Taar6 // trace amine-associated receptor 6 // 10|10 A4 // 215855 /// EN	Taar6	NM_001010828	0.00739933	0.0263677	1.4132	1.4132	Low-low female up vs Control female	3.8105	2.19695	1.81202	1
11541	TC0900001771.mm.2	NM_001081395 // Amotl1 // angiomotin-like 1 // 9|9 A3 // 75723 /// ENSMUST00000013220 /	Amotl1	NM_001081395	0.000616181	0.0264646	0.789059	-1.26733	Low-low female down vs Control female	5.87256	1.59104	0.851487	1
6731	TC0600000324.mm.2	NM_008012 // Akr1b8 // aldo-keto reductase family 1, member B8 // 6 B1|6 14.91 cM // 14	Akr1b8	NM_008012	0.0113153	0.0265802	0.677391	-1.47625	Low-low female down vs Control female	3.49622	2.56474	2.30552	1
20508	TC1700001714.mm.2	NM_007523 // Bak1 // BCL2-antagonist/killer 1 // 17|17 B // 12018 /// ENSMUST0000002503	Bak1	NM_007523	0.147803	0.0265828	0.777546	-1.2861	Low-low female down vs Control female	1.75508	0.537275	0.962109	1
15853	TC1100004122.mm.2	NM_001167680 // Rhbdf2 // rhomboid 5 homolog 2 (Drosophila) // 11|11 E2 // 217344 /// N	Rhbdf2	NM_001167680	0.025244	0.0266837	1.32143	1.32143	Low-low female up vs Control female	2.92709	1.10114	1.18231	1
11592	TC0900001879.mm.2	NM_001205157 // Yipf2 // Yip1 domain family, member 2 // 9|9 A3 // 74766 /// NM_0012051	Yipf2	NM_001205157	0.0365574	0.0267072	1.27787	1.27787	Low-low female up vs Control female	2.67393	0.778758	0.91533	1
12699	TC0X00002031.mm.2	ENSMUST00000179466 // Gm2964 // predicted gene 2964 [Source:MGI Symbol;Acc:MGI:3781142]	Gm2964	ENSMUST00000179466	0.353279	0.026723	1.35663	1.35663	Low-low female up vs Control female	1.18102	0.532351	1.41665	1
307	TC0100001037.mm.2	NM_172853 // Cdh7 // cadherin 7, type 2 // 1|1 E2.1 // 241201 /// ENSMUST00000027542 //	Cdh7	NM_172853	0.00138128	0.0267951	1.38196	1.38196	Low-low female up vs Control female	5.15695	2.61782	1.59541	1
10329	TC0800001421.mm.2	NM_054095 // Necab2 // N-terminal EF-hand calcium binding protein 2 // 8|8 E1 // 117148	Necab2	NM_054095	0.115482	0.0269022	1.58181	1.58181	Low-low female up vs Control female	1.91496	1.95636	3.2108	1
13834	TC1000001732.mm.2	ENSMUST00000066742 // Gm9930 // predicted gene 9930 [Source:MGI Symbol;Acc:MGI:3642400]	Gm9930	ENSMUST00000066742	0.378055	0.0269102	1.55719	1.55719	Low-low female up vs Control female	1.13442	1.08112	2.99522	1
17548	TC1400000246.mm.2	NM_134084 // Ppif // peptidylprolyl isomerase F (cyclophilin F) // 14|14 A3 // 105675 /	Ppif	NM_134084	0.440597	0.0269209	0.727058	-1.37541	Low-low female down vs Control female	1.02688	0.507007	1.55173	1
7041	TC0600001266.mm.2	NM_172890 // Slc6a11 // solute carrier family 6 (neurotransmitter transporter, GABA), m	Slc6a11	NM_172890	0.112103	0.0269511	1.62536	1.62536	Low-low female up vs Control female	1.93421	2.21859	3.60493	1
4061	TC0400000057.mm.2	NM_001277149 // Chd7 // chromodomain helicase DNA binding protein 7 // 4 A1|4 3.68 cM /	Chd7	NM_001277149	0.0168562	0.0270571	1.2426	1.2426	Low-low female up vs Control female	3.20976	0.737357	0.721987	1
15359	TC1100002979.mm.2	ENSMUST00000020855 // 1700086D15Rik // RIKEN cDNA 1700086D15 gene [Source:MGI Symbol;Ac	1700086D15Rik	ENSMUST00000020855	0.176305	0.0271241	1.37288	1.37288	Low-low female up vs Control female	1.64075	0.803165	1.53846	1
20677	TC1700002114.mm.2	NM_001289499 // Adgrf4 // adhesion G protein-coupled receptor F4 // 17|17 B3 // 78249 /	Adgrf4	NM_001289499	0.157515	0.0271416	1.49277	1.49277	Low-low female up vs Control female	1.71384	1.3411	2.45932	1
18282	TC1400002439.mm.2	NM_026177 // Gpalpp1 // GPALPP motifs containing 1 // 14|14 D2 // 67467 /// ENSMUST0000	Gpalpp1	NM_026177	0.0414535	0.0271568	0.728376	-1.37292	Low-low female down vs Control female	2.58917	1.26823	1.53944	1
11	TC0100000023.mm.2	NM_001244692 // St18 // suppression of tumorigenicity 18 // 1|1 A1 // 240690 /// NM_001	St18	NM_001244692	0.335331	0.0272012	1.29536	1.29536	Low-low female up vs Control female	1.21654	0.397552	1.02705	1
6696	TC0600000201.mm.2	NM_080847 // Asb15 // ankyrin repeat and SOCS box-containing 15 // 6|6 A3.1 // 78910 //	Asb15	NM_080847	0.245358	0.0272759	0.756708	-1.32151	Low-low female down vs Control female	1.42495	0.540948	1.19311	1
14747	TC1100001154.mm.2	NM_001287206 // BC030499 // cDNA sequence BC030499 // 11|11 B5 // 216976 /// uc007kiu.1	BC030499	NM_001287206	0.286243	0.0272937	1.49622	1.49622	Low-low female up vs Control female	1.32292	1.04945	2.49319	1
21629	TC1900000502.mm.2	NM_001005858 // Ifit3b // interferon-induced protein with tetratricopeptide repeats 3B	Ifit3b	NM_001005858	0.00438811	0.0273867	0.587598	-1.70184	Low-low female down vs Control female	4.21088	5.82456	4.34725	1
20264	TC1700000992.mm.2	NM_015766 // Ebi3 // Epstein-Barr virus induced gene 3 // 17 D|17 29.08 cM // 50498 ///	Ebi3	NM_015766	0.264958	0.0274046	1.56415	1.56415	Low-low female up vs Control female	1.37423	1.34583	3.0779	1
6612	TC0500003626.mm.2	NM_010229 // Flt3 // FMS-like tyrosine kinase 3 // 5 86.88 cM|5 G3 // 14255 /// ENSMUST	Flt3	NM_010229	0.0804354	0.0275318	1.48102	1.48102	Low-low female up vs Control female	2.15029	1.62605	2.37664	1
9360	TC0700003699.mm.2	NM_001159706 // Folh1 // folate hydrolase 1 // 7|7 D1-D2 // 53320 /// NM_016770 // Folh	Folh1	NM_001159706	0.124302	0.0275842	0.711607	-1.40527	Low-low female down vs Control female	1.86725	1.06052	1.78502	1
16916	TC1300000891.mm.2	NM_001024508 // Brd9 // bromodomain containing 9 // 13|13 C1 // 105246 /// ENSMUST00000	Brd9	NM_001024508	0.348035	0.0276238	0.742108	-1.34751	Low-low female down vs Control female	1.19124	0.520247	1.37257	1
2520	TC0200004067.mm.2	NM_001011796 // Olfr1249 // olfactory receptor 1249 // 2|2 E1 // 257984 /// ENSMUST0000	Olfr1249	NM_001011796	0.291029	0.027667	1.33604	1.33604	Low-low female up vs Control female	1.31186	0.540888	1.29582	1
16051	TC1200000368.mm.2	NM_053122 // Immp2l // IMP2 inner mitochondrial membrane peptidase-like (S. cerevisiae)	Immp2l	NM_053122	0.105456	0.0277091	1.19503	1.19503	Low-low female up vs Control female	1.97389	0.307997	0.490399	1
17896	TC1400001409.mm.2	ENSMUST00000112726 // Gm3618 // predicted gene 3618 [Source:MGI Symbol;Acc:MGI:3781794]	Gm3618	ENSMUST00000112726	0.0385658	0.027719	1.49733	1.49733	Low-low female up vs Control female	2.63779	2.11319	2.51781	1
1422	TC0200000850.mm.2	NM_173030 // Galnt13 // UDP-N-acetyl-alpha-D-galactosamine:polypeptide N-acetylgalactos	Galnt13	NM_173030	0.256318	0.027808	1.26429	1.26429	Low-low female up vs Control female	1.39615	0.377938	0.850774	1
16058	TC1200000420.mm.2	XM_974939.1 // Gm5785 // PREDICTED: predicted gene 5785 (Gm5785), mRNA. // --- // ---	Gm5785	XM_974939.1	0.000770152	0.027849	0.826151	-1.21043	Low-low female down vs Control female	5.66999	1.01852	0.564565	1
2377	TC0200003866.mm.2	NM_001177319 // Tfpi // tissue factor pathway inhibitor // 2|2 D // 21788 /// NM_001177	Tfpi	NM_001177319	0.00718586	0.0279887	0.76033	-1.31522	Low-low female down vs Control female	3.83252	1.41997	1.16445	1
18545	TC1500000590.mm.2	NM_021555 // Hgh1 // HGH1 homolog // 15 D3|15 35.78 cM // 59053 /// ENSMUST00000023213	Hgh1	NM_021555	0.0793513	0.0280476	1.33539	1.33539	Low-low female up vs Control female	2.15916	0.892091	1.29852	1
8587	TC0700001765.mm.2	NM_019430 // Cacng3 // calcium channel, voltage-dependent, gamma subunit 3 // 7|7 F3 //	Cacng3	NM_019430	0.0117574	0.028058	1.2419	1.2419	Low-low female up vs Control female	3.46833	0.804127	0.728667	1
12988	TC0X00003209.mm.2	NM_175429 // Kctd12b // potassium channel tetramerisation domain containing 12b // X|X	Kctd12b	NM_175429	0.263719	0.0280621	0.721401	-1.38619	Low-low female down vs Control female	1.37733	0.725614	1.65574	1
2458	TC0200003991.mm.2	NM_146660 // Olfr1135 // olfactory receptor 1135 // 2|2 E1 // 258654 /// ENSMUST0000009	Olfr1135	NM_146660	0.161425	0.0280697	0.721806	-1.38541	Low-low female down vs Control female	1.69795	0.891548	1.65023	1
15978	TC1200000073.mm.2	NM_010770 // Matn3 // matrilin 3 // 12 A1.1|12 3.96 cM // 17182 /// ENSMUST00000020899	Matn3	NM_010770	0.112002	0.0281401	1.32898	1.32898	Low-low female up vs Control female	1.9348	0.774039	1.25734	1
7299	TC0600002056.mm.2	NM_001013366 // Wdr91 // WD repeat domain 91 // 6|6 B1 // 101240 /// ENSMUST00000081214	Wdr91	NM_001013366	0.0377194	0.0281957	1.41027	1.41027	Low-low female up vs Control female	2.65277	1.5518	1.83849	1
8525	TC0700001603.mm.2	NM_146311 // Olfr510 // olfactory receptor 510 // 7|7 E3 // 258308 /// ENSMUST000000762	Olfr510	NM_146311	0.045772	0.0282738	0.840307	-1.19004	Low-low female down vs Control female	2.52273	0.378404	0.471421	1
20337	TC1700001236.mm.2	NM_134117 // Pkdcc // protein kinase domain containing, cytoplasmic // 17 E4|17 52.25 c	Pkdcc	NM_134117	0.339972	0.0283309	0.685475	-1.45884	Low-low female down vs Control female	1.2072	0.853764	2.22271	1
9895	TC0800000150.mm.2	NM_029116 // Kbtbd11 // kelch repeat and BTB (POZ) domain containing 11 // 8|8 A1.1-2 /	Kbtbd11	NM_029116	0.361203	0.0284315	0.695003	-1.43884	Low-low female down vs Control female	1.16583	0.766412	2.0661	1
13962	TC1000002239.mm.2	NM_009163 // Sgpl1 // sphingosine phosphate lyase 1 // 10 B4|10 32.14 cM // 20397 /// E	Sgpl1	NM_009163	0.00905533	0.0284722	1.17829	1.17829	Low-low female up vs Control female	3.65986	0.489475	0.42033	1
15078	TC1100002027.mm.2	NM_152807 // Ccdc137 // coiled-coil domain containing 137 // 11|11 E2 // 67291 /// ENSM	Ccdc137	NM_152807	0.00244482	0.0284758	1.2648	1.2648	Low-low female up vs Control female	4.67871	1.28302	0.861852	1
13009	TC0X00003260.mm.2	NM_177751 // Cnksr2 // connector enhancer of kinase suppressor of Ras 2 // X|X F4 // 24	Cnksr2	NM_177751	0.204612	0.0284777	1.29967	1.29967	Low-low female up vs Control female	1.54388	0.527085	1.07298	1
4552	TC0400001766.mm.2	NM_173867 // Rcc2 // regulator of chromosome condensation 2 // 4|4 D3 // 108911 /// ENS	Rcc2	NM_173867	0.0115453	0.0284833	1.41652	1.41652	Low-low female up vs Control female	3.48157	2.09781	1.89372	1
10047	TC0800000653.mm.2	NM_021506 // Sh3rf1 // SH3 domain containing ring finger 1 // 8|8 B3.1 // 59009 /// ENS	Sh3rf1	NM_021506	0.154449	0.0286145	0.761734	-1.31279	Low-low female down vs Control female	1.72658	0.636731	1.15903	1
15215	TC1100002559.mm.2	NM_001099641 // Gabra6 // gamma-aminobutyric acid (GABA) A receptor, subunit alpha 6 //	Gabra6	NM_001099641	0.100769	0.0286392	1.25914	1.25914	Low-low female up vs Control female	2.00342	0.529795	0.831115	1
7767	TC0600003446.mm.2	NM_001034903 // Mansc4 // MANSC domain containing 4 // 6 G3|6 // 545893 /// ENSMUST0000	Mansc4	NM_001034903	0.0333468	0.0287938	1.5173	1.5173	Low-low female up vs Control female	2.73627	2.37411	2.72688	1
1246	TC0200000312.mm.2	NM_029619 // Msrb2 // methionine sulfoxide reductase B2 // 2|2 A2 // 76467 /// ENSMUST0	Msrb2	NM_029619	0.337266	0.0289656	0.680927	-1.46859	Low-low female down vs Control female	1.21263	0.896034	2.32231	1
7889	TC0700000169.mm.2	NM_009286 // Sult2a2 // sulfotransferase family 2A, dehydroepiandrosterone (DHEA)-prefe	Sult2a2	NM_009286	4.60224e-12	0.0290037	0.369686	-2.705	Low-low female down vs Control female	50.0896	248.293	15.579	1
15849	TC1100004115.mm.2	NM_008240 // Foxj1 // forkhead box J1 // 11 E2|11 81.16 cM // 15223 /// NM_027258 // Rn	Foxj1	NM_008240	0.0275724	0.0291934	1.36856	1.36856	Low-low female up vs Control female	2.86627	1.41622	1.55288	1
12124	TC0X00000007.mm.2	ENSMUST00000105019 // Gm14345 // predicted gene 14345 // X|X A1.1 // 630022 /// uc009sk	Gm14345	ENSMUST00000105019	0.202397	0.0291959	0.709254	-1.40993	Low-low female down vs Control female	1.55098	0.918761	1.86175	1
5276	TC0400004016.mm.2	NM_001161851 // Fbxo44 // F-box protein 44 // 4|4 E2 // 230903 /// NM_001161852 // Fbxo	Fbxo44	NM_001161851	0.0874325	0.0292149	1.50546	1.50546	Low-low female up vs Control female	2.09583	1.761	2.64076	1
20788	TC1700002368.mm.2	NM_010109 // Efna5 // ephrin A5 // 17 E1.1|17 32.57 cM // 13640 /// NM_207654 // Efna5	Efna5	NM_010109	0.0228828	0.0292235	0.803339	-1.2448	Low-low female down vs Control female	2.99516	0.72115	0.756711	1
3518	TC0300001549.mm.2	NM_001081263 // Slc44a5 // solute carrier family 44, member 5 // 3|3 H3-H4 // 242259 //	Slc44a5	NM_001081263	0.169197	0.02923	1.26699	1.26699	Low-low female up vs Control female	1.66746	0.468913	0.883818	1
13391	TC1000000279.mm.2	NM_027168 // Hddc2 // HD domain containing 2 // 10|10 A4 // 69692 /// ENSMUST0000000030	Hddc2	NM_027168	0.264376	0.0293293	0.669958	-1.49263	Low-low female down vs Control female	1.37569	1.1098	2.53543	1
15176	TC1100002392.mm.2	NR_027973 // 5730522E02Rik // RIKEN cDNA 5730522E02 gene // 11|11 A3.2-A3.3 // 70626 //	5730522E02Rik	NR_027973	0.169179	0.0295099	1.53268	1.53268	Low-low female up vs Control female	1.66752	1.53276	2.88886	1
15999	TC1200000169.mm.2	ENSMUST00000105167 // Gm9257 // predicted gene 9257 [Source:MGI Symbol;Acc:MGI:3648973]	Gm9257	ENSMUST00000105167	0.0557943	0.0295156	1.55158	1.55158	Low-low female up vs Control female	2.39093	2.32587	3.05733	1
10213	TC0800001113.mm.2	NM_026274 // Rspry1 // ring finger and SPRY domain containing 1 // 8|8 C5 // 67610 ///	Rspry1	NM_026274	0.107183	0.0296251	0.729155	-1.37145	Low-low female down vs Control female	1.96334	0.989028	1.58321	1
17056	TC1300001520.mm.2	NM_024270 // Stard3nl // STARD3 N-terminal like // 13|13 A3.1 // 76205 /// ENSMUST00000	Stard3nl	NM_024270	0.529146	0.029671	0.725958	-1.37749	Low-low female down vs Control female	0.892381	0.462418	1.62858	1
833	TC0100002806.mm.2	NM_207225 // Hdac4 // histone deacetylase 4 // 1|1 D // 208727 /// ENSMUST00000008995 /	Hdac4	NM_207225	0.0717651	0.0297024	0.802494	-1.24612	Low-low female down vs Control female	2.22498	0.544441	0.769042	1
19352	TC1600000508.mm.2	NM_001082547 // Gm5483 // predicted gene 5483 // 16|16 B3 // 433016 /// ENSMUST00000114	Gm5483	NM_001082547	0.0540573	0.0297179	1.34387	1.34387	Low-low female up vs Control female	2.41191	1.06509	1.38787	1
8632	TC0700001875.mm.2	NM_001082960 // Itgam // integrin alpha M // 7|7 F4 // 16409 /// NM_008401 // Itgam //	Itgam	NM_001082960	0.0956554	0.0297637	0.667659	-1.49777	Low-low female down vs Control female	2.03728	1.68184	2.59453	1
5390	TC0500000013.mm.2	NM_029843 // 1700109H08Rik // RIKEN cDNA 1700109H08 gene // 5|5 A1 // 77036 /// ENSMUST	1700109H08Rik	NM_029843	0.018192	0.0298169	0.657044	-1.52197	Low-low female down vs Control female	3.15582	2.81807	2.80649	1
9177	TC0700002955.mm.2	NR_029436 // 1700028J19Rik // RIKEN cDNA 1700028J19 gene // 7|7 B4 // 70004 /// uc009go	1700028J19Rik	NR_029436	0.0438957	0.029818	1.22499	1.22499	Low-low female up vs Control female	2.55076	0.531743	0.655176	1
21735	TC1900000777.mm.2	NM_016862 // Vti1a // vesicle transport through interaction with t-SNAREs 1A // 19|19 D	Vti1a	NM_016862	0.182547	0.0298249	0.606351	-1.64921	Low-low female down vs Control female	1.61815	2.05048	3.98255	1
21922	TC1900001175.mm.2	NM_146700 // Olfr1453 // olfactory receptor 1453 // 19|19 C1 // 258695 /// ENSMUST00000	Olfr1453	NM_146700	0.164994	0.0298527	1.41093	1.41093	Low-low female up vs Control female	1.68377	1.01058	1.88631	1
20750	TC1700002311.mm.2	NM_001252471 // Sh3gl1 // SH3-domain GRB2-like 1 // 17 D|17 29.11 cM // 20405 /// NM_01	Sh3gl1	NM_001252471	0.372015	0.0300296	1.22082	1.22082	Low-low female up vs Control female	1.14554	0.231525	0.635203	1
10044	TC0800000646.mm.2	NM_001177881 // Mfap3l // microfibrillar-associated protein 3-like // 8|8 B3.2 // 71306	Mfap3l	NM_001177881	0.31115	0.0301215	1.51039	1.51039	Low-low female up vs Control female	1.26709	1.09524	2.71661	1
11186	TC0900000686.mm.2	NM_139001 // Cspg4 // chondroitin sulfate proteoglycan 4 // 9|9 B // 121021 /// ENSMUST	Cspg4	NM_139001	0.0899147	0.0301426	1.33504	1.33504	Low-low female up vs Control female	2.07758	0.882058	1.33433	1
2634	TC0200004396.mm.2	NM_011246 // Rasgrp1 // RAS guanyl releasing protein 1 // 2 E5|2 59.19 cM // 19419 ///	Rasgrp1	NM_011246	0.0259047	0.0302338	1.33536	1.33536	Low-low female up vs Control female	2.90924	1.23869	1.33816	1
21025	TC1800000365.mm.2	NM_053135 // Pcdhb10 // protocadherin beta 10 // 18|18 B3 // 93881 /// ENSMUST000000511	Pcdhb10	NM_053135	0.193047	0.0302972	1.44764	1.44764	Low-low female up vs Control female	1.58178	1.10292	2.1914	1
5337	TC0400004171.mm.2	NM_015783 // Isg15 // ISG15 ubiquitin-like modifier // 4 E2|4 // 100038882 /// ENSMUST0	Isg15	NM_015783	0.00599302	0.0303756	0.667877	-1.49728	Low-low female down vs Control female	3.97013	3.29935	2.61185	1
19128	TC1500002273.mm.2	NM_212485 // Krt73 // keratin 73 // 15|15 F2 // 223915 /// ENSMUST00000063292 // Krt73	Krt73	NM_212485	0.17477	0.0303974	1.49381	1.49381	Low-low female up vs Control female	1.64643	1.35297	2.58267	1
2554	TC0200004138.mm.2	NM_001202445 // Mapk8ip1 // mitogen-activated protein kinase 8 interacting protein 1 //	Mapk8ip1	NM_001202445	0.208281	0.0305205	1.30142	1.30142	Low-low female up vs Control female	1.53229	0.543517	1.1148	1
13056	TC0X00003400.mm.2	NM_001037917 // Gm6377 // predicted gene 6377 // X|X D // 622976 /// ENSMUST00000060013	Gm6377	NM_001037917	0.0959117	0.0305304	0.672737	-1.48647	Low-low female down vs Control female	2.03554	1.63479	2.5241	1
20491	TC1700001671.mm.2	NM_018857 // Msln // mesothelin // 17|17 A3.3 // 56047 /// ENSMUST00000075884 // Msln /	Msln	NM_018857	0.146271	0.0307292	1.53212	1.53212	Low-low female up vs Control female	1.76183	1.64353	2.93184	1
6036	TC0500001918.mm.2	NM_001163223 // Zfp804b // zinc finger protein 804B // 5|5 A1 // 207618 /// ENSMUST0000	Zfp804b	NM_001163223	0.209673	0.0308489	1.30509	1.30509	Low-low female up vs Control female	1.52794	0.556048	1.14375	1
19531	TC1600001248.mm.2	NM_025345 // Fopnl // Fgfr1op N-terminal like // 16|16 B1 // 66086 /// ENSMUST000000233	Fopnl	NM_025345	0.15321	0.0309603	0.738939	-1.35329	Low-low female down vs Control female	1.7318	0.814815	1.47872	1
7835	TC0700000052.mm.2	NM_001033383 // Zfp865 // zinc finger protein 865 // 7|7 A1 // 319748 /// ENSMUST000000	Zfp865	NM_001033383	0.0851079	0.0310718	1.25508	1.25508	Low-low female up vs Control female	2.11341	0.56159	0.835143	1
11590	TC0900001868.mm.2	NM_001110300 // Ap1m2 // adaptor protein complex AP-1, mu 2 subunit // 9 A3|9 7.76 cM /	Ap1m2	NM_001110300	0.343651	0.0311287	1.49438	1.49438	Low-low female up vs Control female	1.19988	0.997547	2.61289	1
12856	TC0X00002667.mm.2	NM_175179 // Amer1 // APC membrane recruitment 1 // X|X C3 // 72345 /// ENSMUST00000084	Amer1	NM_175179	0.060361	0.0311548	0.735099	-1.36036	Low-low female down vs Control female	2.33889	1.14161	1.53403	1
20512	TC1700001738.mm.2	NM_001013385 // Grm4 // glutamate receptor, metabotropic 4 // 17|17 A3.3 // 268934 ///	Grm4	NM_001013385	0.044105	0.0311869	1.44319	1.44319	Low-low female up vs Control female	2.54757	1.76773	2.1808	1
8986	TC0700002571.mm.2	NM_001166841 // Vmn1r158 // vomeronasal 1 receptor 158 // 7|7 A3 // 100043067 /// ENSMU	Vmn1r158	NM_001166841	0.112062	0.0312318	1.29617	1.29617	Low-low female up vs Control female	1.93445	0.671598	1.09113	1
5671	TC0500000885.mm.2	ENSMUST00000180541 // 9330159N05Rik // RIKEN cDNA 9330159N05 gene // --- // ---	9330159N05Rik	ENSMUST00000180541	0.08169	0.031259	1.41673	1.41673	Low-low female up vs Control female	2.14017	1.34029	1.96823	1
16957	TC1300001068.mm.2	NM_011021 // Otp // orthopedia homolog (Drosophila) // 13 D1|13 49.22 cM // 18420 /// E	Otp	NM_011021	0.00415658	0.0312715	1.28585	1.28585	Low-low female up vs Control female	4.25334	1.38779	1.02546	1
7778	TC0600003490.mm.2	NM_178873 // Adck2 // aarF domain containing kinase 2 // 6|6 B1 // 57869 /// ENSMUST000	Adck2	NM_178873	0.0439173	0.0312778	1.4444	1.4444	Low-low female up vs Control female	2.55043	1.7799	2.19335	1
20327	TC1700001194.mm.2	NM_027455 // Qpct // glutaminyl-peptide cyclotransferase (glutaminyl cyclase) // 17|17	Qpct	NM_027455	7.13839e-06	0.0312837	0.63303	-1.5797	Low-low female down vs Control female	10.8588	11.7197	3.39202	1
18155	TC1400002073.mm.2	NM_001164171 // Myh6 // myosin, heavy polypeptide 6, cardiac muscle, alpha // 14 C3|14	Myh6	NM_001164171	0.0234869	0.0312882	1.46698	1.46698	Low-low female up vs Control female	2.97706	2.25696	2.38266	1
1752	TC0200001895.mm.2	NM_026981 // Dtwd1 // DTW domain containing 1 // 2|2 F2 // 69185 /// ENSMUST00000110437	Dtwd1	NM_026981	0.102748	0.0313096	0.717557	-1.39362	Low-low female down vs Control female	1.99078	1.13252	1.78791	1
8784	TC0700002188.mm.2	NM_001166706 // Vmn1r55 // vomeronasal 1 receptor 55 // 7|7 A1 // 384522 /// ENSMUST000	Vmn1r55	NM_001166706	0.395364	0.0313353	0.757464	-1.32019	Low-low female down vs Control female	1.10333	0.439792	1.25276	1
13806	TC1000001647.mm.2	NM_146378 // Olfr794 // olfactory receptor 794 // 10|10 D3 // 258375 /// ENSMUST0000005	Olfr794	NM_146378	0.279123	0.0314034	0.817901	-1.22264	Low-low female down vs Control female	1.33969	0.279891	0.656614	1
3943	TC0300002934.mm.2	NM_001287224 // Lrit3 // leucine-rich repeat, immunoglobulin-like and transmembrane dom	Lrit3	NM_001287224	0.341516	0.0314415	0.715324	-1.39797	Low-low female down vs Control female	1.20412	0.699132	1.82479	1
18819	TC1500001491.mm.2	NM_032000 // Trps1 // trichorhinophalangeal syndrome I (human) // 15 C|15 19.18 cM // 8	Trps1	NM_032000	0.45881	0.031513	0.729089	-1.37158	Low-low female down vs Control female	0.99778	0.515767	1.62459	1
10559	TC0800002322.mm.2	NR_033217 // BC030870 // cDNA sequence BC030870 // 8|8 // 407795 /// uc009lvi.3 // BC03	BC030870	NR_033217	0.250111	0.0315319	1.29101	1.29101	Low-low female up vs Control female	1.41231	0.47721	1.06195	1
1807	TC0200002052.mm.2	NM_007553 // Bmp2 // bone morphogenetic protein 2 // 2 F2|2 65.21 cM // 12156 /// ENSMU	Bmp2	NM_007553	0.0277794	0.0315448	0.679691	-1.47126	Low-low female down vs Control female	2.86113	2.20959	2.42716	1
18886	TC1500001728.mm.2	NM_001271416 // Ly6a // lymphocyte antigen 6 complex, locus A // 15 D3|15 34.29 cM // 1	Ly6a	NM_001271416	0.0340131	0.0315639	0.611729	-1.63471	Low-low female down vs Control female	2.72283	3.40763	3.9333	1
20054	TC1700000526.mm.2	NM_177465 // Umodl1 // uromodulin-like 1 // 17 A3.3|17 15.8 cM // 52020 /// ENSMUST0000	Umodl1	NM_177465	0.40214	0.031568	0.76771	-1.30258	Low-low female down vs Control female	1.09145	0.395194	1.13797	1
12086	TC0900003313.mm.2	NM_009912 // Ccr1 // chemokine (C-C motif) receptor 1 // 9 75.05 cM|9 F // 12768 /// EN	Ccr1	NM_009912	0.160543	0.0315931	1.34009	1.34009	Low-low female up vs Control female	1.7015	0.755779	1.39601	1
14716	TC1100001074.mm.2	NM_008850 // Pitpna // phosphatidylinositol transfer protein, alpha // 11 B5|11 45.92 c	Pitpna	NM_008850	0.0855008	0.0316877	0.872451	-1.1462	Low-low female down vs Control female	2.1104	0.203914	0.303674	1
8874	TC0700002387.mm.2	NM_001244031 // Vmn1r90 // vomeronasal 1 receptor 90 // 7|7 A1 // 627280 /// NR_045119	Vmn1r90	NM_001244031	0.29183	0.0316892	1.48708	1.48708	Low-low female up vs Control female	1.31003	1.07057	2.56838	1
12665	TC0X00001922.mm.2	NM_177353 // Slc9a7 // solute carrier family 9 (sodium/hydrogen exchanger), member 7 //	Slc9a7	NM_177353	0.0433141	0.0317587	1.41779	1.41779	Low-low female up vs Control female	2.5597	1.62043	1.9896	1
18306	TC1400002600.mm.2	NM_028315 // Dis3 // DIS3 mitotic control homolog (S. cerevisiae) // 14|14 E2.2 // 7266	Dis3	NM_028315	0.0368226	0.0317619	0.69478	-1.43931	Low-low female down vs Control female	2.66904	1.83868	2.16509	1
6756	TC0600000412.mm.2	NM_001025385 // Tas2r137 // taste receptor, type 2, member 137 // 6|6 B1 // 574417 ///	Tas2r137	NM_001025385	0.146274	0.0317894	1.33411	1.33411	Low-low female up vs Control female	1.76181	0.760785	1.35715	1
19480	TC1600001089.mm.2	NM_019517 // Bace2 // beta-site APP-cleaving enzyme 2 // 16|16 C4 // 56175 /// ENSMUST0	Bace2	NM_019517	0.0358363	0.0318148	0.687365	-1.45483	Low-low female down vs Control female	2.68741	1.96339	2.29613	1
9001	TC0700002595.mm.2	NM_001199321 // Zfp94 // zinc finger protein 94 // 7 A3|7 10.27 cM // 22756 /// NM_0095	Zfp94	NM_001199321	0.0673278	0.0318199	1.38266	1.38266	Low-low female up vs Control female	2.2669	1.23718	1.71524	1
7503	TC0600002658.mm.2	NM_001170489 // Aplf // aprataxin and PNKP like factor // 6|6 D1 // 72103 /// NM_024251	Aplf	NM_001170489	0.100925	0.0318713	1.50615	1.50615	Low-low female up vs Control female	2.00241	1.74729	2.74243	1
11697	TC0900002120.mm.2	NM_173038 // Tbcel // tubulin folding cofactor E-like // 9|9 A5.1 // 272589 /// ENSMUST	Tbcel	NM_173038	0.0475042	0.031913	0.673467	-1.48485	Low-low female down vs Control female	2.49792	2.03182	2.55642	1
16417	TC1200001785.mm.2	NM_145442 // Mbip // MAP3K12 binding inhibitory protein 1 // 12|12 C1 // 217588 /// ENS	Mbip	NM_145442	0.00506672	0.0319659	0.733635	-1.36308	Low-low female down vs Control female	4.09911	2.04837	1.57052	1
10669	TC0800002601.mm.2	NM_001195531 // Gm5741 // predicted gene 5741 // 8|8 C3 // 100503710 /// ENSMUST0000017	Gm5741	NM_001195531	0.310349	0.0319918	1.31056	1.31056	Low-low female up vs Control female	1.26882	0.483556	1.19777	1
14244	TC1000003112.mm.2	NM_001003913 // Mars // methionine-tRNA synthetase // 10|10 D3 // 216443 /// NM_0011715	Mars	NM_001003913	0.00606933	0.0320541	0.780201	-1.28172	Low-low female down vs Control female	3.96048	1.27225	1.0096	1
15812	TC1100004038.mm.2	NM_001164532 // Cpsf4l // cleavage and polyadenylation specific factor 4-like // 11 E2|	Cpsf4l	NM_001164532	0.196535	0.0320574	0.659485	-1.51633	Low-low female down vs Control female	1.57013	1.41895	2.84025	1
5145	TC0400003683.mm.2	NM_146154 // Ppp1r8 // protein phosphatase 1, regulatory (inhibitor) subunit 8 // 4|4 D	Ppp1r8	NM_146154	0.141106	0.0320879	1.28213	1.28213	Low-low female up vs Control female	1.78511	0.575182	1.01266	1
2310	TC0200003582.mm.2	NM_001001178 // Ccdc148 // coiled-coil domain containing 148 // 2|2 C1.1 // 227933 ///	Ccdc148	NM_001001178	0.135885	0.0320976	0.725935	-1.37753	Low-low female down vs Control female	1.80953	0.968541	1.6822	1
13581	TC1000000836.mm.2	NM_001142701 // Hmha1 // histocompatibility (minor) HA-1 // 10|10 C1 // 70719 /// NM_02	Hmha1	NM_001142701	0.0315326	0.0321545	1.32413	1.32413	Low-low female up vs Control female	2.77437	1.14181	1.29346	1
5225	TC0400003873.mm.2	NM_001025608 // Szrd1 // SUZ RNA binding domain containing 1 // 4 D3|4 73.38 cM // 2134	Szrd1	NM_001025608	0.145251	0.032196	1.17274	1.17274	Low-low female up vs Control female	1.76636	0.234278	0.416847	1
13992	TC1000002338.mm.2	ENSMUST00000170048 // A930033H14Rik // RIKEN cDNA A930033H14 gene [Source:MGI Symbol;Ac	A930033H14Rik	ENSMUST00000170048	0.0167491	0.0322	0.585071	-1.70919	Low-low female down vs Control female	3.21428	4.82477	4.71756	1
346	TC0100001186.mm.2	NM_001033250 // Lemd1 // LEM domain containing 1 // 1|1 E4 // 213409 /// ENSMUST0000011	Lemd1	NM_001033250	0.051152	0.0323004	1.55884	1.55884	Low-low female up vs Control female	2.44861	2.52439	3.24013	1
8049	TC0700000461.mm.2	NM_019412 // Prx // periaxin // 7 A3|7 15.91 cM // 19153 /// NM_198048 // Prx // periax	Prx	NM_019412	0.0439203	0.0323568	1.59071	1.59071	Low-low female up vs Control female	2.55038	2.87665	3.54492	1
1472	TC0200001053.mm.2	NM_001164791 // Zak // sterile alpha motif and leucine zipper containing kinase AZK //	Zak	NM_001164791	0.331594	0.0323599	0.727375	-1.37481	Low-low female down vs Control female	1.22414	0.64932	1.66706	1
10298	TC0800001311.mm.2	NM_175480 // Zfp612 // zinc finger protein 612 // 8|8 D3 // 234725 /// ENSMUST000000588	Zfp612	NM_175480	0.309541	0.0324091	0.729161	-1.37144	Low-low female down vs Control female	1.27057	0.664022	1.64251	1
13360	TC1000000169.mm.2	NR_027968 // 1700020N01Rik // RIKEN cDNA 1700020N01 gene // 10|10 A3 // 67692 /// BC099	1700020N01Rik	NR_027968	0.146148	0.0324212	1.38757	1.38757	Low-low female up vs Control female	1.76237	0.990664	1.76666	1
10646	TC0800002564.mm.2	NR_035431 // Mir1199 // microRNA 1199 // 8|8 40.24 cM // 100316677 /// ENSMUST000000566	Mir1199	NR_035431	0.0415478	0.0324267	1.56846	1.56846	Low-low female up vs Control female	2.58765	2.74668	3.33602	1
8346	TC0700001245.mm.2	NM_001011752 // Olfr293 // olfactory receptor 293 // 7|7 D3 // 257906 /// ENSMUST000000	Olfr293	NM_001011752	0.0166979	0.0325051	0.812763	-1.23037	Low-low female down vs Control female	3.21646	0.725049	0.708458	1
7740	TC0600003350.mm.2	NM_001128090 // Rergl // RERG/RAS-like // 6|6 G2 // 632971 /// ENSMUST00000170650 // Re	Rergl	NM_001128090	0.295499	0.0325521	1.30236	1.30236	Low-low female up vs Control female	1.30168	0.476757	1.15111	1
16672	TC1300000161.mm.2	NM_009054 // Trim27 // tripartite motif-containing 27 // 13 A3.1|13 7.67 cM // 19720 //	Trim27	NM_009054	0.0705872	0.0326073	0.701218	-1.42609	Low-low female down vs Control female	2.23584	1.47924	2.07932	1
16761	TC1300000359.mm.2	NM_030215 // Wrnip1 // Werner helicase interacting protein 1 // 13|13 A4 // 78903 /// E	Wrnip1	NM_030215	0.0394797	0.0326149	1.3932	1.3932	Low-low female up vs Control female	2.622	1.5143	1.81511	1
21783	TC1900000924.mm.2	NM_027237 // 2010003K11Rik // RIKEN cDNA 2010003K11 gene // 19|19 A // 69861 /// ENSMUS	2010003K11Rik	NM_027237	0.00547966	0.0326222	0.653773	-1.52958	Low-low female down vs Control female	4.03872	3.83167	2.98174	1
16268	TC1200001206.mm.2	XM_894495.3 // Gm6988 // PREDICTED: predicted gene 6988 (Gm6988), mRNA. // --- // ---	Gm6988	XM_894495.3	0.0860582	0.0326308	0.777108	-1.28682	Low-low female down vs Control female	2.10616	0.703599	1.04992	1
6936	TC0600000937.mm.2	NM_134157 // Atp6v1b1 // ATPase, H+ transporting, lysosomal V1 subunit B1 // 6 C3|6 35.	Atp6v1b1	NM_134157	0.0953105	0.0327451	1.44814	1.44814	Low-low female up vs Control female	2.03963	1.47118	2.26693	1
20485	TC1700001658.mm.2	NM_001177609 // Ube2i // ubiquitin-conjugating enzyme E2I // 17|17 A3.3 // 22196 /// NM	Ube2i	NM_001177609	0.147106	0.032759	0.870726	-1.14847	Low-low female down vs Control female	1.75814	0.177269	0.316886	1
11966	TC0900002999.mm.2	NM_001167923 // Col6a5 // collagen, type VI, alpha 5 // 9 F1|9 // 665033 /// ENSMUST000	Col6a5	NM_001167923	0.127711	0.0327787	1.51169	1.51169	Low-low female up vs Control female	1.84972	1.66239	2.82457	1
6880	TC0600000763.mm.2	NM_175524 // C130060K24Rik // RIKEN cDNA C130060K24 gene // 6|6 C1 // 243407 /// ENSMUS	C130060K24Rik	NM_175524	0.0307674	0.0328648	1.4027	1.4027	Low-low female up vs Control female	2.79114	1.68409	1.8963	1
12100	TC0900003331.mm.2	NM_007534 // Bcl2a1b // B cell leukemia/lymphoma 2 related protein A1b // 9|9 E3.1 // 1	Bcl2a1b	NM_007534	0.0101404	0.03289	1.27465	1.27465	Low-low female up vs Control female	3.57641	1.11006	0.975487	1
12918	TC0X00002948.mm.2	NM_177705 // 4932411N23Rik // RIKEN cDNA 4932411N23 gene // X|X E3 // 237029 /// ENSMUS	4932411N23Rik	NM_177705	0.135408	0.0329152	1.26904	1.26904	Low-low female up vs Control female	1.81181	0.542258	0.940628	1
9681	TC0700004363.mm.2	NM_026418 // Rgs10 // regulator of G-protein signalling 10 // 7|7 F3 // 67865 /// ENSMU	Rgs10	NM_026418	0.00811032	0.032956	1.25082	1.25082	Low-low female up vs Control female	3.74179	0.98858	0.830342	1
20797	TC1700002416.mm.2	NM_001198949 // Ralbp1 // ralA binding protein 1 // 17 E1.1|17 35.26 cM // 19765 /// NM	Ralbp1	NM_001198949	0.0655914	0.0330189	0.797463	-1.25398	Low-low female down vs Control female	2.28409	0.617625	0.849837	1
11520	TC0900001674.mm.2	NM_009915 // Ccr2 // chemokine (C-C motif) receptor 2 // 9 75.05 cM|9 F // 12772 /// EN	Ccr2	NM_009915	0.152339	0.0330706	1.47617	1.47617	Low-low female up vs Control female	1.7355	1.39053	2.51814	1
19571	TC1600001332.mm.2	NM_146957 // Olfr170 // olfactory receptor 170 // 16|16 B1-B2 // 258959 /// ENSMUST0000	Olfr170	NM_146957	0.238879	0.0331897	1.44059	1.44059	Low-low female up vs Control female	1.44255	1.01704	2.2158	1
9717	TC0700004489.mm.2	NM_001286007 // Tubgcp2 // tubulin, gamma complex associated protein 2 // 7|7 F5 // 742	Tubgcp2	NM_001286007	0.0871373	0.0332111	0.715666	-1.3973	Low-low female down vs Control female	2.09803	1.24261	1.86143	1
21495	TC1900000166.mm.2	NM_024256 // B3gat3 // beta-1,3-glucuronyltransferase 3 (glucuronosyltransferase I) //	B3gat3	NM_024256	0.0877142	0.0332856	1.36516	1.36516	Low-low female up vs Control female	2.09373	1.07453	1.61295	1
14403	TC1100000315.mm.2	NM_175490 // Gpr75 // G protein-coupled receptor 75 // 11|11 A4 // 237716 /// ENSMUST00	Gpr75	NM_175490	0.0947335	0.033317	1.34125	1.34125	Low-low female up vs Control female	2.04358	0.933482	1.43562	1
21330	TC1800001457.mm.2	XM_003085205.1 // Gm19670 // PREDICTED: predicted gene, 19670 (Gm19670), mRNA. // ---	Gm19670	XM_003085205.1	0.0218375	0.0333293	0.770645	-1.29761	Low-low female down vs Control female	3.02771	1.08915	1.13057	1
6853	TC0600000672.mm.2	NM_011153 // Ppp1r17 // protein phosphatase 1, regulatory subunit 17 // 6 27.65 cM|6 C1	Ppp1r17	NM_011153	0.165091	0.0333719	0.823389	-1.21449	Low-low female down vs Control female	1.68339	0.33709	0.629341	1
18147	TC1400002062.mm.2	NM_199470 // Cdh24 // cadherin-like 24 // 14|14 C3 // 239096 /// ENSMUST00000067784 //	Cdh24	NM_199470	0.120259	0.0335092	1.41779	1.41779	Low-low female up vs Control female	1.88868	1.22265	2.03455	1
19462	TC1600001024.mm.2	NM_134110 // Kcne2 // potassium voltage-gated channel, Isk-related subfamily, gene 2 //	Kcne2	NM_134110	0.0633013	0.0335419	1.37945	1.37945	Low-low female up vs Control female	2.3075	1.26891	1.72827	1
20345	TC1700001270.mm.2	NM_028576 // Camkmt // calmodulin-lysine N-methyltransferase // 17|17 E4 // 73582 /// E	Camkmt	NM_028576	0.091822	0.0336181	0.719313	-1.39022	Low-low female down vs Control female	2.06391	1.1916	1.81453	1
10350	TC0800001490.mm.2	NM_153775 // Ctu2 // cytosolic thiouridylase subunit 2 homolog (S. pombe) // 8|8 E1 //	Ctu2	NM_153775	0.00985818	0.0336467	1.27101	1.27101	Low-low female up vs Control female	3.59717	1.10075	0.961727	1
12936	TC0X00003013.mm.2	NM_029459 // Prame // preferentially expressed antigen in melanoma // X|X F1 // 75829 /	Prame	NM_029459	0.0937269	0.0336652	1.31822	1.31822	Low-low female up vs Control female	2.05054	0.833021	1.27677	1
16752	TC1300000309.mm.2	NM_023746 // Prl5a1 // prolactin family 5, subfamily a, member 1 // 13 A3.1|13 12.69 cM	Prl5a1	NM_023746	0.299696	0.0337862	1.3798	1.3798	Low-low female up vs Control female	1.29225	0.713897	1.73626	1
10593	TC0800002404.mm.2	NM_008841 // Pik3r2 // phosphatidylinositol 3-kinase, regulatory subunit, polypeptide 2	Pik3r2	NM_008841	0.13732	0.0338137	1.40473	1.40473	Low-low female up vs Control female	1.80273	1.11018	1.93547	1
13604	TC1000000875.mm.2	NM_001081688 // Tmprss9 // transmembrane protease, serine 9 // 10|10 C1 // 432478 /// E	Tmprss9	NM_001081688	0.05208	0.0338486	1.27897	1.27897	Low-low female up vs Control female	2.43666	0.786943	1.01502	1
11146	TC0900000590.mm.2	NM_012039 // Zw10 // zw10 kinetochore protein // 9|9 B // 26951 /// ENSMUST00000034803	Zw10	NM_012039	0.06432	0.0338508	0.72197	-1.3851	Low-low female down vs Control female	2.29698	1.30041	1.7793	1
1025	TC0100003421.mm.2	NM_001160208 // Blzf1 // basic leucine zipper nuclear factor 1 // 1|1 H1 // 66352 /// N	Blzf1	NM_001160208	0.0688991	0.0340042	0.695507	-1.4378	Low-low female down vs Control female	2.25174	1.58682	2.2148	1
11585	TC0900001859.mm.2	NM_016742 // Cdc37 // cell division cycle 37 // 9|9 A3 // 12539 /// ENSMUST00000019615	Cdc37	NM_016742	0.00881947	0.0340712	0.785579	-1.27295	Low-low female down vs Control female	3.67942	1.14631	0.979142	1
20273	TC1700001003.mm.2	NM_001111078 // Uhrf1 // ubiquitin-like, containing PHD and RING finger domains, 1 // 1	Uhrf1	NM_001111078	0.0172309	0.0340855	1.31791	1.31791	Low-low female up vs Control female	3.19418	1.30223	1.28131	1
8796	TC0700002208.mm.2	NM_001033249 // Zfp583 // zinc finger protein 583 // 7|7 A1 // 213011 /// ENSMUST000000	Zfp583	NM_001033249	0.237937	0.034154	1.2284	1.2284	Low-low female up vs Control female	1.44515	0.327474	0.712179	1
18253	TC1400002331.mm.2	NM_146055 // Ccar2 // cell cycle activator and apoptosis regulator 2 // 14|14 D2 // 219	Ccar2	NM_146055	0.170043	0.0341995	0.811936	-1.23162	Low-low female down vs Control female	1.66422	0.386993	0.730833	1
1148	TC0100003786.mm.2	NM_026796 // Smyd2 // SET and MYND domain containing 2 // 1|1 H6 // 226830 /// ENSMUST0	Smyd2	NM_026796	0.0374934	0.0342269	0.792429	-1.26194	Low-low female down vs Control female	2.65683	0.770725	0.911717	1
18019	TC1400001783.mm.2	NM_145928 // Tspan14 // tetraspanin 14 // 14 B|14 22.36 cM // 52588 /// ENSMUST00000047	Tspan14	NM_145928	0.368308	0.0343455	1.19179	1.19179	Low-low female up vs Control female	1.15244	0.190427	0.519319	1
20322	TC1700001184.mm.2	XM_003085142.1 // Gm19399 // PREDICTED: predicted gene, 19399 (Gm19399), mRNA. // ---	Gm19399	XM_003085142.1	0.125568	0.0343813	0.713544	-1.40146	Low-low female down vs Control female	1.86068	1.13813	1.92241	1
11319	TC0900001128.mm.2	NM_011851 // Nt5e // 5 nucleotidase, ecto // 9|9 E3.2 // 23959 /// ENSMUST00000034992 /	Nt5e	NM_011851	3.45215e-12	0.0343827	1.3561	1.3561	Low-low female up vs Control female	51.5181	25.6696	1.56597	1
7688	TC0600003250.mm.2	NM_133203 // Klra17 // killer cell lectin-like receptor, subfamily A, member 17 // 6|6	Klra17	NM_133203	0.000535178	0.0344527	1.16038	1.16038	Low-low female up vs Control female	6.00253	0.713776	0.373725	1
1190	TC0100003878.mm.2	NM_145143 // Mpp4 // membrane protein, palmitoylated 4 (MAGUK p55 subfamily member 4) /	Mpp4	NM_145143	0.192432	0.0346277	1.41682	1.41682	Low-low female up vs Control female	1.58386	1.03554	2.05482	1
8267	TC0700000913.mm.2	NM_080853 // Slc17a6 // solute carrier family 17 (sodium-dependent inorganic phosphate	Slc17a6	NM_080853	0.0140243	0.034628	1.20004	1.20004	Low-low female up vs Control female	3.34099	0.598346	0.562863	1
5272	TC0400004009.mm.2	NM_011929 // Clcn6 // chloride channel, voltage-sensitive 6 // 4 E1|4 78.67 cM // 26372	Clcn6	NM_011929	0.271566	0.0346292	1.46799	1.46799	Low-low female up vs Control female	1.35791	1.07787	2.49471	1
11805	TC0900002391.mm.2	NM_010729 // Loxl1 // lysyl oxidase-like 1 // 9 B|9 31.65 cM // 16949 /// ENSMUST000000	Loxl1	NM_010729	0.111341	0.0346496	0.734463	-1.36154	Low-low female down vs Control female	1.93864	0.994736	1.61263	1
2148	TC0200003118.mm.2	NM_001042528 // Cacna1b // calcium channel, voltage-dependent, N type, alpha 1B subunit	Cacna1b	NM_001042528	0.0460393	0.0346616	1.69831	1.69831	Low-low female up vs Control female	2.51884	3.80702	4.75017	1
6886	TC0600000774.mm.2	NM_134165 // Vmn1r37 // vomeronasal 1 receptor 37 // 6|6 C1 // 171183 /// ENSMUST000000	Vmn1r37	NM_134165	0.0594182	0.0346641	0.774089	-1.29184	Low-low female down vs Control female	2.34929	0.830044	1.11043	1
12299	TC0X00000500.mm.2	uc009tfv.2 // Gm16405 // predicted gene 16405 // X|X A5 // 100040867	Gm16405	uc009tfv.2	0.14233	0.0346645	1.30376	1.30376	Low-low female up vs Control female	1.77952	0.674644	1.19151	1
13051	TC0X00003394.mm.2	uc009tfo.1 // Gm16405 // predicted gene 16405 // X|X A5 // 100040867	Gm16405	uc009tfo.1	0.14233	0.0346645	1.30376	1.30376	Low-low female up vs Control female	1.77952	0.674644	1.19151	1
17859	TC1400001223.mm.2	XM_001481002.1 // Gm6234 // PREDICTED: predicted gene 6234 (Gm6234), mRNA. // --- // -	Gm6234	XM_001481002.1	0.121588	0.0347161	1.33332	1.33332	Low-low female up vs Control female	1.88155	0.839549	1.40234	1
17860	TC1400001224.mm.2	XM_001481003.1 // Gm4666 // PREDICTED: predicted gene 4666 (Gm4666), mRNA. // --- // -	Gm4666	XM_001481003.1	0.121588	0.0347161	1.33332	1.33332	Low-low female up vs Control female	1.88155	0.839549	1.40234	1
10395	TC0800001622.mm.2	NM_130905 // Cd209e // CD209e antigen // 8|8 A1.1 // 170780 /// ENSMUST00000033888 // C	Cd209e	NM_130905	0.139392	0.0347566	1.36289	1.36289	Low-low female up vs Control female	1.79303	0.927142	1.62511	1
12394	TC0X00000808.mm.2	NM_007868 // Dmd // dystrophin, muscular dystrophy // X 38.38 cM|X C // 13405 /// ENSMU	Dmd	NM_007868	0.109614	0.0347883	0.670316	-1.49183	Low-low female down vs Control female	1.94878	1.6827	2.71374	1
22105	TC1900001775.mm.2	ENSMUST00000147153 // LOC101055671 // lipase member K-like // --- // 101055671 /// OTTM	LOC101055671	ENSMUST00000147153	0.077214	0.0349026	0.771167	-1.29674	Low-low female down vs Control female	2.17702	0.794371	1.14679	1
21023	TC1800000363.mm.2	NM_053133 // Pcdhb8 // protocadherin beta 8 // 18|18 B3 // 93879 /// ENSMUST00000051163	Pcdhb8	NM_053133	0.310795	0.0349354	1.3937	1.3937	Low-low female up vs Control female	1.26785	0.755316	1.87234	1
15069	TC1100002004.mm.2	NM_001164636 // Endov // endonuclease V // 11|11 E2 // 338371 /// NM_177394 // Endov //	Endov	NM_001164636	0.0507675	0.0349391	1.36544	1.36544	Low-low female up vs Control female	2.45363	1.28697	1.64848	1
18171	TC1400002102.mm.2	NM_080435 // Adcy4 // adenylate cyclase 4 // 14|14 D3 // 104110 /// ENSMUST00000002398	Adcy4	NM_080435	0.0857756	0.0349397	1.36253	1.36253	Low-low female up vs Control female	2.10831	1.09076	1.626	1
11527	TC0900001713.mm.2	NM_027942 // Ddi1 // DDI1, DNA-damage inducible 1, homolog 1 (S. cerevisiae) // 9|9 A1	Ddi1	NM_027942	0.0583056	0.0350451	1.35793	1.35793	Low-low female up vs Control female	2.36179	1.19684	1.59264	1
2107	TC0200002876.mm.2	NM_177343 // Camk1d // calcium/calmodulin-dependent protein kinase ID // 2|2 A1 // 2275	Camk1d	NM_177343	0.0789147	0.0351184	1.32719	1.32719	Low-low female up vs Control female	2.16276	0.938901	1.36438	1
13030	TC0X00003348.mm.2	NM_001007577 // Tceanc // transcription elongation factor A (SII) N-terminal and centra	Tceanc	NM_001007577	0.239599	0.035141	0.593929	-1.6837	Low-low female down vs Control female	1.44057	2.11921	4.62341	1
20105	TC1700000642.mm.2	NM_019873 // Fkbpl // FK506 binding protein-like // 17|17 B1 // 56299 /// ENSMUST000000	Fkbpl	NM_019873	0.0714739	0.0351642	1.25982	1.25982	Low-low female up vs Control female	2.22764	0.644251	0.908938	1
298	TC0100001011.mm.2	NM_009399 // Tnfrsf11a // tumor necrosis factor receptor superfamily, member 11a, NFKB	Tnfrsf11a	NM_009399	0.0443124	0.0352003	1.43672	1.43672	Low-low female up vs Control female	2.54443	1.81203	2.2382	1
13275	TC0Y00000438.mm.2	ENSMUST00000180329 // Gm20937 // predicted gene, 20937 [Source:MGI Symbol;Acc:MGI:54342	Gm20937	ENSMUST00000180329	0.199969	0.0352226	0.792869	-1.26124	Low-low female down vs Control female	1.55885	0.455555	0.918465	1
7742	TC0600003362.mm.2	ENSMUST00000148411 // Gm5724 // predicted gene 5724 // 6|6 G2 // 435927	Gm5724	ENSMUST00000148411	0.216537	0.0352534	0.813723	-1.22892	Low-low female down vs Control female	1.5069	0.347496	0.724754	1
21946	TC1900001253.mm.2	NM_010266 // Gda // guanine deaminase // 19 B|19 14.32 cM // 14544 /// ENSMUST000000876	Gda	NM_010266	0.052515	0.0353012	0.833462	-1.19981	Low-low female down vs Control female	2.43113	0.438084	0.566336	1
20042	TC1700000489.mm.2	NM_001034885 // Pnpla1 // patatin-like phospholipase domain containing 1 // 17|17 A3.3	Pnpla1	NM_001034885	0.0614006	0.0353968	1.39129	1.39129	Low-low female up vs Control female	2.32761	1.37993	1.86325	1
770	TC0100002597.mm.2	NM_010544 // Ihh // Indian hedgehog // 1 C3|1 38.55 cM // 16147 /// ENSMUST00000164097	Ihh	NM_010544	0.030596	0.0354034	1.41755	1.41755	Low-low female up vs Control female	2.79496	1.85014	2.08044	1
17318	TC1300002249.mm.2	NM_177712 // Zfp874a // zinc finger protein 874a // 13|13 B3 // 238692 /// ENSMUST00000	Zfp874a	NM_177712	0.239157	0.0354328	1.22297	1.22297	Low-low female up vs Control female	1.44179	0.317703	0.69254	1
8232	TC0700000852.mm.2	NM_025330 // Hsd17b14 // hydroxysteroid (17-beta) dehydrogenase 14 // 7|7 B4 // 66065 /	Hsd17b14	NM_025330	0.237322	0.0354876	1.5909	1.5909	Low-low female up vs Control female	1.44685	1.69748	3.68729	1
13870	TC1000001883.mm.2	NM_001010829 // Taar7a // trace amine-associated receptor 7A // 10|10 A4 // 215856 ///	Taar7a	NM_001010829	0.030777	0.0354956	1.22978	1.22978	Low-low female up vs Control female	2.79093	0.649871	0.731819	1
21431	TC1900000054.mm.2	NM_145495 // Rin1 // Ras and Rab interactor 1 // 19|19 A // 225870 /// ENSMUST000000258	Rin1	NM_145495	0.0269293	0.0355283	1.45721	1.45721	Low-low female up vs Control female	2.88251	2.22515	2.42613	1
14958	TC1100001694.mm.2	NM_020510 // Fzd2 // frizzled homolog 2 (Drosophila) // 11|11 E1 // 57265 /// ENSMUST00	Fzd2	NM_020510	0.167778	0.0355342	1.52745	1.52745	Low-low female up vs Control female	1.67292	1.63464	3.07094	1
1851	TC0200002210.mm.2	NM_021405 // Cst10 // cystatin 10 (chondrocytes) // 2|2 G3 // 58214 /// ENSMUST00000047	Cst10	NM_021405	0.164327	0.0356034	1.31169	1.31169	Low-low female up vs Control female	1.6864	0.67657	1.26089	1
10201	TC0800001080.mm.2	NM_009209 // Slc6a2 // solute carrier family 6 (neurotransmitter transporter, noradrena	Slc6a2	NM_009209	0.411619	0.0357358	1.59141	1.59141	Low-low female up vs Control female	1.07511	1.26687	3.70344	1
3921	TC0300002828.mm.2	NM_019550 // Ptbp2 // polypyrimidine tract binding protein 2 // 3|3 G1 // 56195 /// ENS	Ptbp2	NM_019550	0.00829036	0.0357488	1.22617	1.22617	Low-low female up vs Control female	3.72542	0.845568	0.713342	1
13919	TC1000002049.mm.2	NM_199058 // Gpr6 // G protein-coupled receptor 6 // 10 B2|10 22.08 cM // 140741 /// EN	Gpr6	NM_199058	0.130606	0.0358936	1.27111	1.27111	Low-low female up vs Control female	1.8352	0.577593	0.989153	1
14733	TC1100001125.mm.2	NM_001004144 // Git1 // G protein-coupled receptor kinase-interactor 1 // 11|11 B5 // 2	Git1	NM_001004144	0.385475	0.0359216	0.713546	-1.40145	Low-low female down vs Control female	1.12095	0.698555	1.95857	1
5170	TC0400003733.mm.2	NM_001099296 // Grrp1 // glycine/arginine rich protein 1 // 4|4 D3 // 72690 /// ENSMUST	Grrp1	NM_001099296	0.537032	0.0359318	0.749449	-1.33431	Low-low female down vs Control female	0.881134	0.401032	1.43041	1
16465	TC1200001947.mm.2	NM_001172104 // Zbtb25 // zinc finger and BTB domain containing 25 // 12 D2|12 33.73 cM	Zbtb25	NM_001172104	0.0595827	0.0359478	0.724085	-1.38105	Low-low female down vs Control female	2.34746	1.33897	1.79265	1
10949	TC0900000155.mm.2	NM_011001 // Olfr58 // olfactory receptor 58 // 9|9 A3 // 18358 /// ENSMUST00000079660	Olfr58	NM_011001	0.107349	0.0360157	1.15481	1.15481	Low-low female up vs Control female	1.96233	0.22266	0.356612	1
9231	TC0700003031.mm.2	NM_011510 // Abcc8 // ATP-binding cassette, sub-family C (CFTR/MRP), member 8 // 7 B4|7	Abcc8	NM_011510	0.172375	0.0360647	1.55205	1.55205	Low-low female up vs Control female	1.65538	1.7529	3.328	1
17530	TC1400000158.mm.2	NM_008695 // Nid2 // nidogen 2 // 14|14 A3 // 18074 /// ENSMUST00000022340 // Nid2 // n	Nid2	NM_008695	0.313771	0.0362779	1.41189	1.41189	Low-low female up vs Control female	1.26144	0.824537	2.05431	1
10814	TC0800003052.mm.2	NM_133765 // Fbxo31 // F-box protein 31 // 8|8 E1 // 76454 /// ENSMUST00000059018 // Fb	Fbxo31	NM_133765	0.134228	0.0363467	0.794931	-1.25797	Low-low female down vs Control female	1.81748	0.526347	0.910181	1
778	TC0100002605.mm.2	NM_001243090 // A630095N17Rik // RIKEN cDNA A630095N17 gene // 1|1 C3 // 381272 /// NM_	A630095N17Rik	NM_001243090	0.0899704	0.0363935	1.38215	1.38215	Low-low female up vs Control female	2.07718	1.19693	1.81101	1
21581	TC1900000343.mm.2	ENSMUST00000112772 // Gm3443 // predicted gene 3443 [Source:MGI Symbol;Acc:MGI:3781620]	Gm3443	ENSMUST00000112772	0.122085	0.0365116	1.45807	1.45807	Low-low female up vs Control female	1.87891	1.4721	2.46238	1
21828	TC1900001004.mm.2	NM_019722 // Arl2 // ADP-ribosylation factor-like 2 // 19|19 A // 56327 /// ENSMUST0000	Arl2	NM_019722	0.154068	0.0365158	1.27226	1.27226	Low-low female up vs Control female	1.72818	0.55206	1.00397	1
20156	TC1700000747.mm.2	NM_011280 // Trim10 // tripartite motif-containing 10 // 17|17 B1 // 19824 /// ENSMUST0	Trim10	NM_011280	0.0262502	0.0365307	1.39179	1.39179	Low-low female up vs Control female	2.9001	1.74654	1.89273	1
21812	TC1900000977.mm.2	NM_001164480 // Sipa1 // signal-induced proliferation associated gene 1 // 19 A|19 4.34	Sipa1	NM_001164480	0.112519	0.0365596	1.26858	1.26858	Low-low female up vs Control female	1.93181	0.602669	0.980481	1
22170	TSUnmapped00000022.mm.2	NM_001290125 // Rbm4 // RNA binding motif protein 4 // 19|19 A // 19653	Rbm4	NM_001290125	0.0399274	0.0366732	1.36569	1.36569	Low-low female up vs Control female	2.61441	1.40168	1.685	1
21623	TC1900000491.mm.2	NM_027340 // Lipn // lipase, family member N // 19|19 C1 // 70166 /// ENSMUST0000002568	Lipn	NM_027340	0.0549212	0.0367026	1.51498	1.51498	Low-low female up vs Control female	2.40139	2.28801	2.99447	1
19465	TC1600001029.mm.2	NM_172469 // Clic6 // chloride intracellular channel 6 // 16|16 C4 // 209195 /// ENSMUS	Clic6	NM_172469	0.294001	0.0369824	1.45355	1.45355	Low-low female up vs Control female	1.30508	1.01132	2.43544	1
10570	TC0800002369.mm.2	NM_001039965 // Zfp869 // zinc finger protein 869 // 8|8 B3.3 // 66869 /// NM_001039967	Zfp869	NM_001039965	0.00825008	0.0370644	0.81706	-1.2239	Low-low female down vs Control female	3.72905	0.844081	0.711395	1
13031	TC0X00003349.mm.2	NM_019397 // Egfl6 // EGF-like-domain, multiple 6 // X F5|X 77.66 cM // 54156 /// ENSMU	Egfl6	NM_019397	0.127735	0.0370913	1.39491	1.39491	Low-low female up vs Control female	1.8496	1.13645	1.93107	1
19542	TC1600001271.mm.2	NM_016982 // Vpreb1 // pre-B lymphocyte gene 1 // 16 A3|16 10.46 cM // 22362 /// ENSMUS	Vpreb1	NM_016982	0.108026	0.0371902	1.45763	1.45763	Low-low female up vs Control female	1.95825	1.54403	2.47806	1
9540	TC0700004044.mm.2	NM_020291 // Olfr480 // olfactory receptor 480 // 7|7 E3 // 56861 /// ENSMUST0000007165	Olfr480	NM_020291	0.229252	0.0372289	0.772483	-1.29453	Low-low female down vs Control female	1.46955	0.544055	1.16355	1
2482	TC0200004024.mm.2	NM_146464 // Olfr1196 // olfactory receptor 1196 // 2|2 E1 // 258456 /// ENSMUST0000010	Olfr1196	NM_146464	0.221609	0.0373116	1.28888	1.28888	Low-low female up vs Control female	1.49176	0.534235	1.12553	1
4485	TC0400001592.mm.2	NM_172400 // Dnajc8 // DnaJ (Hsp40) homolog, subfamily C, member 8 // 4|4 D2.3 // 68598	Dnajc8	NM_172400	0.0257368	0.0373196	0.687933	-1.45363	Low-low female down vs Control female	2.91373	2.26741	2.44571	1
4456	TC0400001504.mm.2	NM_001009819 // A3galt2 // alpha 1,3-galactosyltransferase 2 (isoglobotriaosylceramide	A3galt2	NM_001009819	0.0466044	0.0373596	1.41314	1.41314	Low-low female up vs Control female	2.51069	1.6706	2.09124	1
3043	TC0300000090.mm.2	NM_001163579 // Lrrcc1 // leucine rich repeat and coiled-coil domain containing 1 // 3|	Lrrcc1	NM_001163579	0.000786144	0.037377	0.666426	-1.50054	Low-low female down vs Control female	5.65151	5.17991	2.88059	1
448	TC0100001497.mm.2	NM_011347 // Selp // selectin, platelet // 1 H2.2|1 71.42 cM // 20344 /// ENSMUST000001	Selp	NM_011347	0.354473	0.0373948	0.618909	-1.61575	Low-low female down vs Control female	1.17872	1.5104	4.02725	1
42	TC0100000159.mm.2	NM_172124 // B3gat2 // beta-1,3-glucuronyltransferase 2 (glucuronosyltransferase S) //	B3gat2	NM_172124	0.212819	0.0374414	1.47402	1.47402	Low-low female up vs Control female	1.51822	1.27288	2.63499	1
20824	TC1700002549.mm.2	NM_001285940 // Fez2 // fasciculation and elongation protein zeta 2 (zygin II) // 17 E3	Fez2	NM_001285940	0.0585937	0.03752	0.660868	-1.51316	Low-low female down vs Control female	2.35853	2.25558	3.00568	1
11053	TC0900000397.mm.2	NM_146874 // Olfr900 // olfactory receptor 900 // 9|9 A5 // 258874 /// NM_207553 // Olf	Olfr900	NM_146874	0.41037	0.0375904	1.24867	1.24867	Low-low female up vs Control female	1.07725	0.296395	0.86473	1
13812	TC1000001656.mm.2	NM_207147 // Olfr813 // olfactory receptor 813 // 10|10 D3 // 258252 /// ENSMUST0000006	Olfr813	NM_207147	0.0500429	0.0376553	0.780727	-1.28086	Low-low female down vs Control female	2.4632	0.842622	1.07512	1
18540	TC1500000583.mm.2	NM_001195537 // Smpd5 // sphingomyelin phosphodiesterase 5 // 15|15 D3 // 100503915 ///	Smpd5	NM_001195537	0.0455274	0.0376902	1.35589	1.35589	Low-low female up vs Control female	2.52632	1.30793	1.62712	1
15219	TC1100002575.mm.2	NM_001284380 // Adra1b // adrenergic receptor, alpha 1b // 11 B1.1|11 25.81 cM // 11548	Adra1b	NM_001284380	0.456966	0.0376905	1.55404	1.55404	Low-low female up vs Control female	1.00069	1.0863	3.41174	1
17730	TC1400000797.mm.2	NM_027143 // Khnyn // KH and NYN domain containing // 14|14 C1 // 219094 /// ENSMUST000	Khnyn	NM_027143	0.0710519	0.0377476	1.40948	1.40948	Low-low female up vs Control female	2.23153	1.46923	2.06924	1
18479	TC1500000353.mm.2	NM_138674 // Pkhd1l1 // polycystic kidney and hepatic disease 1-like 1 // 15|15 B3 // 1	Pkhd1l1	NM_138674	0.204888	0.0377483	1.31585	1.31585	Low-low female up vs Control female	1.543	0.649748	1.32344	1
2922	TC0200005270.mm.2	NM_175631 // Cbln4 // cerebellin 4 precursor protein // 2|2 H3 // 228942 /// ENSMUST000	Cbln4	NM_175631	0.319504	0.0377548	1.42658	1.42658	Low-low female up vs Control female	1.24925	0.881386	2.2174	1
16177	TC1200000829.mm.2	NM_145445 // Eif2b2 // eukaryotic translation initiation factor 2B, subunit 2 beta // 1	Eif2b2	NM_145445	0.00315923	0.03792	0.802332	-1.24637	Low-low female down vs Control female	4.47102	1.21443	0.85367	1
16692	TC1300000194.mm.2	NM_145850 // Vmn1r188 // vomeronasal 1 receptor 188 // 13|13 A3.1 // 252912 /// ENSMUST	Vmn1r188	NM_145850	0.528968	0.0379205	1.31089	1.31089	Low-low female up vs Control female	0.892635	0.366329	1.2898	1
10699	TC0800002707.mm.2	OTTMUST00000084581 // Ces1h // carboxylesterase 1H // 8|8 C5 // 75704 /// uc009mur.1 //	Ces1h	OTTMUST00000084581	0.318768	0.0379482	1.38874	1.38874	Low-low female up vs Control female	1.2508	0.755662	1.89873	1
2253	TC0200003339.mm.2	NM_016768 // Pbx3 // pre B cell leukemia homeobox 3 // 2 B|2 22.84 cM // 18516 /// ENSM	Pbx3	NM_016768	0.168012	0.0380039	0.658328	-1.519	Low-low female down vs Control female	1.67202	1.63802	3.07896	1
14375	TC1100000164.mm.2	NM_176982 // Fbxo48 // F-box protein 48 // 11|11 A2 // 319701 /// ENSMUST00000061327 //	Fbxo48	NM_176982	0.283107	0.0380482	1.27535	1.27535	Low-low female up vs Control female	1.33026	0.441352	1.04274	1
11199	TC0900000713.mm.2	NM_001136059 // Cyp1a1 // cytochrome P450, family 1, subfamily a, polypeptide 1 // 9 B|	Cyp1a1	NM_001136059	0.235283	0.03806	0.739976	-1.35139	Low-low female down vs Control female	1.45251	0.738832	1.59864	1
392	TC0100001313.mm.2	NM_020025 // B3galt2 // UDP-Gal:betaGlcNAc beta 1,3-galactosyltransferase, polypeptide	B3galt2	NM_020025	0.0919812	0.0381649	1.37183	1.37183	Low-low female up vs Control female	2.06278	1.15783	1.76408	1
19849	TC1600002175.mm.2	NM_008791 // Pcp4 // Purkinje cell protein 4 // 16 C4|16 56.97 cM // 18546 /// ENSMUST0	Pcp4	NM_008791	0.113021	0.0381761	1.51772	1.51772	Low-low female up vs Control female	1.92892	1.88583	3.07264	1
3618	TC0300002030.mm.2	NM_175095 // Commd2 // COMM domain containing 2 // 3 D|3 27.94 cM // 52245 /// ENSMUST0	Commd2	NM_175095	0.181606	0.038276	0.783129	-1.27693	Low-low female down vs Control female	1.62151	0.544873	1.05609	1
18486	TC1500000380.mm.2	NM_027212 // Med30 // mediator complex subunit 30 // 15|15 C // 69790 /// ENSMUST000000	Med30	NM_027212	0.069615	0.0382794	0.737212	-1.35646	Low-low female down vs Control female	2.24494	1.17341	1.64274	1
18473	TC1500000313.mm.2	NM_001256056 // 9330182O14Rik // RIKEN cDNA 9330182O14 gene // 15|15 B3.1 // 328531 ///	9330182O14Rik	NM_001256056	0.0196225	0.038453	1.35864	1.35864	Low-low female up vs Control female	3.10255	1.64203	1.66336	1
10420	TC0800001728.mm.2	NM_025768 // Grtp1 // GH regulated TBC protein 1 // 8|8 A1.1 // 66790 /// ENSMUST000001	Grtp1	NM_025768	0.0151817	0.0384993	0.698508	-1.43162	Low-low female down vs Control female	3.28421	2.38359	2.281	1
8549	TC0700001672.mm.2	NM_054084 // Calcb // calcitonin-related polypeptide, beta // 7|7 F3 // 116903 /// ENSM	Calcb	NM_054084	0.370726	0.038575	1.32812	1.32812	Low-low female up vs Control female	1.14793	0.521542	1.4279	1
3698	TC0300002295.mm.2	NM_001109758 // Bcan // brevican // 3 F1|3 38.78 cM // 12032 /// NM_007529 // Bcan // b	Bcan	NM_001109758	0.00225497	0.0386037	1.35147	1.35147	Low-low female up vs Control female	4.74509	2.42951	1.60916	1
11240	TC0900000835.mm.2	NM_001044389 // Clpx // caseinolytic mitochondrial matrix peptidase chaperone subunit /	Clpx	NM_001044389	0.0209969	0.0386106	1.78056	1.78056	Low-low female up vs Control female	3.05512	5.73979	5.90462	1
16151	TC1200000786.mm.2	NM_001165256 // Dcaf4 // DDB1 and CUL4 associated factor 4 // 12|12 D3 // 73828 /// NM_	Dcaf4	NM_001165256	0.108312	0.0386117	0.723386	-1.38239	Low-low female down vs Control female	1.95654	1.15799	1.86012	1
11667	TC0900002068.mm.2	NM_207139 // Olfr936 // olfactory receptor 936 // 9|9 // 100503486 /// ENSMUST000001783	Olfr936	NM_207139	0.190095	0.0386366	0.796152	-1.25604	Low-low female down vs Control female	1.59181	0.467066	0.922172	1
5094	TC0400003553.mm.2	NM_001114399 // Zmym4 // zinc finger, MYM-type 4 // 4|4 D2.2 // 67785 /// ENSMUST000001	Zmym4	NM_001114399	0.114558	0.0386507	0.609605	-1.64041	Low-low female down vs Control female	1.92017	2.65626	4.34767	1
10914	TC0900000066.mm.2	NM_001282086 // Trpc6 // transient receptor potential cation channel, subfamily C, memb	Trpc6	NM_001282086	0.139455	0.0386672	1.476	1.476	Low-low female up vs Control female	1.79274	1.53486	2.69077	1
10644	TC0800002558.mm.2	NM_001163029 // Adgre5 // adhesion G protein-coupled receptor E5 // 8 C2|8 40.22 cM //	Adgre5	NM_001163029	0.0293999	0.0386761	0.754384	-1.32559	Low-low female down vs Control female	2.82224	1.26645	1.41032	1
4289	TC0400001013.mm.2	NM_013845 // Ror1 // receptor tyrosine kinase-like orphan receptor 1 // 4 C6|4 45.71 cM	Ror1	NM_013845	0.327165	0.0386943	0.744638	-1.34293	Low-low female down vs Control female	1.23324	0.605768	1.54377	1
10180	TC0800000987.mm.2	NM_001163791 // Orc6 // origin recognition complex, subunit 6 // 8|8 C3 // 56452 /// NM	Orc6	NM_001163791	0.0907304	0.0387174	0.725547	-1.37827	Low-low female down vs Control female	2.0717	1.2051	1.82819	1
21889	TC1900001124.mm.2	NM_022430 // Ms4a8a // membrane-spanning 4-domains, subfamily A, member 8A // 19|19 A /	Ms4a8a	NM_022430	0.0183051	0.0387193	1.3578	1.3578	Low-low female up vs Control female	3.15145	1.66619	1.66165	1
2714	TC0200004598.mm.2	NM_181589 // Ckap2l // cytoskeleton associated protein 2-like // 2|2 F1 // 70466 /// EN	Ckap2l	NM_181589	0.0792027	0.0387775	1.57249	1.57249	Low-low female up vs Control female	2.16038	2.50332	3.64175	1
20966	TC1800000179.mm.2	NM_001285807 // Dtna // dystrobrevin alpha // 18 A2|18 12.08 cM // 13527 /// NM_0012858	Dtna	NM_001285807	0.0255664	0.0387811	0.611203	-1.63612	Low-low female down vs Control female	2.91832	4.00036	4.30816	1
21792	TC1900000943.mm.2	NM_172835 // Peli3 // pellino 3 // 19|19 A // 240518 /// ENSMUST00000025834 // Peli3 //	Peli3	NM_172835	0.0611745	0.0387855	1.30159	1.30159	Low-low female up vs Control female	2.33005	0.915573	1.23496	1
721	TC0100002393.mm.2	uc007bdb.1 // Als2cr11 // amyotrophic lateral sclerosis 2 (juvenile) chromosome region,	Als2cr11	uc007bdb.1	0.0399635	0.0387979	1.39694	1.39694	Low-low female up vs Control female	2.6138	1.65217	1.98659	1
16251	TC1200001064.mm.2	NM_001252508 // D430019H16Rik // RIKEN cDNA D430019H16 gene // 12|12 E // 268595 /// EN	D430019H16Rik	NM_001252508	0.206241	0.0389148	1.3453	1.3453	Low-low female up vs Control female	1.53871	0.766783	1.56617	1
2870	TC0200005109.mm.2	NM_017390 // Svs2 // seminal vesicle secretory protein 2 // 2 H3|2 84.82 cM // 53878 //	Svs2	NM_017390	0.389729	0.0389223	1.54595	1.54595	Low-low female up vs Control female	1.11333	1.19684	3.3786	1
1930	TC0200002380.mm.2	NM_001129999 // Cep250 // centrosomal protein 250 // 2|2 H1 // 16328 /// NM_001130000 /	Cep250	NM_001129999	0.254841	0.0389315	1.47449	1.47449	Low-low female up vs Control female	1.39996	1.19583	2.6846	1
6048	TC0500001976.mm.2	uc029vfz.1 // 4930572O03Rik // spermatogenesis associated glutamate (E)-rich protein ps	4930572O03Rik	uc029vfz.1	0.13353	0.0389452	1.44284	1.44284	Low-low female up vs Control female	1.82086	1.38661	2.39333	1
14362	TC1100000101.mm.2	NM_001190343 // Ccm2 // cerebral cavernous malformation 2 // 11|11 A1 // 216527 /// NM_	Ccm2	NM_001190343	0.415983	0.0389981	1.27064	1.27064	Low-low female up vs Control female	1.06768	0.347267	1.02222	1
19779	TC1600002009.mm.2	NM_027105 // Krtap26-1 // keratin associated protein 26-1 // 16|16 C3.3 // 69533 /// EN	Krtap26-1	NM_027105	0.3148	0.0390774	1.35132	1.35132	Low-low female up vs Control female	1.25924	0.647737	1.61665	1
11560	TC0900001815.mm.2	NM_146567 // Olfr843 // olfactory receptor 843 // 9|9 A2-A5 // 258560 /// ENSMUST000000	Olfr843	NM_146567	0.173257	0.0391483	0.812536	-1.23071	Low-low female down vs Control female	1.65207	0.404316	0.769162	1
14653	TC1100000951.mm.2	NM_025397 // Med11 // mediator complex subunit 11 // 11|11 B3 // 66172 /// ENSMUST00000	Med11	NM_025397	0.293966	0.0391664	0.759089	-1.31737	Low-low female down vs Control female	1.30516	0.563222	1.35626	1
19944	TC1700000277.mm.2	NR_045766 // Gm10509 // zinc finger protein 51 pseudogene // 17 A3.2|17 11.4 cM // 1003	Gm10509	NR_045766	0.030453	0.0391679	0.553746	-1.80588	Low-low female down vs Control female	2.79816	5.55232	6.2363	1
1816	TC0200002089.mm.2	NM_001276489 // Ism1 // isthmin 1 homolog (zebrafish) // 2|2 F3 // 319909 /// ENSMUST00	Ism1	NM_001276489	0.131678	0.0393882	1.5172	1.5172	Low-low female up vs Control female	1.8299	1.8107	3.10989	1
4870	TC0400002799.mm.2	NM_001045514 // Akna // AT-hook transcription factor // 4|4 C1 // 100182 /// ENSMUST000	Akna	NM_001045514	0.0579278	0.0393958	1.47144	1.47144	Low-low female up vs Control female	2.36609	2.01008	2.66998	1
2406	TC0200003915.mm.2	NM_207561 // Olfr1040 // olfactory receptor 1040 // 2|2 D // 404323 /// ENSMUST00000099	Olfr1040	NM_207561	0.47749	0.0394666	1.23222	1.23222	Low-low female up vs Control female	0.968782	0.240754	0.781038	1
2424	TC0200003937.mm.2	NM_147078 // Olfr1062 // olfactory receptor 1062 // 2|2 D // 259082 /// ENSMUST00000105	Olfr1062	NM_147078	0.0757174	0.039505	1.2292	1.2292	Low-low female up vs Control female	2.18983	0.531717	0.763123	1
895	TC0100003039.mm.2	NM_009581 // Zp3r // zona pellucida 3 receptor // 1 E4|1 56.89 cM // 22789 /// ENSMUST0	Zp3r	NM_009581	0.242358	0.0395457	1.25022	1.25022	Low-low female up vs Control female	1.43305	0.407672	0.894078	1
17821	TC1400001058.mm.2	NM_001128093 // Siah3 // seven in absentia homolog 3 (Drosophila) // 14|14 D3 // 380918	Siah3	NM_001128093	0.212972	0.03955	1.3119	1.3119	Low-low female up vs Control female	1.51775	0.638095	1.32133	1
471	TC0100001569.mm.2	NM_001039593 // 1700015E13Rik // RIKEN cDNA 1700015E13 gene // 1|1 H3 // 76925 /// ENSM	1700015E13Rik	NM_001039593	0.32829	0.0395928	1.37575	1.37575	Low-low female up vs Control female	1.23092	0.714859	1.82522	1
13129	TC0Y00000061.mm.2	NM_001160136 // Gm20917 // predicted gene, 20917 // Y|Y // 100042428 /// uc029xsr.1 //	Gm20917	NM_001160136	0.337535	0.0396388	1.29119	1.29119	Low-low female up vs Control female	1.21209	0.452036	1.17209	1
1347	TC0200000550.mm.2	OTTMUST00000028289 // Hmcn2 // hemicentin 2 // 2|2 B // 665700 /// OTTMUST00000028510 /	Hmcn2	OTTMUST00000028289	0.057694	0.0397508	1.50488	1.50488	Low-low female up vs Control female	2.36876	2.26222	3.0015	1
3982	TC0300003085.mm.2	NM_178697 // Clca2 // chloride channel accessory 2 // 3|3 H2 // 229933 /// ENSMUST00000	Clca2	NM_178697	0.448939	0.0397574	1.41902	1.41902	Low-low female up vs Control female	1.01345	0.7097	2.20089	1
4848	TC0400002746.mm.2	ENSMUST00000107547 // AI481877 // expressed sequence AI481877 // 4|4 B3 // 100155 /// E	AI481877	ENSMUST00000107547	0.0273877	0.0397652	1.24043	1.24043	Low-low female up vs Control female	2.87089	0.762064	0.834256	1
8469	TC0700001525.mm.2	NM_147074 // Olfr653 // olfactory receptor 653 // 7|7 E3 // 57250 /// ENSMUST0000009817	Olfr653	NM_147074	0.0685506	0.0397855	1.35636	1.35636	Low-low female up vs Control female	2.25507	1.19826	1.67	1
9159	TC0700002909.mm.2	ENSMUST00000073410 // LOC102642386 // zinc finger protein 431-like // --- // 102642386	LOC102642386	ENSMUST00000073410	0.0938177	0.0397943	1.37414	1.37414	Low-low female up vs Control female	2.04991	1.18446	1.81598	1
375	TC0100001252.mm.2	NM_007791 // Csrp1 // cysteine and glycine-rich protein 1 // 1|1 E4 // 13007 /// ENSMUS	Csrp1	NM_007791	0.0266669	0.0398418	0.824752	-1.21249	Low-low female down vs Control female	2.88925	0.613827	0.667707	1
8845	TC0700002328.mm.2	NM_145843 // Vmn1r72 // vomeronasal 1 receptor 72 // 7|7 A1 // 252905 /// ENSMUST000000	Vmn1r72	NM_145843	0.104501	0.0399162	1.26327	1.26327	Low-low female up vs Control female	1.97979	0.619364	0.983219	1
8011	TC0700000396.mm.2	NM_007675 // Ceacam10 // carcinoembryonic antigen-related cell adhesion molecule 10 //	Ceacam10	NM_007675	0.226879	0.0399284	0.764369	-1.30827	Low-low female down vs Control female	1.47637	0.610639	1.29991	1
21949	TC1900001266.mm.2	NM_174857 // Mamdc2 // MAM domain containing 2 // 19|19 B // 71738 /// ENSMUST000000360	Mamdc2	NM_174857	0.0119103	0.0399289	0.684042	-1.4619	Low-low female down vs Control female	3.45895	2.85725	2.59615	1
19651	TC1600001580.mm.2	NM_019388 // Cd86 // CD86 antigen // 16 25.72 cM|16 B5 // 12524 /// ENSMUST00000089620	Cd86	NM_019388	0.245523	0.0399893	1.39564	1.39564	Low-low female up vs Control female	1.42451	0.907422	2.00202	1
2390	TC0200003891.mm.2	NM_001011534 // Olfr988 // olfactory receptor 988 // 2|2 D // 258166 /// ENSMUST0000009	Olfr988	NM_001011534	0.189353	0.0400102	0.722984	-1.38316	Low-low female down vs Control female	1.59435	0.961824	1.89599	1
19612	TC1600001443.mm.2	NM_001164612 // Atp13a4 // ATPase type 13A4 // 16|16 B2 // 224079 /// NM_001164613 // A	Atp13a4	NM_001164612	0.336036	0.0400552	1.30192	1.30192	Low-low female up vs Control female	1.21511	0.485224	1.25502	1
1972	TC0200002487.mm.2	NR_028122 // 2310001K24Rik // RIKEN cDNA 2310001K24 gene // 2|2 H3 // 69517 /// uc012ci	2310001K24Rik	NR_028122	0.120101	0.0401231	1.57901	1.57901	Low-low female up vs Control female	1.88953	2.26346	3.76483	1
11447	TC0900001469.mm.2	NM_153099 // Prss42 // protease, serine 42 // 9|9 F3 // 235628 /// ENSMUST00000035715 /	Prss42	NM_153099	0.251585	0.0402135	1.35719	1.35719	Low-low female up vs Control female	1.40844	0.754979	1.68469	1
18864	TC1500001684.mm.2	NM_001164641 // Trappc9 // trafficking protein particle complex 9 // 15|15 D3 // 76510	Trappc9	NM_001164641	0.244724	0.040225	1.3324	1.3324	Low-low female up vs Control female	1.42666	0.675297	1.48765	1
5892	TC0500001531.mm.2	NM_021371 // Caln1 // calneuron 1 // 5|5 F // 140904 /// NM_181045 // Caln1 // calneuro	Caln1	NM_021371	0.182681	0.040255	1.34479	1.34479	Low-low female up vs Control female	1.61767	0.81617	1.58568	1
8904	TC0700002461.mm.2	NM_007677 // Psg17 // pregnancy specific glycoprotein 17 // 7 A3|7 9.33 cM // 26437 ///	Psg17	NM_007677	0.460883	0.0402606	1.32337	1.32337	Low-low female up vs Control female	0.994522	0.448886	1.41855	1
8934	TC0700002507.mm.2	NM_027514 // Pvr // poliovirus receptor // 7 A3|7 9.95 cM // 52118 /// ENSMUST000000435	Pvr	NM_027514	0.0547904	0.0402877	0.692258	-1.44455	Low-low female down vs Control female	2.40297	1.86951	2.44514	1
5604	TC0500000699.mm.2	NM_026878 // Rasl11b // RAS-like, family 11, member B // 5|5 D // 68939 /// ENSMUST0000	Rasl11b	NM_026878	0.0323531	0.0402926	0.634662	-1.57564	Low-low female down vs Control female	2.75686	3.27779	3.73672	1
12443	TC0X00000999.mm.2	NM_001039116 // Dmrtc1b // DMRT-like family C1b // X|X D // 632708 /// ENSMUST000001013	Dmrtc1b	NM_001039116	0.349567	0.0403247	1.30148	1.30148	Low-low female up vs Control female	1.18824	0.474705	1.25558	1
20127	TC1700000673.mm.2	NM_008518 // Ltb // lymphotoxin B // 17 B1|17 18.59 cM // 16994 /// ENSMUST00000025262	Ltb	NM_008518	0.473722	0.040429	1.36491	1.36491	Low-low female up vs Control female	0.974566	0.543268	1.75197	1
6481	TC0500003297.mm.2	NM_001286033 // Stx2 // syntaxin 2 // 5 G1.3|5 67.99 cM // 13852 /// NM_001286034 // St	Stx2	NM_001286033	0.00374775	0.0405405	1.1909	1.1909	Low-low female up vs Control female	4.33494	0.763105	0.553256	1
22112	TC1_GL456221_random00000019.mm.2	NM_033616 // Csprs // component of Sp100-rs // 8 B1.3|1 // 114564 /// uc009oae.1 // Csp	Csprs	NM_033616	0.0735619	0.0405434	0.730972	-1.36804	Low-low female down vs Control female	2.20876	1.25106	1.78014	1
21141	TC1800000756.mm.2	NM_201362 // Ccdc68 // coiled-coil domain containing 68 // 18|18 E2 // 381175 /// ENSMU	Ccdc68	NM_201362	0.00411046	0.0406304	0.736765	-1.35728	Low-low female down vs Control female	4.26211	2.29617	1.69319	1
16389	TC1200001662.mm.2	NM_001033437 // Lsmem1 // leucine-rich single-pass membrane protein 1 // 12|12 B1 // 38	Lsmem1	NM_001033437	0.308655	0.0407249	1.62637	1.62637	Low-low female up vs Control female	1.2725	1.7394	4.29604	1
7163	TC0600001567.mm.2	NM_207018 // Tas2r113 // taste receptor, type 2, member 113 // 6 G1|6 64.03 cM // 38734	Tas2r113	NM_207018	0.26852	0.0407476	1.22483	1.22483	Low-low female up vs Control female	1.36539	0.324613	0.747195	1
5491	TC0500000312.mm.2	NM_177677 // Dnajc5g // DnaJ (Hsp40) homolog, subfamily C, member 5 gamma // 5|5 B1 //	Dnajc5g	NM_177677	0.247851	0.0407767	1.54588	1.54588	Low-low female up vs Control female	1.4183	1.55603	3.44807	1
12162	TC0X00000110.mm.2	NM_023500 // Xk // Kell blood group precursor (McLeod phenotype) homolog // X A1.1|X 4.	Xk	NM_023500	0.137855	0.0408135	0.688255	-1.45295	Low-low female down vs Control female	1.80021	1.45343	2.53744	1
9696	TC0700004416.mm.2	NM_028095 // Mettl10 // methyltransferase like 10 // 7|7 F4 // 72096 /// ENSMUST0000003	Mettl10	NM_028095	0.130183	0.0408211	0.705039	-1.41836	Low-low female down vs Control female	1.8373	1.29832	2.22089	1
9295	TC0700003547.mm.2	NM_023331 // Mrpl46 // mitochondrial ribosomal protein L46 // 7|7 D3 // 67308 /// ENSMU	Mrpl46	NM_023331	0.23884	0.0410615	0.824691	-1.21258	Low-low female down vs Control female	1.44266	0.31087	0.677235	1
683	TC0100002266.mm.2	NM_026430 // Uxs1 // UDP-glucuronate decarboxylase 1 // 1|1 C1.1 // 67883 /// ENSMUST00	Uxs1	NM_026430	0.12783	0.0410734	0.601646	-1.66211	Low-low female down vs Control female	1.84911	2.76909	4.70649	1
8849	TC0700002338.mm.2	NM_134233 // Vmn1r84 // vomeronasal 1 receptor 84 // 7|7 A1 // 171267 /// ENSMUST000000	Vmn1r84	NM_134233	0.167864	0.0412678	1.39381	1.39381	Low-low female up vs Control female	1.67259	1.07198	2.01429	1
20709	TC1700002183.mm.2	NM_029091 // Klc4 // kinesin light chain 4 // 17|17 C // 74764 /// ENSMUST00000003642 /	Klc4	NM_029091	0.00491247	0.0413097	1.16833	1.16833	Low-low female up vs Control female	4.12304	0.580406	0.442425	1
14762	TC1100001195.mm.2	NM_001029856 // Atad5 // ATPase family, AAA domain containing 5 // 11|11 B5 // 237877 /	Atad5	NM_001029856	0.191955	0.0413145	0.653715	-1.52972	Low-low female down vs Control female	1.58547	1.66626	3.303	1
15539	TC1100003410.mm.2	NM_019816 // Aatf // apoptosis antagonizing transcription factor // 11|11 B5 // 56321 /	Aatf	NM_019816	0.0713979	0.0413821	0.870618	-1.14861	Low-low female down vs Control female	2.22834	0.248977	0.351158	1
118	TC0100000420.mm.2	NM_028546 // 1700066M21Rik // RIKEN cDNA 1700066M21 gene // 1|1 C1 // 73467 /// ENSMUST	1700066M21Rik	NM_028546	0.101271	0.0413871	1.25486	1.25486	Low-low female up vs Control female	2.00019	0.600067	0.942874	1
22036	TC1900001553.mm.2	NM_001081077 // Cwf19l1 // CWF19-like 1, cell cycle control (S. pombe) // 19|19 D1 // 7	Cwf19l1	NM_001081077	0.0268806	0.0415417	0.753891	-1.32645	Low-low female down vs Control female	2.88375	1.3419	1.46246	1
2614	TC0200004337.mm.2	NM_146447 // Olfr1309 // olfactory receptor 1309 // 2|2 F2-F3 // 258439 /// ENSMUST0000	Olfr1309	NM_146447	0.00608467	0.0415934	1.1823	1.1823	Low-low female up vs Control female	3.95855	0.647605	0.51416	1
17366	TC1300002416.mm.2	NM_145453 // Zcchc9 // zinc finger, CCHC domain containing 9 // 13|13 C3 // 69085 /// E	Zcchc9	NM_145453	0.0245125	0.0416017	1.23568	1.23568	Low-low female up vs Control female	2.94742	0.770083	0.821145	1
6426	TC0500003175.mm.2	NM_145227 // Oas2 // 2-5 oligoadenylate synthetase 2 // 5 F|5 60.64 cM // 246728 /// EN	Oas2	NM_145227	0.076738	0.0416068	1.34651	1.34651	Low-low female up vs Control female	2.18107	1.12639	1.62309	1
15520	TC1100003366.mm.2	NM_009839 // Cct6b // chaperonin containing Tcp1, subunit 6b (zeta) // 11|11 B5 // 1246	Cct6b	NM_009839	0.135495	0.0416589	0.707568	-1.41329	Low-low female down vs Control female	1.81139	1.26537	2.19548	1
19029	TC1500002036.mm.2	NM_001163319 // Tubgcp6 // tubulin, gamma complex associated protein 6 // 15|15 E3 // 3	Tubgcp6	NM_001163319	0.120001	0.0417198	1.31035	1.31035	Low-low female up vs Control female	1.89007	0.806668	1.34135	1
15883	TC1100004203.mm.2	NM_027980 // Faap100 // Fanconi anemia core complex associated protein 100 // 11|11 E2	Faap100	NM_027980	0.0916622	0.0417929	1.36831	1.36831	Low-low female up vs Control female	2.06504	1.18709	1.80668	1
10827	TC0800003078.mm.2	NM_001007462 // Pabpn1l // poly(A)binding protein nuclear 1-like // 8|8 E1 // 382035 //	Pabpn1l	NM_001007462	0.0908063	0.0418144	0.769651	-1.29929	Low-low female down vs Control female	2.07115	0.830208	1.2598	1
6715	TC0600000240.mm.2	NM_146173 // Tspan33 // tetraspanin 33 // 6|6 A3.3 // 232670 /// ENSMUST00000046750 //	Tspan33	NM_146173	0.0272399	0.0418567	1.33414	1.33414	Low-low female up vs Control female	2.87461	1.39766	1.52809	1
20112	TC1700000651.mm.2	NM_023557 // Slc44a4 // solute carrier family 44, member 4 // 17|17 B2 // 70129 /// ENS	Slc44a4	NM_023557	0.492535	0.041868	0.678354	-1.47416	Low-low female down vs Control female	0.945992	0.833619	2.76952	1
5127	TC0400003628.mm.2	NM_001034872 // Gm853 // predicted gene 853 // 4|4 D2.2 // 332942 /// ENSMUST0000002388	Gm853	NM_001034872	0.237812	0.0419326	1.42741	1.42741	Low-low female up vs Control female	1.44549	1.07178	2.33032	1
5216	TC0400003856.mm.2	NM_198610 // Igsf21 // immunoglobulin superfamily, member 21 // 4|4 D3 // 230868 /// EN	Igsf21	NM_198610	0.167986	0.0419529	1.36036	1.36036	Low-low female up vs Control female	1.67211	0.92743	1.74317	1
8454	TC0700001502.mm.2	NM_147076 // Olfr619 // olfactory receptor 619 // 7|7 E3 // 259080 /// ENSMUST000000981	Olfr619	NM_147076	0.137222	0.0420916	1.23093	1.23093	Low-low female up vs Control female	1.80319	0.456531	0.795706	1
13991	TC1000002330.mm.2	NM_028491 // 1700040L02Rik // RIKEN cDNA 1700040L02 gene // 10|10 B5.1 // 73287 /// ENS	1700040L02Rik	NM_028491	0.0514335	0.0421049	0.593575	-1.68471	Low-low female down vs Control female	2.44496	3.90174	5.01547	1
11163	TC0900000637.mm.2	NM_176846 // Exph5 // exophilin 5 // 9|9 A5.3 // 320051 /// ENSMUST00000051014 // Exph5	Exph5	NM_176846	0.00438046	0.0421183	1.20615	1.20615	Low-low female up vs Control female	4.21225	0.868182	0.647771	1
13931	TC1000002093.mm.2	NM_172393 // Aim1 // absent in melanoma 1 // 10 B2|10 23.14 cM // 11630 /// ENSMUST0000	Aim1	NM_172393	0.368983	0.0421753	0.68741	-1.45474	Low-low female down vs Control female	1.15118	0.949405	2.59199	1
9409	TC0700003847.mm.2	NM_001081679 // Tomt // transmembrane O-methyltransferase // 7 E3|7 // 791260 /// NM_00	Tomt	NM_001081679	0.0691946	0.0422444	1.29306	1.29306	Low-low female up vs Control female	2.24892	0.872669	1.21955	1
4757	TC0400002479.mm.2	NM_001286538 // Sigmar1 // sigma non-opioid intracellular receptor 1 // 4|4 A5-B2 // 18	Sigmar1	NM_001286538	0.0470204	0.0422825	1.30738	1.30738	Low-low female up vs Control female	2.50475	1.05744	1.32683	1
5546	TC0500000455.mm.2	ENSMUST00000087332 // Gm16223 // predicted gene 16223 [Source:MGI Symbol;Acc:MGI:364896	Gm16223	ENSMUST00000087332	0.0614587	0.0422887	1.49124	1.49124	Low-low female up vs Control female	2.32699	2.18391	2.94962	1
9215	TC0700003009.mm.2	NM_001163662 // Nucb1 // nucleobindin 1 // 7|7 B4 // 18220 /// NM_008749 // Nucb1 // nu	Nucb1	NM_001163662	0.00354076	0.0422925	1.15767	1.15767	Low-low female up vs Control female	4.38	0.551827	0.395962	1
15582	TC1100003559.mm.2	NM_026313 // Luc7l3 // LUC7-like 3 (S. cerevisiae) // 11|11 C // 67684 /// ENSMUST00000	Luc7l3	NM_026313	0.00404315	0.0422925	1.20509	1.20509	Low-low female up vs Control female	4.27509	0.87449	0.642887	1
20323	TC1700001187.mm.2	NM_001197028 // Vit // vitrin // 17|17 E3 // 74199 /// NM_028813 // Vit // vitrin // 17	Vit	NM_001197028	0.149947	0.0423268	1.61369	1.61369	Low-low female up vs Control female	1.74575	2.35041	4.23143	1
20989	TC1800000276.mm.2	NR_045415 // Gm10549 // predicted gene 10549 // 18 B1|18 // 433171 /// uc029tmf.1 // Gm	Gm10549	NR_045415	0.110979	0.0423468	1.42387	1.42387	Low-low female up vs Control female	1.94075	1.42528	2.30809	1
14516	TC1100000638.mm.2	NM_008161 // Gpx3 // glutathione peroxidase 3 // 11|11 B3-B5 // 14778 /// ENSMUST000000	Gpx3	NM_008161	0.279077	0.0424748	0.567804	-1.76117	Low-low female down vs Control female	1.33979	2.52743	5.92878	1
16711	TC1300000234.mm.2	NM_001083311 // Vmn1r223 // vomeronasal 1 receptor 223 // 13|13 A3.1 // 100036518 /// E	Vmn1r223	NM_001083311	0.0677842	0.0425083	0.812978	-1.23005	Low-low female down vs Control female	2.26246	0.571388	0.793735	1
2002	TC0200002544.mm.2	NM_011611 // Cd40 // CD40 antigen // 2 H3|2 85.38 cM // 21939 /// NM_170702 // Cd40 //	Cd40	NM_011611	0.106682	0.0426692	1.64817	1.64817	Low-low female up vs Control female	1.96638	2.89708	4.63039	1
21464	TC1900000114.mm.2	NM_009006 // Map4k2 // mitogen-activated protein kinase kinase kinase kinase 2 // 19|19	Map4k2	NM_009006	0.555385	0.0426698	1.30437	1.30437	Low-low female up vs Control female	0.855327	0.356394	1.30955	1
6382	TC0500003048.mm.2	NM_146162 // Tmem119 // transmembrane protein 119 // 5|5 F // 231633 /// ENSMUST0000006	Tmem119	NM_146162	0.24503	0.0427008	1.41519	1.41519	Low-low female up vs Control female	1.42583	1.01502	2.23732	1
7274	TC0600001958.mm.2	NM_008174 // Grm8 // glutamate receptor, metabotropic 8 // 6|6 A3 // 14823 /// NR_03042	Grm8	NM_008174	7.91569e-07	0.0427614	1.38376	1.38376	Low-low female up vs Control female	14.1449	8.81448	1.95849	1
16865	TC1300000684.mm.2	NR_046061 // Gm10782 // predicted gene 10782 // --- // 100038494 /// uc029sbn.1 // Gm10	Gm10782	NR_046061	0.0395447	0.0429496	1.46557	1.46557	Low-low female up vs Control female	2.62089	2.26653	2.71791	1
20157	TC1700000748.mm.2	NM_146077 // Trim31 // tripartite motif-containing 31 // 17|17 B1 // 224762 /// ENSMUST	Trim31	NM_146077	0.171556	0.0430311	1.32072	1.32072	Low-low female up vs Control female	1.65847	0.760226	1.44065	1
19321	TC1600000440.mm.2	NM_001160402 // Tm4sf19 // transmembrane 4 L six family member 19 // 16|16 B3 // 277203	Tm4sf19	NM_001160402	0.326477	0.0430694	1.32797	1.32797	Low-low female up vs Control female	1.23467	0.588696	1.49853	1
14772	TC1100001215.mm.2	NR_038010 // 5530401A14Rik // RIKEN cDNA 5530401A14 gene // 11|11 B5 // 71388 /// uc007	5530401A14Rik	NR_038010	0.139438	0.043126	0.795873	-1.25648	Low-low female down vs Control female	1.79282	0.554162	0.971462	1
15917	TC1100004262.mm.2	NM_178909 // Wdr92 // WD repeat domain 92 // 11|11 A2 // 103784 /// ENSMUST00000046955	Wdr92	NM_178909	0.0696718	0.0431265	0.760233	-1.31539	Low-low female down vs Control female	2.24441	1.00011	1.40046	1
13844	TC1000001768.mm.2	NM_001033257 // Phactr2 // phosphatase and actin regulator 2 // 10|10 A2 // 215789 ///	Phactr2	NM_001033257	0.00186203	0.0432602	0.649256	-1.54022	Low-low female down vs Control female	4.90404	5.43272	3.48167	1
21774	TC1900000906.mm.2	NM_134148 // Carns1 // carnosine synthase 1 // 19|19 A // 107239 /// ENSMUST00000167055	Carns1	NM_134148	0.42495	0.0433653	1.34937	1.34937	Low-low female up vs Control female	1.05261	0.561801	1.67741	1
21740	TC1900000801.mm.2	NM_025811 // Nhlrc2 // NHL repeat containing 2 // 19|19 D2 // 66866 /// ENSMUST00000071	Nhlrc2	NM_025811	0.226407	0.043406	0.751869	-1.33002	Low-low female down vs Control female	1.47773	0.714792	1.52023	1
7637	TC0600003122.mm.2	NM_013534 // P3h3 // prolyl 3-hydroxylase 3 // 6 F2|6 59.17 cM // 14789 /// ENSMUST0000	P3h3	NM_013534	0.0315753	0.0434374	1.38049	1.38049	Low-low female up vs Control female	2.77345	1.71541	1.9439	1
4884	TC0400002857.mm.2	NM_001013393 // Gm11487 // predicted gene 11487 // 4 C3|4 // 433719 /// ENSMUST00000084	Gm11487	NM_001013393	0.470961	0.0434866	1.39164	1.39164	Low-low female up vs Control female	0.978826	0.636332	2.04316	1
9743	TC0700004526.mm.2	NM_028050 // Lmntd2 // lamin tail domain containing 2 // 7|7 F5 // 72000 /// ENSMUST000	Lmntd2	NM_028050	0.0551943	0.0434917	1.28175	1.28175	Low-low female up vs Control female	2.3981	0.879535	1.15268	1
9435	TC0700003880.mm.2	NM_001011847 // Olfr591 // olfactory receptor 591 // 7|7 E3 // 258139 /// ENSMUST000000	Olfr591	NM_001011847	0.152756	0.0434978	1.26359	1.26359	Low-low female up vs Control female	1.73372	0.564903	1.02404	1
11632	TC0900002009.mm.2	NM_172291 // Foxred1 // FAD-dependent oxidoreductase domain containing 1 // 9 A4|9 // 2	Foxred1	NM_172291	0.00479487	0.0435356	0.779434	-1.28298	Low-low female down vs Control female	4.14183	1.53158	1.16217	1
5029	TC0400003385.mm.2	NM_001161823 // Kdm4a // lysine (K)-specific demethylase 4A // 4 D2.1|4 54.31 cM // 230	Kdm4a	NM_001161823	0.0333957	0.0435393	1.19762	1.19762	Low-low female up vs Control female	2.73528	0.529775	0.608716	1
2124	TC0200002974.mm.2	NM_024185 // Fam188a // family with sequence similarity 188, member A // 2|2 A1 // 6696	Fam188a	NM_024185	0.00190927	0.0437025	1.27416	1.27416	Low-low female up vs Control female	4.8831	1.71007	1.10063	1
5302	TC0400004088.mm.2	NM_133879 // Zbtb48 // zinc finger and BTB domain containing 48 // 4|4 E2 // 100090 ///	Zbtb48	NM_133879	0.0429591	0.0437099	0.664623	-1.50461	Low-low female down vs Control female	2.56522	2.55427	3.12945	1
16675	TC1300000164.mm.2	NM_016684 // Zscan12 // zinc finger and SCAN domain containing 12 // 13|13 A3.1 // 2275	Zscan12	NM_016684	0.328394	0.043781	0.76381	-1.30923	Low-low female down vs Control female	1.23071	0.533422	1.3622	1
10510	TC0800002106.mm.2	NM_030610 // Fgf20 // fibroblast growth factor 20 // 8|8 B1.2 // 80857 /// NR_106126 //	Fgf20	NM_030610	0.20569	0.044056	1.43668	1.43668	Low-low female up vs Control female	1.54046	1.21094	2.47057	1
3867	TC0300002687.mm.2	NR_033207 // 2010016I18Rik // RIKEN cDNA 2010016I18 gene // 3|3 F2.3 // 69206 /// uc008	2010016I18Rik	NR_033207	0.190173	0.0440667	1.49846	1.49846	Low-low female up vs Control female	1.59154	1.55887	3.07834	1
5758	TC0500001146.mm.2	NM_001122639 // Galnt9 // UDP-N-acetyl-alpha-D-galactosamine:polypeptide N-acetylgalact	Galnt9	NM_001122639	0.260442	0.0441516	1.52139	1.52139	Low-low female up vs Control female	1.3856	1.46231	3.31684	1
2123	TC0200002972.mm.2	NM_001001309 // Itga8 // integrin alpha 8 // 2 A1|2 9.12 cM // 241226 /// ENSMUST000000	Itga8	NM_001001309	0.252424	0.0441774	1.30787	1.30787	Low-low female up vs Control female	1.40625	0.607315	1.35731	1
16245	TC1200001051.mm.2	NM_028419 // Glrx5 // glutaredoxin 5 homolog (S. cerevisiae) // 12|12 E // 73046 /// EN	Glrx5	NM_028419	0.00356167	0.0442523	0.803439	-1.24465	Low-low female down vs Control female	4.37532	1.25733	0.90316	1
2499	TC0200004043.mm.2	NM_001011860 // Olfr1222 // olfactory receptor 1222 // 2|2 E1 // 258177 /// ENSMUST0000	Olfr1222	NM_001011860	0.298714	0.0442604	0.798354	-1.25258	Low-low female down vs Control female	1.29444	0.393908	0.956393	1
19543	TC1600001276.mm.2	NM_001252444 // Ppil2 // peptidylprolyl isomerase (cyclophilin)-like 2 // 16|16 A3 // 6	Ppil2	NM_001252444	0.136247	0.0443282	1.2442	1.2442	Low-low female up vs Control female	1.80781	0.518185	0.900861	1
614	TC0100001995.mm.2	NM_001243238 // 4930444P10Rik // RIKEN cDNA 4930444P10 gene // 1|1 A3 // 75799 /// ENSM	4930444P10Rik	NM_001243238	0.314101	0.0443434	1.43906	1.43906	Low-low female up vs Control female	1.26073	1.0031	2.50061	1
6375	TC0500003025.mm.2	NM_007773 // Crybb2 // crystallin, beta B2 // 5 F|5 55.38 cM // 12961 /// ENSMUST000000	Crybb2	NM_007773	0.0774417	0.0443643	1.52506	1.52506	Low-low female up vs Control female	2.17509	2.32707	3.36245	1
15086	TC1100002044.mm.2	NM_153545 // Lrrc45 // leucine rich repeat containing 45 // 11|11 E2 // 217366 /// ENSM	Lrrc45	NM_153545	0.0901291	0.044378	0.772022	-1.2953	Low-low female down vs Control female	2.07603	0.834951	1.26402	1
5928	TC0500001625.mm.2	NM_031408 // Gigyf1 // GRB10 interacting GYF protein 1 // 5|5 G2 // 57330 /// ENSMUST00	Gigyf1	NM_031408	0.288806	0.0445351	1.20451	1.20451	Low-low female up vs Control female	1.31698	0.274382	0.654789	1
17437	TC1300002651.mm.2	NM_023852 // Rab3c // RAB3C, member RAS oncogene family // 13|13 D2.2 // 67295 /// ENSM	Rab3c	NM_023852	0.160928	0.0446219	1.44546	1.44546	Low-low female up vs Control female	1.69995	1.38973	2.56933	1
9809	TC0700004633.mm.2	ENSMUST00000094911 // Gm15448 // predicted gene 15448 [Source:MGI Symbol;Acc:MGI:370521	Gm15448	ENSMUST00000094911	0.0120075	0.0446395	1.33597	1.33597	Low-low female up vs Control female	3.45305	1.74513	1.58836	1
19181	TC1500002353.mm.2	NM_001011780 // Olfr287 // olfactory receptor 287 // 15|15 F1 // 634104 /// ENSMUST0000	Olfr287	NM_001011780	0.0463929	0.0446467	1.36231	1.36231	Low-low female up vs Control female	2.51373	1.44758	1.80988	1
15213	TC1100002553.mm.2	NM_008073 // Gabrg2 // gamma-aminobutyric acid (GABA) A receptor, subunit gamma 2 // 11	Gabrg2	NM_008073	0.338916	0.0448334	1.42613	1.42613	Low-low female up vs Control female	1.20932	0.919677	2.39012	1
15638	TC1100003680.mm.2	NM_011771 // Ikzf3 // IKAROS family zinc finger 3 // 11|11 D // 22780 /// ENSMUST000001	Ikzf3	NM_011771	0.2061	0.044862	1.50606	1.50606	Low-low female up vs Control female	1.53916	1.55826	3.18187	1
18218	TC1400002219.mm.2	NM_007549 // Blk // B lymphoid kinase // 14 D1|14 33.25 cM // 12143 /// ENSMUST00000014	Blk	NM_007549	0.379075	0.0450201	1.44444	1.44444	Low-low female up vs Control female	1.13255	0.926079	2.56989	1
14896	TC1100001576.mm.2	NM_029727 // Gsdma2 // gasdermin A2 // 11|11 D // 76758 /// ENSMUST00000017355 // Gsdma	Gsdma2	NM_029727	0.141019	0.0450465	1.36403	1.36403	Low-low female up vs Control female	1.78551	1.0409	1.83218	1
1585	TC0200001332.mm.2	NM_146896 // Olfr1205 // olfactory receptor 1205 // 2|2 E1 // 258898 /// ENSMUST0000007	Olfr1205	NM_146896	0.363575	0.0451206	0.76634	-1.3049	Low-low female down vs Control female	1.16133	0.497902	1.34745	1
12908	TC0X00002878.mm.2	NM_018818 // Chm // choroidermia (RAB escort protein 1) // X|X E1 // 12662 /// ENSMUST0	Chm	NM_018818	0.0973889	0.0451809	0.709017	-1.4104	Low-low female down vs Control female	2.0256	1.45086	2.2511	1
16117	TC1200000657.mm.2	NM_172804 // Syt16 // synaptotagmin XVI // 12|12 C3 // 238266 /// ENSMUST00000110451 //	Syt16	NM_172804	0.0191096	0.0452526	1.34132	1.34132	Low-low female up vs Control female	3.12116	1.63143	1.64277	1
7772	TC0600003469.mm.2	NM_181541 // Caprin2 // caprin family member 2 // 6|6 G3 // 232560 /// ENSMUST000000723	Caprin2	NM_181541	0.0350773	0.0453183	1.32889	1.32889	Low-low female up vs Control female	2.70192	1.32507	1.54132	1
4816	TC0400002609.mm.2	NM_001024136 // Anks6 // ankyrin repeat and sterile alpha motif domain containing 6 //	Anks6	NM_001024136	0.0659506	0.0453454	1.32676	1.32676	Low-low female up vs Control female	2.2805	1.10614	1.52442	1
17092	TC1300001580.mm.2	NM_145844 // Vmn1r189 // vomeronasal 1 receptor 189 // 13|13 A3.1 // 252906 /// BC15071	Vmn1r189	NM_145844	0.446708	0.0453903	1.2643	1.2643	Low-low female up vs Control female	1.01702	0.33954	1.04926	1
18741	TC1500001127.mm.2	NM_001039129 // Hnrnpa1 // heterogeneous nuclear ribonucleoprotein A1 // 15 F3|15 58.58	Hnrnpa1	NM_001039129	0.0109272	0.0454211	0.679054	-1.47264	Low-low female down vs Control female	3.52168	3.20348	2.85889	1
17187	TC1300001877.mm.2	NM_001252639 // Tbc1d7 // TBC1 domain family, member 7 // 13|13 A4 // 67046 /// NM_0012	Tbc1d7	NM_001252639	0.0881642	0.0454717	0.675448	-1.4805	Low-low female down vs Control female	2.09039	1.95521	2.9396	1
9859	TC0800000036.mm.2	NM_026058 // Cers4 // ceramide synthase 4 // 8|8 A1.2 // 67260 /// ENSMUST00000008350 /	Cers4	NM_026058	0.0531764	0.0455419	1.32867	1.32867	Low-low female up vs Control female	2.42281	1.18951	1.54303	1
10489	TC0800001954.mm.2	NM_029674 // Got1l1 // glutamic-oxaloacetic transaminase 1-like 1 // 8|8 A3 // 76615 //	Got1l1	NM_029674	0.175459	0.0455989	1.40494	1.40494	Low-low female up vs Control female	1.64387	1.15591	2.20993	1
20287	TC1700001032.mm.2	NM_001242389 // Trip10 // thyroid hormone receptor interactor 10 // 17|17 D // 106628 /	Trip10	NM_001242389	0.0754854	0.0456076	1.26458	1.26458	Low-low female up vs Control female	2.19184	0.73476	1.05356	1
21478	TC1900000142.mm.2	NM_025731 // Hrasls5 // HRAS-like suppressor family, member 5 // 19|19 A // 66727 /// E	Hrasls5	NM_025731	0.0338748	0.0456104	1.27162	1.27162	Low-low female up vs Control female	2.7256	0.957409	1.10398	1
9300	TC0700003559.mm.2	NM_017462 // Polg // polymerase (DNA directed), gamma // 7|7 E // 18975 /// ENSMUST0000	Polg	NM_017462	0.158611	0.0456211	1.32679	1.32679	Low-low female up vs Control female	1.70935	0.831546	1.5289	1
16681	TC1300000175.mm.2	NM_178200 // Hist1h2bm // histone cluster 1, H2bm // 13|13 A2-A3 // 319186 /// ENSMUST0	Hist1h2bm	NM_178200	0.123558	0.0456926	0.794343	-1.2589	Low-low female down vs Control female	1.87114	0.603934	1.0144	1
14302	TC1000003198.mm.2	NM_001165944 // Olfr819 // olfactory receptor 819 // 10|10 D3 // 100043200 /// ENSMUST0	Olfr819	NM_001165944	0.380916	0.0457374	0.815639	-1.22603	Low-low female down vs Control female	1.1292	0.285647	0.79503	1
17803	TC1400000991.mm.2	NM_021328 // Bin3 // bridging integrator 3 // 14|14 D2 // 57784 /// ENSMUST00000022680	Bin3	NM_021328	0.0194372	0.0458294	1.19118	1.19118	Low-low female up vs Control female	3.10921	0.58021	0.586489	1
10453	TC0800001860.mm.2	NM_007511 // Atp7b // ATPase, Cu++ transporting, beta polypeptide // 8 A2|8 10.78 cM //	Atp7b	NM_007511	0.0250469	0.0459822	0.740321	-1.35076	Low-low female down vs Control female	2.9325	1.61888	1.73501	1
11007	TC0900000279.mm.2	NM_001080817 // Prdm10 // PR domain containing 10 // 9|9 A4 // 382066 /// ENSMUST000000	Prdm10	NM_001080817	0.0190918	0.0460014	1.2915	1.2915	Low-low female up vs Control female	3.12181	1.24767	1.25608	1
15446	TC1100003165.mm.2	NM_146921 // Olfr1 // olfactory receptor 1 // 11 B4|11 45.33 cM // 258923 /// ENSMUST00	Olfr1	NM_146921	0.208397	0.0460351	1.72202	1.72202	Low-low female up vs Control female	1.53193	2.76478	5.67215	1
7951	TC0700000311.mm.2	NM_001270489 // Gm19345 // predicted gene, 19345 // 7|7 9.95 cM // 100502736 /// ENSMUS	Gm19345	NM_001270489	0.274773	0.0461399	1.49133	1.49133	Low-low female up vs Control female	1.35012	1.31905	3.07054	1
7531	TC0600002730.mm.2	NM_009531 // Xpc // xeroderma pigmentosum, complementation group C // 6|6 D // 22591 //	Xpc	NM_009531	0.0505191	0.0462677	1.14428	1.14428	Low-low female up vs Control female	2.4569	0.273296	0.349599	1
10471	TC0800001898.mm.2	NM_009619 // Adam3 // a disintegrin and metallopeptidase domain 3 (cyritestin) // 8 A2|	Adam3	NM_009619	0.101901	0.0463712	0.626255	-1.59679	Low-low female down vs Control female	1.99616	2.68025	4.21992	1
10901	TC0900000035.mm.2	NM_027924 // Pdgfd // platelet-derived growth factor, D polypeptide // 9|9 A1 // 71785	Pdgfd	NM_027924	0.107788	0.0464859	0.746036	-1.34042	Low-low female down vs Control female	1.95968	1.03242	1.65575	1
13397	TC1000000299.mm.2	NM_030203 // Tspyl4 // TSPY-like 4 // 10 B1|10 18.85 cM // 72480 /// ENSMUST00000047935	Tspyl4	NM_030203	0.221825	0.0465766	1.77802	1.77802	Low-low female up vs Control female	1.49112	3.03382	6.39444	1
2444	TC0200003964.mm.2	NM_146591 // Olfr1101 // olfactory receptor 1101 // 2|2 E1 // 258584 /// ENSMUST0000009	Olfr1101	NM_146591	0.0307427	0.0465873	0.838581	-1.19249	Low-low female down vs Control female	2.79169	0.531543	0.598406	1
19922	TC1700000240.mm.2	NM_001104565 // Vmn2r103 // vomeronasal 2, receptor 103 // 17|17 A3.2 // 627636 /// ENS	Vmn2r103	NM_001104565	0.121078	0.0465935	0.762321	-1.31178	Low-low female down vs Control female	1.88428	0.852674	1.42221	1
9957	TC0800000300.mm.2	NM_001277239 // Zmat4 // zinc finger, matrin type 4 // 8|8 A2 // 320158 /// NM_177086 /	Zmat4	NM_001277239	0.101329	0.0465987	1.26198	1.26198	Low-low female up vs Control female	1.99982	0.665286	1.04555	1
9258	TC0700003074.mm.2	NM_001198841 // Csrp3 // cysteine and glycine-rich protein 3 // 7|7 B4 // 13009 /// NM_	Csrp3	NM_001198841	0.0388015	0.0467535	0.690337	-1.44857	Low-low female down vs Control female	2.63368	2.2257	2.656	1
14853	TC1100001469.mm.2	NM_153104 // Phospho1 // phosphatase, orphan 1 // 11 D|11 59.01 cM // 237928 /// NM_201	Phospho1	NM_153104	0.00288843	0.0467575	1.20583	1.20583	Low-low female up vs Control female	4.54315	0.979487	0.677589	1
15027	TC1100001892.mm.2	NM_026729 // Ict1 // immature colon carcinoma transcript 1 // 11|11 E2 // 68572 /// ENS	Ict1	NM_026729	0.115975	0.046841	0.871654	-1.14724	Low-low female down vs Control female	1.91219	0.222227	0.365251	1
11181	TC0900000675.mm.2	NM_027397 // Isl2 // insulin related protein 2 (islet 2) // 9|9 C // 104360 /// ENSMUST	Isl2	NM_027397	0.164304	0.0468538	1.35716	1.35716	Low-low female up vs Control female	1.68649	0.9689	1.8056	1
4969	TC0400003216.mm.2	NM_025617 // Tceanc2 // transcription elongation factor A (SII) N-terminal and central	Tceanc2	NM_025617	0.236372	0.0468607	0.71258	-1.40335	Low-low female down vs Control female	1.44948	1.02536	2.22324	1
12175	TC0X00000138.mm.2	NM_001025260 // Gm14484 // predicted gene 14484 // X A1.1|X // 547160 /// ENSMUST000001	Gm14484	NM_001025260	0.404079	0.0468743	1.40491	1.40491	Low-low female up vs Control female	1.08809	0.77485	2.23809	1
8742	TC0700002105.mm.2	NM_001081370 // Shank2 // SH3/ankyrin domain gene 2 // 7|7 F5 // 210274 /// NM_00111337	Shank2	NM_001081370	0.0484783	0.0468923	1.42982	1.42982	Low-low female up vs Control female	2.48437	1.9572	2.47596	1
16223	TC1200001010.mm.2	NM_172152 // Slc24a4 // solute carrier family 24 (sodium/potassium/calcium exchanger),	Slc24a4	NM_172152	0.477583	0.0469079	1.36722	1.36722	Low-low female up vs Control female	0.968639	0.584063	1.89506	1
9727	TC0700004500.mm.2	NM_146953 // Olfr531 // olfactory receptor 531 // 7|7 F4 // 258955 /// ENSMUST000000801	Olfr531	NM_146953	0.322119	0.0469775	1.66846	1.66846	Low-low female up vs Control female	1.24375	2.01009	5.07937	1
11015	TC0900000333.mm.2	NM_028040 // Rpusd4 // RNA pseudouridylate synthase domain containing 4 // 9|9 A5.3 //	Rpusd4	NM_028040	0.0821849	0.0470402	0.724076	-1.38107	Low-low female down vs Control female	2.13622	1.37423	2.0218	1
13378	TC1000000208.mm.2	NM_016797 // Stx7 // syntaxin 7 // 10|10 A3 // 53331 /// ENSMUST00000020174 // Stx7 //	Stx7	NM_016797	0.401976	0.0470467	0.799344	-1.25103	Low-low female down vs Control female	1.09174	0.337981	0.972966	1
1324	TC0200000507.mm.2	NM_001039086 // Rapgef1 // Rap guanine nucleotide exchange factor (GEF) 1 // 2 B|2 20.3	Rapgef1	NM_001039086	0.0345999	0.0470553	0.840018	-1.19045	Low-low female down vs Control female	2.71122	0.508596	0.589567	1
19823	TC1600002118.mm.2	NM_001159616 // Pigp // phosphatidylinositol glycan anchor biosynthesis, class P // 16|	Pigp	NM_001159616	0.039371	0.0471256	0.688479	-1.45248	Low-low female down vs Control female	2.62386	2.2581	2.70475	1
11913	TC0900002806.mm.2	NM_007536 // Bcl2a1d // B cell leukemia/lymphoma 2 related protein A1d // 9|9 E3.1 // 1	Bcl2a1d	NM_007536	0.0660459	0.0471645	0.790778	-1.26458	Low-low female down vs Control female	2.27955	0.776136	1.07007	1
21323	TC1800001437.mm.2	NM_007420 // Adrb2 // adrenergic receptor, beta 2 // 18 E1|18 35.1 cM // 11555 /// ENSM	Adrb2	NM_007420	0.0180444	0.0471938	0.744855	-1.34254	Low-low female down vs Control female	3.16157	1.69557	1.68554	1
18858	TC1500001657.mm.2	NM_008681 // Ndrg1 // N-myc downstream regulated gene 1 // 15|15 D2 // 17988 /// ENSMUS	Ndrg1	NM_008681	0.000866994	0.0472115	1.61589	1.61589	Low-low female up vs Control female	5.56395	7.92115	4.47435	1
7795	TC0600003599.mm.2	NM_001201389 // Gm11128 // predicted gene 11128 // 6|6 37.48 cM // 100504710 /// ENSMUS	Gm11128	NM_001201389	0.206769	0.0472752	1.34649	1.34649	Low-low female up vs Control female	1.53704	0.841522	1.7207	1
12468	TC0X00001118.mm.2	ENSMUST00000131304 // Tex16 // testis expressed gene 16 // X|X E1 // 83556 /// OTTMUST0	Tex16	ENSMUST00000131304	0.211113	0.0473428	0.819579	-1.22014	Low-low female down vs Control female	1.52347	0.373314	0.77013	1
10219	TC0800001124.mm.2	NM_009090 // Polr2c // polymerase (RNA) II (DNA directed) polypeptide C // 8|8 D1 // 20	Polr2c	NM_009090	0.0234171	0.0473734	0.79808	-1.25301	Low-low female down vs Control female	2.97912	0.938384	0.989959	1
4058	TC0400000036.mm.2	NM_026534 // Ubxn2b // UBX domain protein 2B // 4|4 A1 // 68053 /// ENSMUST00000029907	Ubxn2b	NM_026534	0.466196	0.0474031	0.7636	-1.30959	Low-low female down vs Control female	0.986217	0.444341	1.41602	1
16827	TC1300000586.mm.2	NM_175401 // Fbxw17 // F-box and WD-40 domain protein 17 // 13|13 A5 // 109082 /// ENSM	Fbxw17	NM_175401	0.0861484	0.0474115	1.52083	1.52083	Low-low female up vs Control female	2.10548	2.2924	3.42188	1
14575	TC1100000780.mm.2	NM_029568 // Mfap4 // microfibrillar-associated protein 4 // 11 B2|11 37.96 cM // 76293	Mfap4	NM_029568	0.264977	0.0474823	0.702018	-1.42446	Low-low female down vs Control female	1.37418	1.06619	2.43846	1
21630	TC1900000504.mm.2	NM_008331 // Ifit1 // interferon-induced protein with tetratricopeptide repeats 1 // 19	Ifit1	NM_008331	0.011476	0.0475628	0.624217	-1.60201	Low-low female down vs Control female	3.48595	4.8025	4.32983	1
5425	TC0500000109.mm.2	XM_003688810.1 // LOC100861621 // PREDICTED: disks large homolog 5-like, transcript va	LOC100861621	XM_003688810.1	0.166034	0.0476945	1.4525	1.4525	Low-low female up vs Control female	1.6797	1.45379	2.72018	1
928	TC0100003119.mm.2	NM_001033409 // Lgr6 // leucine-rich repeat-containing G protein-coupled receptor 6 //	Lgr6	NM_001033409	0.0794399	0.0477627	1.56189	1.56189	Low-low female up vs Control female	2.15843	2.66742	3.884	1
18946	TC1500001838.mm.2	NM_009008 // Rac2 // RAS-related C3 botulinum substrate 2 // 15|15 E1 // 19354 /// ENSM	Rac2	NM_009008	0.000190349	0.0477799	1.24678	1.24678	Low-low female up vs Control female	7.00495	2.11857	0.950522	1
3547	TC0300001673.mm.2	NM_001076679 // Gm9733 // predicted gene 9733 // 3 A1|3 // 751864 /// ENSMUST0000010836	Gm9733	NM_001076679	0.135389	0.0478293	1.31041	1.31041	Low-low female up vs Control female	1.8119	0.823609	1.4286	1
16262	TC1200001110.mm.2	NM_001163394 // Evl // Ena-vasodilator stimulated phosphoprotein // 12|12 F2 // 14026 /	Evl	NM_001163394	0.0404903	0.047856	1.34566	1.34566	Low-low female up vs Control female	2.60498	1.42846	1.7234	1
13706	TC1000001285.mm.2	ENSMUST00000171120 // Gm5428 // predicted gene 5428 [Source:MGI Symbol;Acc:MGI:3647789]	Gm5428	ENSMUST00000171120	0.259523	0.0479615	0.794314	-1.25895	Low-low female down vs Control female	1.38794	0.458352	1.0379	1
9098	TC0700002776.mm.2	NM_001168509 // Ffar2 // free fatty acid receptor 2 // 7|7 B1 // 233079 /// NM_00116851	Ffar2	NM_001168509	0.382526	0.0479878	1.27428	1.27428	Low-low female up vs Control female	1.12628	0.412167	1.15014	1
16966	TC1300001100.mm.2	NM_007930 // Enc1 // ectodermal-neural cortex 1 // 13|13 D1 // 13803 /// ENSMUST0000004	Enc1	NM_007930	0.104829	0.0480668	0.785561	-1.27298	Low-low female down vs Control female	1.97776	0.718246	1.14137	1
20034	TC1700000476.mm.2	NM_001163819 // Fance // Fanconi anemia, complementation group E // 17|17 A3.3 // 72775	Fance	NM_001163819	0.0159505	0.048083	1.25225	1.25225	Low-low female up vs Control female	3.249	1.02502	0.991536	1
16212	TC1200000967.mm.2	NM_001289572 // Spata7 // spermatogenesis associated 7 // 12|12 E // 104871 /// NM_0012	Spata7	NM_001289572	0.143144	0.048105	0.739651	-1.35199	Low-low female down vs Control female	1.77582	1.00725	1.78263	1
9460	TC0700003914.mm.2	NM_008221 // Hbb-y // hemoglobin Y, beta-like embryonic chain // 7 E3|7 54.85 cM // 151	Hbb-y	NM_008221	0.0102263	0.0481523	1.39692	1.39692	Low-low female up vs Control female	3.57023	2.48908	2.19112	1
18353	TC1400002792.mm.2	ENSMUST00000165619 // Gm3252 // predicted gene 3252 [Source:MGI Symbol;Acc:MGI:3781430]	Gm3252	ENSMUST00000165619	0.0729448	0.0481525	0.853283	-1.17194	Low-low female down vs Control female	2.21428	0.347803	0.493657	1
10494	TC0800001977.mm.2	NM_026453 // Mak16 // MAK16 homolog (S. cerevisiae) // 8|8 A3 // 67920 /// ENSMUST00000	Mak16	NM_026453	0.16704	0.0482734	0.727657	-1.37427	Low-low female down vs Control female	1.67578	1.05809	1.98441	1
17668	TC1400000556.mm.2	NM_146667 // Olfr740 // olfactory receptor 740 // 14|14 C3-D1 // 258661 /// ENSMUST0000	Olfr740	NM_146667	0.105812	0.0484175	1.66687	1.66687	Low-low female up vs Control female	1.9717	3.22004	5.1327	1
17592	TC1400000348.mm.2	NM_001001796 // Prrxl1 // paired related homeobox protein-like 1 // 14|14 B // 107751 /	Prrxl1	NM_001001796	0.257204	0.0484186	1.57326	1.57326	Low-low female up vs Control female	1.39387	1.79052	4.03722	1
904	TC0100003057.mm.2	NM_019777 // Ikbke // inhibitor of kappaB kinase epsilon // 1|1 E4 // 56489 /// ENSMUST	Ikbke	NM_019777	0.0579859	0.0485611	1.27664	1.27664	Low-low female up vs Control female	2.36542	0.883875	1.17437	1
4689	TC0400002159.mm.2	NM_145711 // Tox // thymocyte selection-associated high mobility group box // 4|4 A1 //	Tox	NM_145711	3.37464e-09	0.0485779	0.758838	-1.31781	Low-low female down vs Control female	25.7525	12.2879	1.49963	1
13907	TC1000002015.mm.2	NM_001177783 // Rfpl4b // ret finger protein-like 4B // 10|10 B1 // 215919 /// ENSMUST0	Rfpl4b	NM_001177783	0.123848	0.0486232	1.32324	1.32324	Low-low female up vs Control female	1.86962	0.919326	1.5454	1
21927	TC1900001182.mm.2	NM_146690 // Olfr1472 // olfactory receptor 1472 // 19|19 C1 // 258685 /// ENSMUST00000	Olfr1472	NM_146690	0.411195	0.04869	0.737837	-1.35531	Low-low female down vs Control female	1.07583	0.623735	1.82213	1
2740	TC0200004672.mm.2	NM_144944 // Prokr2 // prokineticin receptor 2 // 2|2 F2 // 246313 /// ENSMUST000000499	Prokr2	NM_144944	0.0570539	0.0487046	1.43626	1.43626	Low-low female up vs Control female	2.37615	1.95372	2.58412	1
16413	TC1200001762.mm.2	XM_001473627.2 // Gm2446 // PREDICTED: predicted gene 2446 (Gm2446), mRNA. // --- // -	Gm2446	XM_001473627.2	0.0561276	0.0487822	0.748343	-1.33629	Low-low female down vs Control female	2.38699	1.2593	1.65808	1
5660	TC0500000852.mm.2	NM_026788 // Mthfd2l // methylenetetrahydrofolate dehydrogenase (NADP+ dependent) 2-lik	Mthfd2l	NM_026788	0.390466	0.0488178	1.45604	1.45604	Low-low female up vs Control female	1.11201	0.985823	2.78622	1
610	TC0100001985.mm.2	NM_001252192 // Eya1 // eyes absent 1 homolog (Drosophila) // 1 A3|1 4.31 cM // 14048 /	Eya1	NM_001252192	0.0136398	0.0489009	1.33152	1.33152	Low-low female up vs Control female	3.36097	1.73166	1.61929	1
2504	TC0200004050.mm.2	NM_001011761 // Olfr1229 // olfactory receptor 1229 // 2|2 E1 // 257921 /// ENSMUST0000	Olfr1229	NM_001011761	0.227796	0.0489204	1.25342	1.25342	Low-low female up vs Control female	1.47372	0.472648	1.00797	1
14243	TC1000003109.mm.2	NM_033072 // Mbd6 // methyl-CpG binding domain protein 6 // 10 D3|10 74.5 cM // 110962	Mbd6	NM_033072	0.000731943	0.0489431	1.16235	1.16235	Low-low female up vs Control female	5.71587	0.813395	0.447243	1
9331	TC0700003639.mm.2	ENSMUST00000177929 // Gm10610 // predicted gene 10610 [Source:MGI Symbol;Acc:MGI:364204	Gm10610	ENSMUST00000177929	0.0908831	0.0489456	1.36632	1.36632	Low-low female up vs Control female	2.0706	1.26832	1.92512	1
13424	TC1000000392.mm.2	NM_001168289 // Pdss2 // prenyl (solanesyl) diphosphate synthase, subunit 2 // 10 B2|10	Pdss2	NM_001168289	0.046801	0.0489587	1.21204	1.21204	Low-low female up vs Control female	2.50787	0.583207	0.730873	1
1125	TC0100003714.mm.2	ENSMUST00000097444 // Gm10517 // predicted gene 10517 // --- // ---	Gm10517	ENSMUST00000097444	0.0350273	0.0489998	1.44727	1.44727	Low-low female up vs Control female	2.70289	2.32375	2.702	1
10712	TC0800002743.mm.2	NM_024467 // Zfp319 // zinc finger protein 319 // 8|8 D1 // 79233 /// ENSMUST0000005771	Zfp319	NM_024467	0.367356	0.0490597	1.35524	1.35524	Low-low female up vs Control female	1.15422	0.671337	1.828	1
6283	TC0500002762.mm.2	NM_177230 // Ccdc158 // coiled-coil domain containing 158 // 5|5 E2 // 320696 /// ENSMU	Ccdc158	NM_177230	0.178335	0.0490917	0.844599	-1.18399	Low-low female down vs Control female	1.63331	0.293357	0.564483	1
21627	TC1900000500.mm.2	NM_008332 // Ifit2 // interferon-induced protein with tetratricopeptide repeats 2 // 19	Ifit2	NM_008332	0.0478368	0.0490924	0.701133	-1.42626	Low-low female down vs Control female	2.49326	1.97911	2.49475	1
3176	TC0300000639.mm.2	NR_040381 // Rbm46os // RNA binding motif protein 46, opposite strand // 3|3 // 78212 /	Rbm46os	NR_040381	0.282448	0.0491064	0.760941	-1.31416	Low-low female down vs Control female	1.33181	0.625985	1.47723	1
4442	TC0400001453.mm.2	NM_001145827 // Stk40 // serine/threonine kinase 40 // 4|4 D2.2 // 74178 /// NM_028800	Stk40	NM_001145827	0.0399128	0.0491341	1.16681	1.16681	Low-low female up vs Control female	2.61465	0.391996	0.471185	1
16704	TC1300000221.mm.2	NM_134215 // Vmn1r213 // vomeronasal 1 receptor 213 // 13|13 A3.1 // 171249 /// ENSMUST	Vmn1r213	NM_134215	0.104969	0.0492091	1.33106	1.33106	Low-low female up vs Control female	1.97689	1.01912	1.6202	1
11684	TC0900002088.mm.2	NM_146367 // Olfr976 // olfactory receptor 976 // 9|9 A5-B // 258364 /// ENSMUST0000016	Olfr976	NM_146367	0.246949	0.0492177	0.787219	-1.27029	Low-low female down vs Control female	1.4207	0.512661	1.13411	1
20863	TC1700002720.mm.2	NM_013523 // Fshr // follicle stimulating hormone receptor // 17|17 E5 // 14309 /// ENS	Fshr	NM_013523	0.620928	0.0492913	1.46615	1.46615	Low-low female up vs Control female	0.766526	0.708025	2.903	1
8875	TC0700002407.mm.2	NM_145707 // Obox3 // oocyte specific homeobox 3 // 7|7 A2 // 246791 /// ENSMUST0000008	Obox3	NM_145707	0.502802	0.0492995	0.726431	-1.37659	Low-low female down vs Control female	0.930708	0.599832	2.02554	1
14051	TC1000002462.mm.2	NM_146308 // Olfr1356 // olfactory receptor 1356 // 10|10 C2 // 258305 /// ENSMUST00000	Olfr1356	NM_146308	0.119032	0.0493134	1.45242	1.45242	Low-low female up vs Control female	1.89532	1.66598	2.76255	1
16412	TC1200001761.mm.2	XM_001473587.2 // Gm2436 // PREDICTED: predicted gene 2436 (Gm2436), mRNA. // --- // -	Gm2436	XM_001473587.2	0.0289721	0.0494176	0.711186	-1.4061	Low-low female down vs Control female	2.83228	2.07804	2.30591	1
1345	TC0200000547.mm.2	NM_178760 // Gpr107 // G protein-coupled receptor 107 // 2|2 B // 277463 /// ENSMUST000	Gpr107	NM_178760	0.0566635	0.0494375	1.21425	1.21425	Low-low female up vs Control female	2.38069	0.566767	0.748214	1
18622	TC1500000782.mm.2	NM_054088 // Pnpla3 // patatin-like phospholipase domain containing 3 // 15|15 E3 // 11	Pnpla3	NM_054088	0.109447	0.0494393	1.53132	1.53132	Low-low female up vs Control female	1.94977	2.23679	3.60551	1
12724	TC0X00002081.mm.2	NM_001025083 // Rhox12 // reproductive homeobox 12 // X|X A3.3 // 382282 /// ENSMUST000	Rhox12	NM_001025083	0.194491	0.0495067	1.20117	1.20117	Low-low female up vs Control female	1.57693	0.334941	0.667543	1
1179	TC0100003866.mm.2	NM_001174170 // Serpinb2 // serine (or cysteine) peptidase inhibitor, clade B, member 2	Serpinb2	NM_001174170	0.47996	0.0495781	0.689888	-1.44951	Low-low female down vs Control female	0.965007	0.841278	2.73989	1
3052	TC0300000129.mm.2	NM_001163536 // Dnajc5b // DnaJ (Hsp40) homolog, subfamily C, member 5 beta // 3|3 A3 /	Dnajc5b	NM_001163536	0.294746	0.0495986	1.44801	1.44801	Low-low female up vs Control female	1.30339	1.13016	2.72516	1
11280	TC0900001008.mm.2	NM_001142655 // Arpp19 // cAMP-regulated phosphoprotein 19 // 9|9 E1 // 59046 /// NM_02	Arpp19	NM_001142655	0.284006	0.0496073	0.850404	-1.17591	Low-low female down vs Control female	1.32815	0.220681	0.522209	1
12944	TC0X00003032.mm.2	NM_177748 // Kir3dl2 // killer cell immunoglobulin-like receptor, three domains, long c	Kir3dl2	NM_177748	0.0766369	0.0496224	1.2576	1.2576	Low-low female up vs Control female	2.18193	0.725474	1.04497	1
5497	TC0500000321.mm.2	NM_172993 // Zfp512 // zinc finger protein 512 // 5|5 B1 // 269639 /// ENSMUST000000762	Zfp512	NM_172993	0.119233	0.0497337	0.758741	-1.31797	Low-low female down vs Control female	1.89423	0.914805	1.51782	1
11900	TC0900002764.mm.2	NM_026122 // Hmgn3 // high mobility group nucleosomal binding domain 3 // 9|9 E3.1 // 9	Hmgn3	NM_026122	0.31867	0.0499413	1.3241	1.3241	Low-low female up vs Control female	1.25101	0.625867	1.57234	1
20687	TC1700002145.mm.2	NM_152810 // Cdc5l // cell division cycle 5-like (S. pombe) // 17|17 B3 // 71702 /// EN	Cdc5l	NM_152810	0.0978132	0.049959	0.692755	-1.44351	Low-low female down vs Control female	2.02277	1.73053	2.68879	1
11756	TC0900002281.mm.2	NM_178710 // Sik2 // salt inducible kinase 2 // 9|9 A5.3 // 235344 /// ENSMUST000000413	Sik2	NM_178710	0.10336	0.049969	1.21785	1.21785	Low-low female up vs Control female	1.98692	0.490044	0.775138	1
15356	TC1100002967.mm.2	NM_178379 // Cox10 // cytochrome c oxidase assembly protein 10 // 11|11 B3 // 70383 ///	Cox10	NM_178379	0.0426048	0.0500083	0.841963	-1.1877	Low-low female down vs Control female	2.57077	0.483208	0.590738	1
6304	TC0500002827.mm.2	NM_001077265 // Hnrnpd // heterogeneous nuclear ribonucleoprotein D // 5|5 E3 // 11991	Hnrnpd	NM_001077265	0.00216303	0.0500505	0.676082	-1.47911	Low-low female down vs Control female	4.77944	4.65376	3.06021	1
7957	TC0700000320.mm.2	NM_001166738 // Vmn1r104 // vomeronasal 1 receptor 104 // 7|7 A3 // 667135 /// NM_00116	Vmn1r104	NM_001166738	0.0887552	0.0500532	0.774229	-1.29161	Low-low female down vs Control female	2.08604	0.868015	1.30776	1
14993	TC1100001780.mm.2	NM_029467 // Tcam1 // testicular cell adhesion molecule 1 // 11 E1|11 68.89 cM // 75870	Tcam1	NM_029467	0.406349	0.0500563	1.33935	1.33935	Low-low female up vs Control female	1.08416	0.588209	1.70515	1
18860	TC1500001661.mm.2	NM_001145888 // Zfat // zinc finger and AT hook domain containing // 15|15 D2 // 380993	Zfat	NM_001145888	0.0338407	0.0500713	1.27908	1.27908	Low-low female up vs Control female	2.72628	1.04984	1.21025	1
20282	TC1700001019.mm.2	NM_030141 // 1700061G19Rik // RIKEN cDNA 1700061G19 gene // 17|17 D // 78625 /// ENSMUS	1700061G19Rik	NM_030141	0.0726949	0.0501271	1.46434	1.46434	Low-low female up vs Control female	2.21653	2.05051	2.90745	1
21935	TC1900001203.mm.2	NM_001205339 // Psat1 // phosphoserine aminotransferase 1 // 19 A|19 10.86 cM // 107272	Psat1	NM_001205339	0.078288	0.0501335	1.2875	1.2875	Low-low female up vs Control female	2.16798	0.880449	1.27636	1
6904	TC0600000848.mm.2	NM_026696 // 0610030E20Rik // RIKEN cDNA 0610030E20 gene // 6|6 C3 // 68364 /// ENSMUST	0610030E20Rik	NM_026696	0.0792047	0.0501385	0.798526	-1.25231	Low-low female down vs Control female	2.16037	0.695509	1.01181	1
7892	TC0700000212.mm.2	NM_145709 // Obox5 // oocyte specific homeobox 5 // 7|7 A2 // 252829 /// ENSMUST0000009	Obox5	NM_145709	0.0196177	0.0501406	1.20929	1.20929	Low-low female up vs Control female	3.10272	0.712634	0.721853	1
5670	TC0500000878.mm.2	NM_001077595 // Shroom3 // shroom family member 3 // 5 47.29 cM|5 E3 // 27428 /// NM_00	Shroom3	NM_001077595	0.358932	0.0502477	0.644498	-1.55159	Low-low female down vs Control female	1.17015	1.43761	3.86119	1
15043	TC1100001925.mm.2	NR_004853 // Cdk3-ps // cyclin-dependent kinase 3, pseudogene // 11|11 E2 // 69681 ///	Cdk3-ps	NR_004853	0.214832	0.0502878	1.54419	1.54419	Low-low female up vs Control female	1.51207	1.81814	3.77904	1
17749	TC1400000843.mm.2	NM_144843 // Mtmr6 // myotubularin related protein 6 // 14|14 D1 // 219135 /// ENSMUST0	Mtmr6	NM_144843	0.0157769	0.0502993	0.830728	-1.20376	Low-low female down vs Control female	3.25679	0.713476	0.688517	1
3726	TC0300002350.mm.2	NM_009565 // Zbtb7b // zinc finger and BTB domain containing 7B // 3 39.09 cM|3 A1-A2 /	Zbtb7b	NM_009565	0.220304	0.0503512	1.21583	1.21583	Low-low female up vs Control female	1.49562	0.364018	0.764938	1
5424	TC0500000096.mm.2	NM_001110796 // Pclo // piccolo (presynaptic cytomatrix protein) // 5|5 A2 // 26875 ///	Pclo	NM_001110796	0.08952	0.0503725	1.5152	1.5152	Low-low female up vs Control female	2.08045	2.28992	3.45929	1
10742	TC0800002832.mm.2	NM_198299 // Enkd1 // enkurin domain containing 1 // 8|8 D3 // 102124 /// ENSMUST000000	Enkd1	NM_198299	0.291139	0.0504969	1.38545	1.38545	Low-low female up vs Control female	1.31161	0.889673	2.13182	1
200	TC0100000665.mm.2	NM_009208 // Slc4a3 // solute carrier family 4 (anion exchanger), member 3 // 1 C4|1 39	Slc4a3	NM_009208	0.131353	0.0505058	1.49856	1.49856	Low-low female up vs Control female	1.8315	1.91264	3.28208	1
3126	TC0300000419.mm.2	NM_001111051 // Dclk1 // doublecortin-like kinase 1 // 3|3 D // 13175 /// NM_001111052	Dclk1	NM_001111051	0.230259	0.0505151	1.47083	1.47083	Low-low female up vs Control female	1.46667	1.39358	2.98622	1
12219	TC0X00000279.mm.2	NM_001168334 // Gm2799 // predicted gene 2799 // X A3.1|X // 100040482 /// NM_027955 //	Gm2799	NM_001168334	0.0624705	0.0505439	1.22172	1.22172	Low-low female up vs Control female	2.31622	0.593074	0.804738	1
10803	TC0800003022.mm.2	NM_001167910 // Mbtps1 // membrane-bound transcription factor peptidase, site 1 // 8|8	Mbtps1	NM_001167910	0.157944	0.0505549	1.18484	1.18484	Low-low female up vs Control female	1.71208	0.314461	0.577255	1
14867	TC1100001499.mm.2	NM_001079869 // Hoxb3 // homeobox B3 // 11 D|11 59.84 cM // 15410 /// NM_010458 // Hoxb	Hoxb3	NM_001079869	0.117207	0.0506221	1.46133	1.46133	Low-low female up vs Control female	1.90534	1.75186	2.88969	1
12717	TC0X00002071.mm.2	NM_001100465 // Rhox2h // reproductive homeobox 2H // X A3.3|X // 622301 /// ENSMUST000	Rhox2h	NM_001100465	0.164438	0.0506479	1.42864	1.42864	Low-low female up vs Control female	1.68596	1.3711	2.55591	1
10235	TC0800001179.mm.2	NM_001037841 // Cklf // chemokine-like factor // 8|8 D3 // 75458 /// NM_001286383 // Ck	Cklf	NM_001037841	0.133862	0.0506556	1.35683	1.35683	Low-low female up vs Control female	1.81924	1.08271	1.87045	1
15628	TC1100003658.mm.2	NM_001081435 // Fbxo47 // F-box protein 47 // 11|11 D // 72973 /// ENSMUST00000093939 /	Fbxo47	NM_001081435	0.0878535	0.0507697	0.762347	-1.31174	Low-low female down vs Control female	2.0927	0.985891	1.48063	1
17852	TC1400001216.mm.2	XM_001480992.1 // Gm4663 // PREDICTED: predicted gene 4663 (Gm4663), mRNA. // --- // -	Gm4663	XM_001480992.1	0.165334	0.0508085	1.27998	1.27998	Low-low female up vs Control female	1.68244	0.656126	1.22567	1
11373	TC0900001337.mm.2	NM_011876 // Twf2 // twinfilin, actin-binding protein, homolog 2 (Drosophila) // 9|9 F1	Twf2	NM_011876	0.477394	0.0508138	0.609826	-1.63981	Low-low female down vs Control female	0.968929	1.51706	4.92079	1
21972	TC1900001361.mm.2	NM_001013833 // Prkg1 // protein kinase, cGMP-dependent, type I // 19|19 C2 // 19091 //	Prkg1	NM_001013833	0.00708813	0.0508504	0.738086	-1.35486	Low-low female down vs Control female	3.84283	2.2694	1.85603	1
11984	TC0900003033.mm.2	NM_019720 // Cyb561d2 // cytochrome b-561 domain containing 2 // 9|9 F1 // 56368 /// EN	Cyb561d2	NM_019720	0.00145067	0.0508683	0.782423	-1.27808	Low-low female down vs Control female	5.11502	1.97201	1.21168	1
12641	TC0X00001797.mm.2	NM_001166409 // Rbm3 // RNA binding motif protein 3 // X A1.1|X 3.68 cM // 19652 /// NM	Rbm3	NM_001166409	0.231987	0.0509458	0.520718	-1.92043	Low-low female down vs Control female	1.46177	3.98912	8.57674	1
5411	TC0500000071.mm.2	ENSMUST00000164262 // Gm8890 // predicted gene 8890 [Source:MGI Symbol;Acc:MGI:3779817]	Gm8890	ENSMUST00000164262	0.0275712	0.0509657	0.795326	-1.25735	Low-low female down vs Control female	2.8663	0.963516	1.05648	1
9631	TC0700004276.mm.2	NM_010900 // Nfatc2ip // nuclear factor of activated T cells, cytoplasmic, calcineurin	Nfatc2ip	NM_010900	0.00170568	0.0509973	1.25762	1.25762	Low-low female up vs Control female	4.97767	1.67697	1.05883	1
13369	TC1000000195.mm.2	NM_001007266 // Taar2 // trace amine-associated receptor 2 // 10|10 A4 // 209512 /// EN	Taar2	NM_001007266	0.373556	0.0510786	0.747257	-1.33823	Low-low female down vs Control female	1.14269	0.622392	1.71183	1
19771	TC1600001983.mm.2	NM_001081068 // Ltn1 // listerin E3 ubiquitin protein ligase 1 // 16|16 C3.3 // 78913 /	Ltn1	NM_001081068	0.0668938	0.0511699	0.819469	-1.2203	Low-low female down vs Control female	2.27115	0.57819	0.800108	1
5717	TC0500001021.mm.2	NM_016779 // Dmp1 // dentin matrix protein 1 // 5 E5|5 50.61 cM // 13406 /// ENSMUST000	Dmp1	NM_016779	0.120473	0.0512366	0.751116	-1.33135	Low-low female down vs Control female	1.88753	0.993524	1.65428	1
13456	TC1000000523.mm.2	NR_033565 // BB019430 // expressed sequence BB019430 // --- // 103505 /// uc007fdi.1 //	BB019430	NR_033565	0.304589	0.0512503	1.37845	1.37845	Low-low female up vs Control female	1.28139	0.848411	2.08089	1
5365	TC0400004201.mm.2	NM_001037926 // Gm13051 // predicted gene 13051 // 4 E1|4 // 626316 /// BC108336 // Gm1	Gm13051	NM_001037926	0.0292446	0.0512737	1.24702	1.24702	Low-low female up vs Control female	2.82587	0.885287	0.984594	1
367	TC0100001230.mm.2	NM_153128 // Klhl12 // kelch-like 12 // 1|1 E4 // 240756 /// ENSMUST00000027725 // Klhl	Klhl12	NM_153128	0.157214	0.051299	1.31718	1.31718	Low-low female up vs Control female	1.71508	0.836999	1.53379	1
18348	TC1400002787.mm.2	NR_033388 // Gm3002 // alpha-takusan pseudogene // 14 A1|14 // 100040852 /// uc007sbh.1	Gm3002	NR_033388	0.205939	0.0513908	0.851945	-1.17378	Low-low female down vs Control female	1.53967	0.254401	0.519297	1
4826	TC0400002642.mm.2	NM_001033351 // Grin3a // glutamate receptor ionotropic, NMDA3A // 4|4 B1 // 242443 ///	Grin3a	NM_001033351	0.132132	0.0514069	1.45309	1.45309	Low-low female up vs Control female	1.82767	1.64279	2.82494	1
9229	TC0700003029.mm.2	NM_018795 // Abcc6 // ATP-binding cassette, sub-family C (CFTR/MRP), member 6 // 7 29.6	Abcc6	NM_018795	0.202908	0.0514194	1.34508	1.34508	Low-low female up vs Control female	1.54933	0.87651	1.77802	1
6896	TC0600000827.mm.2	NM_001081110 // Cd8a // CD8 antigen, alpha chain // 6 32.14 cM|6 C // 12525 /// NM_0098	Cd8a	NM_001081110	0.25277	0.0515778	1.4132	1.4132	Low-low female up vs Control female	1.40534	1.08374	2.42363	1
11124	TC0900000532.mm.2	NM_001093749 // Mpzl3 // myelin protein zero-like 3 // 9 A5.2|9 24.84 cM // 319742 ///	Mpzl3	NM_001093749	0.0154626	0.0515918	0.824836	-1.21236	Low-low female down vs Control female	3.27113	0.782133	0.751463	1
18137	TC1400002039.mm.2	NM_020513 // Olfr1508 // olfactory receptor 1508 // 14|14 C2 // 57270 /// ENSMUST000001	Olfr1508	NM_020513	0.512595	0.0515994	1.42436	1.42436	Low-low female up vs Control female	0.916316	0.739285	2.53566	1
3104	TC0300000316.mm.2	uc008pcc.1 // Larp1b // La ribonucleoprotein domain family, member 1B // 3|3 B // 21404	Larp1b	uc008pcc.1	0.00384464	0.0516344	1.37745	1.37745	Low-low female up vs Control female	4.31477	2.85415	2.07895	1
20109	TC1700000647.mm.2	NM_001045863 // Nelfe // negative elongation factor complex member E, Rdbp // 17 B1|17	Nelfe	NM_001045863	0.170836	0.0516679	0.824425	-1.21297	Low-low female down vs Control female	1.6612	0.399539	0.755897	1
15839	TC1100004099.mm.2	NM_016905 // Galk1 // galactokinase 1 // 11 E2|11 80.91 cM // 14635 /// ENSMUST00000021	Galk1	NM_016905	0.161516	0.0517636	1.22675	1.22675	Low-low female up vs Control female	1.69759	0.457904	0.847749	1
20102	TC1700000637.mm.2	NM_001271422 // Ager // advanced glycosylation end product-specific receptor // 17|17 B	Ager	NM_001271422	0.0956426	0.0518737	1.42306	1.42306	Low-low female up vs Control female	2.03737	1.63942	2.52898	1
16362	TC1200001562.mm.2	NM_009234 // Sox11 // SRY (sex determining region Y)-box 11 // 12|12 A3 // 20666 /// EN	Sox11	NM_009234	0.222397	0.051964	1.27411	1.27411	Low-low female up vs Control female	1.48943	0.565517	1.1933	1
17482	TC1400000006.mm.2	NM_029288 // Gm10413 // predicted gene 10413 // 14|14 A1 // 100041774 /// BC100412 // G	Gm10413	NM_029288	0.109543	0.0519836	1.30904	1.30904	Low-low female up vs Control female	1.9492	0.914767	1.47495	1
17505	TC1400000039.mm.2	ENSMUST00000112767 // Gm8279 // predicted gene 8279 [Source:MGI Symbol;Acc:MGI:3779794]	Gm8279	ENSMUST00000112767	0.109543	0.0519836	1.30904	1.30904	Low-low female up vs Control female	1.9492	0.914767	1.47495	1
10543	TC0800002241.mm.2	NM_175939 // Adam29 // a disintegrin and metallopeptidase domain 29 // 8|8 B2 // 244486	Adam29	NM_175939	0.198237	0.0520454	1.22968	1.22968	Low-low female up vs Control female	1.56451	0.43305	0.869928	1
9096	TC0700002774.mm.2	NR_027848 // Pmis2 // Pmis2, sperm specific protein // 7|7 B1 // 74927 /// NR_027849 //	Pmis2	NR_027848	0.414282	0.0521619	1.2453	1.2453	Low-low female up vs Control female	1.07057	0.333976	0.980449	1
6943	TC0600000962.mm.2	NM_144918 // Smyd5 // SET and MYND domain containing 5 // 6 C3|6 37.44 cM // 232187 ///	Smyd5	NM_144918	0.0375406	0.0523325	1.25143	1.25143	Low-low female up vs Control female	2.65598	0.867421	1.02643	1
4851	TC0400002762.mm.2	NM_001013577 // Inip // INTS3 and NABP interacting protein // 4|4 B3 // 66209 /// ENSMU	Inip	NM_001013577	0.331361	0.0523465	0.750741	-1.33202	Low-low female down vs Control female	1.22462	0.653562	1.67731	1
11338	TC0900001202.mm.2	NM_019864 // Atr // ataxia telangiectasia and Rad3 related // 9|9 E4 // 245000 /// ENSM	Atr	NM_019864	0.125614	0.0523905	0.802946	-1.24541	Low-low female down vs Control female	1.86044	0.582078	0.983309	1
13097	TC0Y00000009.mm.2	NM_001113395 // Gm16501 // predicted gene 16501 // Y A1|Y // 100042840 /// NM_001177569	Gm16501	NM_001113395	0.0998041	0.0524393	0.752237	-1.32937	Low-low female down vs Control female	2.00967	1.0586	1.65551	1
13204	TC0Y00000241.mm.2	ENSMUST00000168551 // Gm16501 // predicted gene 16501 // Y A1|Y // 100042840 /// uc012h	Gm16501	ENSMUST00000168551	0.0998041	0.0524393	0.752237	-1.32937	Low-low female down vs Control female	2.00967	1.0586	1.65551	1
3111	TC0300000367.mm.2	NM_174995 // Mgst2 // microsomal glutathione S-transferase 2 // 3|3 C // 211666 /// ENS	Mgst2	NM_174995	0.293415	0.0524655	1.32945	1.32945	Low-low female up vs Control female	1.30641	0.68863	1.65665	1
14849	TC1100001459.mm.2	NM_172543 // Fam117a // family with sequence similarity 117, member A // 11|11 D // 215	Fam117a	NM_172543	0.242327	0.0525297	1.41186	1.41186	Low-low female up vs Control female	1.43313	1.10887	2.43176	1
8688	TC0700002012.mm.2	NM_001011815 // Olfr533 // olfactory receptor 533 // 7|7 F4 // 258056 /// ENSMUST000000	Olfr533	NM_001011815	0.0285254	0.0526752	1.33735	1.33735	Low-low female up vs Control female	2.84294	1.56454	1.7296	1
14500	TC1100000596.mm.2	NM_177059 // Fstl4 // follistatin-like 4 // 11|11 B1.3 // 320027 /// ENSMUST00000036796	Fstl4	NM_177059	0.339055	0.0527317	1.31218	1.31218	Low-low female up vs Control female	1.20904	0.581531	1.51167	1
6985	TC0600001068.mm.2	NM_053224 // Vmn1r54 // vomeronasal 1 receptor 54 // 6|6 D1 // 113851 /// ENSMUST000000	Vmn1r54	NM_053224	0.115529	0.0528395	0.807245	-1.23878	Low-low female down vs Control female	1.91469	0.572624	0.93993	1
2908	TC0200005186.mm.2	NM_019835 // B4galt5 // UDP-Gal:betaGlcNAc beta 1,4-galactosyltransferase, polypeptide	B4galt5	NM_019835	0.159105	0.0528519	0.611295	-1.63587	Low-low female down vs Control female	1.70733	2.69793	4.96635	1
21997	TC1900001472.mm.2	NM_021315 // Noc3l // nucleolar complex associated 3 homolog (S. cerevisiae) // 19|19 C	Noc3l	NM_021315	0.0876019	0.0528817	0.768316	-1.30155	Low-low female down vs Control female	2.09457	0.949348	1.42448	1
14524	TC1100000674.mm.2	NM_028451 // Larp1 // La ribonucleoprotein domain family, member 1 // 11|11 B2 // 73158	Larp1	NM_028451	0.093943	0.05294	1.1377	1.1377	Low-low female up vs Control female	2.04904	0.222647	0.341501	1
17485	TC1400000011.mm.2	ENSMUST00000170639 // Gm3043 // predicted gene 3043 // 14 A1|14 // 100040923 /// uc029s	Gm3043	ENSMUST00000170639	0.0229013	0.0530211	0.732205	-1.36574	Low-low female down vs Control female	2.99459	1.90084	1.99495	1
15586	TC1100003564.mm.2	NM_027984 // Epn3 // epsin 3 // 11|11 C // 71889 /// ENSMUST00000010224 // Epn3 // epsi	Epn3	NM_027984	0.227163	0.0530574	0.795079	-1.25774	Low-low female down vs Control female	1.47555	0.507113	1.08013	1
2306	TC0200003573.mm.2	NM_029972 // Ermn // ermin, ERM-like protein // 2|2 C2 // 77767 /// ENSMUST00000090940	Ermn	NM_029972	0.173023	0.0531894	1.2471	1.2471	Low-low female up vs Control female	1.65295	0.527428	1.00283	1
5422	TC0500000091.mm.2	NM_027650 // Speer3 // spermatogenesis associated glutamate (E)-rich protein 3 // 5|5 A	Speer3	NM_027650	0.0112774	0.0532068	1.18547	1.18547	Low-low female up vs Control female	3.49867	0.662791	0.595386	1
6415	TC0500003124.mm.2	NM_001122666 // Suds3 // suppressor of defective silencing 3 homolog (S. cerevisiae) //	Suds3	NM_001122666	0.0179271	0.0532236	1.18016	1.18016	Low-low female up vs Control female	3.16618	0.568692	0.564503	1
15943	TC1100004291.mm.2	NM_001281472 // Psme2b // protease (prosome, macropain) activator subunit 2B // 11|11 /	Psme2b	NM_001281472	0.0326448	0.0532746	0.745867	-1.34072	Low-low female down vs Control female	2.75075	1.54866	1.76942	1
11674	TC0900002076.mm.2	NM_146503 // Olfr952 // olfactory receptor 952 // 9|9 A5.1 // 235248 /// ENSMUST0000007	Olfr952	NM_146503	0.336868	0.0533015	1.32211	1.32211	Low-low female up vs Control female	1.21344	0.619715	1.60509	1
3585	TC0300001864.mm.2	NM_008366 // Il2 // interleukin 2 // 3 18.3 cM|3 B-C // 16183 /// ENSMUST00000029275 //	Il2	NM_008366	0.419933	0.0533539	0.757072	-1.32088	Low-low female down vs Control female	1.06101	0.538526	1.59518	1
19791	TC1600002021.mm.2	ENSMUST00000062005 // Krtap19-9a // keratin associated protein 19-9A [Source:MGI Symbol	Krtap19-9a	ENSMUST00000062005	0.151391	0.0533617	0.768989	-1.30041	Low-low female down vs Control female	1.73954	0.786659	1.42127	1
3004	TC0200005482.mm.2	NM_026318 // Hypk // huntingtin interacting protein K // 2|2 F1 // 67693 /// ENSMUST000	Hypk	NM_026318	0.120944	0.0533776	0.818225	-1.22216	Low-low female down vs Control female	1.885	0.497294	0.829139	1
15056	TC1100001970.mm.2	NM_029964 // 6030468B19Rik // RIKEN cDNA 6030468B19 gene // 11|11 E2 // 77727 /// ENSMU	6030468B19Rik	NM_029964	0.0191855	0.0534134	1.53388	1.53388	Low-low female up vs Control female	3.11837	3.74213	3.77152	1
8488	TC0700001549.mm.2	NM_001195727 // Gm5901 // predicted gene 5901 // 7|7 // 100503879 /// ENSMUST0000010680	Gm5901	NM_001195727	0.481437	0.0534764	1.28266	1.28266	Low-low female up vs Control female	0.962756	0.391431	1.2778	1
548	TC0100001720.mm.2	NM_145943 // Sde2 // SDE2 telomere maintenance homolog (S. pombe) // 1|1 H4 // 208768 /	Sde2	NM_145943	0.243046	0.0535643	1.244	1.244	Low-low female up vs Control female	1.43118	0.44795	0.983693	1
16176	TC1200000828.mm.2	NM_030225 // Dlst // dihydrolipoamide S-succinyltransferase (E2 component of 2-oxo-glut	Dlst	NM_030225	0.0735198	0.053584	0.788608	-1.26806	Low-low female down vs Control female	2.20913	0.818239	1.16408	1
16816	TC1300000555.mm.2	NM_007526 // Barx1 // BarH-like homeobox 1 // 13 A5|13 24.9 cM // 12022 /// ENSMUST0000	Barx1	NM_007526	0.162681	0.0535922	1.4997	1.4997	Low-low female up vs Control female	1.69293	1.82615	3.39018	1
10100	TC0800000787.mm.2	NM_172756 // Ankle1 // ankyrin repeat and LEM domain containing 1 // 8|8 B3.3 // 234396	Ankle1	NM_172756	0.0491384	0.053621	1.34568	1.34568	Low-low female up vs Control female	2.47535	1.43344	1.81998	1
6230	TC0500002641.mm.2	NM_173765 // Aasdh // aminoadipate-semialdehyde dehydrogenase // 5|5 C3.3 // 231326 ///	Aasdh	NM_173765	0.166626	0.053754	1.41662	1.41662	Low-low female up vs Control female	1.67739	1.33821	2.50735	1
6322	TC0500002886.mm.2	NM_001163772 // Gm17660 // predicted gene, 17660 // 5 E5|5 50.54 cM // 100271704 /// EN	Gm17660	NM_001163772	0.163565	0.0537721	1.38924	1.38924	Low-low female up vs Control female	1.68941	1.20117	2.23457	1
17431	TC1300002606.mm.2	NM_029879 // Rgs7bp // regulator of G-protein signalling 7 binding protein // 13 D1|13	Rgs7bp	NM_029879	0.0785406	0.0538472	0.762805	-1.31095	Low-low female down vs Control female	2.16587	1.0452	1.51668	1
21557	TC1900000273.mm.2	NM_207132 // Olfr1471 // olfactory receptor 1471 // 19|19 A // 258231 /// ENSMUST000000	Olfr1471	NM_207132	0.0479239	0.0539788	1.22652	1.22652	Low-low female up vs Control female	2.49204	0.684733	0.863556	1
9624	TC0700004253.mm.2	NR_045803 // 4933440M02Rik // RIKEN cDNA 4933440M02 gene // 7|7 F3 // 71208 /// NR_0458	4933440M02Rik	NR_045803	0.411045	0.0540714	0.784471	-1.27475	Low-low female down vs Control female	1.07609	0.418271	1.22161	1
4781	TC0400002523.mm.2	NM_001110320 // Cd72 // CD72 antigen // 4 B1|4 23.04 cM // 12517 /// NM_001110321 // Cd	Cd72	NM_001110320	0.00416686	0.0541797	0.78609	-1.27212	Low-low female down vs Control female	4.25141	1.62613	1.20212	1
5630	TC0500000800.mm.2	NM_027128 // Odam // odontogenic, ameloblast asssociated // 5 43.56 cM|5 E2 // 69592 //	Odam	NM_027128	0.0556533	0.0542067	1.26085	1.26085	Low-low female up vs Control female	2.39261	0.848943	1.11514	1
19911	TC1700000217.mm.2	NM_001104540 // Vmn2r91 // vomeronasal 2, receptor 91 // 17|17 A3.2 // 665210 /// ENSMU	Vmn2r91	NM_001104540	0.031949	0.054229	0.842832	-1.18648	Low-low female down vs Control female	2.76543	0.534089	0.606983	1
21688	TC1900000650.mm.2	NM_176958 // Hif1an // hypoxia-inducible factor 1, alpha subunit inhibitor // 19|19 D1	Hif1an	NM_176958	0.0235535	0.0542705	1.20976	1.20976	Low-low female up vs Control female	2.97509	0.712903	0.753104	1
12531	TC0X00001343.mm.2	NM_001035509 // Zcchc18 // zinc finger, CCHC domain containing 18 // X|X F1 // 66995 //	Zcchc18	NM_001035509	0.45193	0.0542707	0.789019	-1.2674	Low-low female down vs Control female	1.00867	0.374287	1.16622	1
2769	TC0200004811.mm.2	NM_010740 // Cd93 // CD93 antigen // 2 G3|2 73.48 cM // 17064 /// ENSMUST00000099269 //	Cd93	NM_010740	0.516067	0.0542885	0.712978	-1.40257	Low-low female down vs Control female	0.911256	0.68931	2.37738	1
9932	TC0800000246.mm.2	NM_001177523 // Gm6696 // predicted gene 6696 // 8|8 A2 // 626682 /// ENSMUST0000009888	Gm6696	NM_001177523	0.265842	0.0543331	1.27697	1.27697	Low-low female up vs Control female	1.37203	0.542287	1.2422	1
1885	TC0200002301.mm.2	NM_001141975 // Tpx2 // TPX2, microtubule-associated protein homolog (Xenopus laevis) /	Tpx2	NM_001141975	0.0215994	0.0543749	1.31752	1.31752	Low-low female up vs Control female	3.03536	1.52668	1.58075	1
16992	TC1300001248.mm.2	NM_175497 // Actbl2 // actin, beta-like 2 // 13|13 D2.2 // 238880 /// ENSMUST0000005471	Actbl2	NM_175497	0.373908	0.0544146	0.814616	-1.22757	Low-low female down vs Control female	1.14204	0.317689	0.87427	1
15937	TC1100004285.mm.2	NM_030207 // Sfi1 // Sfi1 homolog, spindle assembly associated (yeast) // 11|11 A1 // 7	Sfi1	NM_030207	0.0488563	0.0546244	1.29459	1.29459	Low-low female up vs Control female	2.47919	1.09568	1.38898	1
19297	TC1600000346.mm.2	NM_023386 // Rtp4 // receptor transporter protein 4 // 16|16 B1 // 67775 /// ENSMUST000	Rtp4	NM_023386	0.147062	0.0546807	0.580592	-1.72238	Low-low female down vs Control female	1.75833	3.44763	6.16232	1
9505	TC0700003988.mm.2	NM_025897 // Rrp8 // ribosomal RNA processing 8, methyltransferase, homolog (yeast) //	Rrp8	NM_025897	0.259116	0.0548128	0.71404	-1.40048	Low-low female down vs Control female	1.38897	1.04638	2.36766	1
13676	TC1000001153.mm.2	NM_029852 // Cep83 // centrosomal protein 83 // 10|10 C2 // 77048 /// ENSMUST0000002021	Cep83	NM_029852	0.0143273	0.0548495	0.64814	-1.54288	Low-low female down vs Control female	3.32565	4.15433	3.92599	1
6479	TC0500003286.mm.2	NM_172885 // Tmem132d // transmembrane protein 132D // 5|5 G1.2-G1.3 // 243274 /// ENSM	Tmem132d	NM_172885	0.371292	0.0548507	1.30268	1.30268	Low-low female up vs Control female	1.14688	0.532675	1.45972	1
19498	TC1600001143.mm.2	NM_145359 // Ubald1 // UBA-like domain containing 1 // 16|16 A1 // 207740 /// ENSMUST00	Ubald1	NM_145359	0.0478798	0.0548838	0.800445	-1.24931	Low-low female down vs Control female	2.49266	0.820634	1.03469	1
8658	TC0700001940.mm.2	NM_198017 // Fam175b // family with sequence similarity 175, member B // 7|7 F3 // 1093	Fam175b	NM_198017	0.276998	0.0549277	1.11661	1.11661	Low-low female up vs Control female	1.34476	0.108748	0.254156	1
18244	TC1400002302.mm.2	NM_021475 // Adamdec1 // ADAM-like, decysin 1 // 14|14 D2 // 58860 /// ENSMUST000000226	Adamdec1	NM_021475	0.0545524	0.0549512	0.762166	-1.31205	Low-low female down vs Control female	2.40586	1.1799	1.54134	1
15979	TC1200000074.mm.2	NM_001159527 // Wdr35 // WD repeat domain 35 // 12|12 A1.3 // 74682 /// NM_172470 // Wd	Wdr35	NM_001159527	0.392511	0.0550237	0.750039	-1.33326	Low-low female down vs Control female	1.10837	0.610074	1.7299	1
6003	TC0500001796.mm.2	NM_026864 // Rasl11a // RAS-like, family 11, member A // 5|5 G3 // 68895 /// ENSMUST000	Rasl11a	NM_026864	0.29072	0.0550758	0.689694	-1.44992	Low-low female down vs Control female	1.31257	1.20583	2.88727	1
11890	TC0900002726.mm.2	ENSMUST00000165499 // Gm17324 // predicted gene, 17324 [Source:MGI Symbol;Acc:MGI:49369	Gm17324	ENSMUST00000165499	0.0486379	0.0550964	1.37927	1.37927	Low-low female up vs Control female	2.48218	1.70864	2.16343	1
18915	TC1500001785.mm.2	NM_001276321 // Cyhr1 // cysteine and histidine rich 1 // 15|15 E1 // 54151 /// NM_0012	Cyhr1	NM_001276321	0.0641975	0.0551008	0.766129	-1.30526	Low-low female down vs Control female	2.29824	1.08595	1.48504	1
528	TC0100001654.mm.2	NM_029453 // Wdr64 // WD repeat domain 64 // 1|1 H4 // 75820 /// ENSMUST00000094288 //	Wdr64	NM_029453	0.33379	0.0551517	1.41894	1.41894	Low-low female up vs Control female	1.21966	0.994683	2.56312	1
7137	TC0600001500.mm.2	NM_026743 // Tspan11 // tetraspanin 11 // 6|6 F3 // 68498 /// ENSMUST00000032501 // Tsp	Tspan11	NM_026743	0.516263	0.0552368	1.41301	1.41301	Low-low female up vs Control female	0.91097	0.72578	2.50395	1
15498	TC1100003297.mm.2	NM_001168521 // Sarm1 // sterile alpha and HEAT/Armadillo motif containing 1 // 11 B5|1	Sarm1	NM_001168521	0.416869	0.0552557	1.42385	1.42385	Low-low female up vs Control female	1.06618	0.887565	2.61633	1
17392	TC1300002475.mm.2	NM_001080777 // 1700029F12Rik // RIKEN cDNA 1700029F12 gene // 13|13 D1 // 66479 /// NM	1700029F12Rik	NM_001080777	0.078436	0.0553258	1.24871	1.24871	Low-low female up vs Control female	2.16674	0.713107	1.03436	1
4502	TC0400001627.mm.2	NM_026257 // Ubxn11 // UBX domain protein 11 // 4 D3|4 66.5 cM // 67586 /// NR_045571 /	Ubxn11	NM_026257	0.222	0.0553675	1.52521	1.52521	Low-low female up vs Control female	1.4906	1.77264	3.7375	1
14327	TC1000003231.mm.2	NM_001103365 // Vmn2r86 // vomeronasal 2, receptor 86 // 10|10 D3 // 625109 /// ENSMUST	Vmn2r86	NM_001103365	0.0630114	0.0554706	0.77647	-1.28788	Low-low female down vs Control female	2.31053	0.987884	1.34375	1
11746	TC0900002254.mm.2	NM_001081445 // Ncam1 // neural cell adhesion molecule 1 // 9 A5.3|9 26.83 cM // 17967	Ncam1	NM_001081445	0.737648	0.0555576	0.579791	-1.72476	Low-low female down vs Control female	0.615093	1.22172	6.24244	1
16689	TC1300000187.mm.2	NM_001162928 // Pom121l2 // POM121 membrane glycoprotein-like 2 (rat) // 13|13 A3.1 //	Pom121l2	NM_001162928	0.278504	0.0557379	1.53562	1.53562	Low-low female up vs Control female	1.34116	1.65217	3.87167	1
753	TC0100002552.mm.2	NM_001005423 // Mreg // melanoregulin // 1|1 C3 // 381269 /// ENSMUST00000048860 // Mre	Mreg	NM_001005423	0.0287895	0.0558225	1.48695	1.48695	Low-low female up vs Control female	2.83661	2.99163	3.31461	1
8158	TC0700000755.mm.2	NM_001177525 // EU599041 // expressed sequence EU599041 // 7|7 28.25 cM // 100170401 //	EU599041	NM_001177525	0.00329128	0.0558937	0.810557	-1.23372	Low-low female down vs Control female	4.43824	1.31275	0.929597	1
7905	TC0700000238.mm.2	NM_001039878 // Strn4 // striatin, calmodulin binding protein 4 // 7|7 A2 // 97387 ///	Strn4	NM_001039878	0.0969013	0.0559297	1.18039	1.18039	Low-low female up vs Control female	2.02886	0.374285	0.579795	1
2836	TC0200005000.mm.2	NR_015591 // 5430405H02Rik // RIKEN cDNA 5430405H02 gene // 2|2 H2 // 74487 /// NR_0279	5430405H02Rik	NR_015591	0.277221	0.0559452	1.44207	1.44207	Low-low female up vs Control female	1.34423	1.20843	2.82535	1
1759	TC0200001910.mm.2	NM_175145 // Tmem127 // transmembrane protein 127 // 2 F1|2 61.87 cM // 69470 /// ENSMU	Tmem127	NM_175145	0.0370508	0.0559998	1.18408	1.18408	Low-low female up vs Control female	2.66486	0.510592	0.602178	1
15395	TC1100003066.mm.2	NM_001033433 // Tmem102 // transmembrane protein 102 // 11|11 B3 // 380705 /// ENSMUST0	Tmem102	NM_001033433	0.0491425	0.0560743	1.25825	1.25825	Low-low female up vs Control female	2.4753	0.877258	1.11384	1
18991	TC1500001945.mm.2	NM_001104531 // Cyp2d11 // cytochrome P450, family 2, subfamily d, polypeptide 11 // 15	Cyp2d11	NM_001104531	1.20404e-05	0.0561344	1.28818	1.28818	Low-low female up vs Control female	10.1681	4.38104	1.35414	1
8035	TC0700000438.mm.2	NM_001167540 // Vmn1r184 // vomeronasal 1 receptor, 184 // 7|7 A3-B1 // 100312477 /// E	Vmn1r184	NM_001167540	0.056477	0.0561622	0.664683	-1.50448	Low-low female down vs Control female	2.38288	2.67174	3.52385	1
4872	TC0400002804.mm.2	NR_028583 // Gm11213 // predicted gene 11213 // 4|4 C1 // 670833 /// NR_028584 // Gm112	Gm11213	NR_028583	0.162035	0.056277	0.761441	-1.3133	Low-low female down vs Control female	1.6955	0.847289	1.57057	1
20803	TC1700002434.mm.2	NM_024448 // Rab12 // RAB12, member RAS oncogene family // 17|17 E1.1 // 19328 /// ENSM	Rab12	NM_024448	0.0515223	0.0563036	0.719124	-1.39058	Low-low female down vs Control female	2.44381	1.78784	2.29925	1
12364	TC0X00000693.mm.2	NM_019587 // Plxnb3 // plexin B3 // X|X A7.3 // 140571 /// ENSMUST00000002079 // Plxnb3	Plxnb3	NM_019587	0.403804	0.0563067	1.46977	1.46977	Low-low female up vs Control female	1.08856	1.08643	3.13669	1
360	TC0100001220.mm.2	NM_001284524 // Chit1 // chitinase 1 (chitotriosidase) // 1|1 E4 // 71884 /// NM_001284	Chit1	NM_001284524	0.316221	0.0563309	1.47394	1.47394	Low-low female up vs Control female	1.25621	1.27252	3.18366	1
9812	TC0700004636.mm.2	NM_009406 // Tnni3 // troponin I, cardiac 3 // 7 A1|7 2.61 cM // 21954 /// ENSMUST00000	Tnni3	NM_009406	0.285276	0.0564026	1.31743	1.31743	Low-low female up vs Control female	1.32517	0.678315	1.60873	1
3766	TC0300002412.mm.2	NM_028629 // Kprp // keratinocyte expressed, proline-rich // 3|3 F1 // 433619 /// ENSMU	Kprp	NM_028629	0.137235	0.0564436	0.819762	-1.21987	Low-low female down vs Control female	1.80313	0.479852	0.836383	1
14129	TC1000002605.mm.2	NM_007771 // Cry1 // cryptochrome 1 (photolyase-like) // 10 41.63 cM|10 C // 12952 ///	Cry1	NM_007771	0.382811	0.05653	1.50852	1.50852	Low-low female up vs Control female	1.12576	1.28301	3.58186	1
13278	TC0Y00000445.mm.2	uc029yfd.1 // Gm20823 // predicted gene, 20823 // Y|Y // 100040031	Gm20823	uc029yfd.1	0.21574	0.0566167	1.32693	1.32693	Low-low female up vs Control female	1.50931	0.814912	1.6969	1
19933	TC1700000264.mm.2	NM_134198 // Vmn1r234 // vomeronasal 1 receptor 234 // 17|17 A3.2 // 171232 /// ENSMUST	Vmn1r234	NM_134198	0.0989604	0.0567207	1.29621	1.29621	Low-low female up vs Control female	2.01519	0.916159	1.42883	1
3842	TC0300002611.mm.2	NM_001039371 // Slc22a15 // solute carrier family 22 (organic anion/cation transporter)	Slc22a15	NM_001039371	0.306684	0.0568114	1.45515	1.45515	Low-low female up vs Control female	1.2768	1.21435	2.98913	1
14466	TC1100000516.mm.2	NM_001011790 // Olfr1382 // olfactory receptor 1382 // 11|11 B1.2 // 257971 /// ENSMUST	Olfr1382	NM_001011790	0.209606	0.0569544	1.55347	1.55347	Low-low female up vs Control female	1.52815	2.00671	4.12709	1
13966	TC1000002248.mm.2	NM_207000 // H2afy2 // H2A histone family, member Y2 // 10|10 B4 // 404634 /// ENSMUST0	H2afy2	NM_207000	0.0932692	0.0570228	0.735852	-1.35897	Low-low female down vs Control female	2.05372	1.30845	2.00235	1
11010	TC0900000289.mm.2	NM_001168354 // Kcnj1 // potassium inwardly-rectifying channel, subfamily J, member 1 /	Kcnj1	NM_001168354	0.127411	0.057143	1.40012	1.40012	Low-low female up vs Control female	1.85124	1.42153	2.41334	1
18948	TC1500001847.mm.2	NM_008595 // Mfng // MFNG O-fucosylpeptide 3-beta-N-acetylglucosaminyltransferase // 15	Mfng	NM_008595	0.136132	0.0571458	1.38068	1.38068	Low-low female up vs Control female	1.80836	1.27561	2.21696	1
17035	TC1300001430.mm.2	NM_033269 // Chrm3 // cholinergic receptor, muscarinic 3, cardiac // 13 A1|13 3.72 cM /	Chrm3	NM_033269	0.00382164	0.0571777	1.40494	1.40494	Low-low female up vs Control female	4.31951	3.38598	2.46363	1
14810	TC1100001321.mm.2	NM_001098810 // Ptrh2 // peptidyl-tRNA hydrolase 2 // 11|11 C // 217057 /// NM_175004 /	Ptrh2	NM_001098810	0.00334277	0.0571988	0.852735	-1.1727	Low-low female down vs Control female	4.42584	0.761799	0.540966	1
1497	TC0200001195.mm.2	ENSMUST00000132967 // Fsip2 // fibrous sheath-interacting protein 2 // 2|2 D // 241516	Fsip2	ENSMUST00000132967	0.187276	0.0572093	1.31681	1.31681	Low-low female up vs Control female	1.60153	0.822811	1.61469	1
20124	TC1700000668.mm.2	NM_001128597 // Gpank1 // G patch domain and ankyrin repeats 1 // 17 B1|17 18.59 cM //	Gpank1	NM_001128597	0.439787	0.057267	1.3124	1.3124	Low-low female up vs Control female	1.0282	0.515693	1.5763	1
9834	TC0700004661.mm.2	NM_001102563 // Prrt2 // proline-rich transmembrane protein 2 // 7|7 F3 // 69017 /// NM	Prrt2	NM_001102563	0.124717	0.0573508	1.38715	1.38715	Low-low female up vs Control female	1.86509	1.35651	2.28585	1
18149	TC1400002065.mm.2	NM_207131 // Cebpe // CCAAT/enhancer binding protein (C/EBP), epsilon // 14 C1|14 27.9	Cebpe	NM_207131	0.0518449	0.0573626	1.35842	1.35842	Low-low female up vs Control female	2.43966	1.55485	2.00301	1
6467	TC0500003253.mm.2	NM_013812 // Cdk2ap1 // CDK2 (cyclin-dependent kinase 2)-associated protein 1 // 5|5 F	Cdk2ap1	NM_013812	0.469498	0.0574912	0.681584	-1.46717	Low-low female down vs Control female	0.981089	0.980289	3.14029	1
15590	TC1100003569.mm.2	NM_177752 // Eme1 // essential meiotic endonuclease 1 homolog 1 (S. pombe) // 11|11 D /	Eme1	NM_177752	0.0345623	0.057684	0.779515	-1.28285	Low-low female down vs Control female	2.71195	1.146	1.32809	1
9564	TC0700004076.mm.2	NM_001001326 // St5 // suppression of tumorigenicity 5 // 7 E3|7 57.27 cM // 76954 ///	St5	NM_001001326	0.0457877	0.0577544	1.56296	1.56296	Low-low female up vs Control female	2.52251	3.4286	4.27178	1
18257	TC1400002335.mm.2	NM_008915 // Ppp3cc // protein phosphatase 3, catalytic subunit, gamma isoform // 14|14	Ppp3cc	NM_008915	0.569373	0.0577764	0.697943	-1.43278	Low-low female down vs Control female	0.835971	0.736946	2.77057	1
5306	TC0400004094.mm.2	NM_001033489 // Rnf207 // ring finger protein 207 // 4|4 E2 // 433809 /// ENSMUST000000	Rnf207	NM_001033489	0.00828504	0.0577972	1.39992	1.39992	Low-low female up vs Control female	3.7259	2.87496	2.42508	1
20076	TC1700000579.mm.2	NM_146937 // Olfr63 // olfactory receptor 63 // 17|17 B1 // 258939 /// ENSMUST000000678	Olfr63	NM_146937	0.41482	0.0578095	1.50966	1.50966	Low-low female up vs Control female	1.06966	1.23732	3.63548	1
16419	TC1200001794.mm.2	NM_008701 // Nkx2-9 // NK2 homeobox 9 // 12|12 C1 // 18094 /// ENSMUST00000072631 // Nk	Nkx2-9	NM_008701	0.030801	0.0578507	1.41984	1.41984	Low-low female up vs Control female	2.79039	2.33884	2.63427	1
6949	TC0600000978.mm.2	NM_001271857 // Add2 // adducin 2 (beta) // 6 D1|6 37.55 cM // 11519 /// NM_001271858 /	Add2	NM_001271857	0.0646405	0.0579984	1.27181	1.27181	Low-low female up vs Control female	2.29371	0.905619	1.24089	1
2335	TC0200003697.mm.2	NM_001199123 // Spc25 // SPC25, NDC80 kinetochore complex component, homolog (S. cerevi	Spc25	NM_001199123	0.515387	0.0580061	1.29177	1.29177	Low-low female up vs Control female	0.912245	0.408388	1.40697	1
9527	TC0700004024.mm.2	NM_001005570 // Olfr707 // olfactory receptor 707 // 7|7 E3 // 194433 /// ENSMUST000000	Olfr707	NM_001005570	0.417206	0.0581172	0.750461	-1.33251	Low-low female down vs Control female	1.06561	0.600359	1.77067	1
8625	TC0700001862.mm.2	NM_198424 // Orai3 // ORAI calcium release-activated calcium modulator 3 // 7|7 F3 // 2	Orai3	NM_198424	0.0922444	0.0581766	1.21933	1.21933	Low-low female up vs Control female	2.06092	0.554352	0.845375	1
5097	TC0400003566.mm.2	NM_001160012 // Gjb3 // gap junction protein, beta 3 // 4 D2.2|4 61.48 cM // 14620 ///	Gjb3	NM_001160012	0.507816	0.0582198	1.27302	1.27302	Low-low female up vs Control female	0.923317	0.368159	1.25317	1
11952	TC0900002958.mm.2	NM_001081122 // Cep63 // centrosomal protein 63 // 9 F1|9 54.61 cM // 28135 /// ENSMUST	Cep63	NM_001081122	0.31247	0.0582571	0.788102	-1.26887	Low-low female down vs Control female	1.26424	0.490704	1.21988	1
3247	TC0300000806.mm.2	NM_011310 // S100a3 // S100 calcium binding protein A3 // 3 39.26 cM|3 F1-F2 // 20197 /	S100a3	NM_011310	0.177926	0.0582718	1.45871	1.45871	Low-low female up vs Control female	1.63481	1.59529	3.0669	1
2642	TC0200004422.mm.2	NM_199310 // Ccdc32 // coiled-coil domain containing 32 // 2|2 E5 // 269336 /// ENSMUST	Ccdc32	NM_199310	0.400986	0.0583418	0.734019	-1.36236	Low-low female down vs Control female	1.09346	0.716188	2.05848	1
8184	TC0700000783.mm.2	NM_008457 // Klk1b8 // kallikrein 1-related peptidase b8 // 7 B4|7 28.43 cM // 16624 //	Klk1b8	NM_008457	0.309018	0.0583659	1.35337	1.35337	Low-low female up vs Control female	1.27171	0.797803	1.97167	1
5241	TC0400003917.mm.2	NM_010329 // Pdpn // podoplanin // 4|4 E1 // 14726 /// ENSMUST00000030317 // Pdpn // po	Pdpn	NM_010329	0.440624	0.058367	1.44251	1.44251	Low-low female up vs Control female	1.02684	0.944389	2.8905	1
13028	TC0X00003345.mm.2	NM_177429 // Ofd1 // oral-facial-digital syndrome 1 gene homolog (human) // X F5|X 77.2	Ofd1	NM_177429	0.0135201	0.0584056	0.775605	-1.28932	Low-low female down vs Control female	3.36731	1.49024	1.39091	1
8756	TC0700002143.mm.2	NM_001113474 // Lair1 // leukocyte-associated Ig-like receptor 1 // 7 A1|7 2.31 cM // 5	Lair1	NM_001113474	0.0348866	0.0584542	0.735524	-1.35958	Low-low female down vs Control female	2.70562	1.75041	2.03328	1
20904	TC1700002803.mm.2	NM_001163766 // Wdr90 // WD repeat domain 90 // 17|17 A3.3 // 106618 /// ENSMUST0000007	Wdr90	NM_001163766	0.0353355	0.0585181	1.21716	1.21716	Low-low female up vs Control female	2.69695	0.714542	0.832683	1
14677	TC1100000996.mm.2	NM_025985 // Ube2g1 // ubiquitin-conjugating enzyme E2G 1 // 11|11 B4 // 67128 /// ENSM	Ube2g1	NM_025985	0.0882795	0.0585386	0.787934	-1.26914	Low-low female down vs Control female	2.08954	0.814461	1.22502	1
19479	TC1600001081.mm.2	NM_001122993 // B3galt5 // UDP-Gal:betaGlcNAc beta 1,3-galactosyltransferase, polypepti	B3galt5	NM_001122993	0.410014	0.058578	0.726899	-1.37571	Low-low female down vs Control female	1.07786	0.752705	2.19477	1
6067	TC0500002059.mm.2	NM_001289780 // Pus7 // pseudouridylate synthase 7 homolog (S. cerevisiae) // 5|5 A3 //	Pus7	NM_001289780	0.134159	0.058615	0.700556	-1.42744	Low-low female down vs Control female	1.81781	1.58076	2.73302	1
2213	TC0200003241.mm.2	NM_001166705 // Cfap77 // cilia and flagella associated protein 77 // 2|2 A3 // 329375	Cfap77	NM_001166705	0.138384	0.0586579	1.51573	1.51573	Low-low female up vs Control female	1.79773	2.13582	3.73392	1
21367	TC1800001638.mm.2	NM_001110273 // Slc14a2 // solute carrier family 14 (urea transporter), member 2 // 18|	Slc14a2	NM_001110273	0.157756	0.0587064	1.31864	1.31864	Low-low female up vs Control female	1.71285	0.900508	1.65231	1
14364	TC1100000109.mm.2	NM_009622 // Adcy1 // adenylate cyclase 1 // 11 4.72 cM|11 A2 // 432530 /// ENSMUST0000	Adcy1	NM_009622	0.147452	0.0587167	1.31962	1.31962	Low-low female up vs Control female	1.75662	0.92855	1.66132	1
18877	TC1500001717.mm.2	NM_011838 // Lynx1 // Ly6/neurotoxin 1 // 15|15 D3 // 23936 /// ENSMUST00000023259 // L	Lynx1	NM_011838	0.470545	0.0587288	0.641301	-1.55933	Low-low female down vs Control female	0.979468	1.32859	4.2631	1
9095	TC0700002773.mm.2	NM_027999 // Haus5 // HAUS augmin-like complex, subunit 5 // 7 B1|7 // 71909 /// NM_133	Haus5	NM_027999	0.0110945	0.0587312	1.27175	1.27175	Low-low female up vs Control female	3.51059	1.39433	1.24827	1
4662	TC0400002097.mm.2	NM_028020 // Cpsf3l // cleavage and polyadenylation specific factor 3-like // 4 E2|4 87	Cpsf3l	NM_028020	0.0372237	0.0587319	0.842797	-1.18653	Low-low female down vs Control female	2.66171	0.535113	0.631842	1
17902	TC1400001415.mm.2	ENSMUST00000171987 // Gm8050 // predicted gene 8050 [Source:MGI Symbol;Acc:MGI:3779779]	Gm8050	ENSMUST00000171987	0.0273155	0.0587565	0.780394	-1.2814	Low-low female down vs Control female	2.87271	1.21417	1.32835	1
12945	TC0X00003038.mm.2	NM_001168225 // Morf4l2 // mortality factor 4 like 2 // X|X F1 // 56397 /// NM_00116822	Morf4l2	NM_001168225	0.370597	0.0588686	0.788894	-1.2676	Low-low female down vs Control female	1.14817	0.444231	1.21598	1
22026	TC1900001530.mm.2	NM_019424 // Hps1 // Hermansky-Pudlak syndrome 1 homolog (human) // 19 C3|19 36.56 cM /	Hps1	NM_019424	0.0314532	0.0589059	1.39601	1.39601	Low-low female up vs Control female	2.77609	2.12683	2.40782	1
12061	TC0900003246.mm.2	NM_011887 // Scn11a // sodium channel, voltage-gated, type XI, alpha // 9 71.33 cM|9 F3	Scn11a	NM_011887	0.193803	0.0589518	0.772752	-1.29408	Low-low female down vs Control female	1.57924	0.722717	1.43829	1
12448	TC0X00001039.mm.2	NM_029158 // Zcchc13 // zinc finger, CCHC domain containing 13 // X D|X 46.26 cM // 750	Zcchc13	NM_029158	0.00175715	0.0589618	1.26142	1.26142	Low-low female up vs Control female	4.95265	1.83952	1.16732	1
18513	TC1500000503.mm.2	NM_010158 // Khdrbs3 // KH domain containing, RNA binding, signal transduction associat	Khdrbs3	NM_010158	0.000174072	0.0590146	0.837463	-1.19408	Low-low female down vs Control female	7.09588	1.53818	0.681279	1
19747	TC1600001835.mm.2	NM_173861 // Csnka2ip // casein kinase 2, alpha prime interacting protein // 16|16 C1.3	Csnka2ip	NM_173861	0.0185257	0.0590319	1.2456	1.2456	Low-low female up vs Control female	3.14301	1.04456	1.04451	1
3815	TC0300002522.mm.2	NM_027241 // Polr3gl // polymerase (RNA) III (DNA directed) polypeptide G like // 3|3 F	Polr3gl	NM_027241	0.167205	0.059123	0.77867	-1.28424	Low-low female down vs Control female	1.67514	0.722959	1.3564	1
672	TC0100002215.mm.2	ENSMUST00000027250 // Aff3 // AF4/FMR2 family, member 3 // 1 B|1 16.58 cM // 16764 ///	Aff3	ENSMUST00000027250	0.11953	0.0591313	1.3858	1.3858	Low-low female up vs Control female	1.89262	1.38951	2.30739	1
969	TC0100003264.mm.2	NM_016846 // Rgl1 // ral guanine nucleotide dissociation stimulator,-like 1 // 1|1 G2 /	Rgl1	NM_016846	0.0520181	0.0591546	0.80016	-1.24975	Low-low female down vs Control female	2.43745	0.835682	1.07753	1
17682	TC1400000579.mm.2	NM_203508 // Eddm3b // epididymal protein 3B // 14|14 C1 // 219026 /// ENSMUST000001006	Eddm3b	NM_203508	0.205095	0.0592247	1.35598	1.35598	Low-low female up vs Control female	1.54234	0.987177	2.01158	1
10076	TC0800000740.mm.2	NM_145597 // Tmem161a // transmembrane protein 161A // 8|8 B3.3 // 234371 /// ENSMUST00	Tmem161a	NM_145597	0.111143	0.0592957	0.850207	-1.17618	Low-low female down vs Control female	1.93979	0.35278	0.571575	1
9273	TC0700003412.mm.2	NM_177893 // Fan1 // FANCD2/FANCI-associated nuclease 1 // 7|7 C // 330554 /// ENSMUST0	Fan1	NM_177893	0.00670308	0.0593301	0.80727	-1.23874	Low-low female down vs Control female	3.88502	1.23022	0.995209	1
17399	TC1300002505.mm.2	NM_026685 // Tmem174 // transmembrane protein 174 // 13|13 D1 // 68344 /// ENSMUST00000	Tmem174	NM_026685	0.217875	0.059332	1.42374	1.42374	Low-low female up vs Control female	1.50287	1.29584	2.70989	1
3686	TC0300002250.mm.2	NM_001040461 // Dear1 // dual endothelin 1/angiotensin II receptor 1 // 3|3 F1 // 65436	Dear1	NM_001040461	0.0544093	0.059395	1.25743	1.25743	Low-low female up vs Control female	2.4076	0.87321	1.13988	1
13692	TC1000001224.mm.2	NM_146009 // Cep290 // centrosomal protein 290 // 10 D1|10 51.48 cM // 216274 /// ENSMU	Cep290	NM_146009	0.308508	0.0595047	0.723539	-1.3821	Low-low female down vs Control female	1.27282	0.922148	2.27698	1
20557	TC1700001848.mm.2	NM_001267583 // Zfp811 // zinc finger protein 811 // 17|17 B1 // 240063 /// NM_183177 /	Zfp811	NM_001267583	0.257272	0.0595067	1.21178	1.21178	Low-low female up vs Control female	1.39369	0.355781	0.802306	1
14030	TC1000002430.mm.2	ENSMUST00000167358 // Gm3250 // predicted gene 3250 [Source:MGI Symbol;Acc:MGI:3781428]	Gm3250	ENSMUST00000167358	0.150557	0.0595097	1.25869	1.25869	Low-low female up vs Control female	1.74312	0.63837	1.15099	1
7519	TC0600002703.mm.2	NM_053221 // Vmn1r42 // vomeronasal 1 receptor 42 // 6|6 D1 // 113848 /// ENSMUST000000	Vmn1r42	NM_053221	0.669167	0.0595176	1.33419	1.33419	Low-low female up vs Control female	0.703457	0.404638	1.80782	1
3339	TC0300000959.mm.2	NM_001271628 // Gja5 // gap junction protein, alpha 5 // 3 F2.1|3 42.04 cM // 14613 ///	Gja5	NM_001271628	0.0836472	0.0595588	1.29215	1.29215	Low-low female up vs Control female	2.12471	0.96611	1.42907	1
9588	TC0700004155.mm.2	NM_026533 // Rps13 // ribosomal protein S13 // 7|7 E1 // 68052 /// BC011192 // Rps13 //	Rps13	NM_026533	0.102903	0.0595677	0.805949	-1.24077	Low-low female down vs Control female	1.9898	0.641059	1.01254	1
19084	TC1500002190.mm.2	NM_001013741 // Ddn // dendrin // 15 F1|15 54.69 cM // 13199 /// ENSMUST00000075444 //	Ddn	NM_001013741	0.283296	0.0595686	1.25704	1.25704	Low-low female up vs Control female	1.32981	0.481733	1.13852	1
4284	TC0400001000.mm.2	ENSMUST00000094955 // Gm12689 // predicted gene 12689 [Source:MGI Symbol;Acc:MGI:365043	Gm12689	ENSMUST00000094955	0.294143	0.0595698	1.44808	1.44808	Low-low female up vs Control female	1.30475	1.23806	2.9822	1
18331	TC1400002738.mm.2	NM_053079 // Slc15a1 // solute carrier family 15 (oligopeptide transporter), member 1 /	Slc15a1	NM_053079	0.43683	0.0596281	1.42257	1.42257	Low-low female up vs Control female	1.03301	0.888802	2.7041	1
14232	TC1000003090.mm.2	NM_001159559 // Xrcc6bp1 // XRCC6 binding protein 1 // 10|10 D3 // 68876 /// NM_026858	Xrcc6bp1	NM_001159559	0.368827	0.0596525	0.796695	-1.25519	Low-low female down vs Control female	1.15147	0.412048	1.12466	1
18802	TC1500001401.mm.2	NM_199476 // Rrm2b // ribonucleotide reductase M2 B (TP53 inducible) // 15|15 B3.1 // 3	Rrm2b	NM_199476	0.277708	0.0597281	0.64743	-1.54457	Low-low female down vs Control female	1.34306	1.75956	4.11749	1
8884	TC0700002422.mm.2	NM_001173550 // C5ar1 // complement component 5a receptor 1 // 7 A2|7 8.77 cM // 12273	C5ar1	NM_001173550	0.140168	0.0597705	0.727235	-1.37507	Low-low female down vs Control female	1.78943	1.25877	2.21082	1
9284	TC0700003458.mm.2	NM_030101 // Pgpep1l // pyroglutamyl-peptidase I-like // 7|7 D1 // 78444 /// ENSMUST000	Pgpep1l	NM_030101	0.624395	0.0597855	1.51791	1.51791	Low-low female up vs Control female	0.761943	0.920322	3.79614	1
12912	TC0X00002920.mm.2	ENSMUST00000165345 // Gm17521 // predicted gene, 17521 [Source:MGI Symbol;Acc:MGI:49371	Gm17521	ENSMUST00000165345	0.411295	0.0598412	1.28225	1.28225	Low-low female up vs Control female	1.07566	0.461321	1.34788	1
13569	TC1000000819.mm.2	NM_030218 // Misp // mitotic spindle positioning // 10|10 C1 // 78906 /// ENSMUST000000	Misp	NM_030218	0.215849	0.0598669	1.51186	1.51186	Low-low female up vs Control female	1.50898	1.78918	3.72645	1
6660	TC0500003744.mm.2	NM_001105159 // Cyp3a41b // cytochrome P450, family 3, subfamily a, polypeptide 41B //	Cyp3a41b	NM_001105159	8.72066e-07	0.0598957	0.470106	-2.12718	Low-low female down vs Control female	13.9861	55.3115	12.4292	1
10015	TC0800000539.mm.2	NM_027973 // Cenpu // centromere protein U // 8|8 B2 // 71876 /// ENSMUST00000034045 //	Cenpu	NM_027973	0.0644711	0.0598972	1.20762	1.20762	Low-low female up vs Control female	2.29544	0.567088	0.776443	1
14323	TC1000003227.mm.2	NM_134006 // Rdh5 // retinol dehydrogenase 5 // 10 D3|10 77.19 cM // 19682 /// ENSMUST0	Rdh5	NM_134006	0.010228	0.0599014	1.18926	1.18926	Low-low female up vs Control female	3.5701	0.744582	0.655475	1
19964	TC1700000328.mm.2	NM_001077633 // Dcpp3 // demilune cell and parotid protein 3 // 17|17 A3.3 // 620253 //	Dcpp3	NM_001077633	0.438414	0.059915	1.36814	1.36814	Low-low female up vs Control female	1.03043	0.702907	2.14389	1
5218	TC0400003864.mm.2	NM_153106 // Padi6 // peptidyl arginine deiminase, type VI // 4 72.26 cM|4 E1 // 242726	Padi6	NM_153106	0.495203	0.0599272	1.46428	1.46428	Low-low female up vs Control female	0.942001	0.951257	3.17374	1
16975	TC1300001140.mm.2	NM_001168386 // Ccdc125 // coiled-coil domain containing 125 // 13|13 D1 // 76041 /// N	Ccdc125	NM_001168386	0.102518	0.0600912	0.764401	-1.30821	Low-low female down vs Control female	1.99224	0.999845	1.57731	1
4613	TC0400001970.mm.2	NM_019741 // Slc2a5 // solute carrier family 2 (facilitated glucose transporter), membe	Slc2a5	NM_019741	0.0745348	0.0601466	0.476989	-2.09648	Low-low female down vs Control female	2.20015	8.38692	11.9805	1
19470	TC1600001050.mm.2	NM_028083 // Chaf1b // chromatin assembly factor 1, subunit B (p60) // 16 C4|16 54.96 c	Chaf1b	NM_028083	0.291896	0.0602788	0.663657	-1.5068	Low-low female down vs Control female	1.30988	1.53336	3.67907	1
17055	TC1300001512.mm.2	NM_175006 // Pou6f2 // POU domain, class 6, transcription factor 2 // 13|13 A2 // 21803	Pou6f2	NM_175006	0.384772	0.0603332	1.47403	1.47403	Low-low female up vs Control female	1.12222	1.17708	3.29651	1
4185	TC0400000529.mm.2	NM_015743 // Nr4a3 // nuclear receptor subfamily 4, group A, member 3 // 4|4 B2 // 1812	Nr4a3	NM_015743	0.0522311	0.0603485	0.66243	-1.50959	Low-low female down vs Control female	2.43473	2.8776	3.71453	1
51	TC0100000216.mm.2	NM_001276764 // Dst // dystonin // 1 B|1 12.91 cM // 13518 /// NM_010081 // Dst // dyst	Dst	NM_001276764	0.176283	0.060354	0.716929	-1.39484	Low-low female down vs Control female	1.64083	1.26624	2.42536	1
20389	TC1700001449.mm.2	NM_011395 // Slc22a3 // solute carrier family 22 (organic cation transporter), member 3	Slc22a3	NM_011395	0.207383	0.0604405	0.741392	-1.34881	Low-low female down vs Control female	1.53511	0.958507	1.96237	1
7917	TC0700000257.mm.2	NM_028480 // Ceacam5 // carcinoembryonic antigen-related cell adhesion molecule 5 // 7|	Ceacam5	NM_028480	0.0989789	0.0604628	1.22578	1.22578	Low-low female up vs Control female	2.01507	0.582498	0.908509	1
2039	TC0200002705.mm.2	NM_020580 // Nelfcd // negative elongation factor complex member C/D, Th1l // 2|2 H4 //	Nelfcd	NM_020580	0.269531	0.0605741	1.24982	1.24982	Low-low female up vs Control female	1.3629	0.473171	1.09114	1
3229	TC0300000767.mm.2	NM_080466 // Kcnn3 // potassium intermediate/small conductance calcium-activated channe	Kcnn3	NM_080466	0.300644	0.060608	1.47784	1.47784	Low-low female up vs Control female	1.29013	1.37446	3.34829	1
19920	TC1700000237.mm.2	NM_001104563 // Vmn2r101 // vomeronasal 2, receptor 101 // 17|17 A3.2 // 627576 /// ENS	Vmn2r101	NM_001104563	0.0978674	0.0609262	1.21366	1.21366	Low-low female up vs Control female	2.02241	0.531013	0.825202	1
12523	TC0X00001322.mm.2	NM_011712 // Wbp5 // WW domain binding protein 5 // X|X F1 // 22381 /// ENSMUST00000048	Wbp5	NM_011712	0.0562138	0.0610588	0.71581	-1.39702	Low-low female down vs Control female	2.38597	1.86964	2.46274	1
16167	TC1200000810.mm.2	NM_028377 // Bbof1 // basal body orientation factor 1 // 12|12 D1 // 72873 /// ENSMUST0	Bbof1	NM_028377	0.454011	0.0610903	0.717481	-1.39377	Low-low female down vs Control female	1.00537	0.777062	2.42916	1
14067	TC1000002490.mm.2	NM_183426 // Sbno2 // strawberry notch homolog 2 (Drosophila) // 10|10 C1 // 216161 ///	Sbno2	NM_183426	0.344454	0.0611635	1.20524	1.20524	Low-low female up vs Control female	1.19829	0.292995	0.768463	1
6717	TC0600000245.mm.2	NM_001171000 // Ahcyl2 // S-adenosylhomocysteine hydrolase-like 2 // 6|6 A3.3 // 74340	Ahcyl2	NM_001171000	3.14548e-05	0.0612261	0.718423	-1.39194	Low-low female down vs Control female	8.97976	6.89366	2.41274	1
20874	TC1700002772.mm.2	NM_198647 // Tbc1d22b // TBC1 domain family, member 22B // 17|17 A3.3 // 381085 /// ENS	Tbc1d22b	NM_198647	0.254412	0.0614054	0.77719	-1.28669	Low-low female down vs Control female	1.40107	0.625865	1.40393	1
12340	TC0X00000652.mm.2	NM_008253 // Hmgb3 // high mobility group box 3 // X|X A1 // 15354 /// ENSMUST000000153	Hmgb3	NM_008253	0.0174967	0.0617249	0.758758	-1.31794	Low-low female down vs Control female	3.18335	1.71026	1.6885	1
6221	TC0500002596.mm.2	NM_011890 // Sgcb // sarcoglycan, beta (dystrophin-associated glycoprotein) // 5|5 C3.3	Sgcb	NM_011890	0.0195199	0.0617429	0.720464	-1.388	Low-low female down vs Control female	3.10623	2.35401	2.38177	1
20417	TC1700001531.mm.2	NM_001104566 // Vmn2r104 // vomeronasal 2, receptor 104 // 17|17 A3.2 // 22313 /// ENSM	Vmn2r104	NM_001104566	0.391359	0.061775	1.20655	1.20655	Low-low female up vs Control female	1.11042	0.276088	0.78142	1
8897	TC0700002453.mm.2	NM_001029893 // Psg26 // pregnancy-specific glycoprotein 26 // 7|7 A2 // 574429 /// ENS	Psg26	NM_001029893	0.00804444	0.061779	1.27286	1.27286	Low-low female up vs Control female	3.74788	1.53854	1.29018	1
8355	TC0700001264.mm.2	NM_008055 // Fzd4 // frizzled homolog 4 (Drosophila) // 7 E1|7 49.32 cM // 14366 /// EN	Fzd4	NM_008055	0.0173155	0.061799	0.741003	-1.34952	Low-low female down vs Control female	3.19072	2.02213	1.9918	1
5432	TC0500000134.mm.2	NM_001081143 // Gnat3 // guanine nucleotide binding protein, alpha transducing 3 // 5|5	Gnat3	NM_001081143	0.0639441	0.0618396	1.20681	1.20681	Low-low female up vs Control female	2.30085	0.57368	0.783622	1
7298	TC0600002055.mm.2	NM_001135611 // 3110062M04Rik // RIKEN cDNA 3110062M04 gene // 6|6 B1 // 78412 /// NM_1	3110062M04Rik	NM_001135611	0.0637985	0.0619161	1.48117	1.48117	Low-low female up vs Control female	2.30235	2.50846	3.42421	1
21549	TC1900000262.mm.2	NM_146705 // Olfr1451 // olfactory receptor 1451 // 19|19 C1 // 258700 /// ENSMUST00000	Olfr1451	NM_146705	0.266291	0.0619206	0.666182	-1.50109	Low-low female down vs Control female	1.37091	1.59702	3.66123	1
21907	TC1900001151.mm.2	NM_146681 // Olfr1424 // olfactory receptor 1424 // 19|19 C1 // 258676 /// ENSMUST00000	Olfr1424	NM_146681	0.15983	0.0619208	1.18141	1.18141	Low-low female up vs Control female	1.70439	0.334436	0.616693	1
12450	TC0X00001054.mm.2	NM_001281871 // Pbdc1 // polysaccharide biosynthesis domain containing 1 // X|X C3 // 6	Pbdc1	NM_001281871	0.0101705	0.0619264	0.833574	-1.19965	Low-low female down vs Control female	3.57424	0.836256	0.735326	1
16613	TC1200002518.mm.2	NM_001004364 // Asap2 // ArfGAP with SH3 domain, ankyrin repeat and PH domain 2 // 12|1	Asap2	NM_001004364	0.0869358	0.0619911	1.61117	1.61117	Low-low female up vs Control female	2.09954	3.3743	5.05108	1
9030	TC0700002646.mm.2	NM_028775 // Cyp2s1 // cytochrome P450, family 2, subfamily s, polypeptide 1 // 7|7 A3	Cyp2s1	NM_028775	0.216607	0.0620231	1.44366	1.44366	Low-low female up vs Control female	1.50669	1.43547	2.99429	1
8204	TC0700000808.mm.2	NM_028169 // Fam71e1 // family with sequence similarity 71, member E1 // 7|7 B4 // 7553	Fam71e1	NM_028169	0.0420663	0.0620267	1.40616	1.40616	Low-low female up vs Control female	2.57931	2.11776	2.58046	1
1204	TC0100003892.mm.2	ENSMUST00000131716 // Gm1305 // predicted gene 1305 // 1|1 H4 // 383592	Gm1305	ENSMUST00000131716	0.0707093	0.0621095	1.33717	1.33717	Low-low female up vs Control female	2.2347	1.33415	1.87633	1
4280	TC0400000987.mm.2	NM_001081202 // L1td1 // LINE-1 type transposase domain containing 1 // 4|4 C6 // 38159	L1td1	NM_001081202	0.116	0.0621112	1.53299	1.53299	Low-low female up vs Control female	1.91205	2.46793	4.05656	1
7147	TC0600001532.mm.2	NM_177686 // Clec12a // C-type lectin domain family 12, member a // 6|6 F3 // 232413 //	Clec12a	NM_177686	0.0794134	0.0623372	0.648181	-1.54278	Low-low female down vs Control female	2.15864	2.87521	4.18613	1
5963	TC0500001695.mm.2	NM_008494 // Lfng // LFNG O-fucosylpeptide 3-beta-N-acetylglucosaminyltransferase // 5	Lfng	NM_008494	0.220873	0.0623743	1.2433	1.2433	Low-low female up vs Control female	1.49394	0.502092	1.05627	1
13166	TC0Y00000170.mm.2	ENSMUST00000178115 // Gm21518 // predicted gene, 21518 [Source:MGI Symbol;Acc:MGI:54348	Gm21518	ENSMUST00000178115	0.33618	0.0623801	0.771251	-1.2966	Low-low female down vs Control female	1.21482	0.580883	1.5028	1
18369	TC1400002837.mm.2	ENSMUST00000164544 // Gm3526 // predicted gene 3526 [Source:MGI Symbol;Acc:MGI:3781703]	Gm3526	ENSMUST00000164544	0.43095	0.0625306	1.14349	1.14349	Low-low female up vs Control female	1.04266	0.133021	0.400961	1
16919	TC1300000894.mm.2	NM_001081060 // Slc9a3 // solute carrier family 9 (sodium/hydrogen exchanger), member 3	Slc9a3	NM_001081060	0.169312	0.0627507	1.57722	1.57722	Low-low female up vs Control female	1.66702	2.46066	4.63913	1
21148	TC1800000789.mm.2	NM_028948 // Cfap53 // cilia and flagella associated protein 53 // 18|18 E2 // 74453 //	Cfap53	NM_028948	0.518831	0.0627952	1.48864	1.48864	Low-low female up vs Control female	0.907243	1.02133	3.53806	1
4600	TC0400001925.mm.2	NM_027985 // Mad2l2 // MAD2 mitotic arrest deficient-like 2 // 4|4 E1 // 71890 /// ENSM	Mad2l2	NM_027985	0.115439	0.0628677	1.30401	1.30401	Low-low female up vs Control female	1.91519	0.960268	1.57581	1
13279	TC0Y00000452.mm.2	ENSMUST00000178505 // Gm20843 // predicted gene, 20843 [Source:MGI Symbol;Acc:MGI:54341	Gm20843	ENSMUST00000178505	0.06437	0.0630038	0.757328	-1.32043	Low-low female down vs Control female	2.29647	1.26399	1.72985	1
21354	TC1800001579.mm.2	NM_053255 // Elac1 // elaC homolog 1 (E. coli) // 18|18 E2 // 114615 /// ENSMUST0000004	Elac1	NM_053255	0.00522659	0.0630747	0.801834	-1.24714	Low-low female down vs Control female	4.07512	1.41687	1.09273	1
21340	TC1800001500.mm.2	NM_172630 // Mppe1 // metallophosphoesterase 1 // 18|18 E1 // 225651 /// ENSMUST0000007	Mppe1	NM_172630	0.20083	0.0630808	0.768609	-1.30105	Low-low female down vs Control female	1.55604	0.768251	1.55169	1
21863	TC1900001080.mm.2	NM_011681 // Scgb1a1 // secretoglobin, family 1A, member 1 (uteroglobin) // 19|19 A //	Scgb1a1	NM_011681	0.248156	0.063102	1.35571	1.35571	Low-low female up vs Control female	1.41749	0.935965	2.07523	1
10530	TC0800002156.mm.2	NM_007450 // Slc25a4 // solute carrier family 25 (mitochondrial carrier, adenine nucleo	Slc25a4	NM_007450	0.138454	0.0631139	0.495152	-2.01958	Low-low female down vs Control female	1.7974	6.33194	11.0718	1
12721	TC0X00002078.mm.2	NM_001243943 // Btg1-ps1 // B cell translocation gene 1, anti-proliferative, pseudogene	Btg1-ps1	NM_001243943	0.403001	0.0631205	1.28807	1.28807	Low-low female up vs Control female	1.08996	0.498055	1.43612	1
11545	TC0900001777.mm.2	NM_019683 // Ankrd49 // ankyrin repeat domain 49 // 9|9 A3 // 56503 /// ENSMUST00000034	Ankrd49	NM_019683	0.25185	0.0631901	0.725014	-1.37928	Low-low female down vs Control female	1.40775	1.0386	2.31871	1
2373	TC0200003834.mm.2	NM_011356 // Frzb // frizzled-related protein // 2 C3|2 48.13 cM // 20378 /// ENSMUST00	Frzb	NM_011356	0.24692	0.0633257	0.692493	-1.44406	Low-low female down vs Control female	1.42077	1.37028	3.03117	1
2450	TC0200003971.mm.2	NM_146770 // Olfr259 // olfactory receptor 259 // 2|2 E1 // 258766 /// ENSMUST000000998	Olfr259	NM_146770	0.00609613	0.0633539	0.903809	-1.10643	Low-low female down vs Control female	3.95712	0.289183	0.229677	1
7478	TC0600002604.mm.2	NM_001034902 // Gm5878 // predicted gene 5878 // 6 C3|6 // 545861 /// ENSMUST0000011380	Gm5878	NM_001034902	0.0342674	0.0634077	1.31467	1.31467	Low-low female up vs Control female	2.71777	1.45398	1.6814	1
5822	TC0500001350.mm.2	NM_145153 // Oas1f // 2-5 oligoadenylate synthetase 1F // 5 F|5 60.64 cM // 243262 ///	Oas1f	NM_145153	0.446742	0.0634821	1.28946	1.28946	Low-low female up vs Control female	1.01697	0.470075	1.45273	1
7352	TC0600002214.mm.2	NM_177882 // Zfp786 // zinc finger protein 786 // 6|6 B2.3 // 330301 /// ENSMUST0000005	Zfp786	NM_177882	0.020924	0.0635227	1.2568	1.2568	Low-low female up vs Control female	3.05755	1.14286	1.17474	1
20165	TC1700000772.mm.2	NM_146511 // Olfr107 // olfactory receptor 107 // 17|17 B1 // 258504 /// ENSMUST0000007	Olfr107	NM_146511	0.713695	0.0636533	0.745297	-1.34175	Low-low female down vs Control female	0.646003	0.399837	1.94524	1
2360	TC0200003798.mm.2	NM_028235 // Ttc30b // tetratricopeptide repeat domain 30B // 2|2 C3 // 72421 /// ENSMU	Ttc30b	NM_028235	0.262622	0.0636908	0.682328	-1.46557	Low-low female down vs Control female	1.38009	1.44464	3.28985	1
16745	TC1300000298.mm.2	NM_025896 // Prl3a1 // prolactin family 3, subfamily a, member 1 // 13|13 A3.1 // 67000	Prl3a1	NM_025896	0.185979	0.0637696	1.37586	1.37586	Low-low female up vs Control female	1.60604	1.17218	2.29383	1
19414	TC1600000770.mm.2	NM_146486 // Olfr203 // olfactory receptor 203 // 16|16 C2 // 258479 /// ENSMUST0000008	Olfr203	NM_146486	0.413533	0.0637752	1.27597	1.27597	Low-low female up vs Control female	1.07184	0.456398	1.33825	1
6839	TC0600000637.mm.2	NM_172728 // Creb5 // cAMP responsive element binding protein 5 // 6 B3|6 25.9 cM // 23	Creb5	NM_172728	0.165447	0.0638602	1.39134	1.39134	Low-low female up vs Control female	1.68199	1.31617	2.45931	1
12499	TC0X00001243.mm.2	NM_001033241 // Gm382 // predicted gene 382 // X|X E3 // 211208 /// ENSMUST00000096332	Gm382	NM_001033241	0.41104	0.0640691	1.21488	1.21488	Low-low female up vs Control female	1.0761	0.292982	0.855684	1
5618	TC0500000736.mm.2	NM_027970 // Thegl // theg spermatid protein like // 5|5 // 71868 /// ENSMUST0000003116	Thegl	NM_027970	0.378773	0.0640909	1.2992	1.2992	Low-low female up vs Control female	1.1331	0.557989	1.54768	1
4373	TC0400001256.mm.2	NM_001037916 // Ccdc17 // coiled-coil domain containing 17 // 4|4 D1 // 622665 /// ENSM	Ccdc17	NM_001037916	0.123957	0.0642052	0.695167	-1.4385	Low-low female down vs Control female	1.86905	1.77772	2.98928	1
10903	TC0900000044.mm.2	NM_008607 // Mmp13 // matrix metallopeptidase 13 // 9|9 A1-A2 // 17386 /// ENSMUST00000	Mmp13	NM_008607	0.220615	0.0642666	1.31298	1.31298	Low-low female up vs Control female	1.4947	0.797732	1.67737	1
11453	TC0900001475.mm.2	NM_001146059 // Als2cl // ALS2 C-terminal like // 9 F3|9 60.79 cM // 235633 /// NM_0011	Als2cl	NM_001146059	0.0174634	0.0642701	1.38229	1.38229	Low-low female up vs Control female	3.1847	2.4026	2.37103	1
2706	TC0200004564.mm.2	NM_145532 // Mall // mal, T cell differentiation protein-like // 2|2 F1 // 228576 /// E	Mall	NM_145532	0.100187	0.0643519	1.39703	1.39703	Low-low female up vs Control female	2.00718	1.61615	2.53058	1
15827	TC1100004063.mm.2	NM_007997 // Fdxr // ferredoxin reductase // 11|11 E2 // 14149 /// ENSMUST00000021078 /	Fdxr	NM_007997	0.132712	0.0644242	1.30892	1.30892	Low-low female up vs Control female	1.82483	0.953125	1.64154	1
10896	TC0900000025.mm.2	NM_001164574 // Kbtbd3 // kelch repeat and BTB (POZ) domain containing 3 // 9|9 A1 // 6	Kbtbd3	NM_001164574	0.0364956	0.0645092	1.23157	1.23157	Low-low female up vs Control female	2.67507	0.837003	0.983369	1
7801	TC0600003605.mm.2	NM_001159904 // Klrb1c // killer cell lectin-like receptor subfamily B member 1C // 6 F	Klrb1c	NM_001159904	0.0106132	0.0645869	0.780016	-1.28203	Low-low female down vs Control female	3.54301	1.57814	1.39991	1
20177	TC1700000786.mm.2	NM_146290 // Olfr125 // olfactory receptor 125 // 17|17 B1 // 258287 /// ENSMUST0000005	Olfr125	NM_146290	0.391917	0.0646037	1.29163	1.29163	Low-low female up vs Control female	1.10943	0.524393	1.48553	1
1564	TC0200001300.mm.2	NM_146642 // Olfr1140 // olfactory receptor 1140 // 2|2 E1 // 258635 /// ENSMUST0000011	Olfr1140	NM_146642	0.156286	0.0646889	1.2766	1.2766	Low-low female up vs Control female	1.71892	0.740326	1.35361	1
1077	TC0100003566.mm.2	NM_178405 // Atp1a2 // ATPase, Na+/K+ transporting, alpha 2 polypeptide // 1 H3|1 79.6	Atp1a2	NM_178405	0.395451	0.0646901	0.609896	-1.63962	Low-low female down vs Control female	1.10317	1.94809	5.54996	1
20363	TC1700001339.mm.2	NM_009625 // Adcyap1 // adenylate cyclase activating polypeptide 1 // 17|17 E5 // 11516	Adcyap1	NM_009625	0.216063	0.0647183	1.37755	1.37755	Low-low female up vs Control female	1.50833	1.11794	2.32941	1
1163	TC0100003827.mm.2	NM_144881 // Hhat // hedgehog acyltransferase // 1|1 H6 // 226861 /// ENSMUST0000004419	Hhat	NM_144881	0.12124	0.064788	1.39325	1.39325	Low-low female up vs Control female	1.88341	1.49732	2.49858	1
9781	TC0700004592.mm.2	NM_023680 // Tnfrsf22 // tumor necrosis factor receptor superfamily, member 22 // 7 F5|	Tnfrsf22	NM_023680	0.0100253	0.0648703	0.811814	-1.23181	Low-low female down vs Control female	3.58481	1.12703	0.988084	1
20646	TC1700002058.mm.2	NM_001011518 // Olfr94 // olfactory receptor 94 // 17|17 B1 // 258219 /// ENSMUST000000	Olfr94	NM_001011518	0.0806588	0.064905	1.45819	1.45819	Low-low female up vs Control female	2.14847	2.21157	3.23516	1
14023	TC1000002422.mm.2	NM_133998 // Fam207a // family with sequence similarity 207, member A // 10|10 C1 // 10	Fam207a	NM_133998	0.000187045	0.0649082	0.87431	-1.14376	Low-low female down vs Control female	7.0227	0.916727	0.410261	1
15988	TC1200000130.mm.2	NM_008747 // Ntsr2 // neurotensin receptor 2 // 12 A1.1|12 7.98 cM // 18217 /// ENSMUST	Ntsr2	NM_008747	0.103149	0.0649936	1.38932	1.38932	Low-low female up vs Control female	1.98825	1.55645	2.4603	1
9209	TC0700003003.mm.2	NM_011698 // Lin7b // lin-7 homolog B (C. elegans) // 7|7 B2 // 22342 /// ENSMUST000000	Lin7b	NM_011698	0.0309696	0.0650017	1.44306	1.44306	Low-low female up vs Control female	2.78667	2.71426	3.0612	1
9433	TC0700003877.mm.2	NM_147111 // Olfr586 // olfactory receptor 586 // 7|7 E3 // 259115 /// ENSMUST000000848	Olfr586	NM_147111	0.0454816	0.0651298	0.820643	-1.21856	Low-low female down vs Control female	2.52699	0.715654	0.890069	1
2526	TC0200004073.mm.2	NM_146983 // Olfr1256 // olfactory receptor 1256 // 2|2 E1 // 258985 /// ENSMUST0000009	Olfr1256	NM_146983	0.494968	0.0651319	0.704344	-1.41976	Low-low female down vs Control female	0.942352	0.83907	2.7984	1
8832	TC0700002303.mm.2	NM_001105178 // Vmn2r50 // vomeronasal 2, receptor 50 // 7|7 A1 // 434117 /// ENSMUST00	Vmn2r50	NM_001105178	0.0636559	0.0651756	0.841459	-1.18841	Low-low female down vs Control female	2.30382	0.497749	0.679026	1
5547	TC0500000459.mm.2	NM_001177379 // Cpeb2 // cytoplasmic polyadenylation element binding protein 2 // 5|5 B	Cpeb2	NM_001177379	0.373319	0.0652436	1.28636	1.28636	Low-low female up vs Control female	1.14313	0.525884	1.44584	1
11643	TC0900002033.mm.2	NM_001167584 // Gm17689 // predicted gene, 17689 // 9 A4|9 20.65 cM // 100312948 /// EN	Gm17689	NM_001167584	0.208438	0.0652731	1.27165	1.27165	Low-low female up vs Control female	1.5318	0.641927	1.31707	1
16749	TC1300000305.mm.2	NM_001045532 // Prl2c1 // Prolactin family 2, subfamily c, member 1 // 13|13 A3.1 // 66	Prl2c1	NM_001045532	0.548973	0.0652857	1.33747	1.33747	Low-low female up vs Control female	0.864288	0.530362	1.92859	1
12809	TC0X00002448.mm.2	NM_001172154 // Dnase1l1 // deoxyribonuclease 1-like 1 // X A7.3|X 37.94 cM // 69537 //	Dnase1l1	NM_001172154	0.23107	0.0653167	0.630109	-1.58703	Low-low female down vs Control female	1.46437	2.26757	4.86669	1
1872	TC0200002277.mm.2	NM_007788 // Csnk2a1 // casein kinase 2, alpha 1 polypeptide // 2|2 G3 // 12995 /// ENS	Csnk2a1	NM_007788	0.177155	0.0653682	0.870848	-1.14831	Low-low female down vs Control female	1.63763	0.227427	0.436469	1
15143	TC1100002195.mm.2	NM_008343 // Igfbp3 // insulin-like growth factor binding protein 3 // 11 A1|11 4.75 cM	Igfbp3	NM_008343	0.172448	0.0654561	0.727555	-1.37447	Low-low female down vs Control female	1.65511	1.21683	2.31062	1
15486	TC1100003268.mm.2	ENSMUST00000100807 // Gm10392 // predicted gene 10392 [Source:MGI Symbol;Acc:MGI:370437	Gm10392	ENSMUST00000100807	0.0104323	0.0654745	0.800031	-1.24995	Low-low female down vs Control female	3.5556	1.28636	1.13704	1
2132	TC0200003017.mm.2	NM_028757 // Nebl // nebulette // 2|2 A2 // 74103 /// ENSMUST00000028080 // Nebl // neb	Nebl	NM_028757	0.187198	0.0655919	1.40902	1.40902	Low-low female up vs Control female	1.6018	1.37018	2.6884	1
16464	TC1200001944.mm.2	NM_001159532 // Tex21 // testis expressed gene 21 // 12|12 C3 // 80384 /// NM_019784 //	Tex21	NM_001159532	0.128706	0.0657107	0.773193	-1.29334	Low-low female down vs Control female	1.84469	0.88881	1.51429	1
16291	TC1200001262.mm.2	NM_007421 // Adssl1 // adenylosuccinate synthetase like 1 // 12|12 F1 // 11565 /// ENSM	Adssl1	NM_007421	0.00576225	0.0657321	0.760643	-1.31468	Low-low female down vs Control female	4.00015	2.18076	1.71339	1
15690	TC1100003748.mm.2	NM_027983 // Krt33a // keratin 33A // 11|11 D // 71888 /// ENSMUST00000018399 // Krt33a	Krt33a	NM_027983	0.0648502	0.0657421	1.40853	1.40853	Low-low female up vs Control female	2.29158	1.95855	2.68612	1
8028	TC0700000420.mm.2	NM_025504 // Atp5sl // ATP5S-like // 7|7 A3 // 66349 /// ENSMUST00000077338 // Atp5sl /	Atp5sl	NM_025504	0.00702104	0.0657773	0.834924	-1.19771	Low-low female down vs Control female	3.85	0.913038	0.745336	1
15672	TC1100003724.mm.2	NM_026807 // Krtap4-2 // keratin associated protein 4-2 // 11|11 D // 68673 /// ENSMUST	Krtap4-2	NM_026807	0.106999	0.0657843	1.39337	1.39337	Low-low female up vs Control female	1.96445	1.57513	2.52	1
7013	TC0600001171.mm.2	NM_007697 // Chl1 // cell adhesion molecule with homology to L1CAM // 6|6 E1 // 12661 /	Chl1	NM_007697	0.338742	0.0658804	0.759462	-1.31672	Low-low female down vs Control female	1.20967	0.667784	1.73498	1
19083	TC1500002189.mm.2	NM_011718 // Wnt10b // wingless-type MMTV integration site family, member 10B // 15 F1|	Wnt10b	NM_011718	0.153041	0.0659279	1.52968	1.52968	Low-low female up vs Control female	1.73252	2.28339	4.14217	1
17177	TC1300001837.mm.2	NM_025380 // Eef1e1 // eukaryotic translation elongation factor 1 epsilon 1 // 13|13 A5	Eef1e1	NM_025380	0.376009	0.0659314	0.79136	-1.26365	Low-low female down vs Control female	1.13817	0.454639	1.25541	1
19936	TC1700000268.mm.2	NM_134200 // Vmn1r237 // vomeronasal 1 receptor 237 // 17|17 A3.2 // 171234 /// ENSMUST	Vmn1r237	NM_134200	0.262666	0.0660473	1.30041	1.30041	Low-low female up vs Control female	1.37998	0.695265	1.58344	1
12823	TC0X00002501.mm.2	NM_001101585 // Cldn34-ps // claudin 34, pseudogene // X|X A7.3 // 628893	Cldn34-ps	NM_001101585	0.45687	0.0660902	1.29054	1.29054	Low-low female up vs Control female	1.00084	0.475583	1.49344	1
14542	TC1100000702.mm.2	NM_001011760 // Olfr314 // olfactory receptor 314 // 11|11 B1.3 // 257917 /// ENSMUST00	Olfr314	NM_001011760	0.528074	0.0661108	1.39081	1.39081	Low-low female up vs Control female	0.893917	0.710657	2.49855	1
4430	TC0400001431.mm.2	NM_001256432 // Epha10 // Eph receptor A10 // 4|4 D2.2 // 230735 /// NM_177671 // Epha1	Epha10	NM_001256432	0.0616505	0.0663549	1.60148	1.60148	Low-low female up vs Control female	2.32493	3.77402	5.10174	1
15909	TC1100004248.mm.2	NM_025402 // Ogfod3 // 2-oxoglutarate and iron-dependent oxygenase domain containing 3	Ogfod3	NM_025402	0.0907487	0.0664032	0.781081	-1.28028	Low-low female down vs Control female	2.07156	0.926008	1.40489	1
11106	TC0900000461.mm.2	NM_178245 // Bsx // brain specific homeobox // 9|9 A5.1 // 244813 /// ENSMUST0000006737	Bsx	NM_178245	0.397404	0.0664157	1.25506	1.25506	Low-low female up vs Control female	1.09974	0.415667	1.1879	1
15765	TC1100003875.mm.2	NM_001033434 // Gm884 // predicted gene 884 // 11|11 E1 // 380730 /// ENSMUST0000005927	Gm884	NM_001033434	0.264712	0.0664307	0.78437	-1.27491	Low-low female down vs Control female	1.37485	0.593974	1.35781	1
8436	TC0700001474.mm.2	NM_147053 // Olfr582 // olfactory receptor 582 // 7|7 E3 // 259055 /// ENSMUST000000982	Olfr582	NM_147053	0.194654	0.0664474	1.25911	1.25911	Low-low female up vs Control female	1.57639	0.612984	1.22211	1
15244	TC1100002673.mm.2	NM_172557 // Rufy1 // RUN and FYVE domain containing 1 // 11|11 B1.3 // 216724 /// ENSM	Rufy1	NM_172557	0.00720953	0.066449	0.790338	-1.26528	Low-low female down vs Control female	3.83004	1.55325	1.27456	1
19163	TC1500002335.mm.2	NM_177391 // Fam109b // family with sequence similarity 109, member B // 15|15 E1 // 33	Fam109b	NM_177391	0.0324705	0.0664658	1.47668	1.47668	Low-low female up vs Control female	2.75439	3.06603	3.49844	1
10026	TC0800000571.mm.2	ENSMUST00000033963 // 4930555F03Rik // RIKEN cDNA 4930555F03 gene [Source:MGI Symbol;Ac	4930555F03Rik	ENSMUST00000033963	0.0755102	0.0664673	1.40678	1.40678	Low-low female up vs Control female	2.19163	1.87039	2.68219	1
9056	TC0700002703.mm.2	NM_175319 // Papl // iron/zinc purple acid phospatase-like // 7|7 A3 // 101744 /// ENSM	Papl	NM_175319	0.0962434	0.0664676	1.42508	1.42508	Low-low female up vs Control female	2.0333	1.86914	2.88913	1
5463	TC0500000256.mm.2	NM_008314 // Htr5a // 5-hydroxytryptamine (serotonin) receptor 5A // 5 13.24 cM|5 A3-B	Htr5a	NM_008314	0.0410305	0.066495	1.37063	1.37063	Low-low female up vs Control female	2.59607	1.89086	2.28912	1
19546	TC1600001281.mm.2	NM_029779 // Ccdc116 // coiled-coil domain containing 116 // 16|16 B1 // 76872 /// ENSM	Ccdc116	NM_029779	0.176037	0.0665704	1.37748	1.37748	Low-low female up vs Control female	1.64174	1.23461	2.36347	1
15713	TC1100003779.mm.2	NM_030150 // Dhx58 // DEXH (Asp-Glu-X-His) box polypeptide 58 // 11 D|11 63.52 cM // 80	Dhx58	NM_030150	0.486798	0.0666274	0.77256	-1.2944	Low-low female down vs Control female	0.954626	0.466288	1.53513	1
8681	TC0700002004.mm.2	NM_199301 // Mtg1 // mitochondrial GTPase 1 homolog (S. cerevisiae) // 7|7 F4 // 212508	Mtg1	NM_199301	0.207297	0.0666611	0.740989	-1.34955	Low-low female down vs Control female	1.53538	1.01236	2.07225	1
21114	TC1800000646.mm.2	NM_133237 // Apcdd1 // adenomatosis polyposis coli down-regulated 1 // 18|18 E1 // 4945	Apcdd1	NM_133237	0.0282412	0.0667528	1.29	1.29	Low-low female up vs Control female	2.84981	1.35688	1.49641	1
12291	TC0X00000479.mm.2	NM_028375 // Cxx1c // CAAX box 1C // X|X A5 // 72865 /// ENSMUST00000063384 // Cxx1c //	Cxx1c	NM_028375	0.0893222	0.066784	1.25992	1.25992	Low-low female up vs Control female	2.08189	0.816246	1.23222	1
20460	TC1700001618.mm.2	NM_172935 // Amdhd2 // amidohydrolase domain containing 2 // 17|17 A3.3 // 245847 /// E	Amdhd2	NM_172935	0.0159759	0.0668719	1.1686	1.1686	Low-low female up vs Control female	3.24786	0.579464	0.560729	1
18177	TC1400002111.mm.2	NM_010782 // Mcpt9 // mast cell protease 9 // 14 C3|14 28.19 cM // 17232 /// ENSMUST000	Mcpt9	NM_010782	0.154782	0.0668842	1.21488	1.21488	Low-low female up vs Control female	1.72519	0.480438	0.875236	1
15604	TC1100003603.mm.2	NM_008081 // B4galnt2 // beta-1,4-N-acetyl-galactosaminyl transferase 2 // 11 D|11 59.0	B4galnt2	NM_008081	0.616427	0.0669222	1.98254	1.98254	Low-low female up vs Control female	0.772488	2.66029	10.8233	1
12153	TC0X00000089.mm.2	NM_199064 // Ssxb10 // synovial sarcoma, X member B, breakpoint 10 // X|X A1.1 // 38531	Ssxb10	NM_199064	0.018773	0.0669534	1.18969	1.18969	Low-low female up vs Control female	3.13367	0.695283	0.697323	1
8748	TC0700002118.mm.2	NM_203490 // Mrgprd // MAS-related GPR, member D // 7|7 F5 // 211578 /// ENSMUST0000006	Mrgprd	NM_203490	0.120816	0.0670628	1.17033	1.17033	Low-low female up vs Control female	1.88568	0.343368	0.572291	1
14291	TC1000003187.mm.2	NM_146554 // Olfr803 // olfactory receptor 803 // 10|10 D3 // 258547 /// ENSMUST0000005	Olfr803	NM_146554	0.366496	0.0671586	1.23353	1.23353	Low-low female up vs Control female	1.15583	0.375052	1.01981	1
19733	TC1600001795.mm.2	NM_001011808 // Olfr198 // olfactory receptor 198 // 16|16 C1.3 // 258036 /// ENSMUST00	Olfr198	NM_001011808	0.319436	0.0671939	1.36557	1.36557	Low-low female up vs Control female	1.24939	0.893703	2.24812	1
8435	TC0700001473.mm.2	NM_001001805 // Olfr576 // olfactory receptor 576 // 7|7 E3 // 258248 /// ENSMUST000000	Olfr576	NM_001001805	0.314303	0.0672011	1.35464	1.35464	Low-low female up vs Control female	1.2603	0.855663	2.13379	1
15848	TC1100004113.mm.2	NM_001162872 // Exoc7 // exocyst complex component 7 // 11|11 E2 // 53413 /// NM_016857	Exoc7	NM_001162872	0.121695	0.067237	0.72506	-1.3792	Low-low female down vs Control female	1.88098	1.43309	2.39449	1
21134	TC1800000710.mm.2	NM_001039088 // Seh1l // SEH1-like (S. cerevisiae // 18|18 E1 // 72124 /// NM_028112 //	Seh1l	NM_001039088	0.00688567	0.0672519	0.863668	-1.15785	Low-low female down vs Control female	3.8647	0.612016	0.497705	1
17461	TC1300002748.mm.2	NM_028245 // Zfp131 // zinc finger protein 131 // 13|13 // 72465 /// ENSMUST00000177916	Zfp131	NM_028245	0.338579	0.0674046	0.743601	-1.34481	Low-low female down vs Control female	1.20999	0.783786	2.03582	1
19313	TC1600000424.mm.2	NM_172822 // Pigz // phosphatidylinositol glycan anchor biosynthesis, class Z // 16|16	Pigz	NM_172822	0.204241	0.0674086	1.35995	1.35995	Low-low female up vs Control female	1.54507	1.07793	2.19265	1
15294	TC1100002805.mm.2	NM_008213 // Hand1 // heart and neural crest derivatives expressed transcript 1 // 11 B	Hand1	NM_008213	0.0201499	0.0674237	1.20591	1.20591	Low-low female up vs Control female	3.08394	0.798084	0.81333	1
9918	TC0800000219.mm.2	NM_001177485 // Gm15284 // predicted gene 15284 // 8 A2|8 // 100038927 /// ENSMUST00000	Gm15284	NM_001177485	0.180529	0.067465	1.32813	1.32813	Low-low female up vs Control female	1.62537	0.966477	1.8688	1
12284	TC0X00000454.mm.2	NM_133729 // Stk26 // serine/threonine kinase 26 // X|X A3.3 // 70415 /// ENSMUST000000	Stk26	NM_133729	0.296298	0.0674673	0.737839	-1.35531	Low-low female down vs Control female	1.29988	0.887247	2.1452	1
18560	TC1500000617.mm.2	NM_001163621 // Apol6 // apolipoprotein L 6 // 15|15 E1 // 71939 /// NM_028010 // Apol6	Apol6	NM_001163621	0.333417	0.0675243	1.40288	1.40288	Low-low female up vs Control female	1.22042	1.03325	2.66085	1
20053	TC1700000523.mm.2	NM_021332 // Glp1r // glucagon-like peptide 1 receptor // 17 A3.3|17 15.8 cM // 14652 /	Glp1r	NM_021332	0.117268	0.0676355	1.34211	1.34211	Low-low female up vs Control female	1.905	1.21954	2.01198	1
15185	TC1100002436.mm.2	NM_001100394 // 4930505A04Rik // RIKEN cDNA 4930505A04 gene // 11|11 A4 // 75087 /// EN	4930505A04Rik	NM_001100394	0.208417	0.0676379	1.38359	1.38359	Low-low female up vs Control female	1.53186	1.19408	2.44985	1
20225	TC1700000896.mm.2	NM_207161 // Dnph1 // 2-deoxynucleoside 5-phosphate N-hydrolase 1 // 17|17 C // 381101	Dnph1	NM_207161	0.0649848	0.0678076	0.787617	-1.26965	Low-low female down vs Control female	2.29021	0.966526	1.32636	1
17728	TC1400000795.mm.2	NM_001168346 // Nfatc4 // nuclear factor of activated T cells, cytoplasmic, calcineurin	Nfatc4	NM_001168346	0.0263401	0.0678155	1.42182	1.42182	Low-low female up vs Control female	2.89775	2.65765	2.88245	1
11528	TC0900001718.mm.2	NM_032007 // Mmp1b // matrix metallopeptidase 1b (interstitial collagenase) // 9|9 A1 /	Mmp1b	NM_032007	0.322166	0.0678373	1.2466	1.2466	Low-low female up vs Control female	1.24365	0.447468	1.13081	1
18580	TC1500000670.mm.2	NM_001045558 // Pick1 // protein interacting with C kinase 1 // 15|15 E2 // 18693 /// N	Pick1	NM_001045558	0.12874	0.0678742	0.824587	-1.21273	Low-low female down vs Control female	1.84452	0.508308	0.866102	1
10802	TC0800003021.mm.2	NM_001009950 // Slc38a8 // solute carrier family 38, member 8 // 8|8 E1 // 234788 /// E	Slc38a8	NM_001009950	0.408867	0.0679094	1.48176	1.48176	Low-low female up vs Control female	1.07982	1.23727	3.60112	1
16899	TC1300000831.mm.2	NM_198322 // Zfp273 // zinc finger protein 273 // 13|13 B3 // 212569 /// ENSMUST0000001	Zfp273	NM_198322	0.0426281	0.068056	0.698948	-1.43072	Low-low female down vs Control female	2.57041	2.44637	2.9912	1
4764	TC0400002494.mm.2	NM_001100596 // Gm2002 // predicted gene 2002 // 4 A5|4 // 100038993 /// OTTMUST0000002	Gm2002	NM_001100596	0.110871	0.068092	1.35749	1.35749	Low-low female up vs Control female	1.94139	1.34576	2.17861	1
5203	TC0400003826.mm.2	NM_029401 // Vwa5b1 // von Willebrand factor A domain containing 5B1 // 4|4 D3 // 75718	Vwa5b1	NM_029401	0.0410579	0.0681853	1.50931	1.50931	Low-low female up vs Control female	2.59562	3.26635	3.955	1
8428	TC0700001466.mm.2	NM_147093 // Olfr558 // olfactory receptor 558 // 7|7 E3 // 259097 /// ENSMUST000000941	Olfr558	NM_147093	0.281289	0.0682009	1.3294	1.3294	Low-low female up vs Control female	1.33454	0.803535	1.89233	1
1558	TC0200001294.mm.2	NM_178249 // Pramel6 // preferentially expressed antigen in melanoma like 6 // 2|2 D //	Pramel6	NM_178249	0.283487	0.0682692	0.790559	-1.26493	Low-low female down vs Control female	1.32936	0.545603	1.28991	1
5561	TC0500000532.mm.2	NM_025951 // Pi4k2b // phosphatidylinositol 4-kinase type 2 beta // 5|5 C1 // 67073 ///	Pi4k2b	NM_025951	0.010348	0.0682721	0.728842	-1.37204	Low-low female down vs Control female	3.56155	2.64781	2.33654	1
17094	TC1300001586.mm.2	NM_145845 // Vmn1r192 // vomeronasal 1 receptor 192 // 13|13 A3.1 // 252907 /// ENSMUST	Vmn1r192	NM_145845	0.21336	0.0683432	1.3024	1.3024	Low-low female up vs Control female	1.51656	0.787151	1.63126	1
21338	TC1800001479.mm.2	NM_178793 // Ccbe1 // collagen and calcium binding EGF domains 1 // 18|18 E1 // 320924	Ccbe1	NM_178793	0.536209	0.0683652	0.731728	-1.36663	Low-low female down vs Control female	0.882304	0.640119	2.28017	1
14701	TC1100001039.mm.2	NM_001011863 // Olfr406 // olfactory receptor 406 // 11|11 B5 // 258181 /// ENSMUST0000	Olfr406	NM_001011863	0.130271	0.0683851	1.40976	1.40976	Low-low female up vs Control female	1.83686	1.61126	2.75685	1
20700	TC1700002170.mm.2	NM_009085 // Polr1c // polymerase (RNA) I polypeptide C // 17|17 C // 20016 /// ENSMUST	Polr1c	NM_009085	0.583495	0.0683965	0.841686	-1.18809	Low-low female down vs Control female	0.816672	0.180442	0.694408	1
15683	TC1100003739.mm.2	NM_001099312 // Gm11569 // predicted gene 11569 // 11 D|11 // 670472 /// NM_001099313 /	Gm11569	NM_001099312	0.485548	0.068429	1.26725	1.26725	Low-low female up vs Control female	0.956516	0.399236	1.31178	1
532	TC0100001675.mm.2	NM_027077 // 1700016C15Rik // RIKEN cDNA 1700016C15 gene // 1|1 H3 // 69428 /// ENSMUST	1700016C15Rik	NM_027077	0.147756	0.0684426	0.80443	-1.24312	Low-low female down vs Control female	1.75529	0.618562	1.10754	1
20680	TC1700002127.mm.2	NM_008585 // Mep1a // meprin 1 alpha // 17 19.73 cM|17 C1-D1 // 17287 /// ENSMUST000000	Mep1a	NM_008585	0.115432	0.0684915	0.769648	-1.2993	Low-low female down vs Control female	1.91523	0.977309	1.60374	1
21864	TC1900001081.mm.2	NM_025610 // Asrgl1 // asparaginase like 1 // 19|19 A // 66514 /// ENSMUST00000049948 /	Asrgl1	NM_025610	0.39766	0.0685008	0.726114	-1.37719	Low-low female down vs Control female	1.09929	0.838248	2.39655	1
20738	TC1700002281.mm.2	NM_172497 // Efhb // EF hand domain family, member B // 17|17 C // 211482 /// ENSMUST00	Efhb	NM_172497	0.487179	0.0685389	1.32131	1.32131	Low-low female up vs Control female	0.954051	0.551526	1.81685	1
3084	TC0300000228.mm.2	NM_001013024 // Usp13 // ubiquitin specific peptidase 13 (isopeptidase T-3) // 3|3 A3 /	Usp13	NM_001013024	0.219559	0.0685586	0.614848	-1.62642	Low-low female down vs Control female	1.49784	2.639	5.53733	1
4324	TC0400001136.mm.2	NM_001282737 // Magoh // mago homolog, exon junction complex core component // 4 C7|4 5	Magoh	NM_001282737	0.0295218	0.0685815	0.723862	-1.38148	Low-low female down vs Control female	2.8194	2.19321	2.44483	1
16521	TC1200002120.mm.2	NM_001142580 // Vipas39 // VPS33B interacting protein, apical-basolateral polarity regu	Vipas39	NM_001142580	0.15417	0.0687111	0.636703	-1.57059	Low-low female down vs Control female	1.72775	2.6257	4.77627	1
3213	TC0300000732.mm.2	NM_001198911 // Arhgef2 // rho/rac guanine nucleotide exchange factor (GEF) 2 // 3|3 F1	Arhgef2	NM_001198911	0.132723	0.0687174	0.778604	-1.28435	Low-low female down vs Control female	1.82478	0.852178	1.46772	1
12423	TC0X00000934.mm.2	NM_010110 // Efnb1 // ephrin B1 // X 43.22 cM|X D // 13641 /// ENSMUST00000052839 // Ef	Efnb1	NM_010110	0.0389271	0.0687511	1.20999	1.20999	Low-low female up vs Control female	2.6315	0.713178	0.851762	1
17794	TC1400000968.mm.2	NM_009285 // Stc1 // stanniocalcin 1 // 14|14 D2 // 20855 /// ENSMUST00000014957 // Stc	Stc1	NM_009285	0.193892	0.0687526	1.43858	1.43858	Low-low female up vs Control female	1.57894	1.55751	3.10021	1
17906	TC1400001419.mm.2	ENSMUST00000169215 // Gm3685 // predicted gene 3685 [Source:MGI Symbol;Acc:MGI:3781861]	Gm3685	ENSMUST00000169215	0.481614	0.0687603	1.5266	1.5266	Low-low female up vs Control female	0.962487	1.28492	4.19572	1
8357	TC0700001273.mm.2	NR_110364 // E230029C05Rik // RIKEN cDNA E230029C05 gene // 7|7 E1 // 319711 /// NR_110	E230029C05Rik	NR_110364	0.0632908	0.0688059	1.38728	1.38728	Low-low female up vs Control female	2.30761	1.84517	2.51303	1
12097	TC0900003327.mm.2	NM_025890 // Khdc3 // KH domain containing 3, subcortical maternal complex member // 9|	Khdc3	NM_025890	0.0629652	0.0688204	1.23795	1.23795	Low-low female up vs Control female	2.31101	0.785829	1.06869	1
7538	TC0600002756.mm.2	NM_175314 // Adamts9 // a disintegrin-like and metallopeptidase (reprolysin type) with	Adamts9	NM_175314	0.431022	0.0688592	1.37812	1.37812	Low-low female up vs Control female	1.04254	0.800557	2.41336	1
3614	TC0300001996.mm.2	ENSMUST00000179544 // Gm21954 // predicted gene, 21954 [Source:MGI Symbol;Acc:MGI:54394	Gm21954	ENSMUST00000179544	0.0408693	0.068964	1.38719	1.38719	Low-low female up vs Control female	2.59872	2.07962	2.51507	1
5952	TC0500001669.mm.2	NM_001163316 // Get4 // golgi to ER traffic protein 4 homolog (S. cerevisiae) // 5|5 G2	Get4	NM_001163316	0.0280615	0.0690189	0.822116	-1.21637	Low-low female down vs Control female	2.85419	0.818498	0.901279	1
18517	TC1500000526.mm.2	ENSMUST00000154520 // LOC102634429 // uncharacterized LOC102634429 // --- // 102634429	LOC102634429	ENSMUST00000154520	0.28741	0.0690727	1.35685	1.35685	Low-low female up vs Control female	1.32021	0.919361	2.18861	1
18495	TC1500000407.mm.2	NM_001081396 // Tbc1d31 // TBC1 domain family, member 31 // 15|15 D1 // 210544 /// NM_0	Tbc1d31	NM_001081396	0.375864	0.0690839	1.20426	1.20426	Low-low female up vs Control female	1.13843	0.2941	0.811918	1
20033	TC1700000474.mm.2	NM_011145 // Ppard // peroxisome proliferator activator receptor delta // 17 A3.3|17 14	Ppard	NM_011145	0.0629644	0.0691229	1.39239	1.39239	Low-low female up vs Control female	2.31102	1.89429	2.57612	1
3232	TC0300000772.mm.2	NM_172530 // She // src homology 2 domain-containing transforming protein E // 3|3 F1 /	She	NM_172530	0.216079	0.0692107	0.719958	-1.38897	Low-low female down vs Control female	1.50828	1.21884	2.53973	1
13885	TC1000001936.mm.2	NM_028351 // Rspo3 // R-spondin 3 // 10|10 A4 // 72780 /// ENSMUST00000092623 // Rspo3	Rspo3	NM_028351	0.011229	0.0692305	0.694469	-1.43995	Low-low female down vs Control female	3.5018	3.48527	3.12802	1
16059	TC1200000422.mm.2	NM_029760 // Nubpl // nucleotide binding protein-like // 12|12 C1 // 76826 /// ENSMUST0	Nubpl	NM_029760	0.660665	0.0692342	1.15822	1.15822	Low-low female up vs Control female	0.714483	0.11541	0.507665	1
20374	TC1700001386.mm.2	NR_028305 // Tmem181c-ps // transmembrane protein 181C, pseudogene // 17 A1|17 // 10004	Tmem181c-ps	NR_028305	0.482192	0.0693081	0.799075	-1.25145	Low-low female down vs Control female	0.961608	0.362419	1.18451	1
11645	TC0900002036.mm.2	NM_007691 // Chek1 // checkpoint kinase 1 // 9|9 A5.3 // 12649 /// ENSMUST00000034625 /	Chek1	NM_007691	0.0557853	0.0693594	1.33158	1.33158	Low-low female up vs Control female	2.39104	1.46945	1.93149	1
13975	TC1000002262.mm.2	NM_028197 // Kif1bp // KIF1 binding protein // 10|10 B4 // 72320 /// ENSMUST00000065887	Kif1bp	NM_028197	0.0553778	0.0694758	0.689753	-1.44979	Low-low female down vs Control female	2.3959	2.47925	3.25219	1
10446	TC0800001842.mm.2	NM_007844 // Defa-rs1 // defensin, alpha, related sequence 1 // 8 A2|8 10.35 cM // 1321	Defa-rs1	NM_007844	0.208879	0.0695615	1.276	1.276	Low-low female up vs Control female	1.53042	0.68241	1.40139	1
6370	TC0500003015.mm.2	NM_001039228 // Gm6583 // predicted gene 6583 // 5 F|5 // 625424 /// ENSMUST00000051117	Gm6583	NM_001039228	0.00779172	0.0696185	1.23017	1.23017	Low-low female up vs Control female	3.77175	1.21537	1.01272	1
14398	TC1100000294.mm.2	NM_176841 // Ccdc88a // coiled coil domain containing 88A // 11|11 A3.3 // 108686 /// E	Ccdc88a	NM_176841	0.071209	0.0696591	0.73963	-1.35203	Low-low female down vs Control female	2.23008	1.52381	2.14751	1
8900	TC0700002456.mm.2	NM_020261 // Psg23 // pregnancy-specific glycoprotein 23 // 7 A3|7 9.18 cM // 56868 ///	Psg23	NM_020261	0.228875	0.0697062	0.772515	-1.29447	Low-low female down vs Control female	1.47063	0.736177	1.57327	1
3631	TC0300002058.mm.2	ENSMUST00000177879 // Gm5709 // predicted gene 5709 [Source:MGI Symbol;Acc:MGI:3644280]	Gm5709	ENSMUST00000177879	0.220536	0.069714	0.76128	-1.31358	Low-low female down vs Control female	1.49493	0.835762	1.75706	1
5104	TC0400003577.mm.2	NM_205823 // Tlr12 // toll-like receptor 12 // 4|4 D2.2 // 384059 /// ENSMUST0000007482	Tlr12	NM_205823	0.0611401	0.0697389	0.749265	-1.33464	Low-low female down vs Control female	2.33042	1.45955	1.96838	1
2649	TC0200004440.mm.2	NM_001042653 // Oip5 // Opa interacting protein 5 // 2|2 E5 // 70645 /// BC115883 // Oi	Oip5	NM_001042653	0.28631	0.0700056	1.22303	1.22303	Low-low female up vs Control female	1.32276	0.403841	0.959516	1
17312	TC1300002239.mm.2	NM_001166218 // Zfp712 // zinc finger protein 712 // 13|13 B3 // 78251 /// ENSMUST00000	Zfp712	NM_001166218	0.17548	0.07006	1.33245	1.33245	Low-low female up vs Control female	1.6438	1.02034	1.95084	1
16673	TC1300000162.mm.2	NM_145451 // Gpx6 // glutathione peroxidase 6 // 13|13 A3.1 // 75512 /// ENSMUST0000000	Gpx6	NM_145451	0.199703	0.0700894	0.655084	-1.52652	Low-low female down vs Control female	1.55971	2.10321	4.23802	1
5277	TC0400004018.mm.2	NM_001083342 // Ptchd2 // patched domain containing 2 // 4|4 E2 // 242748 /// ENSMUST00	Ptchd2	NM_001083342	0.251417	0.0701412	1.53983	1.53983	Low-low female up vs Control female	1.40888	1.97938	4.41549	1
17314	TC1300002243.mm.2	NM_001001152 // Zfp458 // zinc finger protein 458 // 13 B3|13 34.54 cM // 238690 /// EN	Zfp458	NM_001001152	0.127464	0.0701544	1.2993	1.2993	Low-low female up vs Control female	1.85097	0.956762	1.62454	1
13630	TC1000000919.mm.2	NM_001163064 // AU041133 // expressed sequence AU041133 // 10|10 C1 // 216177 /// ENSMU	AU041133	NM_001163064	0.506193	0.0702323	0.679534	-1.4716	Low-low female down vs Control female	0.925703	1.04251	3.53944	1
9769	TC0700004569.mm.2	NR_030416 // Mir675 // microRNA 675 // 7|7 // 735280 /// uc012fxn.1 // H19 // H19, impr	Mir675	NR_030416	0.257741	0.0703237	0.471723	-2.11989	Low-low female down vs Control female	1.39249	5.93537	13.3962	1
5810	TC0500001308.mm.2	NM_001081236 // 2410131K14Rik // RIKEN cDNA 2410131K14 gene // 5|5 F // 76792 /// ENSMU	2410131K14Rik	NM_001081236	0.0554243	0.0704926	0.84951	-1.17715	Low-low female down vs Control female	2.39534	0.481695	0.632017	1
5565	TC0500000539.mm.2	NM_001145433 // Smim20 // small integral membrane protein 20 // 5|5 C1 // 66278 /// ENS	Smim20	NM_001145433	0.067626	0.0705011	0.699983	-1.42861	Low-low female down vs Control female	2.264	2.17784	3.02326	1
20996	TC1800000297.mm.2	NM_001081256 // Kdm3b // KDM3B lysine (K)-specific demethylase 3B // 18|18 B3 // 277250	Kdm3b	NM_001081256	0.0628703	0.0705316	1.28247	1.28247	Low-low female up vs Control female	2.31201	1.08215	1.47103	1
4890	TC0400002867.mm.2	NM_027104 // 2310002L09Rik // RIKEN cDNA 2310002L09 gene // 4|4 C3 // 71886 /// NM_0279	2310002L09Rik	NM_027104	0.092305	0.0705395	0.710194	-1.40807	Low-low female down vs Control female	2.06049	1.82495	2.78358	1
21824	TC1900000996.mm.2	XM_003085380.1 // Gm19505 // PREDICTED: predicted gene, 19505 (Gm19505), mRNA. // ---	Gm19505	XM_003085380.1	0.577838	0.0705707	1.2686	1.2686	Low-low female up vs Control female	0.824375	0.352964	1.34565	1
15592	TC1100003571.mm.2	NM_001007584 // Gm11541 // predicted gene 11541 // 11 D|11 // 432589 /// ENSMUST0000006	Gm11541	NM_001007584	0.102866	0.0706272	1.3464	1.3464	Low-low female up vs Control female	1.99003	1.33234	2.10417	1
11073	TC0900000420.mm.2	NM_146783 // Olfr26 // olfactory receptor 26 // 9|9 A5.1 // 18324 /// ENSMUST0000010487	Olfr26	NM_146783	0.0919713	0.0707189	1.33802	1.33802	Low-low female up vs Control female	2.06285	1.32463	2.01814	1
12027	TC0900003115.mm.2	NM_183276 // Nbeal2 // neurobeachin-like 2 // 9|9 F2 // 235627 /// NR_106186 // Mir8107	Nbeal2	NM_183276	0.0275121	0.0707528	1.41114	1.41114	Low-low female up vs Control female	2.86778	2.57667	2.82383	1
10977	TC0900000202.mm.2	NM_178619 // 1810026J23Rik // RIKEN cDNA 1810026J23 gene // 9|9 A3 // 69773 /// ENSMUST	1810026J23Rik	NM_178619	0.150785	0.0708501	1.24273	1.24273	Low-low female up vs Control female	1.74214	0.623661	1.1251	1
10081	TC0800000747.mm.2	NM_016685 // Comp // cartilage oligomeric matrix protein // 8 B3.3|8 34.15 cM // 12845	Comp	NM_016685	0.204714	0.0708509	1.36837	1.36837	Low-low female up vs Control female	1.54356	1.1509	2.34335	1
15600	TC1100003588.mm.2	NM_001195003 // Kat7 // K(lysine) acetyltransferase 7 // 11|11 D // 217127 /// NM_00119	Kat7	NM_001195003	0.664672	0.0709385	0.775154	-1.29007	Low-low female down vs Control female	0.709283	0.349025	1.54654	1
4652	TC0400002082.mm.2	NM_007661 // Cdk11b // cyclin-dependent kinase 11B // 4 E2|4 86.73 cM // 12537 /// ENSM	Cdk11b	NM_007661	0.0982055	0.0709394	0.651363	-1.53524	Low-low female down vs Control female	2.02017	2.81628	4.3814	1
503	TC0100001621.mm.2	NM_177723 // Vsig8 // V-set and immunoglobulin domain containing 8 // 1|1 H3 // 240916	Vsig8	NM_177723	0.0531336	0.071118	1.41503	1.41503	Low-low female up vs Control female	2.42335	2.21847	2.87715	1
9613	TC0700004207.mm.2	NM_030691 // Igsf6 // immunoglobulin superfamily, member 6 // 7|7 F2-F3 // 80719 /// EN	Igsf6	NM_030691	0.0805572	0.0711235	0.690948	-1.44729	Low-low female down vs Control female	2.1493	2.23145	3.26299	1
6777	TC0600000455.mm.2	NM_175408 // Tmem139 // transmembrane protein 139 // 6|6 B2.1 // 109218 /// ENSMUST0000	Tmem139	NM_175408	0.18306	0.0711698	1.4198	1.4198	Low-low female up vs Control female	1.61633	1.50906	2.93429	1
12750	TC0X00002203.mm.2	NM_031388 // Usp26 // ubiquitin specific peptidase 26 // X|X A5 // 83563 /// ENSMUST000	Usp26	NM_031388	0.230539	0.0712159	1.36091	1.36091	Low-low female up vs Control female	1.46588	1.05816	2.2687	1
7429	TC0600002427.mm.2	NM_020047 // Tacstd2 // tumor-associated calcium signal transducer 2 // 6|6 C1 // 56753	Tacstd2	NM_020047	0.114131	0.0712199	1.19195	1.19195	Low-low female up vs Control female	1.92258	0.450612	0.736617	1
7586	TC0600002976.mm.2	NM_146446 // Olfr215 // olfactory receptor 215 // 6|6 F1 // 258438 /// ENSMUST000000617	Olfr215	NM_146446	0.495139	0.0712377	1.35687	1.35687	Low-low female up vs Control female	0.942096	0.667128	2.22556	1
2805	TC0200004922.mm.2	NM_178939 // Pdrg1 // p53 and DNA damage regulated 1 // 2|2 H1 // 68559 /// ENSMUST0000	Pdrg1	NM_178939	0.24906	0.0712473	1.4254	1.4254	Low-low female up vs Control female	1.41509	1.35182	3.00233	1
2799	TC0200004906.mm.2	NM_145157 // Defb19 // defensin beta 19 // 2|2 H1 // 246700 /// ENSMUST00000053180 // D	Defb19	NM_145157	0.0447093	0.0712513	1.32098	1.32098	Low-low female up vs Control female	2.53845	1.49575	1.85188	1
17933	TC1400001501.mm.2	NM_009455 // Ube2e1 // ubiquitin-conjugating enzyme E2E 1 // 14|14 A3 // 22194 /// ENSM	Ube2e1	NM_009455	0.0661529	0.0714282	0.749865	-1.33357	Low-low female down vs Control female	2.27848	1.43759	1.98296	1
22201	TSUnmapped00000053.mm.2	NM_009293 // Sts // steroid sulfatase // X;Y|XY 75.0 cM // 20905	Sts	NM_009293	0.267154	0.0714436	0.79938	-1.25097	Low-low female down vs Control female	1.36876	0.522613	1.19999	1
15014	TC1100001863.mm.2	NM_177777 // D11Wsu47e // DNA segment, Chr 11, Wayne State University 47, expressed //	D11Wsu47e	NM_177777	0.0152978	0.0715227	1.12558	1.12558	Low-low female up vs Control female	3.27877	0.34964	0.335146	1
14374	TC1100000161.mm.2	NM_007912 // Egfr // epidermal growth factor receptor // 11 9.41 cM|11 A1-A4 // 13649 /	Egfr	NM_007912	0.000247496	0.0715615	1.56532	1.56532	Low-low female up vs Control female	6.74191	10.3174	4.80964	1
13875	TC1000001895.mm.2	NM_134005 // Enpp3 // ectonucleotide pyrophosphatase/phosphodiesterase 3 // 10|10 A4 //	Enpp3	NM_134005	0.00101238	0.0717051	1.4097	1.4097	Low-low female up vs Control female	5.42672	4.8821	2.82744	1
5941	TC0500001645.mm.2	NM_178612 // Cnpy4 // canopy 4 homolog (zebrafish) // 5|5 G2 // 66455 /// ENSMUST000001	Cnpy4	NM_178612	0.0948241	0.0717834	1.26263	1.26263	Low-low female up vs Control female	2.04296	0.848214	1.30488	1
12791	TC0X00002416.mm.2	NM_001100461 // Pnma5 // paraneoplastic antigen family 5 // X|X A7.3 // 385377 /// ENSM	Pnma5	NM_001100461	0.352942	0.0718163	1.3601	1.3601	Low-low female up vs Control female	1.18168	0.853586	2.27025	1
4791	TC0400002537.mm.2	NM_175517 // Fam221b // family with sequence similarity 221, member B // 4|4 B1 // 2424	Fam221b	NM_175517	0.0480702	0.0718303	1.25293	1.25293	Low-low female up vs Control female	2.49001	0.966925	1.22044	1
2196	TC0200003204.mm.2	NM_001271724 // Surf1 // surfeit gene 1 // 2 A3|2 19.1 cM // 20930 /// NM_013677 // Sur	Surf1	NM_001271724	0.0134074	0.0719657	1.12827	1.12827	Low-low female up vs Control female	3.37333	0.375646	0.349981	1
1389	TC0200000669.mm.2	NM_146946 // Olfr50 // olfactory receptor 50 // 2|2 B // 18350 /// ENSMUST00000072114 /	Olfr50	NM_146946	0.546357	0.0719815	1.33216	1.33216	Low-low female up vs Control female	0.867961	0.545895	1.97667	1
15009	TC1100001848.mm.2	NM_001252207 // Kcnj16 // potassium inwardly-rectifying channel, subfamily J, member 16	Kcnj16	NM_001252207	0.083289	0.0719898	0.735291	-1.36001	Low-low female down vs Control female	2.12751	1.53817	2.27226	1
687	TC0100002278.mm.2	NM_007737 // Col5a2 // collagen, type V, alpha 2 // 1|1 C1 // 12832 /// ENSMUST00000086	Col5a2	NM_007737	0.157268	0.0720138	1.51845	1.51845	Low-low female up vs Control female	1.71486	2.28816	4.19355	1
7597	TC0600003003.mm.2	NM_001081112 // Ankrd26 // ankyrin repeat domain 26 // 6|6 F1 // 232339 /// ENSMUST0000	Ankrd26	NM_001081112	0.246978	0.0720716	0.81314	-1.2298	Low-low female down vs Control female	1.42062	0.465092	1.02893	1
2692	TC0200004540.mm.2	NM_001271467 // Gabpb1 // GA repeat binding protein, beta 1 // 2 F1|2 61.76 cM // 14391	Gabpb1	NM_001271467	0.161199	0.0721712	0.694213	-1.44048	Low-low female down vs Control female	1.69886	1.73282	3.20569	1
9898	TC0800000172.mm.2	NM_026792 // Agpat5 // 1-acylglycerol-3-phosphate O-acyltransferase 5 (lysophosphatidic	Agpat5	NM_026792	0.159378	0.0721952	0.717762	-1.39322	Low-low female down vs Control female	1.70622	1.437	2.64695	1
19169	TC1500002341.mm.2	NM_029418 // 9130401M01Rik // RIKEN cDNA 9130401M01 gene // 15|15 D1 // 75758 /// ENSMU	9130401M01Rik	NM_029418	0.255265	0.072214	0.627357	-1.59399	Low-low female down vs Control female	1.39886	2.32918	5.23302	1
15505	TC1100003315.mm.2	NM_013571 // Ksr1 // kinase suppressor of ras 1 // 11 B5|11 46.74 cM // 16706 /// ENSMU	Ksr1	NM_013571	0.272706	0.072481	1.37325	1.37325	Low-low female up vs Control female	1.35513	1.04637	2.42677	1
21689	TC1900000654.mm.2	NM_011037 // Pax2 // paired box 2 // 19 C3|19 38.09 cM // 18504 /// ENSMUST00000004340	Pax2	NM_011037	0.165204	0.0725124	1.33901	1.33901	Low-low female up vs Control female	1.68294	1.10107	2.05623	1
2411	TC0200003920.mm.2	NM_147017 // Olfr1045 // olfactory receptor 1045 // 2|2 E1 // 259019 /// ENSMUST0000009	Olfr1045	NM_147017	0.270093	0.0726334	1.34747	1.34747	Low-low female up vs Control female	1.36151	0.930485	2.14789	1
7618	TC0600003079.mm.2	NM_009779 // C3ar1 // complement component 3a receptor 1 // 6|6 F1 // 12267 /// ENSMUST	C3ar1	NM_009779	0.0796848	0.0726907	0.778708	-1.28418	Low-low female down vs Control female	2.15641	1.03705	1.51144	1
5978	TC0500001737.mm.2	NM_001163548 // Cyth3 // cytohesin 3 // 5 G2|5 82.36 cM // 19159 /// NM_011182 // Cyth3	Cyth3	NM_001163548	0.00203596	0.0727439	0.750288	-1.33282	Low-low female down vs Control female	4.8296	3.06564	1.99496	1
1142	TC0100003757.mm.2	NM_026041 // Rrp15 // ribosomal RNA processing 15 homolog (S. cerevisiae) // 1|1 H5 //	Rrp15	NM_026041	0.160658	0.0727662	0.803396	-1.24472	Low-low female down vs Control female	1.70104	0.62698	1.15841	1
18597	TC1500000713.mm.2	NM_134091 // Sgsm3 // small G protein signaling modulator 3 // 15|15 E1 // 105835 /// E	Sgsm3	NM_134091	0.233533	0.0728183	1.24876	1.24876	Low-low female up vs Control female	1.45741	0.553437	1.19347	1
8851	TC0700002343.mm.2	NM_001104644 // Vmn2r53 // vomeronasal 2, receptor 53 // 7|7 A1 // 637908 /// ENSMUST00	Vmn2r53	NM_001104644	0.0717743	0.0729187	1.3683	1.3683	Low-low female up vs Control female	2.22489	1.68461	2.37966	1
75	TC0100000282.mm.2	NM_008719 // Npas2 // neuronal PAS domain protein 2 // 1 B|1 17.98 cM // 18143 /// ENSM	Npas2	NM_008719	0.129244	0.0729593	2.47765	2.47765	Low-low female up vs Control female	1.84199	11.6801	19.9289	1
19475	TC1600001070.mm.2	NM_001039056 // Kcnj15 // potassium inwardly-rectifying channel, subfamily J, member 15	Kcnj15	NM_001039056	0.216182	0.0729864	0.74795	-1.33699	Low-low female down vs Control female	1.50797	0.979891	2.04225	1
170	TC0100000621.mm.2	NM_001034060 // Rufy4 // RUN and FYVE domain containing 4 // 1|1 C3 // 435626 /// NM_00	Rufy4	NM_001034060	0.0270124	0.0730351	1.27795	1.27795	Low-low female up vs Control female	2.88039	1.33537	1.45705	1
13323	TC1000000036.mm.2	NM_011702 // Vip // vasoactive intestinal polypeptide // 10|10 A1 // 22353 /// ENSMUST0	Vip	NM_011702	0.0219943	0.073093	1.26045	1.26045	Low-low female up vs Control female	3.02272	1.24869	1.29832	1
5594	TC0500000661.mm.2	NM_172711 // Guf1 // GUF1 GTPase homolog (S. cerevisiae) // 5|5 C3.1 // 231279 /// ENSM	Guf1	NM_172711	0.0537517	0.0731163	0.669068	-1.49462	Low-low female down vs Control female	2.41567	3.0086	3.91428	1
15270	TC1100002737.mm.2	NM_021283 // Il4 // interleukin 4 // 11 B1.3|11 31.97 cM // 16189 /// NR_027491 // Il4	Il4	NM_021283	0.402546	0.073154	1.37602	1.37602	Low-low female up vs Control female	1.09075	0.857262	2.47009	1
11173	TC0900000662.mm.2	NM_001284507 // Crabp1 // cellular retinoic acid binding protein I // 9 A5.3|9 29.76 cM	Crabp1	NM_001284507	0.308966	0.0731914	1.54705	1.54705	Low-low female up vs Control female	1.27182	1.86852	4.61739	1
18394	TC1400002863.mm.2	NM_024267 // Ipo4 // importin 4 // 14 C3|14 28.19 cM // 75751 /// ENSMUST00000047131 //	Ipo4	NM_024267	0.415801	0.0731972	0.768862	-1.30062	Low-low female down vs Control female	1.06799	0.569359	1.6755	1
22039	TC1900001562.mm.2	NM_009127 // Scd1 // stearoyl-Coenzyme A desaturase 1 // 19 C3|19 37.98 cM // 20249 ///	Scd1	NM_009127	0.318584	0.07328	1.30877	1.30877	Low-low female up vs Control female	1.25119	0.69952	1.75712	1
3251	TC0300000810.mm.2	NM_199422 // S100a7a // S100 calcium binding protein A7A // 3|3 F1 // 381493 /// ENSMUS	S100a7a	NM_199422	0.21005	0.0733014	1.5377	1.5377	Low-low female up vs Control female	1.52677	2.18298	4.49366	1
653	TC0100002157.mm.2	NR_033627 // AA619741 // PHD finger protein 19 pseudogene // 1|1 B // 241051 /// uc011w	AA619741	NR_033627	0.588985	0.0733306	1.31494	1.31494	Low-low female up vs Control female	0.809232	0.468555	1.81975	1
19805	TC1600002055.mm.2	NM_025642 // Mis18a // MIS18 kinetochore protein homolog A (S. pombe) // 16|16 C3.3 //	Mis18a	NM_025642	0.200114	0.0734369	0.701743	-1.42502	Low-low female down vs Control female	1.55837	1.51126	3.04785	1
18403	TC1500000008.mm.2	NM_024188 // Oxct1 // 3-oxoacid CoA transferase 1 // 15|15 A1 // 67041 /// ENSMUST00000	Oxct1	NM_024188	0.257443	0.0734565	0.557155	-1.79483	Low-low female down vs Control female	1.39325	3.68533	8.31326	1
14682	TC1100001012.mm.2	NM_018883 // Camkk1 // calcium/calmodulin-dependent protein kinase kinase 1, alpha // 1	Camkk1	NM_018883	0.0414468	0.0734662	1.36873	1.36873	Low-low female up vs Control female	2.58928	1.97245	2.39415	1
17711	TC1400000767.mm.2	ENSMUST00000085949 // Gm17428 // predicted gene, 17428 [Source:MGI Symbol;Acc:MGI:49370	Gm17428	ENSMUST00000085949	0.01412	0.0735019	1.60578	1.60578	Low-low female up vs Control female	3.33611	5.78748	5.45224	1
12735	TC0X00002161.mm.2	NM_019680 // Elf4 // E74-like factor 4 (ets domain transcription factor) // X|X A3.2 //	Elf4	NM_019680	0.0210582	0.0735078	0.74666	-1.3393	Low-low female down vs Control female	3.05308	2.01542	2.07468	1
5700	TC0500000934.mm.2	NM_080708 // Bmp2k // BMP2 inducible kinase // 5|5 E3 // 140780 /// ENSMUST00000035635	Bmp2k	NM_080708	0.00379176	0.0735952	0.796515	-1.25547	Low-low female down vs Control female	4.32571	1.73289	1.25903	1
19485	TC1600001108.mm.2	NM_028484 // 1700037C18Rik // RIKEN cDNA 1700037C18 gene // 16|16 A1 // 73261 /// ENSMU	1700037C18Rik	NM_028484	0.31879	0.0736499	1.35935	1.35935	Low-low female up vs Control female	1.25075	0.91276	2.29356	1
12395	TC0X00000830.mm.2	NM_028046 // Fthl17a // ferritin, heavy polypeptide-like 17, member A // X|X C1 // 7199	Fthl17a	NM_028046	0.122716	0.073661	1.46408	1.46408	Low-low female up vs Control female	1.87557	2.11074	3.53693	1
19845	TC1600002171.mm.2	NM_001081984 // Popdc2 // popeye domain containing 2 // 16|16 B3 // 64082 /// NM_022318	Popdc2	NM_001081984	0.62652	0.0736672	0.680646	-1.46919	Low-low female down vs Control female	0.759139	0.870048	3.60203	1
12640	TC0X00001796.mm.2	NM_026137 // Wdr13 // WD repeat domain 13 // X A1.1|X 3.67 cM // 73447 /// ENSMUST00000	Wdr13	NM_026137	0.138363	0.0738038	1.20392	1.20392	Low-low female up vs Control female	1.79783	0.479973	0.83906	1
222	TC0100000771.mm.2	NM_133781 // Cab39 // calcium binding protein 39 // 1|1 C5 // 12283 /// ENSMUST00000097	Cab39	NM_133781	0.0654886	0.0738938	0.80169	-1.24737	Low-low female down vs Control female	2.28513	0.865982	1.19103	1
6397	TC0500003084.mm.2	NM_009327 // Hnf1a // HNF1 homeobox A // 5 55.99 cM|5 F // 21405 /// ENSMUST00000031535	Hnf1a	NM_009327	0.300121	0.073919	0.853519	-1.17162	Low-low female down vs Control female	1.2913	0.251324	0.611692	1
1663	TC0200001641.mm.2	NM_146393 // Olfr1279 // olfactory receptor 1279 // 2|2 E3 // 258388 /// ENSMUST0000009	Olfr1279	NM_146393	0.503174	0.0739281	1.27732	1.27732	Low-low female up vs Control female	0.930158	0.432357	1.46087	1
17247	TC1300002078.mm.2	NM_010896 // Neurog1 // neurogenin 1 // 13 B1|13 30.06 cM // 18014 /// ENSMUST000000584	Neurog1	NM_010896	0.0265943	0.0740377	1.37425	1.37425	Low-low female up vs Control female	2.89113	2.2689	2.46645	1
8711	TC0700002043.mm.2	NM_025886 // Rassf7 // Ras association (RalGDS/AF-6) domain family (N-terminal) member	Rassf7	NM_025886	0.154599	0.0740649	1.26084	1.26084	Low-low female up vs Control female	1.72595	0.720108	1.31127	1
16901	TC1300000833.mm.2	NM_001001185 // BC048507 // cDNA sequence BC048507 // 13|13 B3 // 408058 /// ENSMUST000	BC048507	NM_001001185	0.217452	0.0741164	0.772668	-1.29422	Low-low female down vs Control female	1.50414	0.777345	1.62424	1
12232	TC0X00000313.mm.2	NM_001009947 // Dock11 // dedicator of cytokinesis 11 // X|X A3.2 // 75974 /// ENSMUST0	Dock11	NM_001009947	0.431464	0.0741651	0.71457	-1.39944	Low-low female down vs Control female	1.04182	0.914575	2.75901	1
289	TC0100000949.mm.2	NM_001205249 // Gm9994 // predicted gene 9994 // 1 D|1 // 100041596 /// ENSMUST00000177	Gm9994	NM_001205249	0.13565	0.0741864	1.33021	1.33021	Low-low female up vs Control female	1.81065	1.14599	1.98917	1
3304	TC0300000889.mm.2	NM_016712 // Tmod4 // tropomodulin 4 // 3 F2.1|3 40.74 cM // 50874 /// ENSMUST000000057	Tmod4	NM_016712	0.122256	0.0742449	0.565283	-1.76903	Low-low female down vs Control female	1.878	4.75244	7.95327	1
21142	TC1800000758.mm.2	NM_001289648 // Stard6 // StAR-related lipid transfer (START) domain containing 6 // 18	Stard6	NM_001289648	0.375189	0.0742757	1.37447	1.37447	Low-low female up vs Control female	1.13968	0.896875	2.47329	1
1870	TC0200002275.mm.2	NM_029688 // Srxn1 // sulfiredoxin 1 homolog (S. cerevisiae) // 2|2 H1 // 76650 /// ENS	Srxn1	NM_029688	0.240062	0.0742884	0.81581	-1.22578	Low-low female down vs Control female	1.43931	0.464037	1.01327	1
5000	TC0400003323.mm.2	NM_029196 // Tex38 // testis expressed 38 // 4|4 C7 // 75173 /// ENSMUST00000106521 //	Tex38	NM_029196	0.290784	0.0743479	1.53095	1.53095	Low-low female up vs Control female	1.31242	1.85273	4.43674	1
15506	TC1100003318.mm.2	NM_001042565 // Wsb1 // WD repeat and SOCS box-containing 1 // 11|11 B5 // 78889 /// NM	Wsb1	NM_001042565	0.0720913	0.0743778	1.79497	1.79497	Low-low female up vs Control female	2.222	5.91949	8.37268	1
16735	TC1300000280.mm.2	NM_019551 // Tdp2 // tyrosyl-DNA phosphodiesterase 2 // 13 A3.1|13 10.7 cM // 56196 ///	Tdp2	NM_019551	0.105599	0.0743814	0.77396	-1.29206	Low-low female down vs Control female	1.973	1.00846	1.60641	1
8477	TC0700001536.mm.2	NM_146814 // Olfr665 // olfactory receptor 665 // 7|7 E3 // 258810 /// ENSMUST000000981	Olfr665	NM_146814	0.0141544	0.0744718	1.21318	1.21318	Low-low female up vs Control female	3.33436	0.970032	0.91432	1
10766	TC0800002907.mm.2	NM_020046 // Dhodh // dihydroorotate dehydrogenase // 8|8 D3 // 56749 /// ENSMUST000000	Dhodh	NM_020046	0.130607	0.0745581	1.17735	1.17735	Low-low female up vs Control female	1.83519	0.381318	0.653027	1
4045	TC0300003245.mm.2	NM_008184 // Gstm6 // glutathione S-transferase, mu 6 // 3|3 F2.3 // 14867 /// ENSMUST0	Gstm6	NM_008184	0.0287044	0.0745782	1.42969	1.42969	Low-low female up vs Control female	2.83864	2.82782	3.13087	1
14079	TC1000002505.mm.2	NM_078477 // Klf16 // Kruppel-like factor 16 // 10|10 C1 // 118445 /// ENSMUST000000385	Klf16	NM_078477	0.0488431	0.0745951	1.23273	1.23273	Low-low female up vs Control female	2.47937	0.846346	1.07283	1
20947	TC1800000103.mm.2	NM_010680 // Lama3 // laminin, alpha 3 // 18 6.2 cM|18 A // 16774 /// ENSMUST0000009207	Lama3	NM_010680	1.29777e-05	0.0746761	1.24909	1.24909	Low-low female up vs Control female	10.0716	3.88727	1.21303	1
18210	TC1400002204.mm.2	NM_173419 // Dleu7 // deleted in lymphocytic leukemia, 7 // 14|14 D1 // 239133 /// ENSM	Dleu7	NM_173419	0.00450626	0.0748927	1.28326	1.28326	Low-low female up vs Control female	4.19014	2.03668	1.52763	1
14938	TC1100001654.mm.2	NM_008061 // G6pc // glucose-6-phosphatase, catalytic // 11|11 D // 14377 /// ENSMUST00	G6pc	NM_008061	0.168558	0.0748998	2.06017	2.06017	Low-low female up vs Control female	1.66991	6.81774	12.8313	1
7843	TC0700000066.mm.2	NM_031389 // Nlrp4c // NLR family, pyrin domain containing 4C // 7|7 A1 // 83564 /// EN	Nlrp4c	NM_031389	0.314946	0.0749119	1.40407	1.40407	Low-low female up vs Control female	1.25893	1.13326	2.82915	1
6752	TC0600000398.mm.2	NM_001004182 // Tmem178b // transmembrane protein 178B // 6 B1|6 // 434008 /// ENSMUST0	Tmem178b	NM_001004182	0.0178841	0.0749234	1.35378	1.35378	Low-low female up vs Control female	3.16787	2.27179	2.25385	1
11381	TC0900001351.mm.2	NM_001146701 // Iqcf1 // IQ motif containing F1 // 9|9 F1 // 74267 /// NM_028843 // Iqc	Iqcf1	NM_001146701	0.294882	0.0749741	1.26386	1.26386	Low-low female up vs Control female	1.30308	0.558727	1.34758	1
1686	TC0200001716.mm.2	NM_001277256 // Spred1 // sprouty protein with EVH-1 domain 1, related sequence // 2|2	Spred1	NM_001277256	0.00701381	0.074999	0.790489	-1.26504	Low-low female down vs Control female	3.85078	1.6646	1.35858	1
7514	TC0600002689.mm.2	NM_176973 // Podxl2 // podocalyxin-like 2 // 6|6 D1 // 319655 /// ENSMUST00000038409 //	Podxl2	NM_176973	0.190882	0.0750784	1.38959	1.38959	Low-low female up vs Control female	1.58912	1.34607	2.66217	1
10052	TC0800000676.mm.2	ENSMUST00000098716 // Gm10663 // predicted gene 10663 [Source:MGI Symbol;Acc:MGI:364241	Gm10663	ENSMUST00000098716	0.020414	0.0751373	0.739211	-1.35279	Low-low female down vs Control female	3.07482	2.19793	2.24657	1
959	TC0100003208.mm.2	ENSMUST00000184008 // Rgs21 // regulator of G-protein signalling 21 // 1|1 F // 624910	Rgs21	ENSMUST00000184008	0.546052	0.0751412	1.17466	1.17466	Low-low female up vs Control female	0.86839	0.176184	0.637641	1
4674	TC0400002112.mm.2	NM_009485 // Vmn2r123 // vomeronasal 2, receptor 123 // 14|14 // 22300 /// NR_028141 //	Vmn2r123	NM_009485	0.0936739	0.0752542	1.35598	1.35598	Low-low female up vs Control female	2.0509	1.49019	2.2836	1
4938	TC0400003096.mm.2	NM_001104927 // Cyp2j8 // cytochrome P450, family 2, subfamily j, polypeptide 8 // 4|4	Cyp2j8	NM_001104927	0.165693	0.075388	1.24024	1.24024	Low-low female up vs Control female	1.68103	0.611171	1.14265	1
19792	TC1600002022.mm.2	NM_133359 // Krtap19-9b // keratin associated protein 19-9B // 16|16 C3.3 // 170939 ///	Krtap19-9b	NM_133359	0.329522	0.0754015	0.740704	-1.35007	Low-low female down vs Control female	1.22838	0.868072	2.22099	1
6205	TC0500002557.mm.2	NM_010252 // Gabrg1 // gamma-aminobutyric acid (GABA) A receptor, subunit gamma 1 // 5	Gabrg1	NM_010252	0.570192	0.07543	0.83997	-1.19052	Low-low female down vs Control female	0.834844	0.19919	0.74987	1
11382	TC0900001352.mm.2	NM_029300 // Iqcf5 // IQ motif containing F5 // 9|9 F1 // 75470 /// ENSMUST00000085113	Iqcf5	NM_029300	0.49027	0.0754975	0.753325	-1.32745	Low-low female down vs Control female	0.949394	0.597931	1.97938	1
21474	TC1900000134.mm.2	NM_054048 // Rcor2 // REST corepressor 2 // 19|19 A // 104383 /// ENSMUST00000066646 //	Rcor2	NM_054048	0.0498239	0.0755632	1.30425	1.30425	Low-low female up vs Control female	2.46612	1.36651	1.7415	1
11329	TC0900001168.mm.2	NM_001195693 // Plscr5 // phospholipid scramblase family, member 5 // 9|9 E3.3 // 10050	Plscr5	NM_001195693	0.423987	0.0756058	1.20825	1.20825	Low-low female up vs Control female	1.05422	0.296381	0.883578	1
17924	TC1400001469.mm.2	ENSMUST00000144914 // Gm281 // predicted gene 281 // 14|14 A1 // 238939	Gm281	ENSMUST00000144914	0.341489	0.0756637	1.27023	1.27023	Low-low female up vs Control female	1.20417	0.541458	1.41319	1
9443	TC0700003892.mm.2	NM_147082 // Olfr609 // olfactory receptor 609 // 7|7 E3 // 259086 /// ENSMUST000000557	Olfr609	NM_147082	0.149961	0.0757317	0.758506	-1.31838	Low-low female down vs Control female	1.74569	1.04868	1.888	1
13069	TC0X00003413.mm.2	NM_001126491 // Gm14459 // predicted gene 14459 // X|X A1.1 // 546263 /// ENSMUST000001	Gm14459	NM_001126491	0.385843	0.0757616	1.26998	1.26998	Low-low female up vs Control female	1.12029	0.503279	1.4119	1
7983	TC0700000356.mm.2	NM_030737 // Vmn1r171 // vomeronasal 1 receptor 171 // 7|7 A3 // 81012 /// ENSMUST00000	Vmn1r171	NM_030737	0.0877121	0.0757811	0.864683	-1.15649	Low-low female down vs Control female	2.09375	0.348135	0.522575	1
7364	TC0600002250.mm.2	NM_001163645 // Osbpl3 // oxysterol binding protein-like 3 // 6|6 B3 // 71720 /// NM_02	Osbpl3	NM_001163645	0.0656858	0.0758327	0.731105	-1.36779	Low-low female down vs Control female	2.28315	1.7623	2.42589	1
9937	TC0800000259.mm.2	NM_007843 // Defb1 // defensin beta 1 // 8 10.35 cM|8 A4 // 13214 /// ENSMUST0000005101	Defb1	NM_007843	0.016069	0.0759087	0.723532	-1.38211	Low-low female down vs Control female	3.24373	2.67449	2.59132	1
20193	TC1700000809.mm.2	NM_001256051 // Esp38 // exocrine gland secreted peptide 38 // 17|17 // 100126775 /// E	Esp38	NM_001256051	0.318577	0.0759488	0.835071	-1.1975	Low-low female down vs Control female	1.2512	0.320114	0.804082	1
14298	TC1000003194.mm.2	NM_207159 // Olfr814 // olfactory receptor 814 // 10|10 D3 // 259165 /// ENSMUST0000008	Olfr814	NM_207159	0.144154	0.0760114	1.17326	1.17326	Low-low female up vs Control female	1.77127	0.356321	0.632239	1
12381	TC0X00000735.mm.2	NM_001030307 // Dkc1 // dyskeratosis congenita 1, dyskerin // X|X A7.3 // 245474 /// EN	Dkc1	NM_001030307	0.0101822	0.0760255	0.658739	-1.51805	Low-low female down vs Control female	3.5734	4.90643	4.31528	1
9328	TC0700003622.mm.2	NM_013886 // Hdgfrp3 // hepatoma-derived growth factor, related protein 3 // 7|7 D3 //	Hdgfrp3	NM_013886	0.46445	0.0760384	0.76171	-1.31284	Low-low female down vs Control female	0.988938	0.577399	1.83498	1
10141	TC0800000912.mm.2	NM_177378 // Rnf150 // ring finger protein 150 // 8|8 C2 // 330812 /// ENSMUST000000785	Rnf150	NM_177378	0.135871	0.0761034	1.40108	1.40108	Low-low female up vs Control female	1.8096	1.62273	2.81831	1
10279	TC0800001253.mm.2	NM_001037809 // Cdh3 // cadherin 3 // 8 D3|8 53.16 cM // 12560 /// NM_007665 // Cdh3 //	Cdh3	NM_001037809	0.118458	0.0761353	1.48434	1.48434	Low-low female up vs Control female	1.89845	2.33558	3.86651	1
20988	TC1800000266.mm.2	NM_009793 // Camk4 // calcium/calmodulin-dependent protein kinase IV // 18 B1|18 18.15	Camk4	NM_009793	0.463724	0.0762583	1.31043	1.31043	Low-low female up vs Control female	0.990073	0.571215	1.81325	1
9998	TC0800000477.mm.2	NM_010086 // Adam24 // a disintegrin and metallopeptidase domain 24 (testase 1) // 8|8	Adam24	NM_010086	0.267979	0.0762722	0.768336	-1.30151	Low-low female down vs Control female	1.36672	0.749272	1.723	1
822	TC0100002775.mm.2	NM_008132 // Glrp1 // glutamine repeat protein 1 // 1|1 D // 14659 /// ENSMUST000000676	Glrp1	NM_008132	0.00504696	0.0763297	1.14165	1.14165	Low-low female up vs Control female	4.10213	0.568563	0.435606	1
5893	TC0500001546.mm.2	NM_030719 // Gatsl2 // GATS protein-like 2 // 5|5 G1 // 80909 /// ENSMUST00000016088 //	Gatsl2	NM_030719	0.0423415	0.0763533	1.33195	1.33195	Low-low female up vs Control female	2.57494	1.67112	2.0397	1
17736	TC1400000808.mm.2	NM_001145978 // Parp4 // poly (ADP-ribose) polymerase family, member 4 // 14|14 C3 // 3	Parp4	NM_001145978	0.0852781	0.0764359	0.705837	-1.41676	Low-low female down vs Control female	2.1121	2.02593	3.01463	1
17282	TC1300002151.mm.2	NM_019539 // Cts7 // cathepsin 7 // 13|13 B2 // 56092 /// ENSMUST00000021892 // Cts7 //	Cts7	NM_019539	0.0578794	0.0764932	1.27996	1.27996	Low-low female up vs Control female	2.36664	1.14004	1.51396	1
14986	TC1100001769.mm.2	NM_001037712 // Kcnh6 // potassium voltage-gated channel, subfamily H (eag-related), me	Kcnh6	NM_001037712	0.133326	0.076542	1.36326	1.36326	Low-low female up vs Control female	1.82185	1.38376	2.38713	1
15323	TC1100002855.mm.2	NM_001011789 // Olfr222 // olfactory receptor 222 // 11|11 B1.3 // 257962 /// ENSMUST00	Olfr222	NM_001011789	0.124691	0.0766054	1.31161	1.31161	Low-low female up vs Control female	1.86522	1.08603	1.82993	1
7007	TC0600001129.mm.2	NM_022992 // Arl6ip5 // ADP-ribosylation factor-like 6 interacting protein 5 // 6|6 D3	Arl6ip5	NM_022992	0.102002	0.0766128	0.835496	-1.19689	Low-low female down vs Control female	1.99552	0.510134	0.80344	1
19613	TC1600001452.mm.2	NR_037689 // Gm1968 // predicted gene 1968 // 16|16 B2 // 328657 /// uc007ywj.1 // Gm19	Gm1968	NR_037689	0.373481	0.0766634	1.36402	1.36402	Low-low female up vs Control female	1.14283	0.871912	2.39782	1
19196	TC1600000048.mm.2	NM_145362 // Alg1 // asparagine-linked glycosylation 1 (beta-1,4-mannosyltransferase) /	Alg1	NM_145362	0.55256	0.0766767	0.778326	-1.28481	Low-low female down vs Control female	0.859268	0.42728	1.56282	1
10488	TC0800001952.mm.2	NM_001080813 // Rab11fip1 // RAB11 family interacting protein 1 (class I) // 8|8 A3 //	Rab11fip1	NM_001080813	0.0571258	0.0766844	0.830454	-1.20416	Low-low female down vs Control female	2.37531	0.649154	0.858917	1
5462	TC0500000248.mm.2	NM_001136060 // Dpp6 // dipeptidylpeptidase 6 // 5 B1|5 12.92 cM // 13483 /// NM_001198	Dpp6	NM_001136060	0.0955619	0.0766845	1.2459	1.2459	Low-low female up vs Control female	2.03792	0.779988	1.20289	1
11572	TC0900001833.mm.2	NM_146563 // Olfr18 // olfactory receptor 18 // 9|9 A3 // 18315 /// ENSMUST00000086473	Olfr18	NM_146563	0.364199	0.07673	1.23718	1.23718	Low-low female up vs Control female	1.16016	0.416251	1.12762	1
3816	TC0300002526.mm.2	NM_001162925 // Nudt17 // nudix (nucleoside diphosphate linked moiety X)-type motif 17	Nudt17	NM_001162925	0.172049	0.0767541	0.772826	-1.29395	Low-low female down vs Control female	1.65661	0.871538	1.65345	1
6464	TC0500003247.mm.2	NM_019875 // Abcb9 // ATP-binding cassette, sub-family B (MDR/TAP), member 9 // 5|5 F /	Abcb9	NM_019875	0.105239	0.0767975	1.36713	1.36713	Low-low female up vs Control female	1.97522	1.53065	2.43547	1
21779	TC1900000916.mm.2	NM_130863 // Adrbk1 // adrenergic receptor kinase, beta 1 // 19 A|19 3.98 cM // 110355	Adrbk1	NM_130863	0.452923	0.0768139	1.17407	1.17407	Low-low female up vs Control female	1.00709	0.205541	0.641437	1
6323	TC0500002887.mm.2	NM_010097 // Sparcl1 // SPARC-like 1 // 5 50.55 cM|5 E4 // 13602 /// ENSMUST00000031249	Sparcl1	NM_010097	0.000124981	0.0768514	0.71226	-1.40398	Low-low female down vs Control female	7.43908	6.78985	2.86857	1
2309	TC0200003579.mm.2	NM_001110204 // Acvr1 // activin A receptor, type 1 // 2|2 C1.1 // 11477 /// NM_0011102	Acvr1	NM_001110204	0.594028	0.0768929	0.726639	-1.3762	Low-low female down vs Control female	0.802424	0.648852	2.54136	1
17273	TC1300002141.mm.2	NM_001145801 // Ctla2b // cytotoxic T lymphocyte-associated protein 2 beta // 13|13 //	Ctla2b	NM_001145801	0.411428	0.0769425	0.755912	-1.32291	Low-low female down vs Control female	1.07544	0.668046	1.9523	1
1889	TC0200002307.mm.2	NM_145536 // Ccm2l // cerebral cavernous malformation 2-like // 2|2 H1 // 228788 /// EN	Ccm2l	NM_145536	0.025	0.076989	0.74763	-1.33756	Low-low female down vs Control female	2.9338	1.96941	2.10975	1
16727	TC1300000263.mm.2	NM_001029935 // Trim38 // tripartite motif-containing 38 // 13|13 A3.1 // 214158 /// EN	Trim38	NM_001029935	0.599176	0.0770221	0.741885	-1.34792	Low-low female down vs Control female	0.795503	0.562844	2.22367	1
12910	TC0X00002910.mm.2	NM_001281531 // H2afb3 // H2A histone family, member B3 // X|X E2 // 624957 /// ENSMUST	H2afb3	NM_001281531	0.120116	0.0770287	1.41006	1.41006	Low-low female up vs Control female	1.88945	1.77102	2.94588	1
18938	TC1500001827.mm.2	NM_013645 // Pvalb // parvalbumin // 15 36.93 cM|15 E // 19293 /// ENSMUST00000005860 /	Pvalb	NM_013645	0.368113	0.0770917	0.558757	-1.78969	Low-low female down vs Control female	1.1528	3.10144	8.45538	1
16384	TC1200001644.mm.2	NM_025840 // Bzw2 // basic leucine zipper and W2 domains 2 // 12|12 B2 // 66912 /// ENS	Bzw2	NM_025840	0.0734426	0.0771041	0.804904	-1.24238	Low-low female down vs Control female	2.20982	0.826693	1.17574	1
15796	TC1100003966.mm.2	NM_011101 // Prkca // protein kinase C, alpha // 11 E1|11 70.8 cM // 18750 /// ENSMUST0	Prkca	NM_011101	0.000496561	0.0771059	0.772474	-1.29454	Low-low female down vs Control female	6.07222	3.21412	1.66356	1
21083	TC1800000567.mm.2	NM_026099 // Tex43 // testis expressed 43 // 18|18 D2 // 67343 /// ENSMUST00000035640 /	Tex43	NM_026099	0.22577	0.0771325	1.37604	1.37604	Low-low female up vs Control female	1.47958	1.19765	2.54399	1
5920	TC0500001610.mm.2	NM_026073 // Ift22 // intraflagellar transport 22 // 5|5 G1 // 67286 /// ENSMUST0000000	Ift22	NM_026073	0.217958	0.0771733	1.25231	1.25231	Low-low female up vs Control female	1.50262	0.604393	1.26414	1
15556	TC1100003462.mm.2	NM_001005341 // Ypel2 // yippee-like 2 (Drosophila) // 11|11 C // 77864 /// ENSMUST0000	Ypel2	NM_001005341	0.310525	0.0771981	1.71155	1.71155	Low-low female up vs Control female	1.26844	2.91141	7.21371	1
16427	TC1200001830.mm.2	NM_025707 // Klhl28 // kelch-like 28 // 12|12 C1 // 66689 /// ENSMUST00000021331 // Klh	Klhl28	NM_025707	0.084128	0.077228	1.2904	1.2904	Low-low female up vs Control female	2.12096	1.0959	1.62391	1
16803	TC1300000514.mm.2	NM_001205043 // Jarid2 // jumonji, AT rich interactive domain 2 // 13 A5|13 21.66 cM //	Jarid2	NM_001205043	0.00932124	0.0773103	0.821143	-1.21782	Low-low female down vs Control female	3.63846	1.12382	0.970743	1
19776	TC1600002005.mm.2	NM_018778 // Cldn8 // claudin 8 // 16|16 C3.3 // 54420 /// ENSMUST00000049697 // Cldn8	Cldn8	NM_018778	0.545053	0.0773135	1.33883	1.33883	Low-low female up vs Control female	0.869795	0.589068	2.1285	1
10221	TC0800001126.mm.2	NM_001198894 // Adgrg1 // adhesion G protein-coupled receptor G1 // 8 D1|8 47.12 cM //	Adgrg1	NM_001198894	0.0237903	0.077344	0.718112	-1.39254	Low-low female down vs Control female	2.96815	2.58928	2.74169	1
21628	TC1900000501.mm.2	NM_010501 // Ifit3 // interferon-induced protein with tetratricopeptide repeats 3 // 19	Ifit3	NM_010501	0.0137986	0.0773562	0.648441	-1.54216	Low-low female down vs Control female	3.35264	5.00572	4.6925	1
13617	TC1000000895.mm.2	NM_028657 // Mfsd12 // major facilitator superfamily domain containing 12 // 10|10 C1 /	Mfsd12	NM_028657	0.0253586	0.0773924	1.37008	1.37008	Low-low female up vs Control female	2.92396	2.30721	2.47994	1
20412	TC1700001505.mm.2	NM_178615 // Rgmb // repulsive guidance molecule family member B // 17|17 A2 // 68799 /	Rgmb	NM_178615	0.364761	0.0775118	1.19855	1.19855	Low-low female up vs Control female	1.1591	0.302857	0.821189	1
5536	TC0500000417.mm.2	NM_172994 // Ppp2r2c // protein phosphatase 2, regulatory subunit B, gamma // 5|5 B3 //	Ppp2r2c	NM_172994	0.166624	0.0775577	1.29671	1.29671	Low-low female up vs Control female	1.67739	0.902356	1.6907	1
10867	TC0800003230.mm.2	NM_001166645 // Zfp882 // zinc finger protein 882 // 8 B3.3|8 // 382019 /// ENSMUST0000	Zfp882	NM_001166645	0.0309753	0.0775782	1.15446	1.15446	Low-low female up vs Control female	2.78654	0.45816	0.516745	1
1733	TC0200001840.mm.2	NM_028914 // 4933406J08Rik // RIKEN cDNA 4933406J08 gene // 2|2 F1 // 74401 /// ENSMUST	4933406J08Rik	NM_028914	0.397982	0.0776195	1.31413	1.31413	Low-low female up vs Control female	1.09872	0.653631	1.86969	1
21342	TC1800001507.mm.2	NM_176832 // Spire1 // spire homolog 1 (Drosophila) // 18|18 E1 // 68166 /// NM_194355	Spire1	NM_176832	0.244764	0.0776562	0.711433	-1.40561	Low-low female down vs Control female	1.42655	1.31866	2.90516	1
5625	TC0500000793.mm.2	NM_001286015 // Csn1s1 // casein alpha s1 // 5 E1|5 43.56 cM // 12990 /// NM_001286016	Csn1s1	NM_001286015	0.18123	0.0776722	1.16214	1.16214	Low-low female up vs Control female	1.62286	0.292222	0.565923	1
19526	TC1600001233.mm.2	NM_011987 // Pla2g10 // phospholipase A2, group X // 16 A1|16 9.5 cM // 26565 /// ENSMU	Pla2g10	NM_011987	0.0776598	0.0779236	1.48978	1.48978	Low-low female up vs Control female	2.17325	2.75912	3.99012	1
20368	TC1700001367.mm.2	NM_175349 // Ldhal6b // lactate dehydrogenase A-like 6B // 17|17 A1 // 106557 /// BC061	Ldhal6b	NM_175349	0.523058	0.0780079	1.35274	1.35274	Low-low female up vs Control female	0.901131	0.657614	2.29355	1
456	TC0100001522.mm.2	NM_173029 // Adcy10 // adenylate cyclase 10 // 1|1 H2.3 // 271639 /// ENSMUST0000002785	Adcy10	NM_173029	0.206728	0.0780934	1.23671	1.23671	Low-low female up vs Control female	1.53717	0.555009	1.13476	1
3378	TC0300001087.mm.2	NM_029228 // 4930564D02Rik // RIKEN cDNA 4930564D02 gene // 3|3 F2.2 // 75269 /// ENSMU	4930564D02Rik	NM_029228	0.181169	0.0782125	1.39649	1.39649	Low-low female up vs Control female	1.62308	1.44929	2.80634	1
20432	TC1700001563.mm.2	NM_001199048 // Zfp942 // zinc finger protein 942 // 17|17 A3.2 // 73233 /// ENSMUST000	Zfp942	NM_001199048	0.237704	0.0782158	0.701315	-1.42589	Low-low female down vs Control female	1.44579	1.45714	3.16753	1
3268	TC0300000832.mm.2	NM_028622 // Lce1c // late cornified envelope 1C // 3|3 F1 // 73719 /// ENSMUST00000047	Lce1c	NM_028622	0.570296	0.0782525	1.4377	1.4377	Low-low female up vs Control female	0.834701	0.88104	3.31733	1
15601	TC1100003592.mm.2	NM_130858 // Nxph3 // neurexophilin 3 // 11|11 C // 104079 /// ENSMUST00000058866 // Nx	Nxph3	NM_130858	0.0572734	0.078294	1.33995	1.33995	Low-low female up vs Control female	2.37361	1.62826	2.15595	1
15951	TC1100004299.mm.2	NM_001243584 // Mif4gd // MIF4G domain containing // 11|11 E2 // 69674 /// NM_001243586	Mif4gd	NM_001243584	0.591351	0.0783113	1.44156	1.44156	Low-low female up vs Control female	0.806035	0.86376	3.36794	1
16593	TC1200002413.mm.2	NM_027404 // Bag5 // BCL2-associated athanogene 5 // 12|12 F2 // 70369 /// ENSMUST00000	Bag5	NM_027404	0.272879	0.078371	0.786226	-1.2719	Low-low female down vs Control female	1.35471	0.628106	1.45717	1
9657	TC0700004316.mm.2	NM_144522 // Tbc1d10b // TBC1 domain family, member 10b // 7|7 F4 // 68449 /// ENSMUST0	Tbc1d10b	NM_144522	0.21756	0.0786561	0.814663	-1.2275	Low-low female down vs Control female	1.50382	0.507494	1.06062	1
3934	TC0300002888.mm.2	NR_015460 // 1700003H04Rik // RIKEN cDNA 1700003H04 gene // 3|3 G1 // 384775 /// uc008r	1700003H04Rik	NR_015460	0.091113	0.0786658	1.28025	1.28025	Low-low female up vs Control female	2.06895	1.01436	1.54086	1
7705	TC0600003284.mm.2	NM_001142969 // A630073D07Rik // RIKEN cDNA A630073D07 gene // 6|6 G1 // 381819 /// ENS	A630073D07Rik	NM_001142969	0.430291	0.078682	1.21121	1.21121	Low-low female up vs Control female	1.04375	0.307864	0.927013	1
11812	TC0900002415.mm.2	NM_178388 // Tmem202 // transmembrane protein 202 // 9|9 B // 73893 /// ENSMUST00000055	Tmem202	NM_178388	0.20323	0.0787167	1.32035	1.32035	Low-low female up vs Control female	1.5483	0.960787	1.95028	1
15513	TC1100003340.mm.2	NM_183275 // Tefm // transcription elongation factor, mitochondrial // 11 B5|11 47.53 c	Tefm	NM_183275	0.106572	0.0787331	0.708274	-1.41188	Low-low female down vs Control female	1.96705	1.88067	3.00485	1
9828	TC0700004655.mm.2	NM_001042527 // Blm // Bloom syndrome, RecQ helicase-like // 7 D3|7 45.65 cM // 12144 /	Blm	NM_001042527	0.0335235	0.0787339	0.751376	-1.33089	Low-low female down vs Control female	2.73268	1.79438	2.06371	1
7920	TC0700000261.mm.2	NM_023289 // Ceacam11 // carcinoembryonic antigen-related cell adhesion molecule 11 //	Ceacam11	NM_023289	0.168591	0.0789594	0.874564	-1.14343	Low-low female down vs Control female	1.66978	0.241445	0.454446	1
14154	TC1000002671.mm.2	NM_001080129 // Tmpo // thymopoietin // 10 C2|10 45.66 cM // 21917 /// NM_001080130 //	Tmpo	NM_001080129	0.0438889	0.0790362	0.822363	-1.21601	Low-low female down vs Control female	2.55086	0.785776	0.968138	1
8817	TC0700002254.mm.2	NM_009493 // Vmn2r42 // vomeronasal 2, receptor 42 // 7 A1|7 5.8 cM // 22310 /// ENSMUS	Vmn2r42	NM_009493	0.215328	0.0790482	0.821627	-1.2171	Low-low female down vs Control female	1.51056	0.469631	0.977109	1
19918	TC1700000233.mm.2	NM_001104551 // Vmn2r99 // vomeronasal 2, receptor 99 // 17|17 A3.2 // 665376 /// ENSMU	Vmn2r99	NM_001104551	0.0946958	0.0790611	1.35703	1.35703	Low-low female up vs Control female	2.04384	1.53449	2.35961	1
18069	TC1400001896.mm.2	NM_172597 // Txndc16 // thioredoxin domain containing 16 // 14|14 C1 // 70561 /// ENSMU	Txndc16	NM_172597	0.0668908	0.0791137	0.796886	-1.25488	Low-low female down vs Control female	2.27118	0.943416	1.3055	1
10866	TC0800003229.mm.2	NM_001166213 // Fam129c // family with sequence similarity 129, member C // 8|8 B3.3 //	Fam129c	NM_001166213	0.52991	0.0791738	1.32977	1.32977	Low-low female up vs Control female	0.891287	0.583654	2.05808	1
6950	TC0600000980.mm.2	NM_031199 // Tgfa // transforming growth factor alpha // 6 D1|6 37.62 cM // 21802 /// E	Tgfa	NM_031199	0.00956061	0.0791821	1.34592	1.34592	Low-low female up vs Control female	3.61974	2.5755	2.23618	1
16406	TC1200001749.mm.2	NM_025456 // Eapp // E2F-associated phosphoprotein // 12|12 C1 // 66266 /// ENSMUST0000	Eapp	NM_025456	0.0393914	0.0793937	0.747955	-1.33698	Low-low female down vs Control female	2.62351	1.78655	2.14021	1
19049	TC1500002098.mm.2	NM_026025 // Zcrb1 // zinc finger CCHC-type and RNA binding motif 1 // 15|15 F1 // 6719	Zcrb1	NM_026025	0.0364158	0.0793944	0.779356	-1.28311	Low-low female down vs Control female	2.67655	1.34302	1.577	1
2916	TC0200005225.mm.2	NM_009564 // Zfp64 // zinc finger protein 64 // 2 H3|2 88.99 cM // 22722 /// ENSMUST000	Zfp64	NM_009564	0.164155	0.0794125	0.755579	-1.32349	Low-low female down vs Control female	1.68708	1.07017	1.99362	1
21850	TC1900001042.mm.2	NM_001033139 // AI846148 // expressed sequence AI846148 // 19|19 A // 68229 /// NM_0011	AI846148	NM_001033139	0.240132	0.0794162	0.769519	-1.29951	Low-low female down vs Control female	1.43911	0.797696	1.74208	1
475	TC0100001577.mm.2	NM_001081275 // Cfap126 // cilia and flagella associated protein 126 // 1|1 H3 // 75472	Cfap126	NM_001081275	0.190733	0.0794349	0.62166	-1.6086	Low-low female down vs Control female	1.58963	2.90119	5.73594	1
8671	TC0700001988.mm.2	NM_011993 // Dpysl4 // dihydropyrimidinase-like 4 // 7|7 F4 // 26757 /// ENSMUST0000002	Dpysl4	NM_011993	0.361765	0.0794742	1.40793	1.40793	Low-low female up vs Control female	1.16476	1.10139	2.97187	1
14059	TC1000002477.mm.2	NM_172551 // Polrmt // polymerase (RNA) mitochondrial (DNA directed) // 10|10 C1 // 216	Polrmt	NM_172551	0.046287	0.0794763	0.805551	-1.24139	Low-low female down vs Control female	2.51525	0.950099	1.18717	1
20354	TC1700001312.mm.2	NM_008532 // Epcam // epithelial cell adhesion molecule // 17|17 E4 // 17075 /// ENSMUS	Epcam	NM_008532	0.282535	0.079522	0.657107	-1.52182	Low-low female down vs Control female	1.3316	1.89752	4.47853	1
2724	TC0200004631.mm.2	NM_001146084 // Fastkd5 // FAST kinase domains 5 // 2|2 F1 // 380601 /// NM_001255993 /	Fastkd5	NM_001146084	0.0107336	0.0795807	1.11649	1.11649	Low-low female up vs Control female	3.53475	0.346986	0.308516	1
12895	TC0X00002827.mm.2	NM_001033424 // Fnd3c2 // fibronectin type III domain containing 3C2 // X|X D // 331491	Fnd3c2	NM_001033424	0.339168	0.0796723	1.28993	1.28993	Low-low female up vs Control female	1.20881	0.633875	1.64805	1
20437	TC1700001578.mm.2	NM_001110254 // Zfp945 // zinc finger protein 945 // 17|17 A3.3 // 240041 /// NM_177358	Zfp945	NM_001110254	0.0413216	0.0797272	0.710368	-1.40772	Low-low female down vs Control female	2.59132	2.45266	2.97469	1
116	TC0100000399.mm.2	NM_175439 // Mars2 // methionine-tRNA synthetase 2 (mitochondrial) // 1|1 C1.2 // 21267	Mars2	NM_175439	0.095921	0.0797644	0.7732	-1.29333	Low-low female down vs Control female	2.03548	1.09023	1.68336	1
6425	TC0500003174.mm.2	NM_008052 // Dtx1 // deltex 1 homolog (Drosophila) // 5 F|5 60.64 cM // 14357 /// ENSMU	Dtx1	NM_008052	0.0966236	0.0797689	1.23237	1.23237	Low-low female up vs Control female	2.03073	0.717725	1.11079	1
5305	TC0400004093.mm.2	NM_008237 // Hes3 // hairy and enhancer of split 3 (Drosophila) // 4 E2|4 83.01 cM // 1	Hes3	NM_008237	0.305137	0.0797745	0.824297	-1.21316	Low-low female down vs Control female	1.28019	0.386973	0.950016	1
15146	TC1100002212.mm.2	NM_008316 // Hus1 // Hus1 homolog (S. pombe) // 11 A1|11 5.74 cM // 15574 /// ENSMUST00	Hus1	NM_008316	0.298396	0.0797859	0.786977	-1.27068	Low-low female down vs Control female	1.29515	0.601801	1.46035	1
9340	TC0700003663.mm.2	NM_001105180 // Vmn2r65 // vomeronasal 2, receptor 65 // 7 D3|7 // 100009609 /// ENSMUS	Vmn2r65	NM_001105180	0.482299	0.0798065	1.23632	1.23632	Low-low female up vs Control female	0.961446	0.350377	1.14534	1
15277	TC1100002754.mm.2	NM_019687 // Slc22a4 // solute carrier family 22 (organic cation transporter), member 4	Slc22a4	NM_019687	0.0986586	0.0798322	0.805764	-1.24106	Low-low female down vs Control female	2.01718	0.762021	1.18726	1
9499	TC0700003977.mm.2	NM_001242363 // Fam160a2 // family with sequence similarity 160, member A2 // 7|7 E3 //	Fam160a2	NM_001242363	0.419309	0.0798386	1.19965	1.19965	Low-low female up vs Control female	1.06206	0.285037	0.84348	1
10777	TC0800002938.mm.2	NM_181549 // Clec18a // C-type lectin domain family 18, member A // 8|8 E1 // 353287 //	Clec18a	NM_181549	0.0791204	0.0798596	1.35393	1.35393	Low-low female up vs Control female	2.16106	1.60744	2.33772	1
8424	TC0700001462.mm.2	NM_146325 // Olfr554 // olfactory receptor 554 // 7|7 E3 // 258322 /// ENSMUST000000982	Olfr554	NM_146325	0.194637	0.0798851	1.27138	1.27138	Low-low female up vs Control female	1.57645	0.736388	1.46809	1
7775	TC0600003482.mm.2	NM_001113424 // Amn1 // antagonist of mitotic exit network 1 // 6|6 G3 // 232566 /// EN	Amn1	NM_001113424	0.0994248	0.0798972	0.703073	-1.42233	Low-low female down vs Control female	2.01215	2.02365	3.16082	1
18967	TC1500001890.mm.2	NM_144811 // Cbx7 // chromobox 7 // 15 E1|15 37.85 cM // 52609 /// ENSMUST00000089293 /	Cbx7	NM_144811	0.361399	0.0799248	1.33543	1.33543	Low-low female up vs Control female	1.16546	0.790318	2.13123	1
20719	TC1700002201.mm.2	ENSMUST00000165525 // Gm16494 // predicted gene 16494 [Source:MGI Symbol;Acc:MGI:364193	Gm16494	ENSMUST00000165525	0.0460202	0.0799669	0.769476	-1.29959	Low-low female down vs Control female	2.51912	1.40242	1.74967	1
18816	TC1500001466.mm.2	NM_001032727 // Sybu // syntabulin (syntaxin-interacting) // 15|15 B3.2 // 319613 /// N	Sybu	NM_001032727	0.0109725	0.0799929	0.685353	-1.4591	Low-low female down vs Control female	3.51866	4.07293	3.63793	1
17220	TC1300002013.mm.2	NM_017373 // Nfil3 // nuclear factor, interleukin 3, regulated // 13 B1|13 27.68 cM //	Nfil3	NM_017373	0.216322	0.0800854	2.15564	2.15564	Low-low female up vs Control female	1.50755	7.21667	15.0449	1
9344	TC0700003671.mm.2	NM_001105182 // Vmn2r69 // vomeronasal 2, receptor 69 // 7|7 D3 // 330581 /// ENSMUST00	Vmn2r69	NM_001105182	0.330169	0.0801093	0.807365	-1.2386	Low-low female down vs Control female	1.22706	0.455961	1.16785	1
2475	TC0200004011.mm.2	NM_146532 // Olfr1170 // olfactory receptor 1170 // 2|2 D // 258525 /// ENSMUST00000099	Olfr1170	NM_146532	0.0683219	0.0801413	1.25049	1.25049	Low-low female up vs Control female	2.25726	0.915587	1.2748	1
7168	TC0600001577.mm.2	NM_001185040 // Gm5885 // predicted gene 5885 // 6 G1|6 // 545884 /// uc012euh.1 // Gm5	Gm5885	NM_001185040	0.283314	0.0802036	0.810098	-1.23442	Low-low female down vs Control female	1.32977	0.47896	1.132	1
22166	TSUnmapped00000018.mm.2	NM_001290138 // Ccdc169 // coiled-coil domain containing 169 // 3|3 C // 320604	Ccdc169	NM_001290138	0.467605	0.0802196	1.21691	1.21691	Low-low female up vs Control female	0.984025	0.308003	0.983724	1
12663	TC0X00001909.mm.2	NM_175228 // 4930578C19Rik // RIKEN cDNA 4930578C19 gene // X|X A1.3 // 75905 /// ENSMU	4930578C19Rik	NM_175228	0.521382	0.0802824	1.39088	1.39088	Low-low female up vs Control female	0.90355	0.799213	2.77994	1
14287	TC1000003183.mm.2	NM_146931 // Olfr796 // olfactory receptor 796 // 10|10 D3 // 258933 /// ENSMUST0000003	Olfr796	NM_146931	0.112349	0.0803075	1.26529	1.26529	Low-low female up vs Control female	1.93279	0.869685	1.41417	1
2398	TC0200003902.mm.2	NM_013728 // Olfr154 // olfactory receptor 154 // 2|2 D // 27216 /// ENSMUST00000099918	Olfr154	NM_013728	0.252724	0.0803764	1.25045	1.25045	Low-low female up vs Control female	1.40546	0.570852	1.27652	1
10683	TC0800002654.mm.2	NM_012047 // Brd7 // bromodomain containing 7 // 8|8 C4 // 26992 /// ENSMUST00000034085	Brd7	NM_012047	0.00492784	0.0804503	0.824701	-1.21256	Low-low female down vs Control female	4.12061	1.24522	0.949752	1
20153	TC1700000743.mm.2	NM_177637 // H2-M10.5 // histocompatibility 2, M region locus 10.5 // 17 B1|17 19.16 cM	H2-M10.5	NM_177637	0.239867	0.0804993	1.36623	1.36623	Low-low female up vs Control female	1.43984	1.14103	2.49061	1
2782	TC0200004843.mm.2	NM_080575 // Acss1 // acyl-CoA synthetase short-chain family member 1 // 2|2 G3 // 6873	Acss1	NM_080575	0.0316609	0.0807315	0.664391	-1.50514	Low-low female down vs Control female	2.7716	3.77715	4.2831	1
3782	TC0300002450.mm.2	NM_011656 // Tuft1 // tuftelin 1 // 3|3 F2 // 22156 /// ENSMUST00000006123 // Tuft1 //	Tuft1	NM_011656	0.00964442	0.080773	0.732213	-1.36572	Low-low female down vs Control female	3.61331	2.86215	2.4895	1
254	TC0100000883.mm.2	NM_001101647 // Prlh // prolactin releasing hormone // 1|1 D // 623503 /// ENSMUST00000	Prlh	NM_001101647	0.0913625	0.0808326	1.40999	1.40999	Low-low female up vs Control female	2.06717	1.99062	3.02647	1
8242	TC0700000864.mm.2	NM_001005511 // Lmtk3 // lemur tyrosine kinase 3 // 7|7 B4 // 381983 /// ENSMUST0000007	Lmtk3	NM_001005511	0.074297	0.0808895	1.3285	1.3285	Low-low female up vs Control female	2.20224	1.45	2.06932	1
9538	TC0700004042.mm.2	XM_001487801.2 // Olfr471 // PREDICTED: olfactory receptor 471 (Olfr471), mRNA. // ---	Olfr471	XM_001487801.2	0.562735	0.0810732	1.26034	1.26034	Low-low female up vs Control female	0.845124	0.369711	1.37489	1
16273	TC1200001220.mm.2	NM_001081057 // Tecpr2 // tectonin beta-propeller repeat containing 2 // 12|12 F1 // 10	Tecpr2	NM_001081057	0.110001	0.0811547	1.40922	1.40922	Low-low female up vs Control female	1.9465	1.87265	3.02362	1
17308	TC1300002234.mm.2	ENSMUST00000059329 // Gm17449 // predicted gene, 17449 [Source:MGI Symbol;Acc:MGI:49370	Gm17449	ENSMUST00000059329	0.100462	0.0812067	0.821844	-1.21678	Low-low female down vs Control female	2.0054	0.631405	0.989535	1
17201	TC1300001946.mm.2	NM_207232 // Ptpdc1 // protein tyrosine phosphatase domain containing 1 // 13|13 A5 //	Ptpdc1	NM_207232	0.390892	0.0812303	1.33654	1.33654	Low-low female up vs Control female	1.11125	0.764922	2.16336	1
19534	TC1600001255.mm.2	NM_029354 // Mzt2 // mitotic spindle organizing protein 2 // 16|16 A2 // 72083 /// ENSM	Mzt2	NM_029354	0.127692	0.0812401	1.14613	1.14613	Low-low female up vs Control female	1.84981	0.281525	0.478314	1
19091	TC1500002200.mm.2	NM_011653 // Tuba1a // tubulin, alpha 1A // 15 F1|15 55.29 cM // 22142 /// ENSMUST00000	Tuba1a	NM_011653	0.166586	0.0812426	0.788225	-1.26867	Low-low female down vs Control female	1.67754	0.777184	1.45605	1
15874	TC1100004177.mm.2	NM_172443 // Tbc1d16 // TBC1 domain family, member 16 // 11|11 E2 // 207592 /// ENSMUST	Tbc1d16	NM_172443	0.123483	0.0812742	1.33522	1.33522	Low-low female up vs Control female	1.87153	1.27987	2.14928	1
7489	TC0600002626.mm.2	NM_023160 // Cml1 // camello-like 1 // 6|6 C3 // 66116 /// ENSMUST00000161198 // Cml1 /	Cml1	NM_023160	0.092505	0.0813514	1.54145	1.54145	Low-low female up vs Control female	2.05908	3.15661	4.81807	1
13588	TC1000000846.mm.2	NM_023431 // Mum1 // melanoma associated antigen (mutated) 1 // 10|10 C1 // 68114 /// E	Mum1	NM_023431	0.382768	0.0813575	0.801655	-1.24742	Low-low female down vs Control female	1.12584	0.450521	1.25766	1
6385	TC0500003054.mm.2	NM_198109 // Ssh1 // slingshot homolog 1 (Drosophila) // 5|5 F // 231637 /// ENSMUST000	Ssh1	NM_198109	0.403066	0.0813836	1.15292	1.15292	Low-low female up vs Control female	1.08984	0.180707	0.521116	1
15092	TC1100002059.mm.2	NM_145440 // Uts2r // urotensin 2 receptor // 11|11 E2 // 217369 /// ENSMUST00000039044	Uts2r	NM_145440	0.596272	0.0813868	1.57609	1.57609	Low-low female up vs Control female	0.799405	1.35498	5.32711	1
7001	TC0600001100.mm.2	ENSMUST00000057977 // A730049H05Rik // RIKEN cDNA A730049H05 gene [Source:MGI Symbol;Ac	A730049H05Rik	ENSMUST00000057977	0.679581	0.0814871	1.42876	1.42876	Low-low female up vs Control female	0.689985	0.719868	3.27897	1
14723	TC1100001096.mm.2	NM_021294 // Dbil5 // diazepam binding inhibitor-like 5 // 11|11 B5 // 13168 /// ENSMUS	Dbil5	NM_021294	0.0208623	0.0815164	1.41326	1.41326	Low-low female up vs Control female	3.05962	3.00053	3.08216	1
10038	TC0800000623.mm.2	NM_015791 // Fbxo8 // F-box protein 8 // 8|8 B3.2 // 50753 /// ENSMUST00000040218 // Fb	Fbxo8	NM_015791	0.0206926	0.0815246	1.17262	1.17262	Low-low female up vs Control female	3.06533	0.637144	0.653258	1
11758	TC0900002284.mm.2	NM_177702 // 4833427G06Rik // RIKEN cDNA 4833427G06 gene // 9|9 B // 235345 /// ENSMUST	4833427G06Rik	NM_177702	0.241912	0.0816133	1.2227	1.2227	Low-low female up vs Control female	1.43426	0.475572	1.04211	1
8388	TC0700001385.mm.2	NM_201352 // Gdpd5 // glycerophosphodiester phosphodiesterase domain containing 5 // 7|	Gdpd5	NM_201352	0.0630458	0.0816535	1.27489	1.27489	Low-low female up vs Control female	2.31017	1.11789	1.52082	1
1049	TC0100003506.mm.2	NM_022563 // Ddr2 // discoidin domain receptor family, member 2 // 1 76.84 cM|1 H1-H5 /	Ddr2	NM_022563	0.106486	0.0816755	0.781364	-1.27981	Low-low female down vs Control female	1.96757	0.982745	1.56976	1
5709	TC0500000985.mm.2	NM_026826 // Mrps18c // mitochondrial ribosomal protein S18C // 5|5 E3 // 68735 /// ENS	Mrps18c	NM_026826	0.0138865	0.0817402	0.832616	-1.20103	Low-low female down vs Control female	3.34808	0.922324	0.86579	1
8538	TC0700001633.mm.2	NM_009431 // Ctr9 // Ctr9, Paf1/RNA polymerase II complex component, homolog (S. cerevi	Ctr9	NM_009431	0.173957	0.081792	1.15423	1.15423	Low-low female up vs Control female	1.64945	0.278682	0.530999	1
10752	TC0800002848.mm.2	NM_028038 // Ddx28 // DEAD (Asp-Glu-Ala-Asp) box polypeptide 28 // 8|8 D3 // 71986 ///	Ddx28	NM_028038	0.239493	0.0819168	1.17052	1.17052	Low-low female up vs Control female	1.44087	0.293585	0.640376	1
14805	TC1100001293.mm.2	NM_001166642 // Bcas3 // breast carcinoma amplified sequence 3 // 11|11 C // 192197 ///	Bcas3	NM_001166642	0.090463	0.0820791	0.81007	-1.23446	Low-low female down vs Control female	2.07362	0.757077	1.14745	1
4560	TC0400001783.mm.2	NM_172520 // Arhgef19 // Rho guanine nucleotide exchange factor (GEF) 19 // 4|4 D3 // 2	Arhgef19	NM_172520	0.0877704	0.0820997	1.24534	1.24534	Low-low female up vs Control female	2.09331	0.829385	1.24522	1
2137	TC0200003051.mm.2	NM_008845 // Pip4k2a // phosphatidylinositol-5-phosphate 4-kinase, type II, alpha // 2|	Pip4k2a	NM_008845	0.0236698	0.0821177	0.827177	-1.20893	Low-low female down vs Control female	2.97167	0.880582	0.931309	1
9606	TC0700004190.mm.2	NM_001163703 // Dcun1d3 // DCN1, defective in cullin neddylation 1, domain containing 3	Dcun1d3	NM_001163703	0.17149	0.0822354	0.768877	-1.3006	Low-low female down vs Control female	1.65872	0.943912	1.78847	1
20647	TC1700002059.mm.2	NM_146513 // Olfr95 // olfactory receptor 95 // 17|17 B1 // 258506 /// ENSMUST000000607	Olfr95	NM_146513	0.228764	0.0823619	1.37637	1.37637	Low-low female up vs Control female	1.47095	1.23768	2.64445	1
1800	TC0200002021.mm.2	ENSMUST00000077150 // 4930425F17Rik // RIKEN cDNA 4930425F17 gene // --- // ---	4930425F17Rik	ENSMUST00000077150	0.0620616	0.0824174	1.18952	1.18952	Low-low female up vs Control female	2.32055	0.576515	0.780808	1
19256	TC1600000232.mm.2	NM_016983 // Vpreb2 // pre-B lymphocyte gene 2 // 16 A3|16 11.14 cM // 22363 /// ENSMUS	Vpreb2	NM_016983	0.0606212	0.0824245	1.31194	1.31194	Low-low female up vs Control female	2.33605	1.42053	1.91115	1
12028	TC0900003116.mm.2	NM_001083935 // Pth1r // parathyroid hormone 1 receptor // 9 60.56 cM|9 F // 19228 ///	Pth1r	NM_001083935	0.267377	0.0825358	1.19057	1.19057	Low-low female up vs Control female	1.36821	0.343683	0.789456	1
21670	TC1900000604.mm.2	NM_145500 // Ubtd1 // ubiquitin domain containing 1 // 19|19 C3 // 226122 /// ENSMUST00	Ubtd1	NM_145500	0.00552537	0.0825503	1.31182	1.31182	Low-low female up vs Control female	4.03234	2.45255	1.91155	1
19654	TC1600001588.mm.2	NM_001037321 // Fbxo40 // F-box protein 40 // 16|16 B3 // 207215 /// ENSMUST00000075869	Fbxo40	NM_001037321	0.306011	0.0825649	0.705118	-1.4182	Low-low female down vs Control female	1.27827	1.28846	3.16791	1
5152	TC0400003702.mm.2	NM_001081156 // Trnp1 // TMF1-regulated nuclear protein 1 // 4|4 D2.3 // 69539 /// ENSM	Trnp1	NM_001081156	0.309202	0.0826737	1.33902	1.33902	Low-low female up vs Control female	1.2713	0.895315	2.21335	1
15593	TC1100003573.mm.2	NM_001105561 // Gm11545 // predicted gene 11545 // 11|11 D // 217122 /// uc007kzk.2 //	Gm11545	NM_001105561	0.466346	0.0826923	1.56743	1.56743	Low-low female up vs Control female	0.985983	1.64595	5.24653	1
19627	TC1600001498.mm.2	NM_001111025 // Pigx // phosphatidylinositol glycan anchor biosynthesis, class X // 16|	Pigx	NM_001111025	0.00292107	0.0828327	0.846259	-1.18167	Low-low female down vs Control female	4.53407	1.04519	0.724489	1
14091	TC1000002520.mm.2	NM_001038655 // Gng7 // guanine nucleotide binding protein (G protein), gamma 7 // 10 C	Gng7	NM_001038655	0.275091	0.0828945	1.31591	1.31591	Low-low female up vs Control female	1.34935	0.841654	1.96035	1
4167	TC0400000484.mm.2	NM_001285800 // Polr1e // polymerase (RNA) I polypeptide E // 4|4 B2 // 64424 /// NM_02	Polr1e	NM_001285800	0.112153	0.0829461	0.705415	-1.41761	Low-low female down vs Control female	1.93393	1.94982	3.16869	1
19054	TC1500002118.mm.2	NM_001289653 // Nell2 // NEL-like 2 // 15|15 F1 // 54003 /// ENSMUST00000075275 // Nell	Nell2	NM_001289653	0.108931	0.083056	1.26145	1.26145	Low-low female up vs Control female	1.95284	0.872846	1.40474	1
768	TC0100002594.mm.2	NM_021541 // Cryba2 // crystallin, beta A2 // 1 C3|1 38.54 cM // 12958 /// ENSMUST00000	Cryba2	NM_021541	0.027377	0.0830985	1.34596	1.34596	Low-low female up vs Control female	2.87116	2.1005	2.29927	1
13040	TC0X00003376.mm.2	NM_008222 // Hccs // holocytochrome c synthetase // X|X F5 // 15159 /// ENSMUST00000033	Hccs	NM_008222	0.183103	0.0831306	0.74742	-1.33794	Low-low female down vs Control female	1.61617	1.13551	2.20815	1
557	TC0100001740.mm.2	NM_012058 // Srp9 // signal recognition particle 9 // 1|1 H5 // 27058 /// ENSMUST000000	Srp9	NM_012058	0.0474317	0.0832417	0.860136	-1.16261	Low-low female down vs Control female	2.49893	0.470599	0.591862	1
5966	TC0500001702.mm.2	NM_177879 // Sdk1 // sidekick homolog 1 (chicken) // 5|5 G2 // 330222 /// ENSMUST000000	Sdk1	NM_177879	0.0994077	0.0832476	1.45131	1.45131	Low-low female up vs Control female	2.01226	2.31604	3.61733	1
4322	TC0400001130.mm.2	NM_147221 // Glis1 // GLIS family zinc finger 1 // 4|4 C6 // 230587 /// ENSMUST00000046	Glis1	NM_147221	0.20113	0.0833188	1.33703	1.33703	Low-low female up vs Control female	1.55507	1.08891	2.20074	1
15636	TC1100003674.mm.2	NM_001033537 // Pgap3 // post-GPI attachment to proteins 3 // 11|11 D // 320655 /// ENS	Pgap3	NM_001033537	0.00633052	0.083364	0.813523	-1.22922	Low-low female down vs Control female	3.9284	1.3893	1.11149	1
12408	TC0X00000884.mm.2	NM_007492 // Arx // aristaless related homeobox // X C3|X 41.05 cM // 11878 /// ENSMUST	Arx	NM_007492	0.0425093	0.0833718	1.39067	1.39067	Low-low female up vs Control female	2.57228	2.32296	2.83823	1
10120	TC0800000830.mm.2	NM_144534 // Tmem38a // transmembrane protein 38A // 8|8 B3.3 // 74166 /// ENSMUST00000	Tmem38a	NM_144534	0.102591	0.0834432	0.79072	-1.26467	Low-low female down vs Control female	1.99178	0.912344	1.4396	1
1041	TC0100003477.mm.2	ENSMUST00000053686 // Uck2 // uridine-cytidine kinase 2 // 1|1 H2.3 // 80914	Uck2	ENSMUST00000053686	0.165594	0.0835209	0.658192	-1.51931	Low-low female down vs Control female	1.68142	2.44501	4.57015	1
612	TC0100001989.mm.2	NM_177781 // Trpa1 // transient receptor potential cation channel, subfamily A, member	Trpa1	NM_177781	0.211236	0.0836443	1.20073	1.20073	Low-low female up vs Control female	1.52309	0.424011	0.874935	1
8275	TC0700000939.mm.2	NR_033504 // Gm9962 // predicted gene 9962 // --- // 791383 /// uc012flm.1 // Gm9962 //	Gm9962	NR_033504	0.114741	0.0836504	1.42733	1.42733	Low-low female up vs Control female	1.91913	2.02128	3.31015	1
10156	TC0800000942.mm.2	NM_183097 // 1700067K01Rik // RIKEN cDNA 1700067K01 gene // 8|8 C3 // 73453 /// ENSMUST	1700067K01Rik	NM_183097	0.622765	0.0836988	0.806975	-1.2392	Low-low female down vs Control female	0.764097	0.292483	1.20303	1
20822	TC1700002536.mm.2	NM_001033367 // Nlrc4 // NLR family, CARD domain containing 4 // 17|17 E2 // 268973 ///	Nlrc4	NM_001033367	0.133771	0.0838007	1.27142	1.27142	Low-low female up vs Control female	1.81969	0.873927	1.50939	1
7125	TC0600001449.mm.2	NM_001039669 // Iffo1 // intermediate filament family orphan 1 // 6|6 F3 // 320678 ///	Iffo1	NM_001039669	0.334424	0.0838389	0.75137	-1.3309	Low-low female down vs Control female	1.21838	0.829376	2.13941	1
21483	TC1900000153.mm.2	NM_001177347 // 1700092M07Rik // RIKEN cDNA 1700092M07 gene // 19|19 A // 74307 /// ENS	1700092M07Rik	NM_001177347	0.143384	0.0838894	1.39698	1.39698	Low-low female up vs Control female	1.77474	1.653	2.92726	1
17778	TC1400000935.mm.2	NM_199029 // Zfp395 // zinc finger protein 395 // 14|14 D1 // 380912 /// ENSMUST0000006	Zfp395	NM_199029	0.523217	0.0839636	1.31829	1.31829	Low-low female up vs Control female	0.9009	0.573587	2.001	1
20714	TC1700002189.mm.2	NM_028065 // Cnpy3 // canopy 3 homolog (zebrafish) // 17|17 C // 72029 /// ENSMUST00000	Cnpy3	NM_028065	0.08937	0.0840129	1.28007	1.28007	Low-low female up vs Control female	2.08154	1.05843	1.5981	1
10399	TC0800001627.mm.2	NM_026956 // Cd209f // CD209f antigen // 8|8 A1.1 // 69142 /// ENSMUST00000128568 // Cd	Cd209f	NM_026956	0.279995	0.084098	1.27418	1.27418	Low-low female up vs Control female	1.33761	0.655369	1.53986	1
18393	TC1400002862.mm.2	NM_001244671 // Gm10377 // predicted gene 10377 // 14|14 B // 100042055	Gm10377	NM_001244671	0.411869	0.0841005	0.798774	-1.25192	Low-low female down vs Control female	1.07468	0.452746	1.32403	1
17917	TC1400001440.mm.2	NM_146050 // Oit1 // oncoprotein induced transcript 1 // 14|14 A1 // 18300 /// ENSMUST0	Oit1	NM_146050	0.394509	0.0841504	1.35264	1.35264	Low-low female up vs Control female	1.10484	0.841547	2.39389	1
10519	TC0800002131.mm.2	NM_001009547 // Adam26b // a disintegrin and metallopeptidase domain 26B // 8|8 A4 // 3	Adam26b	NM_001009547	0.487391	0.0841555	1.24117	1.24117	Low-low female up vs Control female	0.953731	0.371698	1.22487	1
18780	TC1500001302.mm.2	NM_001081302 // Trio // triple functional domain (PTPRF interacting) // 15|15 B1 // 223	Trio	NM_001081302	0.0713064	0.0841838	1.25739	1.25739	Low-low female up vs Control female	2.22918	0.976485	1.37672	1
585	TC0100001860.mm.2	NM_001177900 // Rd3 // retinal degeneration 3 // 1 H6|1 97.09 cM // 74023 /// NM_023727	Rd3	NM_001177900	0.0440698	0.0841922	1.30918	1.30918	Low-low female up vs Control female	2.5481	1.54439	1.90487	1
20242	TC1700000932.mm.2	NM_021406 // Trem1 // triggering receptor expressed on myeloid cells 1 // 17|17 C // 58	Trem1	NM_021406	0.119332	0.0843841	1.31127	1.31127	Low-low female up vs Control female	1.89369	1.16292	1.93004	1
10628	TC0800002512.mm.2	NM_001191004 // Lsm6 // LSM6 homolog, U6 small nuclear RNA associated (S. cerevisiae) /	Lsm6	NM_001191004	0.392552	0.0843891	0.811364	-1.23249	Low-low female down vs Control female	1.1083	0.404978	1.14841	1
9595	TC0700004173.mm.2	NM_009940 // Coq7 // demethyl-Q 7 // 7 F2|7 63.44 cM // 12850 /// ENSMUST00000032887 //	Coq7	NM_009940	0.0296637	0.0844401	0.68581	-1.45813	Low-low female down vs Control female	2.81612	3.35093	3.73972	1
6138	TC0500002239.mm.2	NM_026660 // Mfsd10 // major facilitator superfamily domain containing 10 // 5|5 B2 //	Mfsd10	NM_026660	0.0587074	0.0845357	1.19991	1.19991	Low-low female up vs Control female	2.35725	0.655366	0.873784	1
15946	TC1100004294.mm.2	NM_026029 // Glod4 // glyoxalase domain containing 4 // 11|11 B5 // 67201 /// NM_177367	Glod4	NM_026029	0.00628026	0.0845771	0.794609	-1.25848	Low-low female down vs Control female	3.93446	1.74127	1.39093	1
10661	TC0800002592.mm.2	NM_009010 // Rad23a // RAD23a homolog (S. cerevisiae) // 8|8 C3 // 19358 /// ENSMUST000	Rad23a	NM_009010	0.0203236	0.0845888	0.843747	-1.18519	Low-low female down vs Control female	3.07793	0.744004	0.759699	1
18165	TC1400002094.mm.2	NM_008683 // Nedd8 // neural precursor cell expressed, developmentally down-regulated g	Nedd8	NM_008683	0.14173	0.0846099	0.826192	-1.21037	Low-low female down vs Control female	1.78225	0.544118	0.959507	1
14011	TC1000002393.mm.2	NM_001277132 // Gm867 // predicted gene 867 // 10|10 C1 // 333670 /// uc007fts.1 // Gm8	Gm867	NM_001277132	0.468899	0.0846366	1.41694	1.41694	Low-low female up vs Control female	0.982018	0.999059	3.19739	1
6108	TC0500002155.mm.2	NM_001014394 // Adgrf3 // adhesion G protein-coupled receptor F3 // 5|5 B1 // 381628 //	Adgrf3	NM_001014394	0.143971	0.0846431	1.40258	1.40258	Low-low female up vs Control female	1.77209	1.69905	3.01332	1
19740	TC1600001802.mm.2	NM_001011792 // Olfr207 // olfactory receptor 207 // 16|16 C1.3 // 257973 /// NM_146384	Olfr207	NM_001011792	0.387849	0.0846458	1.45556	1.45556	Low-low female up vs Control female	1.11669	1.3182	3.71002	1
15952	TC1100004300.mm.2	NM_001252384 // Slc25a19 // solute carrier family 25 (mitochondrial thiamine pyrophosph	Slc25a19	NM_001252384	0.110863	0.0846671	1.46978	1.46978	Low-low female up vs Control female	1.94143	2.41244	3.90534	1
5213	TC0400003849.mm.2	NM_023536 // Mrto4 // mRNA turnover 4, homolog (S. cerevisiae) // 4|4 D3 // 69902 /// E	Mrto4	NM_023536	0.270383	0.0847137	0.684492	-1.46094	Low-low female down vs Control female	1.3608	1.63888	3.78508	1
21313	TC1800001410.mm.2	NM_201353 // Slc6a7 // solute carrier family 6 (neurotransmitter transporter, L-proline	Slc6a7	NM_201353	0.0126941	0.0849218	1.32341	1.32341	Low-low female up vs Control female	3.41277	2.24898	2.07111	1
20514	TC1700001741.mm.2	NM_019837 // Nudt3 // nudix (nucleotide diphosphate linked moiety X)-type motif 3 // 17	Nudt3	NM_019837	0.214116	0.084961	0.864831	-1.1563	Low-low female down vs Control female	1.51425	0.268094	0.556436	1
6984	TC0600001065.mm.2	NM_053223 // V1ra8 // vomeronasal 1 receptor, A8 // 6|6 D1 // 113850 /// ENSMUST0000007	V1ra8	NM_053223	0.0213141	0.0849966	1.2121	1.2121	Low-low female up vs Control female	3.04464	0.945967	0.976482	1
9612	TC0700004204.mm.2	ENSMUST00000065740 // Gm9905 // predicted gene 9905 [Source:MGI Symbol;Acc:MGI:3642311]	Gm9905	ENSMUST00000065740	0.0660232	0.0850089	1.22743	1.22743	Low-low female up vs Control female	2.27977	0.803979	1.10835	1
21405	TC1900000018.mm.2	NM_001271496 // Chka // choline kinase alpha // 19 A|19 3.57 cM // 12660 /// NM_013490	Chka	NM_001271496	0.0923678	0.0850309	1.82247	1.82247	Low-low female up vs Control female	2.06005	6.23306	9.50931	1
8005	TC0700000387.mm.2	NM_009532 // Xrcc1 // X-ray repair complementing defective repair in Chinese hamster ce	Xrcc1	NM_009532	0.419762	0.0850701	1.29728	1.29728	Low-low female up vs Control female	1.0613	0.604012	1.78867	1
1643	TC0200001553.mm.2	NM_026634 // A930018P22Rik // RIKEN cDNA A930018P22 gene // 2|2 E2 // 68243 /// ENSMUST	A930018P22Rik	NM_026634	0.493022	0.0850969	1.27027	1.27027	Low-low female up vs Control female	0.945263	0.454586	1.51143	1
12246	TC0X00000340.mm.2	NM_001039688 // Rhox4a // reproductive homeobox 4A // X|X A3.3 // 664609 /// ENSMUST000	Rhox4a	NM_001039688	0.0357084	0.0852132	1.37234	1.37234	Low-low female up vs Control female	2.68983	2.26622	2.6479	1
513	TC0100001637.mm.2	NM_146716 // Olfr432 // olfactory receptor 432 // 1|1 H4 // 258711 /// ENSMUST000000626	Olfr432	NM_146716	0.503789	0.0852253	1.387	1.387	Low-low female up vs Control female	0.92925	0.836416	2.82888	1
20867	TC1700002765.mm.2	NM_001161832 // T2 // brachyury 2 // 17 A1|17 4.92 cM // 21331 /// BC119261 // T2 // br	T2	NM_001161832	0.613927	0.085286	1.43357	1.43357	Low-low female up vs Control female	0.775807	0.846779	3.43037	1
972	TC0100003273.mm.2	NM_010683 // Lamc1 // laminin, gamma 1 // 1 G3|1 65.3 cM // 226519 /// ENSMUST000000277	Lamc1	NM_010683	0.0196657	0.0853621	0.751152	-1.33129	Low-low female down vs Control female	3.101	2.1375	2.16635	1
3568	TC0300001792.mm.2	NM_001165954 // Phc3 // polyhomeotic-like 3 (Drosophila) // 3|3 A3 // 241915 /// NM_001	Phc3	NM_001165954	0.380916	0.0854035	0.787612	-1.26966	Low-low female down vs Control female	1.1292	0.542009	1.50855	1
4647	TC0400002075.mm.2	ENSMUST00000105619 // Cfap74 // cilia and flagella associated protein 74 // 4|4 E2 // 5	Cfap74	ENSMUST00000105619	0.0814259	0.0854143	1.40228	1.40228	Low-low female up vs Control female	2.14229	2.06227	3.02547	1
21901	TC1900001142.mm.2	NM_133353 // Oosp1 // oocyte secreted protein 1 // 19|19 A // 170834 /// ENSMUST0000004	Oosp1	NM_133353	0.662344	0.085482	1.24271	1.24271	Low-low female up vs Control female	0.712303	0.283361	1.25026	1
7440	TC0600002486.mm.2	NM_025607 // Rnf181 // ring finger protein 181 // 6|6 C1 // 66510 /// ENSMUST0000006958	Rnf181	NM_025607	0.0185139	0.0855058	1.21307	1.21307	Low-low female up vs Control female	3.14345	0.98828	0.988093	1
61	TC0100000242.mm.2	NM_001277076 // Fer1l5 // fer-1-like 5 (C. elegans) // 1|1 B // 100534273 /// ENSMUST00	Fer1l5	NM_001277076	0.0933424	0.0855403	1.37272	1.37272	Low-low female up vs Control female	2.05321	1.73673	2.65842	1
4875	TC0400002809.mm.2	NM_009403 // Tnfsf8 // tumor necrosis factor (ligand) superfamily, member 8 // 4 C1|4 3	Tnfsf8	NM_009403	0.38388	0.0855743	1.26942	1.26942	Low-low female up vs Control female	1.12383	0.539185	1.50787	1
21096	TC1800000609.mm.2	NM_001101475 // F830016B08Rik // RIKEN cDNA F830016B08 gene // 18|18 D3 // 240328 /// E	F830016B08Rik	NM_001101475	0.0352798	0.08558	1.29914	1.29914	Low-low female up vs Control female	2.69802	1.55788	1.81473	1
18281	TC1400002433.mm.2	NM_026816 // Gtf2f2 // general transcription factor IIF, polypeptide 2 // 14|14 D3 // 6	Gtf2f2	NM_026816	0.414169	0.08559	0.799515	-1.25076	Low-low female down vs Control female	1.07076	0.451984	1.32664	1
4898	TC0400002945.mm.2	NM_027238 // Ttc39b // tetratricopeptide repeat domain 39B // 4|4 C3 // 69863 /// ENSMU	Ttc39b	NM_027238	0.1275	0.0855903	1.20537	1.20537	Low-low female up vs Control female	1.85079	0.544419	0.924489	1
20650	TC1700002063.mm.2	NM_146515 // Olfr99 // olfactory receptor 99 // 17|17 B1 // 258508 /// ENSMUST000000775	Olfr99	NM_146515	0.70326	0.085627	0.701902	-1.4247	Low-low female down vs Control female	0.659447	0.696792	3.32084	1
1742	TC0200001859.mm.2	NM_001162503 // Sqrdl // sulfide quinone reductase-like (yeast) // 2|2 F2 // 59010 ///	Sqrdl	NM_001162503	0.0236414	0.0856657	1.25269	1.25269	Low-low female up vs Control female	2.9725	1.2728	1.34575	1
9650	TC0700004306.mm.2	NM_001039645 // Asphd1 // aspartate beta-hydroxylase domain containing 1 // 7|7 F3 // 2	Asphd1	NM_001039645	0.265362	0.0856819	1.4369	1.4369	Low-low female up vs Control female	1.37322	1.52231	3.48407	1
14318	TC1000003220.mm.2	NM_175331 // Nt5dc3 // 5-nucleotidase domain containing 3 // 10|10 C1 // 103466 /// ENS	Nt5dc3	NM_175331	0.00556996	0.0857198	0.818461	-1.22181	Low-low female down vs Control female	4.02616	1.36355	1.0644	1
21884	TC1900001118.mm.2	NM_023731 // Ccdc86 // coiled-coil domain containing 86 // 19 7.41 cM|19 B // 108673 //	Ccdc86	NM_023731	0.036707	0.0858985	0.817302	-1.22354	Low-low female down vs Control female	2.67116	0.918605	1.08082	1
21188	TC1800000961.mm.2	NM_153086 // Gjd4 // gap junction protein, delta 4 // 18|18 A1 // 225152 /// ENSMUST000	Gjd4	NM_153086	0.454756	0.0859106	1.29829	1.29829	Low-low female up vs Control female	1.00419	0.578227	1.80971	1
17851	TC1400001211.mm.2	NM_198601 // Trim52 // tripartite motif-containing 52 // 14|14 E2.3 // 212085 /// NR_07	Trim52	NM_198601	0.0708011	0.0859261	1.33538	1.33538	Low-low female up vs Control female	2.23385	1.57903	2.22158	1
14978	TC1100001739.mm.2	NM_001081046 // Efcab3 // EF-hand calcium binding domain 3 // 11|11 E1 // 70894 /// ENS	Efcab3	NM_001081046	0.463822	0.0859608	0.831594	-1.20251	Low-low female down vs Control female	0.989919	0.284561	0.903442	1
16858	TC1300000668.mm.2	NM_146045 // B4galt7 // xylosylprotein beta1,4-galactosyltransferase, polypeptide 7 (ga	B4galt7	NM_146045	0.0559165	0.0859933	1.26167	1.26167	Low-low female up vs Control female	2.38948	1.0915	1.43564	1
12238	TC0X00000325.mm.2	NM_001085497 // Slc25a43 // solute carrier family 25, member 43 // X|X A3.3 // 194744 /	Slc25a43	NM_001085497	0.132987	0.0860408	1.50696	1.50696	Low-low female up vs Control female	1.82349	2.59364	4.47024	1
1064	TC0100003537.mm.2	NM_013919 // Usp21 // ubiquitin specific peptidase 21 // 1 H3|1 79.3 cM // 30941 /// EN	Usp21	NM_013919	0.258239	0.0860557	0.81877	-1.22134	Low-low female down vs Control female	1.39121	0.470465	1.06282	1
11880	TC0900002696.mm.2	NM_012033 // Tinag // tubulointerstitial nephritis antigen // 9|9 D // 26944 /// ENSMUS	Tinag	NM_012033	0.623541	0.0860935	1.34554	1.34554	Low-low female up vs Control female	0.763071	0.568697	2.34229	1
21916	TC1900001162.mm.2	NM_001011839 // Olfr1437 // olfactory receptor 1437 // 19|19 A // 258117 /// ENSMUST000	Olfr1437	NM_001011839	0.579009	0.0861146	1.37498	1.37498	Low-low female up vs Control female	0.822777	0.705969	2.69667	1
13057	TC0X00003401.mm.2	NM_001163015 // Gprasp2 // G protein-coupled receptor associated sorting protein 2 // X	Gprasp2	NM_001163015	0.467143	0.0861587	1.25714	1.25714	Low-low female up vs Control female	0.984744	0.436493	1.39309	1
7195	TC0600001664.mm.2	NM_018779 // Pde3a // phosphodiesterase 3A, cGMP inhibited // 6|6 G1 // 54611 /// ENSMU	Pde3a	NM_018779	0.0497586	0.0863037	1.39585	1.39585	Low-low female up vs Control female	2.467	2.3248	2.96171	1
18126	TC1400002022.mm.2	NM_001001808 // Olfr221 // olfactory receptor 221 // 14|14 C1-C2 // 258420 /// ENSMUST0	Olfr221	NM_001001808	0.206862	0.0863118	0.788969	-1.26748	Low-low female down vs Control female	1.53675	0.731551	1.49612	1
7756	TC0600003397.mm.2	NM_001113559 // Sox5 // SRY (sex determining region Y)-box 5 // 6 G3|6 76.14 cM // 2067	Sox5	NM_001113559	0.167364	0.0863406	1.30203	1.30203	Low-low female up vs Control female	1.67452	0.988478	1.85524	1
17848	TC1400001189.mm.2	NM_198014 // Slain1 // SLAIN motif family, member 1 // 14|14 E2.3 // 105439 /// ENSMUST	Slain1	NM_198014	0.154134	0.0863944	0.758129	-1.31904	Low-low female down vs Control female	1.72791	1.1232	2.04296	1
4570	TC0400001829.mm.2	NM_001039595 // Gm13043 // predicted gene 13043 // 4|4 E1 // 545693 /// NM_001113735 //	Gm13043	NM_001039595	0.324215	0.0864351	1.19358	1.19358	Low-low female up vs Control female	1.23937	0.329109	0.834573	1
2902	TC0200005164.mm.2	NM_001252578 // Sulf2 // sulfatase 2 // 2|2 H3 // 72043 /// NM_001252579 // Sulf2 // su	Sulf2	NM_001252578	0.00224133	0.0864606	0.714512	-1.39956	Low-low female down vs Control female	4.75009	4.55263	3.01222	1
16015	TC1200000239.mm.2	NM_201357 // Tssc1 // tumor suppressing subtransferable candidate 1 // 12 A2|12 11.26 c	Tssc1	NM_201357	0.0971737	0.0864616	1.17347	1.17347	Low-low female up vs Control female	2.02704	0.439963	0.682149	1
16902	TC1300000834.mm.2	XM_982175.2 // Gm7969 // PREDICTED: predicted gene 7969 (Gm7969), mRNA. // --- // ---	Gm7969	XM_982175.2	0.180131	0.0865776	1.3164	1.3164	Low-low female up vs Control female	1.62681	1.04356	2.01607	1
4677	TC0400002120.mm.2	NM_028097 // Tmem68 // transmembrane protein 68 // 4|4 A1 // 72098 /// ENSMUST000000298	Tmem68	NM_028097	0.269997	0.0866875	0.570023	-1.75431	Low-low female down vs Control female	1.36175	3.65461	8.43467	1
10373	TC0800001545.mm.2	NM_023709 // Capn9 // calpain 9 // 8|8 E2 // 73647 /// ENSMUST00000093033 // Capn9 // c	Capn9	NM_023709	0.0486936	0.0866964	1.35926	1.35926	Low-low female up vs Control female	2.48142	1.98602	2.51541	1
18835	TC1500001570.mm.2	NM_026346 // Fbxo32 // F-box protein 32 // 15|15 D2 // 67731 /// ENSMUST00000022986 //	Fbxo32	NM_026346	0.0252629	0.0867381	0.735702	-1.35925	Low-low female down vs Control female	2.92657	2.3428	2.51595	1
2491	TC0200004034.mm.2	NM_146897 // Olfr1214 // olfactory receptor 1214 // 2|2 E1 // 258899 /// ENSMUST0000009	Olfr1214	NM_146897	0.0756364	0.086814	1.41561	1.41561	Low-low female up vs Control female	2.19053	2.24978	3.22786	1
22017	TC1900001512.mm.2	NM_199447 // Rrp12 // ribosomal RNA processing 12 homolog (S. cerevisiae) // 19|19 C3 /	Rrp12	NM_199447	0.0575088	0.0868256	0.729538	-1.37073	Low-low female down vs Control female	2.37089	2.00465	2.65736	1
1340	TC0200000538.mm.2	NM_030137 // Cstad // CSA-conditional, T cell activation-dependent protein // 2|2 B //	Cstad	NM_030137	0.310106	0.0868652	1.62433	1.62433	Low-low female up vs Control female	1.26934	2.54041	6.28997	1
14815	TC1100001346.mm.2	NM_001045527 // Hsf5 // heat shock transcription factor family member 5 // 11|11 C // 3	Hsf5	NM_001045527	0.115769	0.086925	0.783995	-1.27552	Low-low female down vs Control female	1.91334	0.964085	1.58361	1
12926	TC0X00002991.mm.2	NM_028958 // Taf7l // TAF7-like RNA polymerase II, TATA box binding protein (TBP)-assoc	Taf7l	NM_028958	0.0443182	0.0869498	1.26003	1.26003	Low-low female up vs Control female	2.54434	1.15674	1.42885	1
13694	TC1000001228.mm.2	NM_001162368 // Mgat4c // MGAT4 family, member C // 10|10 D1 // 67569 /// NM_001162369	Mgat4c	NM_001162368	0.194885	0.0869635	1.14694	1.14694	Low-low female up vs Control female	1.57562	0.252051	0.502763	1
3170	TC0300000624.mm.2	NM_029482 // 4930579G24Rik // RIKEN cDNA 4930579G24 gene // 3|3 F1 // 75939 /// ENSMUST	4930579G24Rik	NM_029482	0.243568	0.0869691	1.47656	1.47656	Low-low female up vs Control female	1.42977	1.84818	4.06259	1
21860	TC1900001072.mm.2	NM_010316 // Gng3 // guanine nucleotide binding protein (G protein), gamma 3 // 19 A|19	Gng3	NM_010316	0.0758812	0.0869836	0.801366	-1.24787	Low-low female down vs Control female	2.18842	0.913385	1.31174	1
15237	TC1100002653.mm.2	NM_146337 // Olfr1396 // olfactory receptor 1396 // 11|11 B1 // 258334 /// ENSMUST00000	Olfr1396	NM_146337	0.380452	0.0871212	0.686377	-1.45693	Low-low female down vs Control female	1.13004	1.36351	3.79216	1
11020	TC0900000342.mm.2	ENSMUST00000176049 // 9230113P08Rik // RIKEN cDNA 9230113P08 gene // 9|9 A4 // 77908 //	9230113P08Rik	ENSMUST00000176049	0.0756875	0.0871291	0.74789	-1.3371	Low-low female down vs Control female	2.19009	1.57472	2.25978	1
2389	TC0200003890.mm.2	NM_001011785 // Olfr987 // olfactory receptor 987 // 2|2 D // 257951 /// ENSMUST0000009	Olfr987	NM_001011785	0.646548	0.0871633	1.38664	1.38664	Low-low female up vs Control female	0.732863	0.667361	2.86195	1
20489	TC1700001665.mm.2	NM_011447 // Sox8 // SRY (sex determining region Y)-box 8 // 17 A3.3|17 12.69 cM // 206	Sox8	NM_011447	0.140984	0.0872277	1.38605	1.38605	Low-low female up vs Control female	1.78567	1.62253	2.85572	1
6217	TC0500002583.mm.2	ENSMUST00000043711 // Gm10135 // predicted gene 10135 [Source:MGI Symbol;Acc:MGI:371064	Gm10135	ENSMUST00000043711	0.0510783	0.0872431	0.65895	-1.51757	Low-low female down vs Control female	2.44957	3.63388	4.66236	1
[truncated: 20,480 more rows]

## Sheet: NN vs NL females
Column #	Transcript ID	gene_assignment	Gene Symbol	RefSeq	p-value(M/F groups)	p-value(Normal-low female vs. Control female)	Ratio(Normal-low female vs. Control female)	Fold-Change(Normal-low female vs. Control female)	Fold-Change(Normal-low female vs. Control female) (Description)	F(M/F groups)	SS(M/F groups)	SS(Error)	F(Error)
[truncated: 22,206 more rows]

[truncated: 1 more sheets: NN vs LN females]
