# Supplementary material for: Paternal low protein diet perturbs inter-generational metabolic homeostasis in a tissue-specific manner in mice
Source: Commun Biol. 2022 Sep 8;5:929. doi: 10.1038/s42003-022-03914-8 (PMC9458637; doi:10.1038/s42003-022-03914-8)
Supplement: Supplementary file 10 — Supplementary Data 7 [file 42003_2022_3914_MOESM10_ESM.xlsx]

## Sheet: NN vs LL
	Gene ontology							KEGG pathway
	Gene Set	Description	NES*	P Value	FDR			Gene Set	Description	NES*	P Value	FDR
	GO:0033500	Carbohydrate homeostasis	2.4886	0.0019342	0.013375			mmu05224	Breast cancer	1.7448	0.010101	0.40197
	GO:0033555	Multicellular organismal response to stress	2.2928	0	0.039097			mmu05226	Gastric cancer	1.7448	0.010101	0.40197
	GO:0009743	Response to carbohydrate	2.0348	0.0018904	0.18554			mmu04150	mTOR signaling pathway	1.7275	0.019305	0.3337
	GO:0042737	Drug catabolic process	1.9454	0.0075758	0.25619			mmu04918	Thyroid hormone synthesis	1.6294	0.031873	0.37619
	GO:1901652	Response to peptide	1.8998	0.012891	0.27944			mmu04934	Cushing syndrome	1.6171	0.046278	0.33882
	GO:0031589	Cell-substrate adhesion	1.8973	0.0098814	0.23629			mmu05161	Hepatitis B	1.6021	0.054614	0.31992
	GO:0002237	Response to molecule of bacterial origin	1.8872	0.014733	0.21635			mmu04670	Leukocyte transendothelial migration	1.5731	0.040323	0.32718
	GO:0030900	Forebrain development	1.8802	0.016791	0.19805			mmu04310	Wnt signaling pathway	1.3721	0.1255	0.39759
	GO:0045785	Positive regulation of cell adhesion	1.8666	0.0076336	0.19148			mmu05215	Prostate cancer	1.3673	0.13718	0.38405
	GO:0042742	Defense response to bacterium	1.7624	0.015595	0.28873			mmu05203	Viral carcinogenesis	1.3538	0.12928	0.3854
	GO:0042113	B cell activation	-1.3685	0.13098	0.5828			mmu04919	Thyroid hormone signaling pathway	-0.58769	0.95825	0.94547
	GO:0043112	Receptor metabolic process	-1.3722	0.13556	0.59342			mmu04014	Ras signaling pathway	-0.59657	0.93534	0.98538
	GO:0007059	Chromosome segregation	-1.3849	0.1168	0.58129			mmu04650	Natural killer cell mediated cytotoxicity	-0.65573	0.87327	0.98033
	GO:0007051	Spindle organization	-1.4427	0.093625	0.59418			mmu04062	Chemokine signaling pathway	-0.90112	0.56432	0.99903
	GO:0006397	mRNA processing	-1.5908	0.04888	0.54611			mmu04261	Adrenergic signaling in cardiomyocytes	-1.1241	0.28659	1
	GO:0006403	RNA localization	-1.5966	0.045817	0.57515			mmu04713	Circadian entrainment	-1.1263	0.3004	1
	GO:0061448	Connective tissue development	-1.6097	0.039337	0.59115			mmu05202	Transcriptional misregulation in cancer	-1.1864	0.22246	1
	GO:0006281	DNA repair	-1.739	0.019646	0.56078			mmu04933	AGE-RAGE signaling pathway in diabetic complications	-1.1981	0.22793	1
	GO:0035264	Multicellular organism growth	-2.0283	0.002045	0.30857			mmu04371	Apelin signaling pathway	-1.2711	0.17347	1
	GO:0071103	DNA conformation change	-2.3878	0	0.064911			mmu04662	B cell receptor signaling pathway	-1.3131	0.15087	1
		* NES: Normalised Enrichment Score

## Sheet: NN vs NL
	Gene ontology							KEGG pathway
	Gene Set	Description	NES*	P Value	FDR			Gene Set	Description	NES*	P Value	FDR
	GO:0007218	Neuropeptide signaling pathway	2.723	0	0.0033076			mmu04080	Neuroactive ligand-receptor interaction	3.3268	0	0
	GO:0019233	Sensory perception of pain	2.6028	0	0.0078556			mmu04740	Olfactory transduction	3.1858	0	0
	GO:0050953	Sensory perception of light stimulus	2.5135	0	0.0093716			mmu04060	Cytokine-cytokine receptor interaction	2.5845	0	0.0014241
	GO:0098742	Cell-cell adhesion via plasma-membrane adhesion molecules	2.4697	0.0020161	0.01199			mmu04974	Protein digestion and absorption	2.3896	0	0.0069425
	GO:0034765	Regulation of ion transmembrane transport	2.4355	0	0.012734			mmu05322	Systemic lupus erythematosus	2.0237	0.0086022	0.07562
	GO:0050900	Leukocyte migration	2.4011	0	0.013231			mmu05033	Nicotine addiction	1.9878	0.0042105	0.081293
	GO:0042742	Defense response to bacterium	2.3784	0	0.012404			mmu04911	Insulin secretion	1.9257	0.010438	0.10284
	GO:0021953	Central nervous system neuron differentiation	2.3298	0.0020202	0.016952			mmu04514	Cell adhesion molecules (CAMs)	1.9112	0.006383	0.097195
	GO:0015837	Amine transport	2.3177	0	0.016171			mmu05030	Cocaine addiction	1.9056	0.014	0.089798
	GO:0021510	Spinal cord development	2.3007	0.0021459	0.016455			mmu00061	Fatty acid biosynthesis	1.8795	0.006135	0.09392
	GO:0006457	Protein folding	-2.859	0	0			mmu00970	Aminoacyl-tRNA biosynthesis	-2.3144	0	0.011887
	GO:0006354	DNA-templated transcription, elongation	-2.8999	0	0			mmu04068	FoxO signaling pathway	-2.3821	0	0.0074472
	GO:0006413	Translational initiation	-3.3196	0	0			mmu03008	Ribosome biogenesis in eukaryotes	-2.433	0	0.006007
	GO:0010608	Posttranscriptional regulation of gene expression	-3.4136	0	0			mmu05211	Renal cell carcinoma	-2.442	0	0.0063231
	GO:0010498	Proteasomal protein catabolic process	-3.4783	0	0			mmu03018	RNA degradation	-2.4604	0	0.0069554
	GO:0006281	DNA repair	-3.592	0	0			mmu04120	Ubiquitin mediated proteolysis	-2.6944	0	0.0015175
	GO:0015931	Nucleobase-containing compound transport	-4.246	0	0			mmu03015	mRNA surveillance pathway	-2.8218	0	0.00094847
	GO:0006403	RNA localization	-4.4394	0	0			mmu03013	RNA transport	-3.526	0	0
	GO:0008380	RNA splicing	-5.0174	0	0			mmu03010	Ribosome	-3.5671	0	0
	GO:0006397	mRNA processing	-5.1983	0	0			mmu03040	Spliceosome	-4.0972	0	0
		* NES: Normalised Enrichment Score

## Sheet: NN vs LN
	Gene ontology							KEGG pathway
	Gene Set	Description	NES*	P Value	FDR			Gene Set	Description	NES*	P Value	FDR
	GO:0044282	small molecule catabolic process	2.2379	0	0.042595			mmu01100	Metabolic pathways	2.3547	0	0.003668
	GO:0051186	cofactor metabolic process	2.112	0	0.094774			mmu01200	Carbon metabolism	1.9024	0.0029028	0.19868
	GO:0016042	lipid catabolic process	1.9836	0.0024096	0.2254			mmu00590	Arachidonic acid metabolism	1.8165	0.010355	0.29221
	GO:0034976	response to endoplasmic reticulum stress	1.9604	0.0037221	0.21777			mmu04014	Ras signaling pathway	1.7401	0.019257	0.39064
	GO:0060021	roof of mouth development	1.9099	0.0039318	0.22788			mmu04380	Osteoclast differentiation	1.707	0.011679	0.39761
	GO:0019439	aromatic compound catabolic process	1.7656	0.0057274	0.22133			mmu04010	MAPK signaling pathway	1.7043	0.020325	0.33766
	GO:0044270	cellular nitrogen compound catabolic process	1.7656	0.0057274	0.22133			mmu04726	Serotonergic synapse	1.686	0.016713	0.32854
	GO:0046700	heterocycle catabolic process	1.7656	0.0057274	0.22133			mmu04144	Endocytosis	1.5175	0.055191	0.46505
	GO:0015698	inorganic anion transport	1.7566	0.0097357	0.22585			mmu04142	Lysosome	1.5166	0.076164	0.43567
	GO:0072524	pyridine-containing compound metabolic process	1.7557	0.010309	0.21675			mmu04910	Insulin signaling pathway	1.4942	0.062756	0.46232
	GO:0016458	gene silencing	-1.1029	0.32198	0.8558			mmu04722	Neurotrophin signaling pathway	-0.70429	0.81164	0.84614
	GO:0009755	hormone-mediated signaling pathway	-1.1066	0.29502	0.87526			mmu04713	Circadian entrainment	-0.74182	0.7764	0.85562
	GO:0035264	multicellular organism growth	-1.1169	0.31522	0.87596			mmu04923	Regulation of lipolysis in adipocytes	-0.77868	0.7625	0.86029
	GO:0031214	biomineral tissue development	-1.4317	0.084871	0.81707			mmu04371	Apelin signaling pathway	-0.79461	0.75836	0.9023
	GO:0061008	hepaticobiliary system development	-1.4574	0.10494	0.82348			mmu04062	Chemokine signaling pathway	-0.81013	0.7284	0.95297
	GO:0060759	regulation of response to cytokine stimulus	-1.5086	0.075758	0.76748			mmu04970	Salivary secretion	-0.93769	0.51527	0.96876
	GO:0050866	negative regulation of cell activation	-1.5652	0.04	0.70752			mmu03010	Ribosome	-1.0635	0.36087	1
	GO:0051321	meiotic cell cycle	-1.5798	0.056604	0.79891			mmu04621	NOD-like receptor signaling pathway	-1.2754	0.18288	0.87224
	GO:0019236	response to pheromone	-1.9178	0.019481	0.39813			mmu04120	Ubiquitin mediated proteolysis	-1.3722	0.11111	0.90156
	GO:0060840	artery development	-2.156	0	0.20141			mmu04740	Olfactory transduction	-3.345	0	0
		* NES: Normalised Enrichment Score
