# Supplementary material for: Paternal low protein diet perturbs inter-generational metabolic homeostasis in a tissue-specific manner in mice
Source: Commun Biol. 2022 Sep 8;5:929. doi: 10.1038/s42003-022-03914-8 (PMC9458637; doi:10.1038/s42003-022-03914-8)
Supplement: Supplementary file 11 — Supplementary Data 8 [file 42003_2022_3914_MOESM11_ESM.xlsx]

## Sheet: overall
	sample-id	input	filtered	percentage of input passed filter	denoised	merged	percentage of input merged	non-chimeric	percentage of input non-chimeric
	LL3_F1	335592	248464	74.04	246163	54	0.02	54	0.02
	LL4_M1	493320	371285	75.26	368220	118	0.02	118	0.02
	LL5_F2	369007	271463	73.57	270118	82	0.02	82	0.02
	LL5_M2	340242	248261	72.97	245930	55	0.02	55	0.02
	LL6_F1	344734	247723	71.86	246748	38	0.01	38	0.01
	LL6_M1	266154	195576	73.48	194067	81	0.03	81	0.03
	LL8_F1	461465	334010	72.38	332235	97	0.02	96	0.02
	LL9_M1	371930	276003	74.21	273402	90	0.02	89	0.02
	LN1_F2	259275	186379	71.88	184276	33	0.01	33	0.01
	LN2_M2	556091	403888	72.63	401019	146	0.03	146	0.03
	LN3_F1	325594	224062	68.82	222823	48	0.01	48	0.01
	LN4_F2	266945	193369	72.44	191746	67	0.03	67	0.03
	LN5_M2	453266	322966	71.25	320436	168	0.04	164	0.04
	LN6_F2	412383	294564	71.43	292145	154	0.04	154	0.04
	LN6_M2	329508	241550	73.31	239996	94	0.03	94	0.03
	LN7_M1	443432	319289	72	316856	142	0.03	141	0.03
	NL1_F2	235139	169707	72.17	168030	46	0.02	46	0.02
	NL1_M2	261055	187946	71.99	186348	49	0.02	49	0.02
	NL2_F2	263528	174363	66.16	172680	41	0.02	41	0.02
	NL2_M2	275310	196820	71.49	194893	77	0.03	75	0.03
	NL3_F1	250604	178684	71.3	177369	44	0.02	44	0.02
	NL3_M2	243394	178425	73.31	177457	62	0.03	61	0.03
	NL4_F2	241573	174166	72.1	173156	37	0.02	37	0.02
	NL6_M2	283802	201589	71.03	200110	93	0.03	90	0.03
	NN4_F1	199986	93308	46.66	92755	34	0.02	34	0.02
	NN4_M1	372728	273314	73.33	270740	71	0.02	71	0.02
	NN5_F1	395352	272592	68.95	271089	60	0.02	60	0.02
	NN5_F2	285663	204394	71.55	203255	72	0.03	72	0.03
	NN6_F1	367629	261818	71.22	259967	84	0.02	84	0.02
	NN6_M1	365118	261741	71.69	259461	74	0.02	74	0.02
	NN6_M2	251717	162224	64.45	160442	28	0.01	28	0.01
	NN7_M1	308388	221496	71.82	219963	61	0.02	61	0.02

## Sheet: Taxonomic
	index	k__Bacteria;__;__;__;__;__;__	k__Bacteria;p__Bacteroidetes;c__Bacteroidia;o__Bacteroidales;f__;g__;s__	k__Bacteria;p__Bacteroidetes;c__Bacteroidia;o__Bacteroidales;f__Bacteroidaceae;g__Bacteroides;__	k__Bacteria;p__Bacteroidetes;c__Bacteroidia;o__Bacteroidales;f__Prevotellaceae;g__Prevotella;s__	k__Bacteria;p__Bacteroidetes;c__Bacteroidia;o__Bacteroidales;f__Rikenellaceae;__;__	k__Bacteria;p__Bacteroidetes;c__Bacteroidia;o__Bacteroidales;f__Rikenellaceae;g__;s__	k__Bacteria;p__Bacteroidetes;c__Bacteroidia;o__Bacteroidales;f__S24-7;g__;s__	k__Bacteria;p__Bacteroidetes;c__Bacteroidia;o__Bacteroidales;f__[Odoribacteraceae];g__Odoribacter;s__	k__Bacteria;p__Bacteroidetes;c__Bacteroidia;o__Bacteroidales;f__[Paraprevotellaceae];g__[Prevotella];s__	k__Bacteria;p__Cyanobacteria;c__4C0d-2;o__YS2;f__;g__;s__	k__Bacteria;p__Deferribacteres;c__Deferribacteres;o__Deferribacterales;f__Deferribacteraceae;g__Mucispirillum;s__schaedleri	k__Bacteria;p__Firmicutes;c__Bacilli;o__Lactobacillales;f__Lactobacillaceae;g__Lactobacillus;__	k__Bacteria;p__Firmicutes;c__Bacilli;o__Lactobacillales;f__Lactobacillaceae;g__Lactobacillus;s__	k__Bacteria;p__Firmicutes;c__Bacilli;o__Turicibacterales;f__Turicibacteraceae;g__Turicibacter;s__	k__Bacteria;p__Firmicutes;c__Clostridia;o__Clostridiales;__;__;__	k__Bacteria;p__Firmicutes;c__Clostridia;o__Clostridiales;f__;g__;s__	k__Bacteria;p__Firmicutes;c__Clostridia;o__Clostridiales;f__Lachnospiraceae;__;__	k__Bacteria;p__Firmicutes;c__Clostridia;o__Clostridiales;f__Lachnospiraceae;g__Coprococcus;s__	k__Bacteria;p__Firmicutes;c__Clostridia;o__Clostridiales;f__Lachnospiraceae;g__Roseburia;__	k__Bacteria;p__Firmicutes;c__Clostridia;o__Clostridiales;f__Lachnospiraceae;g__[Ruminococcus];s__gnavus	k__Bacteria;p__Firmicutes;c__Clostridia;o__Clostridiales;f__Ruminococcaceae;g__Clostridium;s__methylpentosum	k__Bacteria;p__Firmicutes;c__Clostridia;o__Clostridiales;f__Ruminococcaceae;g__Oscillospira;s__	k__Bacteria;p__Firmicutes;c__Erysipelotrichi;o__Erysipelotrichales;f__Erysipelotrichaceae;g__;s__	k__Bacteria;p__OD1;__;__;__;__;__	k__Bacteria;p__OD1;c__;o__;f__;g__;s__	k__Bacteria;p__Proteobacteria;c__Alphaproteobacteria;o__RF32;f__;g__;s__	k__Bacteria;p__Proteobacteria;c__Alphaproteobacteria;o__Rickettsiales;f__mitochondria;g__;s__	k__Bacteria;p__Proteobacteria;c__Betaproteobacteria;o__Burkholderiales;f__Alcaligenaceae;g__Sutterella;s__	k__Bacteria;p__TM7;c__TM7-3;o__CW040;f__F16;g__;s__	k__Bacteria;p__Tenericutes;c__Mollicutes;o__Anaeroplasmatales;f__Anaeroplasmataceae;g__Anaeroplasma;s__	k__Bacteria;p__Tenericutes;c__Mollicutes;o__RF39;f__;g__;s__	group	gender
	LL3_F1	12	0	0	6	0	2	2	0	0	0	0	0	0	0	0	0	2	0	0	0	0	0	0	0	30	0	0	0	0	0	0	group2	F
	LL4_M1	26	0	6	4	0	6	41	0	6	11	0	0	0	0	2	2	2	0	0	0	0	0	0	0	4	0	0	3	0	5	0	group2	M
	LL5_F2	15	5	5	0	0	2	31	0	4	10	0	0	0	0	2	0	8	0	0	0	0	0	0	0	0	0	0	0	0	0	0	group2	F
	LL5_M2	12	0	0	0	2	0	27	0	8	6	0	0	0	0	0	0	0	0	0	0	0	0	0	0	0	0	0	0	0	0	0	group2	M
	LL6_F1	12	0	0	0	0	0	11	0	0	4	0	0	2	0	3	0	3	0	0	0	0	0	0	0	0	0	0	0	0	0	3	group2	F
	LL6_M1	39	0	0	0	0	7	8	0	0	10	4	0	0	0	5	0	6	0	0	0	0	0	0	0	0	0	0	0	2	0	0	group2	M
	LL8_F1	32	0	0	0	0	2	31	0	3	4	0	0	0	3	5	10	0	0	0	2	0	0	0	0	2	0	2	0	0	0	0	group2	F
	LL9_M1	16	0	3	0	0	5	41	0	5	7	0	0	0	0	2	0	4	0	0	0	0	3	0	0	0	0	0	3	0	0	0	group2	M
	LN1_F2	12	0	0	0	0	0	13	0	0	0	0	0	0	0	0	3	0	0	0	0	0	0	0	0	0	0	0	3	0	2	0	group4	F
	LN2_M2	53	13	6	0	0	2	18	0	18	11	0	0	0	0	0	0	16	0	0	0	0	0	0	0	6	3	0	0	0	0	0	group4	M
	LN3_F1	12	0	3	0	0	0	18	3	0	3	0	0	0	0	0	0	4	0	0	0	0	0	0	0	2	0	0	3	0	0	0	group4	F
	LN4_F2	29	0	0	0	0	0	0	0	0	20	0	0	0	0	10	0	0	0	0	0	0	0	0	0	3	0	0	0	0	5	0	group4	F
	LN5_M2	21	6	0	0	0	3	24	0	6	80	14	0	0	0	0	0	5	0	2	3	0	0	0	0	0	0	0	0	0	0	0	group4	M
	LN6_F2	88	0	0	0	0	2	2	0	0	5	0	0	0	0	11	0	35	2	2	0	0	4	0	0	0	0	3	0	0	0	0	group4	F
	LN6_M2	21	3	0	10	0	0	27	0	0	16	0	0	0	0	0	0	0	0	0	0	0	0	0	8	9	0	0	0	0	0	0	group4	M
	LN7_M1	37	0	3	34	0	3	25	0	0	17	0	0	0	0	0	0	8	0	0	0	0	0	0	0	14	0	0	0	0	0	0	group4	M
	NL1_F2	16	6	0	0	0	0	3	0	0	13	0	0	0	0	0	0	6	0	0	0	0	0	0	0	2	0	0	0	0	0	0	group3	F
	NL1_M2	10	0	0	6	0	0	6	0	0	15	0	0	0	0	3	4	0	0	0	0	0	0	0	5	0	0	0	0	0	0	0	group3	M
	NL2_F2	5	0	0	0	0	0	2	0	2	11	0	0	0	0	21	0	0	0	0	0	0	0	0	0	0	0	0	0	0	0	0	group3	F
	NL2_M2	10	0	3	4	0	0	39	0	0	11	0	3	0	0	2	0	3	0	0	0	0	0	0	0	0	0	0	0	0	0	0	group3	M
	NL3_F1	6	0	3	0	0	4	11	0	0	0	2	0	0	0	12	2	0	0	0	0	0	0	0	0	4	0	0	0	0	0	0	group3	F
	NL3_M2	26	0	0	7	0	0	11	0	0	7	0	0	0	0	0	0	0	0	0	0	0	0	0	0	10	0	0	0	0	0	0	group3	M
	NL4_F2	20	0	0	0	0	0	12	0	0	0	0	0	0	0	0	0	0	0	0	0	0	0	0	0	0	0	5	0	0	0	0	group3	F
	NL6_M2	27	0	0	4	0	0	34	0	0	21	0	0	0	0	0	0	0	0	0	0	0	0	0	0	4	0	0	0	0	0	0	group3	M
	NN4_F1	10	0	0	0	0	0	3	0	0	0	0	0	0	0	0	0	21	0	0	0	0	0	0	0	0	0	0	0	0	0	0	group1	F
	NN4_M1	7	2	0	5	3	0	10	3	4	32	0	0	0	0	0	0	5	0	0	0	0	0	0	0	0	0	0	0	0	0	0	group1	M
	NN5_F1	10	0	0	0	2	0	21	0	24	3	0	0	0	0	0	0	0	0	0	0	0	0	0	0	0	0	0	0	0	0	0	group1	F
	NN5_F2	22	0	3	0	0	0	10	0	3	0	0	0	0	0	2	0	25	0	0	0	0	0	0	0	0	0	7	0	0	0	0	group1	F
	NN6_F1	30	0	0	0	0	0	23	4	10	6	0	0	0	0	0	0	0	0	0	0	0	2	2	0	7	0	0	0	0	0	0	group1	F
	NN6_M1	29	0	3	0	0	0	15	0	7	15	0	0	0	0	0	3	0	0	0	0	0	0	0	0	2	0	0	0	0	0	0	group1	M
	NN6_M2	5	0	0	0	0	3	0	0	0	0	4	0	0	0	7	0	6	0	0	0	3	0	0	0	0	0	0	0	0	0	0	group1	M
	NN7_M1	21	0	0	5	0	2	26	0	3	0	0	0	0	0	0	0	0	0	0	0	0	0	0	0	4	0	0	0	0	0	0	group1	M
