# Supplementary material for: Paternal low protein diet perturbs inter-generational metabolic homeostasis in a tissue-specific manner in mice
Source: Commun Biol. 2022 Sep 8;5:929. doi: 10.1038/s42003-022-03914-8 (PMC9458637; doi:10.1038/s42003-022-03914-8)
Supplement: Supplementary file 12 — Supplementary Data 9 [file 42003_2022_3914_MOESM12_ESM.xlsx]

## Sheet: F2N, Serum, +ve
				x.targets.name	Campesteryl ester (16:0)_[M+H]1+	Campesteryl ester (18:1)_[M+H]1+	CE(20:04)_[M+Na]1+	CE(20:04)_[M+NH4]1+	CE(22:03)_[M+Na]1+	CE(22:05)_[M+Na]1+	CE(22:06)_[M+Na]1+	CE(22:06)_[M+NH4]1+	Cer(23:00)	Cer(36:01)_[M+H-H2O]1+	Cer(36:02)_[M+H]1+	Cer(36:02)_[M+H-H2O]1+	Cer(37:01)_[M+H-H2O]1+	Cer(38:01)_[M+H]1+	Cer(38:01)_[M+H-H2O]1+	Cer(38:02)_[M+H]1+	Cer(39:01)_[M+H-H2O]1+	Cer(40:01)_[M+H]1+	Cer(40:01)_[M+H-H2O]1+	Cer(40:02)_[M+H]1+	Cer(40:02)_[M+H-H2O]1+	Cer(40:03)	Cer(41:00)	Cer(41:01)_[M+H-H2O]1+	Cer(41:02)_[M+H]1+	Cer(42:00)	Cer(42:01)_[M+H-H2O]1+	Cer(42:02)_[M+H]1+	Cer(42:02)_[M+H-H2O]1+	Cer(42:03)	Cer(43:03)	Cer(44:02)_[M+H-H2O]1+	Cer(44:03)	Cholesterol)_[M+H-H2O]1+ & lathosterol_[M+H-H2O]1+	DG(34:02)_[M+H-H2O]1+	DG(34:03)_[M+H-H2O]1+	DG(36:02)_[M+H-H2O]1+	DG(36:03)_[M+H-H2O]1+	DG(36:04)_[M+H-H2O]1+	DG(36:05)_[M+H-H2O]1+	DG(37:03)_[M+NH4]1+	DG(37:05)_[M+NH4]1+	DG(38:01)_[M+H-H2O]1+	DG(38:04)_[M+H-H2O]1+	DG(38:04)_[M+NH4]1+
Generation	Tissue	Animal ID	Handling	targets.mz	639.607	665.623	695.574	690.618	725.621	721.589	719.574	714.618	386.363	548.54	564.535	546.524	562.556	594.582	576.571	592.566	590.587	622.613	604.603	620.598	602.587	618.582	638.645	618.618	634.613	652.66	632.634	648.629	630.618	646.613	660.629	658.65	674.645	369.352	575.503	573.488	603.535	601.519	599.503	597.488	650.572	646.54	633.582	627.535	662.572
F2N	Serum	LL3F1	Whole	Furse_Ex029_PlateA_136.mzXML / 136_P4_P4_C08_LL3F1	0	0	0	2.45288	0	0	0	0	0	0	0	0	0	0.0727305	0.0898713	0	0	0	0	0	0	0	0	0	0	0	0	0	0.215049	0	0	0	0	124.823	27.8123	3.04606	56.7079	16.6837	12.7436	0.294357	0	0	0	19.6781	0
F2N	Serum	LL3F2	Whole	Furse_Ex029_PlateA_138.mzXML / 138_P4_P4_C09_LL3F2	0	0	0	4.40524	0	0	0	0.500196	0	0	0	0	0	0.0411487	0	0	0	0	0	0	0	0	0.20206	0	0	0	0	0	0.0864516	0	0.0466704	0	0	147.801	39.022	6.32114	24.873	26.216	17.7062	1.65838	0.0418226	0	0.0495247	14.6017	0
F2N	Serum	LL3M1	Whole	Furse_Ex029_PlateA_092.mzXML / 092_P4_P4_B10_LL3M1	0	0	0	3.71897	0	0.0414868	0	0.385187	0	0	0	0	0	0	0	0	0	0	0	0	0	0	0.0755083	0	0	0.0388857	0	0.0313516	0.152237	0	0	0	0	153.232	31.9037	4.96357	21.1132	21.7958	15.4289	1.00426	0	0.0439052	0	17.3019	0
F2N	Serum	LL3M2	Whole	Furse_Ex029_PlateA_094.mzXML / 094_P4_P4_B11_LL3M2	0	0	0.0364708	0.22891	0	0.0368205	0	0	0	0.200517	0.0380549	0	0	0	0	0	0	0.0511625	0	0.688072	0.0595129	0	0	0.0566248	0	0	0.104673	1.12241	4.58233	0.187119	0	0	0	89.8613	12.3834	0.297041	13.9668	5.34448	6.47344	0	0.0494385	0	0.237525	26.6266	0
F2N	Serum	LL3M3	Whole	Furse_Ex029_PlateA_096.mzXML / 096_P4_P4_B12_LL3M3	0	0.102338	0.0952654	0.109706	0	0.0796061	0	0	0	0.176852	0	0	0	0.000507383	0	0	0	0	0	0.170506	0	0	0	0	0	0	0.11283	0.416089	5.26964	0	0	0	0	74.4816	21.7819	0.225716	61.3816	9.30072	6.86618	0.107756	0.803684	0	0.617392	17.3862	0
F2N	Serum	LL3M5	Whole	Furse_Ex029_PlateA_122.mzXML / 122_P4_P4_C01_LL3M5	11.2998	8.17432	0.0490036	3.48714	0	0	0	0.191988	0.764969	0.104749	0	0	0.136314	0	0.0573802	0	0.153104	0	0	0	0.0223849	0	0.141203	0	0	0.0278975	0	0.160152	0.0900277	0	0	0	0	160.638	31.2568	5.18161	23.3733	19.4374	11.6539	0.126436	0.107757	0	0	17.7039	0
F2N	Serum	LL5F1	Whole	Furse_Ex029_PlateA_140.mzXML / 140_P4_P4_C10_LL5F1	0	0	0.379879	3.50392	0	0	0	0.133361	0.125647	0.261065	0	0	0	0.0371658	0.0376614	0	0	0.109556	0.227189	2.50027	0.666177	0	0	0	0.138428	0.0295748	0.568566	2.24888	4.33653	0.599157	0	0	0	118.516	30.5645	4.97446	24.7561	19.5494	12.7131	0.567526	0	0.0249261	0.530486	23.4149	0
F2N	Serum	LL5F2	Whole	Furse_Ex029_PlateA_142.mzXML / 142_P4_P4_C11_LL5F2	0.401077	0	0.791872	2.477	0	0.819256	0	0.169052	0.209527	0	0	0	0.0326355	0.0552519	1.84252	0	0	0	0.0509258	0.0465715	2.40285	0	0.0318076	0	0	0.0854737	0.237884	0.343673	0.0959398	0	0	0	0	133.331	33.6393	5.92274	24.0824	20.0877	14.2177	1.47779	1.25231	0	0.185144	15.4535	0
F2N	Serum	LL5F3	Whole	Furse_Ex029_PlateA_144.mzXML / 144_P4_P4_C12_LL5F3	0	0	0	0	0	0.216255	0	0	0	0.206349	0	0	0	0.137804	0	0	0	0	0	0.618143	0	0	0.129257	0	0	0.104975	0.225176	0.863813	5.0222	0	0	0	0	77.0809	27.1263	0.459637	62.2533	20.689	7.96913	0.153247	1.86146	0	0	16.7903	0
F2N	Serum	LL5F4	Whole	Furse_Ex029_PlateA_170.mzXML / 170_P4_P4_D01_LL5F4	0.0756291	0.0357167	0	2.22473	0	0	0	0	0.0557152	0	0	0	0	0	0	0.0205883	0	0.00536357	0	0	0.0548178	0	0.381925	0	0.102542	0	0	0	0	0	0	0	0	135.613	39.1393	5.87264	27.31	20.8582	12.427	0.163723	0.126939	0	0.0712941	18.6456	0
F2N	Serum	LL5M1	Whole	Furse_Ex029_PlateA_124.mzXML / 124_P4_P4_C02_LL5M1	0	0.0417762	0	4.06935	0	0.0347621	0	0.282028	0	0	0	0	0	0	0	0	0	0	0.0559074	0	0.0530855	0	0.043595	0	0	0	0	0	0	0	0	0	0	130.976	32.2399	5.12608	30.5159	20.311	10.7043	0.213303	0	0	0	15.1906	0
F2N	Serum	LL5M2	Whole	Furse_Ex029_PlateA_126.mzXML / 126_P4_P4_C03_LL5M2	0	0.0707535	0	3.69307	0	0	0	0.106583	0	0	0	0	0	0.05901	0	0	0	0	0	0	0.000727941	0	0.425842	0.0813537	0	0	0	0	0.0653886	0	0	0	0.0193106	144.149	30.5894	4.13738	24.3994	19.8116	13.1513	0.297727	0	0	0	17.4643	0
F2N	Serum	LL5M3	Whole	Furse_Ex029_PlateA_128.mzXML / 128_P4_P4_C04_LL5M3	0	0	0	0	0	0	0	0	0	0	0	0	0	0	0	0	0	0	0	0	0	0	0	0	0	0	0	0	0	0	0	0	0	92.1644	27.6993	2.79967	20.6937	14.7747	4.40618	2.73222	6.83008	0	0	7.43041	0
F2N	Serum	LL6F1	Whole	Furse_Ex029_PlateA_172.mzXML / 172_P4_P4_D02_LL6F1	0.104926	0	7.0275	2.38606	0	3.22381	0.231884	0.167529	0.0303657	0	0	0.0447222	5.51819	5.58329	0	0	11.178	0	0	0	0.12401	0	0.106362	7.60271	0	0	0.0303147	0	0	0	0	0	0	124.759	30.4684	3.83266	20.8697	19.3882	11.5167	0.365124	4.05641	1.50806	0.0557892	8.84404	0
F2N	Serum	LL6F2	Whole	Furse_Ex029_PlateA_174.mzXML / 174_P4_P4_D03_LL6F2	0	0	0	4.10215	0	0.0405514	0.0307052	0.277437	0	0	0	0	0	0	0	0	0	0	0	0	0	0	0.110165	0	0	0	0	0.100884	0	0	0	0	0	140.387	33.4336	4.48738	18.9339	20.4351	13.5581	0.685259	0.0465926	0.0458871	0.0491935	15.3626	0
F2N	Serum	LL6F3	Whole	Furse_Ex029_PlateA_176.mzXML / 176_P4_P4_D04_LL6F3	0	0	0	4.35124	0	0	0	0.295793	0	0	0	0	0	0.0337006	0	0	0	0	0	0	0	0	0.0655802	0	0	0	0	0	0.174466	0	0	0.0136991	0	132.337	24.4062	2.86754	16.2092	14.1123	8.96732	0.381062	0	0	0.0732501	15.0699	0
F2N	Serum	LL6F4	Whole	Furse_Ex029_PlateA_178.mzXML / 178_P4_P4_D05_LL6F4	0	0	0	4.38814	0.0672872	0.0143842	0	0.264911	0	0.0504134	0	0	0	0	0	0	0.0649121	0	0	0	0.0577298	0.0375677	0.150651	0	0	0	0	0	0	0	0	0	0.0405729	124.967	27.9286	3.40854	18.7412	16.5094	10.1588	0.109907	0	0.0432617	0.10169	13.4421	0
F2N	Serum	LL6M1	Whole	Furse_Ex029_PlateA_130.mzXML / 130_P4_P4_C05_LL6M1	0	0.0893327	0.076175	3.62115	0	0.0251107	0	0.536516	0	0	0	0	0	0	0	0	0	0.0416048	0	0	0	0	0.0538486	0	0	0	0	0.034878	0	0	0	0	0	132.64	47.0891	6.58767	30.019	31.3646	16.3396	1.74801	0	0.0240544	0.250024	13.2516	0.0857688
F2N	Serum	LL6M2	Whole	Furse_Ex029_PlateA_132.mzXML / 132_P4_P4_C06_LL6M2	0.385724	0	0.0346928	4.51574	0.0435801	0	0.0511221	0.618508	0.0430997	0	0	0	0	0	0	0	0	0	0	0	0	0	0	0.0393259	0	0	0.035179	0	0.0280255	0	0	0	0	153.345	23.8451	3.32851	16.1307	14.8699	8.88942	0.236249	0	0	0.0370632	14.8805	0
F2N	Serum	LL6M3	Whole	Furse_Ex029_PlateA_134.mzXML / 134_P4_P4_C07_LL6M3	0	0	0	3.87742	0	0	0	0.29801	0.0405701	0	0	0.0502021	0	0	0	0	0	0	0	0	0	0	0.0909297	0	0	0	0	0	0	0.0598842	0	0	0	135.725	32.7705	4.44415	22.8054	23.1668	13.9432	1.24045	0	0.0483696	0	15.7875	0
F2N	Serum	LN2F1	Whole	Furse_Ex029_PlateA_288.mzXML / 288_P4_P4_F12_LN2F1	0.0739658	0	0	2.89816	0	0	0	0.055346	0	0	0.0569429	0	0	0	0.0857428	0	0	0.126659	0	0.149763	0	0.0835317	0.5049	0	0	0	0.0672639	0.568408	0.502665	0.213488	0	0.0598866	0.0630863	148.829	36.15	3.60722	28.0268	22.0516	12.131	0.0669543	0	0	0.451708	21.9498	0
F2N	Serum	LN2F2	Whole	Furse_Ex029_PlateA_314.mzXML / 314_P4_P4_G01_LN2F2	0	0	0	4.59845	0.0695998	0	0	0.0929194	0	0	0	0	0.0380957	0	0	0.0538988	0	0	0	0	0.0896939	0	0.0748883	0	0	0	0.0905	0	0	0	0	0	0	159.339	46.1392	5.84691	29.7191	28.2271	15.5761	0.6033	0	0	0.112357	17.5077	0
F2N	Serum	LN2F4	Whole	Furse_Ex029_PlateA_316.mzXML / 316_P4_P4_G02_LN2F4	0	0.0611122	0	4.9978	0	0.0541766	0	0.321005	0	0	0	0	0	0.0748368	0	0	0	0	0	0	0	0	0.135185	0	0	0	0	0.0737235	0	0	0	0	0	176.347	31.0508	2.93175	20.9165	19.7782	12.4111	0.16716	0	0.0602841	0.30942	18.4807	0
F2N	Serum	LN2M1	Whole	Furse_Ex029_PlateA_268.mzXML / 268_P4_P4_F02_LN2M1	0.120108	0	0	1.30074	0	0	0	0	0	0	0	0	0	0.0361265	0	0	0	0	0.074943	0	0	0	0.451657	0	0	0	0	0	0	0	0.0199925	0	0	126.922	40.6019	4.96706	29.9734	25.5079	14.0363	0.58735	0.0527593	0	0.10904	14.0987	0
F2N	Serum	LN4F1	Whole	Furse_Ex029_PlateA_318.mzXML / 318_P4_P4_G03_LN4F1	0.156161	0.0593755	0.0151587	0.121731	0	0.130388	0.044515	0	0.056681	1.77358	0.736342	0.0339434	0.203241	0.0990428	0.18358	0.274614	0.0775811	0.359536	1.17452	2.68974	0.681481	0.0678436	0.0225107	0.376437	0.567119	0.514212	2.70024	4.0216	6.73449	2.02017	0	0	0.0371264	73.1481	19.3648	2.87186	21.2749	10.2859	7.92334	0.841661	0.0187817	0	1.72347	19.5179	0
F2N	Serum	LN4F2	Whole	Furse_Ex029_PlateA_320.mzXML / 320_P4_P4_G04_LN4F2	0	0	0	1.61099	0	0.0338139	0	0.192915	0.0978206	0	0	0	0	0	0	0	0	0	0	0	0	0	0	0	0	0	0	0.0498792	0	0	0	0	0	87.7089	48.8223	6.79459	29.3665	30.8561	19.758	2.60541	0.109611	0	0.172016	13.0567	0
F2N	Serum	LN4M1	Whole	Furse_Ex029_PlateA_270.mzXML / 270_P4_P4_F03_LN4M1	0	0.0483171	0.0887435	0	0	0.142388	0	0	0	0.352227	0	0	0	0	0	0	0	0.0762663	0	0	0	0	0	0	0.0970462	0	0	0	0	0	0	0	0	117.329	44.6141	5.43974	31.0269	27.6803	62.2168	1.14941	0	0	0	7.11985	0
F2N	Serum	LN4M2	Whole	Furse_Ex029_PlateA_272.mzXML / 272_P4_P4_F04_LN4M2	0.039296	0	0	2.69782	0	0	0	0.128243	0.0417451	0	0	0	0	0	0	0.0568486	0	0	0	0.0691659	0	0	0.0974074	0	0	0.0420927	0	0	0.0397545	0	0	0	0	134.627	46.1952	6.02091	33.7225	28.9692	16.3535	0.546166	0	0	0.0403056	14.3943	0
F2N	Serum	LN4M3	Whole	Furse_Ex029_PlateA_274.mzXML / 274_P4_P4_F05_LN4M3	0	0	0	1.53061	0	0	0.037839	0.0425353	0.0362432	0	0	0	0.0478688	0	0	0	0	0.0642802	0	0	0	0	0.155101	0	0	0	0.0468888	0	0.051128	0	0	0	0.0760364	127.498	54.7499	7.08122	41.6182	32.2586	18.6471	1.57848	0	0	0.273328	12.9165	0
F2N	Serum	LN5F2	Whole	Furse_Ex029_PlateA_322.mzXML / 322_P4_P4_G05_LN5F2	0	0	0.039959	2.63243	0	0	0	0.044294	0.0467949	0	0	0	0	0.111072	0	0	0	0	0	0	0	0	0.112569	0	0	0	0	0	0.0523831	0	0	0	0	120.616	32.7041	4.34877	20.1364	19.3084	12.7288	0.114837	0	0.0455333	0.0532614	15.1936	0
F2N	Serum	LN5F3	Whole	Furse_Ex029_PlateA_324.mzXML / 324_P4_P4_G06_LN5F3	0.0901087	0	0	2.32554	0.157718	0	0	0.0620113	0	0	0	0	0	0	0	0.0614326	0	0	0	0	0.00333979	0	0.184258	0	0	0.0570245	0	0.0663928	0	0	0	0	0	160.477	38.6699	4.48605	23.2651	20.8563	13.6981	0.357492	0.0091538	0.0791622	0.342485	15.257	0
F2N	Serum	LN5F4	Whole	Furse_Ex029_PlateA_326.mzXML / 326_P4_P4_G07_LN5F4	0.114419	0.0537106	0.0369981	2.69941	0	0	0	0.307941	0	0.0697452	0.057642	0.0274246	0	0.133591	0	0	0.0467126	0	0	0.11658	0	0	0.0660369	0	0	0.0759419	0.106309	0.403906	0.059204	0	0	0	0	145.69	33.5979	4.24548	20.007	22.7901	17.6535	1.36569	0.0567103	0	0.0556916	14.5835	0.0331047
F2N	Serum	LN5M1	Whole	Furse_Ex029_PlateA_276.mzXML / 276_P4_P4_F06_LN5M1	0	0	0	2.68887	0	0	0	0.161474	0	0	0	0.0153104	0	0	0	0.0371968	0	0	0	0	0	0	0.139382	0	0	0	0.0573835	0.0385431	0	0	0	0	0	140.369	38.8763	5.54194	29.4438	26.2064	16.5555	1.25422	0	0	0	13.6123	0
F2N	Serum	LN5M2	Whole	Furse_Ex029_PlateA_278.mzXML / 278_P4_P4_F07_LN5M2	0	0	0.106227	3.62361	0	0	0	0.15172	0	0	0	0	0	0	0	0	0	0	0.097423	0.0983408	0	0	0.286332	0	0	0.0443081	0.150775	0.717529	0.344814	0	0	0	0	151.994	29.8807	4.12782	21.1038	22.3641	17.324	0.896733	0.0870187	0	0.289428	17.1768	0
F2N	Serum	LN5M3	Whole	Furse_Ex029_PlateA_280.mzXML / 280_P4_P4_F08_LN5M3	0.0432057	0	0.0827815	2.69038	0	0	0.0349878	0.141909	0	0	0.0351392	0	0	0	0	0	0.0556791	0	0	0	0	0	0.128495	0.0483164	0	0	0	0.0836722	0.0584848	0	0	0	0	140.53	50.1751	7.36802	28.725	29.7158	17.5862	1.91434	0	0	0.0509243	14.4688	0.0340673
F2N	Serum	LN6F2	Whole	Furse_Ex029_PlateA_328.mzXML / 328_P4_P4_G08_LN6F2	0	0	0.0572917	4.01555	0	0	0	0.457439	0	0	0.0908821	0	0	0	0	0	0	0.00815022	0.0810035	0	0	0	0.227186	0	0	0	0	0	0	0	0	0	0	150.257	26.2924	3.11491	17.6725	13.1088	8.8299	0.0583094	0.0718176	0	0.130768	18.8745	0
F2N	Serum	LN6F3	Whole	Furse_Ex029_PlateA_330.mzXML / 330_P4_P4_G09_LN6F3	0.0613007	0.0588657	0	3.25273	0	0.0662915	0	0	0.0355454	0	0.0680244	0	0	0	0	0.0649942	0.0337219	0	0.0753176	0.169662	0	0	0.285576	0	0	0	0	0.390983	0	0	0	0	0	142.247	31.9003	3.91071	20.8581	13.2478	8.25297	0.0636498	0.153045	0	0.407355	13.6042	0
F2N	Serum	LN6M1	Whole	Furse_Ex029_PlateA_282.mzXML / 282_P4_P4_F09_LN6M1	0.125277	0	0	3.20745	0.0291769	0	0	0.121329	0	0.0298447	0.0458449	0	0	0.0413407	0	0	0	0	0	0.114828	0	0.0589518	0.617254	0	0	0.0436786	0.0697848	1.31079	0.0644323	0	0	0	0	146.782	29.1495	3.21344	19.9079	17.1578	9.40043	0	0	0.043501	0.094863	14.8039	0
F2N	Serum	LN6M2	Whole	Furse_Ex029_PlateA_284.mzXML / 284_P4_P4_F10_LN6M2	0	0	0	3.59754	0	0	0	0.338477	0	0	0	0	0	0	0.0605259	0	0	0	0	0.0466085	0	0	0.054555	0	0	0	0	0	0.0921208	0	0	0	0	117.421	39.0864	5.84537	28.2816	26.1085	12.5092	0.190571	0	0	0.321256	15.0337	0
F2N	Serum	LN6M3	Whole	Furse_Ex029_PlateA_286.mzXML / 286_P4_P4_F11_LN6M3	0	0.131281	0	5.00911	0.0412909	0	0	0.415416	0	0	0	0	0	0	0	0	0	0	0.091375	0.0982377	0	0.0501312	0.128185	0	0	0	0.0055834	0	0.106091	0	0	0	0	154.966	23.1496	2.60483	20.1152	14.6802	8.41727	0.215556	0.0433389	0.000310716	0.284859	17.2692	0.0776052
F2N	Serum	NL3F1	Whole	Furse_Ex029_PlateA_224.mzXML / 224_P4_P4_E04_NL3F1	0	0	0.0850904	1.2541	0	0.0394099	0	0	0.0313121	0.0487049	0.0760748	0.0405489	0	0	0	0	0	0	0	0	0	0	0	0	0	0	0	0	0	0	0	0	0	136.989	55.1494	8.37652	36.046	38.9887	19.5862	1.91175	0.035909	0	0.143658	12.1701	0
F2N	Serum	NL3F2	Whole	Furse_Ex029_PlateA_226.mzXML / 226_P4_P4_E05_NL3F2	0	0.0504499	0.387437	0.159271	0	0.403843	0	0	0.513225	0	0.100747	0	0	0.653151	0	0	0.0791298	0.101688	0.070508	0	0	0	0	0	0	0	0	0	0	0	0	0	0	118.362	46.3278	4.85984	32.8073	30.5872	15.2307	0.548758	1.33781	0	0	11.4181	0
F2N	Serum	NL3M1	Whole	Furse_Ex029_PlateA_180.mzXML / 180_P4_P4_D06_NL3M1	0	0	0.0337692	2.88364	0.0679727	0	0	0.0911489	0.095085	0	0	0	0	0	0	0	0	0	0	0.0589468	0	0	0.103238	0	0	0	0	0	0	0.0614508	0	0	0	127.079	26.8155	3.37268	19.5195	17.1301	9.32987	0.107137	0	0.0640705	0	13.3059	0
F2N	Serum	NL3M3	Whole	Furse_Ex029_PlateA_182.mzXML / 182_P4_P4_D07_NL3M3	0.0536427	0	0	4.28575	0.0202282	0	0	0.309615	0	0	0.13866	0	0	0	0	0	0	0	0.00583834	0	0	0	0.11558	0	0	0.0450748	0	0	0	0.0564785	0	0	0	147.366	23.4182	2.04444	18.4927	15.8904	9.74377	0.190984	0	0	0.0589737	13.982	0
F2N	Serum	NL3M6	Whole	Furse_Ex029_PlateA_184.mzXML / 184_P4_P4_D08_NL3M6	0	0.0691724	0.543079	4.04218	0	0.156004	0	0.12831	0	0	0	0	0	0	0.052328	0	0.0593744	0	0	0	5.92615e-05	0	0.175573	0	0	0	0	0.0509161	0.0506531	0	0	0.0768001	0	144.037	26.5549	2.52823	20.2674	17.1419	9.83848	0.129293	0.200811	0	0.05236	15.8307	0.0473303
F2N	Serum	NL5F1	Whole	Furse_Ex029_PlateA_228.mzXML / 228_P4_P4_E06_NL5F1	0.473031	0.966762	0.592185	1.24207	0	0.319696	0.0420484	0.29689	0.0675746	3.21126	2.21085	1.72175	6.73282	2.61232	4.33711	2.27685	5.38607	3.21222	5.08315	2.58581	0.783418	0.630383	4.75654	4.3815	2.26497	6.32301	7.02172	7.61159	2.59087	0.904465	0.158183	1.04674	0.906132	459.238	33.16	5.05942	24.3812	20.4215	11.6194	1.08593	0.799419	0.10751	0.636019	5.67828	0
F2N	Serum	NL5F2	Whole	Furse_Ex029_PlateA_230.mzXML / 230_P4_P4_E07_NL5F2	0	0	0	1.24221	0	0	0	0.0459094	0	0.0190141	0	0.0945216	0	0.0535761	0	0	0.0772674	0	0	0	0.015439	0.0583863	0.279047	0	0	0	0	0	0.108881	0	0	0	0	126.297	48.5634	7.4185	31.458	28.4018	17.0378	1.43561	0	0	0.0549082	13.6561	0
F2N	Serum	NL5M2	Whole	Furse_Ex029_PlateA_186.mzXML / 186_P4_P4_D09_NL5M2	0	0	0	3.6036	0	0.0493394	0	0.425485	0	0.0301834	0	0.0262521	0	0	0	0	0.0418486	0	0	0.0615036	0.05469	0	0.134559	0	0.0703247	0	0	0	0.0493087	0	0	0	0.0215214	110.453	44.8427	6.68556	40.4056	32.2315	17.3384	1.83369	0.0422241	0	0.236529	11.8817	0
F2N	Serum	NL5M3	Whole	Furse_Ex029_PlateA_188.mzXML / 188_P4_P4_D10_NL5M3	0.061716	0	0.0444375	0.24725	0	0	0	0	0	0.0954393	0	0	0	0.120488	0	0	0	0	0.0853994	0.587214	0.0655107	0	0	0	0.0530104	0	0.178753	0.991782	6.12144	0.649065	0	0	0	101.725	23.2832	1.56811	22.671	10.2481	7.2834	0.124352	0	0	0.236481	19.1337	0
F2N	Serum	NL6F1	Whole	Furse_Ex029_PlateA_232.mzXML / 232_P4_P4_E08_NL6F1	0	0	0.02883	3.33334	0	0	0	0.171039	0	0	0	0	0	0	0	0	0	0	0	0.0530206	0	0	0.103254	0	0	0	0	0	0	0	0	0	0	125.752	43.6735	5.47351	30.9491	27.124	14.1301	0.594986	0.04711	0	0.163536	13.2795	0
F2N	Serum	NL6F3	Whole	Furse_Ex029_PlateA_234.mzXML / 234_P4_P4_E09_NL6F3	0	0	0	2.75313	0	0	0	0	0	0	0	0	0	0	0	0	0	0	0	0.0655783	0	0	0.332606	0.0475846	0.0465493	0	0	0.0446305	0.0575631	0	0	0	0	135.136	43.2041	6.21307	32.5484	29.0285	15.0755	0.799922	0	0	0.145086	14.4611	0
F2N	Serum	NL6F4	Whole	Furse_Ex029_PlateA_236.mzXML / 236_P4_P4_E10_NL6F4	0	0	0	3.61088	0	0	0	0.145643	0	0	0	0	0	0	0.0178469	0	0	0.0454807	0	0	0	0	0.111452	0	0	0	0.0442406	0.082823	0.159917	0	0	0	0	151.221	36.8788	4.45979	25.7619	22.3293	12.3631	0.684871	0	0	0.0460159	17.8049	0
F2N	Serum	NL6M1	Whole	Furse_Ex029_PlateA_190.mzXML / 190_P4_P4_D11_NL6M1	0	0.0906377	0	3.82182	0	0	0	0	0	0	0	0	0	0	0	0	0	0	0	0	0	0	0.0923033	0.0824476	0	0.0839189	0	0.095728	0.0844593	0	0	0.0168284	0	137.031	39.4221	4.20063	28.0055	27.6631	21.1534	1.52361	0	0	0.0925786	13.0656	0
F2N	Serum	NL6M2	Whole	Furse_Ex029_PlateA_192.mzXML / 192_P4_P4_D12_NL6M2	0	0	0	3.28267	0.102807	0	0	0.0663433	0	0.0674082	0	0	0	0.120358	0	0	0	0	0	0	0.104238	0.070593	0.247464	0.0700009	0	0	0	0.0686724	0.0017046	0	0	0	0	131.362	60.7677	8.58984	41.633	40.296	20.5288	2.76456	0	0	0.238563	12.2418	0
F2N	Serum	NL6M3	Whole	Furse_Ex029_PlateA_218.mzXML / 218_P4_P4_E01_NL6M3	0	0	0	2.33796	0	0.0529965	0	0.0483726	0	0	0	0	0	0	0	0	0	0	0	0.0555369	0	0	0.400893	0	0	0	0	0	0.0884242	0	0	0	0.00540271	117.338	39.5687	5.20122	28.2125	23.5815	12.2818	0.661263	0.0460698	0.0672168	0.26501	13.8451	0
F2N	Serum	NL6M4	Whole	Furse_Ex029_PlateA_220.mzXML / 220_P4_P4_E02_NL6M4	0	0.074894	0	1.66147	0	0	0	0	0	0	0	0	0.0398052	0.0240634	0	0.0311909	0	0.0192622	0	0	0	0	0.251517	0	0.0515745	0	0	0	0.0171919	0	0	0	0	109.821	55.3037	8.16846	34.8896	32.0836	15.3718	1.70206	0.0997638	0.0033646	0.179986	11.6409	0
F2N	Serum	NL7F1	Whole	Furse_Ex029_PlateA_238.mzXML / 238_P4_P4_E11_NL7F1	0	0	0	2.3522	0	0	0	0.048885	0	0	0	0.035714	0	0	0	0	0	0	0	0.242526	0	0	0.0980752	0	0.066237	0	0	0.0913551	0.584856	0	0	0.0228852	0	102.542	79.5631	11.3543	43.41	45.4172	20.4274	2.75679	0	0.039706	0.573656	17.1633	0
F2N	Serum	NL7F3	Whole	Furse_Ex029_PlateA_240.mzXML / 240_P4_P4_E12_NL7F3	0	0	0	1.24933	0	0	0	0	0	0.128423	0	0	0	0	0	0.108664	0	0.0479453	0.166565	3.08292	0.0669252	0.0555413	0.416486	0	0.122825	0	0.716248	4.08011	7.16493	1.01526	0	0	0	98.2637	38.1348	5.31704	30.2438	20.9491	12.8254	0.559137	0	0	1.73421	19.9789	0
F2N	Serum	NL7F4	Whole	Furse_Ex029_PlateA_266.mzXML / 266_P4_P4_F01_NL7F4	0.0603693	0	0.100782	0.293963	0	0	0	0	0	0.0927894	0	0	0	0.0667315	0	0	0.184796	0	0	0	0	0.0267155	0.297876	0	0	0	0	0.0666069	0	0	0	0.0671812	0	107.426	49.1505	6.5152	28.8101	31.2346	20.1586	1.04083	0	0	0.145177	11.306	0
F2N	Serum	NL7M1	Whole	Furse_Ex029_PlateA_222.mzXML / 222_P4_P4_E03_NL7M1	0.159493	0	0.385221	0.14424	0	0.456432	0	0	2.3787	0.425684	0.0402651	0	0.18368	4.47572	1.17136	0	0	1.14833	0	0.629117	1.31757	0	0.11596	0.047054	0.0328231	0.115207	0.260201	0.846083	0.960871	0.0403616	0	0	0	100.225	66.0383	11.2196	40.9736	36.4615	19.3631	2.8598	0.421317	0.0421416	0.574424	14.7656	0
F2N	Serum	NN4F2	Whole	Furse_Ex029_PlateA_048.mzXML / 048_P4_P4_A12_NN4F2	0.454017	0	0.766686	1.16102	0	0.912449	0	0	0.222268	0	0	0	0	0.895572	0.185618	0	0	0.275537	0	0.31982	0.589313	0	0.139067	0	0	0	0.091892	0.323967	0.940167	0.074639	0	0	0	114.283	29.6287	5.2031	23.5004	19.6352	14.6058	2.71221	0.42847	0.0830402	0.0919991	10.9403	0
F2N	Serum	NN4F3	Whole	Furse_Ex029_PlateA_074.mzXML / 074_P4_P4_B01_NN4F3	0	0	0	1.51708	0	0	0	0.0592085	0	0	0.0813663	0	0.0266421	0.0852505	0	0	0.0597901	0	0.0587886	0	0.092415	0	0.058829	0.0549388	0	0.0496924	0	0	0.0407976	0	0	0	0.0519067	128.235	32.4004	5.66086	18.295	18.4198	11.551	0.515206	0.0600213	0	0	9.48771	0
F2N	Serum	NN4M1	Whole	Furse_Ex029_PlateA_028.mzXML / 028_P4_P4_A02_NN4M1	0	0.0749123	0	2.15116	0	0	0	0	0	0	0.0970171	0	0	0	0	0	0	0	0	0	0.0488403	0	0.0806618	0	0	0	0.0124675	0	0	0	0	0	0	160.951	25.3195	2.19858	19.6722	15.5624	12.7897	0	0.124881	0	0	13.3933	0
F2N	Serum	NN4M2	Whole	Furse_Ex029_PlateA_030.mzXML / 030_P4_P4_A03_NN4M2	0	0	0	3.3964	0.0312413	0	0	0.369214	0	0.0349312	0	0	3.50834	0.0401857	1.9868	0	4.27979	0	2.42602	0	0	0	0.0380547	0.853917	0	0	0.0603389	0.0295013	0.256457	0	0	0	0.0164062	148.713	28.242	4.96759	22.5057	16.9964	12.2266	0.56204	0	0	0.0290757	14.6127	0
F2N	Serum	NN4M3	Whole	Furse_Ex029_PlateA_032.mzXML / 032_P4_P4_A04_NN4M3	0	0	4.44653	3.50213	0	0.235596	0.500036	0.291712	0	0	0	0	0	0	0	0	0	0	0	0	0	0	0	0	0	0	0	0	0	0	0	0	0	167.559	29.4302	4.69635	20.4276	16.7014	10.6846	0	0.227791	0	0	12.5749	0
F2N	Serum	NN5F2	Whole	Furse_Ex029_PlateA_076.mzXML / 076_P4_P4_B02_NN5F2	0	0	0	3.50677	0	0	0	0.192599	0.615898	0	0	0	0	0.793781	0	0	0	0	0	0	0	0	0.110682	0	0	0	0	0.121747	0.0735145	0	0	0.0644225	0	162.404	38.1061	5.68164	33.8354	22.0958	14.3531	0.331915	0	0.0574392	0	13.8041	0
F2N	Serum	NN5F3	Whole	Furse_Ex029_PlateA_078.mzXML / 078_P4_P4_B03_NN5F3	0	0	0	1.73916	0	0	0.0503533	0.111627	0	0	0.0658981	0	0	0	0	0.0691685	0	0	0	0	0	0	0.0586687	0	0	0.0675981	0.138712	0	0	0	0	0.034459	0.0841354	131.763	33.4677	5.06618	25.9064	20.044	15.51	1.00858	0.0395209	0	0.100481	15.479	0
F2N	Serum	NN5M1	Whole	Furse_Ex029_PlateA_034.mzXML / 034_P4_P4_A05_NN5M1	0.218192	0	0	0.568739	0	0	0	0.0428479	0.617909	0	0	0	0	2.43056	0	0.121369	0	0.101241	0	0	0	0	0	0	0.018874	0	0	0	0	0	0	0	0	106.653	30.912	4.29071	23.3179	19.3369	11.8801	1.37798	0	0	0	7.82601	0
F2N	Serum	NN6F1	Whole	Furse_Ex029_PlateA_080.mzXML / 080_P4_P4_B04_NN6F1	0	0	0	2.22671	0	0	0	0.130093	0	0.0225894	0	0	0	0	0	0	0.0342129	0	0	0	0.0248199	0	0.0270295	0	0	0	0.0208618	0	0.0471128	0	0.0296533	0	0	119.26	59.5084	8.5865	40.147	38.1441	17.5696	3.07578	0	0	0.0805224	12.0473	0
F2N	Serum	NN6F3	Whole	Furse_Ex029_PlateA_082.mzXML / 082_P4_P4_B05_NN6F3	0	0.0436045	0	1.81303	0	0	0	0.0378202	0	0	0	0	0	0	0	0.00939722	0.0398219	0	0	0.0378849	0	0	0.16498	0	0	0.0466245	0	0	0	0	0	0	0	121.269	48.2396	6.92938	33.8025	35.7114	18.6183	2.05442	0.0336066	0	0.378634	14.0697	0
F2N	Serum	NN6F6	Whole	Furse_Ex029_PlateA_084.mzXML / 084_P4_P4_B06_NN6F6	0.0760306	0	0.120864	1.8802	0	0.1096	0	0.0678909	0	0	0	0.0331495	0	0	0.030833	0	0.0545927	0.0352285	0.0336768	0	0.297072	0.0483361	0.170533	0	0.0588114	0	0	0.0236083	0	0	0	0	0	106.482	71.1475	10.7979	44.0819	46.483	22.4205	4.00954	0.0641252	0.030642	0.110383	10.7055	0
F2N	Serum	NN6M1	Whole	Furse_Ex029_PlateA_036.mzXML / 036_P4_P4_A06_NN6M1	0.0331879	0	0.0226893	3.03347	0	0	0	0.413609	0	0	0	0	0	0	0	0	0	0	0	0	0.0323995	0	0.0319572	0	0	0	0	0	0	0	0	0	0	129.292	60.594	8.10298	33.8973	41.7096	23.9199	4.21852	0	0.0195333	0.0552184	9.19948	0
F2N	Serum	NN6M2	Whole	Furse_Ex029_PlateA_038.mzXML / 038_P4_P4_A07_NN6M2	0	0	0.0802664	0	0	0	0.163404	0.0967333	0.0403347	2.64241	0	0.0846238	0	0	0	0	0	0	0	0	0	0	0	0	0	0	0	0	0	0	0	0.0766071	0	110.991	79.3891	10.6878	55.9869	50.1264	22.0772	1.61002	0	0	0.114674	11.0361	0
F2N	Serum	NN7F1	Whole	Furse_Ex029_PlateA_086.mzXML / 086_P4_P4_B07_NN7F1	0.0503121	0	0	4.15884	0.0332698	0	0	0.533812	0	0	0	0	0	0	0	0	0	0	0	0	0	0	0.10292	0.0574971	0	0	0	0	0.0533357	0	0	0	0	157.566	34.9058	5.71299	24.6219	24.6095	14.139	1.02308	0	0.0440696	0	16.4601	0
F2N	Serum	NN7F2	Whole	Furse_Ex029_PlateA_088.mzXML / 088_P4_P4_B08_NN7F2	0	0	0	3.7002	0.0291746	0	0	0.435688	0	0	0.0193393	0	0	0	0	0	0	0	0	0	0	0	0	0	0	0	0	0	0	0	0	0	0	126.212	72.8937	12.1121	57.6616	54.7053	20.1894	3.18769	0	0	0.318525	10.2847	0
F2N	Serum	NN7F3	Whole	Furse_Ex029_PlateA_090.mzXML / 090_P4_P4_B09_NN7F3	0	0	0	4.57307	0	0.035828	0	0.175042	0.052063	0	0	0	0	0	0	0	0	0	0	0	0	0	0.346268	0	0	0	0	0	0.270125	0	0	0	0.109696	168.332	21.4006	1.67486	15.5798	11.6493	10.2699	0	0	0	0.126179	20.6595	0
F2N	Serum	NN7M1	Whole	Furse_Ex029_PlateA_040.mzXML / 040_P4_P4_A08_NN7M1	0.123141	0.0955329	0.673051	3.57877	0.00308397	0.0632816	0	0.246886	0	0.0829873	0.0668355	0	0.670563	0	0.0625412	0.0395001	1.19309	0.148372	1.54012	0.959307	0	0	0.970071	3.4211	2.55013	2.65209	9.18879	8.40199	0.624534	0.113107	0.0438426	0.450545	0.195492	192.676	34.9545	5.46507	26.1534	25.6731	15.7289	2.0344	0	0	0.0755002	10.8087	0
F2N	Serum	NN7M2	Whole	Furse_Ex029_PlateA_042.mzXML / 042_P4_P4_A09_NN7M2	0	0	0	3.73709	0	0.0397936	0.0347174	0.286076	0	0	0	0.04662	0.169067	0.0475172	0	0	0.24974	0	0.147715	0	0	0	0.128791	0	0	0	0	0.0409513	0.0641931	0	0	0	0	154.08	33.0584	5.07856	20.3431	23.2094	15.1112	1.96753	0.0171279	0	0.103261	14.4009	0
F2N	Serum	NN7M3	Whole	Furse_Ex029_PlateA_044.mzXML / 044_P4_P4_A10_NN7M3	0	0	0.117891	3.12569	0	0	0	0.121409	0.412703	0	0	0.0403049	0	0.288752	0.0432674	0	0.0524751	0	0	0.034735	0.763028	0	0	0	0	0.0513689	0	0.0413782	0.102313	0	0.0405755	0	0	185.614	14.9897	0.600045	15.2677	9.84061	9.66147	0	0	0	0.044066	16.8845	0
F2N	Serum	NN7M4	Whole	Furse_Ex029_PlateA_046.mzXML / 046_P4_P4_A11_NN7M4	0	0	0.0414683	3.7535	0	0	0	0.295102	0.185062	0	0	0	0.0340832	0.235677	0	0	0	0	0.0713217	0.25655	0	0	0	0.0520073	0	0	0.0725339	0.11496	0.975223	0	0	0	0	149.79	28.3165	3.76003	20.5753	18.3002	16.6824	2.20326	0	0.0432811	0.131452	16.7683	0
[truncated: 395 more columns]

## Sheet: F2N, Serum, -ve
				x.targets.name	Cer_36:1_[M-H]1-	Cer_36:2_[M-H]1-	Cer_38:1_[M-H]1-	Cer_38:2_[M-H]1-	Cer_39:2_[M-H]1-	Cer_40:1_[M-H]1-	Cer_40:2_[M-H]1-	Cer_41:2_[M-H]1-	Cer_42:1_[M-H]1-	Cer_42:2_[M-H]1-	CL(70:05)_[M]2-	CL(76:07)_[M]2-	CL(78:00)_[M]2-	LPC_20:3_[M+OAC]1-	LPC_20:4_[M+Cl]1-	LPC_20:4_[M+OAC]1-	LPC_22:6_[M+Cl]1-	LPC_22:6_[M+OAC]1-	LPC_24:0_[M+OAC]1-	LPC_O-10:1_[M+OAC]1-	LPC-2O_20:1_[M+Cl]1-	LPC-O_18:1_[M+Cl]1-	LPE_20:4_[M-H]1-	LPE_20:5_[M-H]1-	LPE_22:6_[M-H]1-	LPE-O_18:0_[M-H]1-	LPE-O_18:1_[M-H]1-	LPE-P_16:0_[M-H]1-	LPG(35:0)_[M]-	LPI(20:4)	LPS_22:6_[M-H]1-	PA(32:0)	PA(32:1)	PA(34:0)	PA(34:1)	PA(34:2)	PA(36:1)	PA(36:2)	PA(36:4)	PA(38:5)	PA(38:6)	PA(40:7)	PC_28:1_[M+OAC]1-	PC_28:2_[M+Cl]1-	PC_28:2_[M+OAC]1-
Generation	Tissue	Animal ID	Handling	targets.mz	564.536	562.52	592.567	590.552	604.567	620.599	618.583	632.599	648.63	646.614	713.494	753.525	774.596	604.362	578.302	602.346	602.302	626.346	666.471	454.257	570.37	542.338	500.278	498.263	524.278	466.33	464.315	436.283	749.57	619.288	568.268	647.465	645.45	675.496	673.481	671.465	701.512	699.496	695.465	721.481	719.465	745.481	734.498	708.438	732.482
F2N	Serum	LL3F1	Whole	Furse_Ex029_PlateA_136.mzXML / 136_P4_P4_C08_LL3F1	0.0399807	0.0371507	0.00518421	0	0	0	0	0	0	0.0312606	0	0.0608106	0.0517756	1.16435	0.735567	6.84296	0.299875	5.20459	0.629344	0	1.15389	4.5214	16.1543	0.148394	23.1185	0.36413	0.433778	0.32988	0.0987224	0.10761	0	0.080421	0	0.0359967	0.649683	0	2.41504	0.33529	0.458607	0.0354085	0	0	0	0.0278848	0
F2N	Serum	LL3F2	Whole	Furse_Ex029_PlateA_138.mzXML / 138_P4_P4_C09_LL3F2	0.0282949	0	0	0	0	0	0	0	0	0.0428343	0.167985	0.0703545	0.184828	1.19107	2.68137	8.58377	1.94754	6.48103	1.18827	0	1.13353	4.96548	24.4581	0.33458	32.4638	0.699806	0.386241	0.51837	0.202356	0.34455	0	0.0460768	0.037894	0	0.153966	0.0680808	0.232588	0.113235	3.09153	0.0764438	0.0356846	0	0	0.0281061	0
F2N	Serum	LL3M1	Whole	Furse_Ex029_PlateA_092.mzXML / 092_P4_P4_B10_LL3M1	0.0477651	0	0	0	0	0	0	0	0.0256991	0.136963	0.20352	0.660005	0.173028	1.66518	2.74714	9.35704	2.04939	6.48713	0.634968	0	1.06168	4.04475	20.1343	0.464413	26.7292	0.521896	0.45735	0.511736	0.147928	0.161205	0.01639	0.14737	0.0992324	0.04588	0.509757	0.0731864	0.373182	0.114799	1.06145	0.0366362	0.019232	0.0188402	0	0.0255668	0.0223267
F2N	Serum	LL3M2	Whole	Furse_Ex029_PlateA_094.mzXML / 094_P4_P4_B11_LL3M2	0.725571	0.0429069	0	0	0	0	0	0	0.0388504	0.138923	0	0.0440257	0.230308	0.72495	1.62947	4.16356	1.12874	3.11712	0.741382	0.0329038	0.396692	1.81522	5.1222	0.0603698	11.7842	0.225305	0.487536	0.277379	0.0878736	0.0382064	1.36532	0.150471	0	0.243196	2.96057	0.188365	3.9537	2.64706	0.122442	0.0474236	0.0387611	0.0219915	0	0.133393	0.0182069
F2N	Serum	LL3M3	Whole	Furse_Ex029_PlateA_096.mzXML / 096_P4_P4_B12_LL3M3	0.758706	0	0.0799599	0	0	0	0	0	0.190845	0.172425	0.107188	0	0.100584	1.1994	0.253992	8.32977	0.00198742	5.95599	0.564396	0.148959	0.707819	3.14294	3.83048	0.752691	14.9441	2.56915	0.491998	0.625398	0	0.0182177	12.8971	1.55589	0.0551661	1.91482	5.09131	3.31911	10.9089	8.53836	0.369733	0.599595	0.773695	0.193969	0.282392	0.348442	0
F2N	Serum	LL3M5	Whole	Furse_Ex029_PlateA_122.mzXML / 122_P4_P4_C01_LL3M5	0	0	0.0558861	0	0	0	0	0	0	0	0.129209	0.404965	0.0922537	0.240128	4.4674	3.62242	3.18189	2.39879	1.30009	0.152194	1.29902	4.89056	32.5915	0.370099	44.7174	0.879421	0.989024	0.295618	0.261203	0.106241	0	0.0900609	0	0.390245	0.193064	0.17729	0.133337	0.64312	6.15706	0.0615997	0.101833	0.0598033	0	0	0
F2N	Serum	LL5F1	Whole	Furse_Ex029_PlateA_140.mzXML / 140_P4_P4_C10_LL5F1	0.16801	0	0	0	0	0	0	0	0.025928	0.260506	0.124841	0.0624812	7.22243	0.680606	2.16523	4.13303	1.58981	2.94225	0.346438	0	0.751474	2.64692	11.8864	0.143416	16.0016	0.428404	0.813452	0.354181	0.13031	0.0649145	0	0.128687	0.0166141	0.0736863	2.58777	0.0576539	3.75411	1.55203	0.763845	0.0672667	0.015478	0	0.00781115	0.0144594	0.0184373
F2N	Serum	LL5F2	Whole	Furse_Ex029_PlateA_142.mzXML / 142_P4_P4_C11_LL5F2	0.0295872	0	0	0	0	0.0424001	0	0	0.15828	0.0664241	0.0405253	0.501505	0.128226	2.23027	4.78641	8.42106	4.05824	6.66483	0.629373	0	0.982797	3.54421	22.5578	0.824818	28.3842	0.400269	0.240337	0.11254	0.210971	0.183988	0	0.0884558	0.0187116	0.0623033	0.256579	0.0500656	0.420247	0.48763	2.70667	0.0590243	0	0.0316508	0	0.0334241	0.0253711
F2N	Serum	LL5F3	Whole	Furse_Ex029_PlateA_144.mzXML / 144_P4_P4_C12_LL5F3	2.10934	0	0.176234	0	0	0.0781287	0	0	0.273649	0.271467	0	0.0619343	0	0.445357	0	5.34652	0	3.11311	0.0727887	0.479183	0.167236	0.831761	3.6614	0.229996	10.1081	0.133872	0.18349	1.97429	0.101486	0	7.67048	0.826702	0.070313	1.62342	3.5283	0	10.8003	4.5729	0	0.0832199	0.16755	0.0762877	0	0.158657	0
F2N	Serum	LL5F4	Whole	Furse_Ex029_PlateA_170.mzXML / 170_P4_P4_D01_LL5F4	0	0	0	0	0	0	0	0	0.056078	0.118361	0.107849	0.245562	0.0807856	0.763776	3.88935	9.52473	2.75966	6.54628	3.03306	0	0.83784	4.99767	31.561	0.401524	41.1907	0.804438	0.76822	0.490503	0.380343	0.168815	0.068477	0	0	0.129756	0.0623227	0.0842737	0.263193	0.77709	2.99436	0.0531358	0.0514677	0	0	0	0
F2N	Serum	LL5M1	Whole	Furse_Ex029_PlateA_124.mzXML / 124_P4_P4_C02_LL5M1	0	0	0	0	0	0	0.0322867	0	0	0.0649805	0	0	0.161214	2.14679	1.5361	9.93787	1.08548	6.8454	0.291819	0.0266066	0.467204	2.66217	26.1288	0.344953	29.3018	0.145177	0.239545	0.190982	0.067834	0.119761	0.0646423	0.0270788	0	0	0.0644347	0.0388029	0.068451	0.118553	2.49497	0.0865975	0.0255976	0	0.0272543	0	0
F2N	Serum	LL5M2	Whole	Furse_Ex029_PlateA_126.mzXML / 126_P4_P4_C03_LL5M2	0	0	0	0	0	0	0	0	0	0.058507	0.090003	0.212919	0.157867	1.2582	2.50047	7.79295	1.78476	5.67368	1.2365	0.0432243	0.953596	5.2989	23.9185	0.294258	28.4353	0.133934	0.358302	0.289648	0.158202	0.105531	0.0212453	0.0932902	0.0463047	0.0567705	0.281127	0.0570196	0.993127	0.360884	2.40194	0.19447	0.0958391	0	0	0	0
F2N	Serum	LL5M3	Whole	Furse_Ex029_PlateA_128.mzXML / 128_P4_P4_C04_LL5M3	0	0	0	0	0	0	0	0	0	0.0957291	0.228426	0.427949	0.258773	1.54933	3.02682	9.02325	2.20795	6.66014	1.01204	0	0.799698	3.82576	24.0321	0.307735	30.6143	0.433259	0.515758	0.270126	0.560576	0.159326	0.0420589	0.164716	0.0276415	0.100688	0	0.100622	0.0549625	0.238893	4.05414	0.0705701	0.0322943	0.0257971	0.0219426	0	0
F2N	Serum	LL6F1	Whole	Furse_Ex029_PlateA_172.mzXML / 172_P4_P4_D02_LL6F1	0.036191	0	0	0	0	0	0	0	0	0	0.0267766	0.0902502	0.112684	1.0008	14.264	6.39016	9.28397	4.28941	3.19494	0.0827506	1.30699	4.1888	21.727	0.542404	22.5489	0.657793	0.407777	0.191418	0.264673	0.0351035	0.128954	0.119611	0.033848	0.024559	0.048074	0.787012	0.0354866	0.241714	1.22323	0.0612371	0.299226	0	0	0.0508072	0
F2N	Serum	LL6F2	Whole	Furse_Ex029_PlateA_174.mzXML / 174_P4_P4_D03_LL6F2	0	0	0.0356544	0	0	0	0	0	0	0	0.355025	0.281949	0.185921	0.882049	2.8251	7.43563	1.25504	4.61657	2.58718	0.112464	1.28491	5.70115	18.9261	0.410538	25.3678	0.540374	0.863669	0.316516	0.139596	0.277146	0	0.0246793	0.0575812	0.0600264	0.0839799	0.168355	0.261385	0.314003	3.21872	0.131743	0.0280805	0	0	0	0
F2N	Serum	LL6F3	Whole	Furse_Ex029_PlateA_176.mzXML / 176_P4_P4_D04_LL6F3	0	0	0	0	0	0	0	0	0.0222938	0.0184797	0.297374	0.411828	0.237945	1.22327	2.71818	6.78246	1.38157	3.9246	2.70692	0.0320766	2.05886	5.78451	18.6434	0.149821	21.0189	1.1159	0.947609	0.577757	0.168999	0.209531	0	0.0769833	0	0.0376611	0.125838	0.160503	0.392135	0.292925	2.86209	0.0692889	0.0679686	0.0537463	0	0	0
F2N	Serum	LL6F4	Whole	Furse_Ex029_PlateA_178.mzXML / 178_P4_P4_D05_LL6F4	0	0.0352712	0.0366142	0	0	0	0	0	0	0	0.454505	0.176216	0.1326	0.969929	2.95876	6.1413	1.40133	4.11501	2.42744	0	2.16362	6.08212	22.6342	0.353337	26.2248	1.01179	1.03641	0.416806	0.229517	0.101535	0	0	0.0497717	0.0557714	0	0.144573	0.0357001	0.352074	3.82558	0.0855225	0.0206949	0	0.052272	0.0355116	0
F2N	Serum	LL6M1	Whole	Furse_Ex029_PlateA_130.mzXML / 130_P4_P4_C05_LL6M1	0	0	0	0	0	0	0	0	0.0264461	0	0.429725	0.211104	0.194989	1.18659	2.66323	6.18533	1.41621	4.53704	0.849555	0.0377318	0.919865	3.82545	28.7752	1.30406	27.197	0.415431	0.263676	0.466397	0.162468	0.110501	0	0.033238	0.0825207	0	0	0.0513158	0.040812	0.234102	4.02996	0.0231639	0.0225084	0.022609	0	0	0
F2N	Serum	LL6M2	Whole	Furse_Ex029_PlateA_132.mzXML / 132_P4_P4_C06_LL6M2	0	0	0.0178799	0	0	0	0	0	0.0297832	0.0852648	0.116331	0.271479	0.173004	1.45218	3.10347	7.63705	2.11496	5.19137	1.02124	0.0571185	1.46384	4.29951	21.2374	0.271924	22.7513	0.72545	0.442615	0.317188	0.1495	0.104418	0.0178874	0.0638569	0.0205265	0.0372341	0	0.107239	0.0223711	0.234227	2.02358	0.0145323	0.0181987	0	0	0	0
F2N	Serum	LL6M3	Whole	Furse_Ex029_PlateA_134.mzXML / 134_P4_P4_C07_LL6M3	0.0227601	0	0	0	0	0	0	0	0.0915152	0.0784189	0.297887	0.194553	0.262292	1.57034	1.22833	7.98527	0.533068	5.60115	0.956654	0.0271218	1.01882	3.48107	22.2111	0.402029	19.6746	0.464287	0.199139	0.498501	0.179223	0.101553	0	0.0588615	0	0.0881511	0.0299159	0.148342	0.0283392	0.1239	3.4642	0.0614925	0.0337436	0	0	0.0319816	0
F2N	Serum	LN2F1	Whole	Furse_Ex029_PlateA_288.mzXML / 288_P4_P4_F12_LN2F1	0	0.122437	0	0	0	0	0	0	0	0	0.0249601	0.0786008	0.188535	0.489233	4.26392	3.91548	2.75981	2.5133	0.873641	0.0271023	0.689223	2.54716	13.3515	0.23405	11.65	0.46657	0.4713	0.57609	0.351286	0	0	0.0129312	0.0284272	0.0944549	1.69725	0.159006	2.16302	0.995813	1.08375	0	0.0306246	0	0	0	0
F2N	Serum	LN2F2	Whole	Furse_Ex029_PlateA_314.mzXML / 314_P4_P4_G01_LN2F2	0	0.12501	0	0	0	0	0	0	0	0.0855741	0.258026	0.647316	0.178914	0.5036	2.77577	7.01031	2.54696	4.79619	1.08851	0.0481597	0.550676	3.83367	21.9351	0.221223	26.0251	0.395414	0.666113	0.475216	0.168898	0.0964531	0	0.0808758	0.0635989	0.278711	0.0572584	0.0921598	0.279925	0.808425	6.98287	0.0233006	0	0.0431742	0.0283062	0	0
F2N	Serum	LN2F4	Whole	Furse_Ex029_PlateA_316.mzXML / 316_P4_P4_G02_LN2F4	0	0	0	0	0	0	0	0	0.0334887	0.0870897	0.156576	0.334159	0.237402	0.541394	2.00905	5.93321	1.59352	4.49033	1.10295	0.0867702	0.991117	5.18449	17.8967	0.0547415	22.3921	0.372763	1.06111	0.544218	0.0399374	0.105391	0	0.0750278	0	0.102206	0	0.0770742	0.411247	0.663324	1.34384	0.0567029	0	0.0478333	0	0	0
F2N	Serum	LN2M1	Whole	Furse_Ex029_PlateA_268.mzXML / 268_P4_P4_F02_LN2M1	0.469027	0.0313744	0.297859	0.00829592	0	0.094952	0	0	0.0854784	0.0207536	0.0331343	0	0.0834574	0.581215	0.480643	4.8882	0.297889	3.44451	1.00363	0	0.762158	3.11303	10.7703	0.0530956	13.7371	0.456204	0.284152	0.340029	0.227777	0.0703363	0	0.0800418	0.0709881	0.0375206	0.477623	0.342449	1.04527	0.632609	0.637038	0	0	0.0893446	0	0	0
F2N	Serum	LN4F1	Whole	Furse_Ex029_PlateA_318.mzXML / 318_P4_P4_G03_LN4F1	0.751538	0	0.0842164	0	0	0.0817192	0	0	0.279281	0.375913	0.0509739	0.0100471	0.658263	0.141243	1.12134	0.789841	0.706341	0.511137	0.0574649	0.00952168	0.201595	0.912656	2.00866	0.0316082	3.1751	0.196568	0.921958	0.75488	0.0599677	0.0221507	0.120315	0.0888664	0.12036	0.312384	4.16282	0.158198	4.57343	2.91117	0.317797	0.210158	0.0459217	0.0222329	0	0	0.00670851
F2N	Serum	LN4F2	Whole	Furse_Ex029_PlateA_320.mzXML / 320_P4_P4_G04_LN4F2	0.0379161	0.0279398	0	0	0	0	0	0	0.0906232	0.0360402	0.0815122	0.539108	0.14403	0.767863	0.791301	5.99919	0.287727	3.6061	0.881041	0.0444545	0.964297	4.37619	19.9716	0.294112	23.4594	0.589421	0.2633	0.316281	0.125942	0.101212	0	0.0327861	0	0	0.0377376	0.0908269	0.135834	0.231349	1.66562	0.0385007	0	0	0	0.0727159	0
F2N	Serum	LN4M1	Whole	Furse_Ex029_PlateA_270.mzXML / 270_P4_P4_F03_LN4M1	3.54437	0.11948	0	0	0	0	0	0	0	0	0	0	0	0.291492	0	4.61836	0	2.98896	0	0	0.865859	4.70789	4.34555	0	5.34123	0.198868	0	0	0.0417923	0	0	0.0707811	0	0	0	0	0	0	0.0667002	2.33087	6.69456	0.0871835	0	0	0.173134
F2N	Serum	LN4M2	Whole	Furse_Ex029_PlateA_272.mzXML / 272_P4_P4_F04_LN4M2	0	0	0.0583381	0	0	0	0	0	0.0318167	0.132888	0	0.309105	0.153131	1.35328	1.26732	6.15027	1.31467	4.38809	1.19745	0	1.11868	3.76534	17.9571	0.155286	20.8451	0.646017	0.580617	0.58456	0.128337	0.0396669	0.0246004	0.0262458	0	0	0.0889499	0.0546261	0.0845277	0.153806	1.67838	0.0643866	0.0774539	0	0	0	0
F2N	Serum	LN4M3	Whole	Furse_Ex029_PlateA_274.mzXML / 274_P4_P4_F05_LN4M3	0.106239	0	0.0577182	0	0	0.0359278	0	0	0	0.0816688	0.348665	0.917386	0.121321	0.34592	0.295629	2.72647	0.171095	2.19375	0.897199	0.0378035	0.224051	4.02501	16.7862	0.38671	22.2608	0.523318	0.784664	0.178707	0.188277	0.0308992	0	0.163851	0.081947	0.300736	0	0.17473	0.105791	4.57441	4.92897	0.0688076	0	0	0	0.0302305	0
F2N	Serum	LN5F2	Whole	Furse_Ex029_PlateA_322.mzXML / 322_P4_P4_G05_LN5F2	0	0.0647447	0	0	0	0	0	0	0	0.0374432	0.0460638	0.0589918	0.027207	1.16146	1.4514	7.50683	0.522323	4.70235	2.35021	0	1.4057	5.12306	14.6152	0.144618	19.8216	0.643832	0.225619	0.342003	0.312303	0.055158	0.0274223	0.0262145	0.0732356	0.0732434	0	0.108025	0.0904443	0.29005	1.12707	0	0	0	0	0	0
F2N	Serum	LN5F3	Whole	Furse_Ex029_PlateA_324.mzXML / 324_P4_P4_G06_LN5F3	0.0410913	0	0	0	0	0	0	0	0.107691	0.0413073	0	0.0842447	0.100426	0.895578	1.81335	7.36899	1.06888	5.71665	1.14707	0	1.2517	5.10885	14.9574	0.0455399	23.3726	0.907782	0.262103	0.245256	0.211958	0.0147828	0	0	0	0.0403806	0	0.129115	0.099908	0.328547	2.37829	0	0.0343181	0.0387932	0	0	0.0404928
F2N	Serum	LN5F4	Whole	Furse_Ex029_PlateA_326.mzXML / 326_P4_P4_G07_LN5F4	0	0	0	0	0	0	0	0	0.0361882	0.0336682	0.140762	0.578144	0.134819	0.211623	1.08613	4.56638	0.49384	2.78551	0.675479	0.0954899	0.941819	4.23664	13.95	0.0461143	19.8034	0.223745	0.288746	0.151988	0.130588	0.0322329	0.0395499	0.101685	0	0	0.192867	0.117366	0.718661	0.195427	1.02371	0.104685	7.495	0.0334245	0	0	0
F2N	Serum	LN5M1	Whole	Furse_Ex029_PlateA_276.mzXML / 276_P4_P4_F06_LN5M1	0.0662585	0	0	0	0	0	0	0	0.0273844	0.0522737	0.0803125	0.303681	0.135056	1.09974	1.18018	5.52083	0.749127	3.70282	0.988719	0.0165219	1.24865	4.07249	12.5267	0.137678	14.2984	0.834858	0.445085	0.171057	0.0896106	0.0275704	0.0167594	0.102366	0.0140424	0.0393629	0	0.173256	0.140709	0.996472	1.42219	0.0191667	0.0488231	0	0	0.0132754	0.0262788
F2N	Serum	LN5M2	Whole	Furse_Ex029_PlateA_278.mzXML / 278_P4_P4_F07_LN5M2	0.035677	0.0330733	0	0	0	0	0	0	0.392446	0.248836	0.747726	1.01423	0.24922	1.12904	0.70147	8.16355	0.33498	6.33565	0.772257	0.0299647	0.746018	3.88412	17.1497	0.192232	22.4217	0.346985	0.224458	0.445575	0.14758	0.0689369	0	0.0705126	0.0298439	0.0279076	0.082238	0.173657	0.239418	0.206224	4.2033	0	0.0343536	0	0	0	0
F2N	Serum	LN5M3	Whole	Furse_Ex029_PlateA_280.mzXML / 280_P4_P4_F08_LN5M3	0	0	0	0	0	0	0	0	0	0	0.126297	0.3429	0.229552	0.385714	1.41931	5.12328	0.570037	3.54567	1.18258	0.0260222	1.01712	4.75144	14.3551	0.260764	20.4133	0.614048	0.757265	0.0730875	0.136088	0	0	0.126363	0	0.0434416	0.290929	0.0855927	0.299546	0.360659	2.65524	0.0509918	0.0692087	0	0	0	0
F2N	Serum	LN6F2	Whole	Furse_Ex029_PlateA_328.mzXML / 328_P4_P4_G08_LN6F2	0.0266225	0	0	0	0	0	0	0	0.0371015	0	0.0779159	0.0688034	0.131704	1.63789	2.72163	9.32032	1.78705	6.63744	2.00756	0	1.70599	5.44734	16.9222	0.289797	21.2233	0.479896	0.259579	0.261042	0.433273	0.0608258	0	0.0412445	0	0	0	0.154342	0.0599655	0.214097	3.01209	0	0.066141	0.0292959	0.0221725	0	0
F2N	Serum	LN6F3	Whole	Furse_Ex029_PlateA_330.mzXML / 330_P4_P4_G09_LN6F3	0.0471834	0.754416	0	0	0	0.0560601	0	0	0.347862	0	0.0470495	0.289498	0.190412	1.66949	4.26068	10.7629	2.66684	7.78841	0.956195	0.0824171	1.15759	5.60896	22.8636	0	29.6587	0.532956	0.685966	0.150828	0.211483	0.0969343	0	0.070577	0	0	0.151394	0.0412565	0.726915	0.506334	4.11969	0.0479262	0.0555219	0	0	0	0
F2N	Serum	LN6M1	Whole	Furse_Ex029_PlateA_282.mzXML / 282_P4_P4_F09_LN6M1	0.0240568	0.0445796	0	0.03206	0	0	0	0	0.452165	0.098246	0.387088	0.369541	0.176773	0.503441	1.52966	6.00791	1.02934	4.32413	1.47922	0.0519057	1.01316	4.46753	24.9331	0.263847	26.0244	0.296926	0.391853	0.174439	0.118017	0.066148	0	0.113092	0	0.0336124	0.047298	0.0950373	0.259351	0.314213	4.31331	0.0413902	0.022106	0	0	0.0393889	0
F2N	Serum	LN6M2	Whole	Furse_Ex029_PlateA_284.mzXML / 284_P4_P4_F10_LN6M2	0.0438499	0	0	0	0	0	0	0	0	0.0663471	0	0.349754	0.262798	1.73913	2.26518	10.2619	1.30467	6.52531	1.5887	0.0489938	1.02851	4.54794	23.5014	0.177857	23.9291	0.415042	0.239386	0.414403	0.11445	0.0369652	0	0.0514126	0.0289288	0.043501	0.214582	0.0852723	0.477388	0.200126	1.07818	0.0392596	0	0	0	0.0143457	0
F2N	Serum	LN6M3	Whole	Furse_Ex029_PlateA_286.mzXML / 286_P4_P4_F11_LN6M3	0	0	0	0	0	0	0	0	0.021337	0.136947	2.16815e-05	0.0954734	0.165376	1.3894	3.98777	9.70053	2.54407	5.60575	1.1131	0	1.16681	3.9726	18.8782	0.318102	20.5824	0.340693	0.349573	0.495345	0.186938	0.0657641	0	0	0.0189691	0.0687793	0.630157	0.104318	1.23916	0.334702	1.40489	0.026042	0	0	0.0227737	0	0
F2N	Serum	NL3F1	Whole	Furse_Ex029_PlateA_224.mzXML / 224_P4_P4_E04_NL3F1	1.47927	0	0	0	0	0.0358528	0	0	0.0966409	0.066917	0.0457336	0.0335069	0.0352435	0.799551	0.690299	4.84164	0.174629	3.28442	0.529524	0.0400517	1.4141	3.85735	10.7884	0.0961319	12.2236	0.993624	0.230794	0.24926	0.0634206	0.0397471	0.555685	0.206963	0.0459319	0.0443709	0.0554071	0.348761	0.156112	0.313073	0.398649	0.0708891	0	0.0409434	0	0.141172	0.118681
F2N	Serum	NL3F2	Whole	Furse_Ex029_PlateA_226.mzXML / 226_P4_P4_E05_NL3F2	0.808892	0.156862	0.0112586	0	0	0	0	0	0.321509	0	0	0	0.00722058	0.623612	0.221412	6.07494	0	3.96499	0.331964	0.340212	0.283242	2.52526	2.67268	0.347979	17.0857	1.0628	0.0620784	0.286583	0.0519866	0.063773	2.94898	0.564394	0	0.279437	0.00412726	0	0.143034	0.184645	0.126093	0.0791308	0	0	0	0.164727	0.0904568
F2N	Serum	NL3M1	Whole	Furse_Ex029_PlateA_180.mzXML / 180_P4_P4_D06_NL3M1	0	0	0	0	0	0	0	0	0.0795655	0	1.29144	0.284934	0.118528	0.669226	2.56032	4.93186	1.36046	2.73505	0.939292	0	0.893487	4.33527	21.6492	0.256933	21.8021	0.252128	0.344426	0.258275	0.269627	0.431427	0.0467556	0.228135	0.0160134	0.0565992	0.0208796	0.222786	0	0.295725	5.05482	0.158635	0.0444871	0	0	0.0247447	0.0446194
F2N	Serum	NL3M3	Whole	Furse_Ex029_PlateA_182.mzXML / 182_P4_P4_D07_NL3M3	0.04145	0	0	0	0	0	0	0	0	0.0620679	0.0919476	0.114042	0.170789	1.1101	2.03755	7.13959	0.775847	4.30188	2.56103	0.112201	1.98287	6.30601	21.8923	0.188498	23.9165	0.616125	0.969169	0.985487	0.262409	0.209547	0	0.019165	0.0398916	0.100123	0.352448	0.308339	0.119388	0.375589	1.72329	0.200207	0	0	0	0.0441051	0.0103125
F2N	Serum	NL3M6	Whole	Furse_Ex029_PlateA_184.mzXML / 184_P4_P4_D08_NL3M6	0	0	0	0	0	0	0	0	0	0	0.19795	0.681298	0.145505	0.925391	4.51734	7.85825	3.00188	4.59178	1.95719	0.183121	0.869683	6.00459	23.0501	0.206267	26.737	0.346772	0.704357	0.280469	0.176757	0.180435	0.112703	0.121611	0.0181907	0.142962	0.062887	0.190709	0.305122	0.44035	2.75287	0.110983	0.0799401	0.0584741	0	0	0
F2N	Serum	NL5F1	Whole	Furse_Ex029_PlateA_228.mzXML / 228_P4_P4_E06_NL5F1	9.10065	4.9556	6.66377	0.835597	2.35358	14.4591	0.0828882	0	25.7818	3.28141	0.868783	12.3185	0.0317004	0.14507	5.81307	2.46879	3.79944	1.01477	0.163543	0	0.0839493	1.29151	16.0542	0.078649	22.0611	0.427213	0.176203	0	0.121194	0	0	0	0.0769067	0	0.0919125	0.0711343	0	0.182787	4.55822	0	0.062034	0	0	0	0
F2N	Serum	NL5F2	Whole	Furse_Ex029_PlateA_230.mzXML / 230_P4_P4_E07_NL5F2	0	0.0412831	0	0	0	0.0283076	0	0	0	0	0.197367	0.287994	0.147468	1.3088	3.12257	6.35145	2.77288	5.15581	1.38593	0	1.30893	5.75447	17.9192	0.28916	26.0527	0.684618	0.617487	0.186601	0.26708	0.0321217	0	0.0297714	0.0331753	0	0.0681542	0.144084	0.294633	0.199209	3.35845	0.0311475	0.0360334	0.0290581	0.0326692	0.0699841	0.0280884
F2N	Serum	NL5M2	Whole	Furse_Ex029_PlateA_186.mzXML / 186_P4_P4_D09_NL5M2	0.247271	0.0234268	0.0860986	0	0	0	0	0	0	0.0901266	0.0410374	0.153511	0.0896527	0.721646	1.29555	6.11185	0.451002	4.42893	2.24814	0.0245905	0.820809	5.00902	22.7423	0.427568	29.4654	0.498932	0.43233	0.128352	0.373191	0	0	0.229108	0	0.0856672	0.300474	0.182396	0.342721	0.498787	3.32253	0	0	0	0	0	0.0365413
F2N	Serum	NL5M3	Whole	Furse_Ex029_PlateA_188.mzXML / 188_P4_P4_D10_NL5M3	1.33675	0.0827826	0	0	0	0.132934	0.0286038	0	0.352241	0.502687	0	0	0.249568	0.586535	0.0280835	1.90964	0.0629455	1.17889	0.0219606	0	0.108487	0.440905	1.00982	0.113378	5.21363	0.144908	0.212573	0.485793	0.0354087	0	2.76727	1.07737	0	0.968534	4.56521	0.0539221	7.32573	4.69835	0.056448	0.119953	0.0416408	0.0268891	0	0.17539	0.0731812
F2N	Serum	NL6F1	Whole	Furse_Ex029_PlateA_232.mzXML / 232_P4_P4_E08_NL6F1	0	0	0	0	0	0	0	0	0	0.0369602	0.420985	0.382291	0.23741	0.929063	0.904207	7.0399	0.536999	4.66772	0.866376	0.0540292	1.1283	4.36063	25.0907	0.559291	27.3982	0.494622	0.674116	0.237187	0.104925	0	0.0414597	0	0.0328021	0	0.0503808	0.206827	0.0898886	0.242832	5.44367	0.0349764	0.0341139	0	0	0.032649	0
F2N	Serum	NL6F3	Whole	Furse_Ex029_PlateA_234.mzXML / 234_P4_P4_E09_NL6F3	0	0.039432	0	0	0	0	0	0	0	0.0575891	0	0.0932359	0.17558	1.62287	1.22401	8.30975	0.45122	5.67059	1.16661	0.0267994	0.922351	4.05931	19.0497	0.53325	21.6012	0.579476	0.510794	0.460935	0.110232	0.125228	0.0223166	0.0566442	0	0.0521288	0.130394	0.0595506	0.273872	0.205148	2.20275	0.061901	0	0	0	0	0.0549801
F2N	Serum	NL6F4	Whole	Furse_Ex029_PlateA_236.mzXML / 236_P4_P4_E10_NL6F4	0	0	0	0	0	0	0	0	0.0437857	0.197706	0.419124	0.272058	0.207965	1.13274	1.7555	6.88655	1.17286	4.70855	0.885139	0	0.911416	3.80422	16.762	0.117888	20.3444	0.374664	0.396763	0.232127	0.150011	0.0655787	0.0613292	0.0592833	0.0309882	0	0.344439	0.0827154	1.07515	0.251631	2.83633	0.10011	0.036131	0	0	0.0677186	0
F2N	Serum	NL6M1	Whole	Furse_Ex029_PlateA_190.mzXML / 190_P4_P4_D11_NL6M1	0	0	0	0	0	0	0	0	0	0	0.229676	0.127871	0.076076	0.274255	0.96105	4.30356	0.340203	2.6007	1.04028	0.0400364	1.07706	4.14656	17.8171	0.208364	22.1227	0.519986	0.375477	0.310019	0.133721	0.0303282	0	0	0	0.0582537	0.353156	0.111869	0.54942	0.230781	3.45443	0.034814	0.0378877	0.0366909	0	0	0
F2N	Serum	NL6M2	Whole	Furse_Ex029_PlateA_192.mzXML / 192_P4_P4_D12_NL6M2	0	0	0.0309518	0	0	0	0	0	0	0	0	0.0443951	0.198323	0.342878	0.630822	3.93617	0.355311	2.56321	1.55199	0.0369006	1.37028	5.60638	19.557	0.415164	22.7893	0.793776	0.720506	0.345105	0.195589	0	0	0.0276317	0	0	0.0419149	0.229009	0.127244	0.384396	3.95996	0	0	0.0241121	0	0	0
F2N	Serum	NL6M3	Whole	Furse_Ex029_PlateA_218.mzXML / 218_P4_P4_E01_NL6M3	0	0	0.0299733	0	0	0	0	0	0	0.059974	0.0289012	0.128941	0.111916	0.92727	1.69908	5.86999	1.20596	4.32306	1.45979	0.0570492	0.973541	4.0127	18.9274	0.500635	21.8011	0.246219	0.84195	0.349457	0.256424	0.0285978	0	0.0570989	0	0.0563911	0.10734	0.150835	0.908064	0.241155	2.62645	0	0.0307265	0	0.0173066	0	0
F2N	Serum	NL6M4	Whole	Furse_Ex029_PlateA_220.mzXML / 220_P4_P4_E02_NL6M4	0.133722	0.0345543	0.0827262	0	0	0	0	0	0.0384568	0	0.157554	0.251293	0.132629	0.226492	0.72642	3.08379	0.623591	2.17672	1.00071	0	1.06255	4.7572	19.2588	0.548973	23.1956	0.26103	0.491945	0.212979	0.191999	0.0481134	0	0.205856	0	0.0686297	0.0770767	0.20367	0.355101	0.446704	2.63601	0.0297618	0	0	0	0.0456893	0
F2N	Serum	NL7F1	Whole	Furse_Ex029_PlateA_238.mzXML / 238_P4_P4_E11_NL7F1	0.0298776	0	0	0	0	0	0	0	0	0.160748	0.43425	0.1938	0.240913	0.926922	1.73427	5.00694	1.47251	3.97989	0.628891	0	0.771743	3.38521	26.5513	1.19717	24.6652	0.241666	0.511857	0.476064	0.145867	0.0697997	0	0.037203	0	0.0453763	1.64074	0.0618388	2.09661	0.686862	3.19676	0.0285084	0.0432653	0.0240208	0	0	0
F2N	Serum	NL7F3	Whole	Furse_Ex029_PlateA_240.mzXML / 240_P4_P4_E12_NL7F3	0.120497	0	0.0157763	0	0	0	0.0202828	0	0.0376503	0.152151	0.0518396	0.0389171	7.1391	0.202276	1.73708	2.23455	1.36725	1.82356	0.601536	0	0.441307	2.02027	9.02344	0.0874304	12.0139	0.334361	0.902165	0.686745	0.139446	0.0143892	0.00942788	0.019158	0.0310295	0.264258	4.86798	0.082609	5.69894	2.70819	1.59865	0.118665	0.0111559	0	0	0	0
F2N	Serum	NL7F4	Whole	Furse_Ex029_PlateA_266.mzXML / 266_P4_P4_F01_NL7F4	0	0.177043	0	0	0	0	0	0	0.185061	0	0.150896	0.531537	0.169461	0.155429	2.48147	1.48875	1.04861	2.0627	1.83354	0	0.589986	3.76736	19.7783	0	22.9528	1.75163	0.440144	0.412134	0.156479	0.370781	0	0.238372	0	0	0.753805	0.0789597	0.767843	0.283754	3.98855	0.0715248	0	0.0845899	0	0	0
F2N	Serum	NL7M1	Whole	Furse_Ex029_PlateA_222.mzXML / 222_P4_P4_E03_NL7M1	1.54983	0	0.0507067	0	0	0.100885	0	0	0.38433	0.0521113	0	0	0.0844311	0.486402	3.38048	3.8329	2.86914	2.59909	0.158655	0	0.0543495	1.18288	8.17358	0.288947	14.7223	0.345893	0.233806	0	0.0481747	0.0402734	1.96739	0.431553	0	0.307554	1.11139	0.191734	2.27111	1.09384	0.0921797	0.0540903	0.0461195	0	0	0.0521636	0.163318
F2N	Serum	NN4F2	Whole	Furse_Ex029_PlateA_048.mzXML / 048_P4_P4_A12_NN4F2	0.0822374	0	0	0	0	0	0	0	0.112086	0.0285481	0.0433617	0.193882	0.0509824	0.115147	6.13413	2.13905	4.8528	1.65672	0.626824	0.459284	0.972485	3.33039	13.2777	0.228537	15.2745	0.778395	0.639207	0.222657	0.290537	0.0630592	0	0.0224117	0	0.0283172	1.8296	0.186635	2.22273	1.4443	0.677596	0.0328181	0.0924911	0.0215336	0	0	0
F2N	Serum	NN4F3	Whole	Furse_Ex029_PlateA_074.mzXML / 074_P4_P4_B01_NN4F3	0	0	0	0	0	0	0	0	0	0	0.101676	0.119331	0.115016	0.17794	3.08612	3.06593	2.20288	2.49986	1.63157	0.129467	1.7614	7.29579	22.9429	0.198296	28.6044	1.46315	0.300297	0.437665	0.238232	0.353705	0.0614614	0.0640744	0.101177	0	0	0.155373	0.122111	0.336921	2.95642	0.0552555	0	0	0	0	0
F2N	Serum	NN4M1	Whole	Furse_Ex029_PlateA_028.mzXML / 028_P4_P4_A02_NN4M1	0.00585038	0	0	0	0	0	0	0	0	0.0342629	0.953055	0.51101	0.25229	1.17395	2.15585	8.12742	1.58315	5.38882	0.688875	0.256148	0.761704	5.18343	18.23	0.425675	21.6752	0.875012	0.490256	0.268275	0.309297	0.167903	0.0881194	0.0763922	0.0732073	0.171452	0.0386313	0.0497036	0	0.156559	4.31042	0.0803733	0	0.0414217	0.0475882	0.0410047	0.0387281
F2N	Serum	NN4M2	Whole	Furse_Ex029_PlateA_030.mzXML / 030_P4_P4_A03_NN4M2	0.0233701	0	0	0	0	0	0	0	0	0.0219152	1.19567	0.413885	0.158381	1.85232	7.77812	6.73366	6.42144	5.14128	0.962356	0.0788579	0.791092	3.67005	23.8073	0.637713	28.6789	0.667677	0.397964	0.612271	1.42422	0.240334	0.0403756	0.0177578	0.0216048	0	0.258952	0.029474	0.433132	0.290473	3.7664	0.0286237	0.0263604	0.0291842	0	0	0
F2N	Serum	NN4M3	Whole	Furse_Ex029_PlateA_032.mzXML / 032_P4_P4_A04_NN4M3	0.0276858	0	0.030168	0	0.0195817	0.0390401	0	0	0.0297271	0.1736	0.478667	0.26311	0.144817	1.50676	3.28855	5.34416	3.04137	4.48391	1.29589	0.0578982	1.47553	4.2759	23.4011	1.08592	31.0503	0.682752	0.522958	0.344507	0.527821	0.273402	0.0426052	0.0469741	0.0686063	0.101621	0.0917875	0.0759207	0.0310736	0.0655952	3.05889	0.0473283	0.0694243	0.027203	0	0	0.0141759
F2N	Serum	NN5F2	Whole	Furse_Ex029_PlateA_076.mzXML / 076_P4_P4_B02_NN5F2	0	0	0	0	0	0	0	0	0	0.0387221	0.0441599	0.181549	0.117686	1.13844	2.64454	6.32553	2.0234	4.39471	1.24561	0	1.40099	5.50768	24.471	0.382769	29.1524	0.452162	0.707685	0.221785	0.214885	0.0518499	0.0330276	0.0691703	0	0.117046	0.0411442	0.107536	0	0.0934039	1.69745	0.130102	0	0	0	0	0
F2N	Serum	NN5F3	Whole	Furse_Ex029_PlateA_078.mzXML / 078_P4_P4_B03_NN5F3	0	0	0.029706	0	0	0	0	0	0.0309095	0.0234626	0.0691726	0.221684	0.248474	0.40232	6.44341	3.53008	5.88749	2.59651	1.00839	0	1.17916	4.39294	18.4537	0.566546	23.2082	1.07675	0.474834	0.654264	0.403233	0.103045	0	0.13829	0	0.0711273	0.299371	0.0316288	0.352935	0.19127	1.79276	0.0840894	0.0559422	0	0	0.0155252	0.025852
F2N	Serum	NN5M1	Whole	Furse_Ex029_PlateA_034.mzXML / 034_P4_P4_A05_NN5M1	0	0	0	0	0	0	0	0	0	0	0	0	0.330304	2.02974	2.47466	7.33162	2.31029	6.17113	1.13439	0	0.933644	3.94492	24.3842	1.48033	29.5378	0.649055	0.364581	0.30563	0.437693	0.0277417	0	0.0267813	0	0.0610885	0	0.0800501	0.0204569	0.0921178	4.50741	0.0294864	0	0	0	0	0
F2N	Serum	NN6F1	Whole	Furse_Ex029_PlateA_080.mzXML / 080_P4_P4_B04_NN6F1	0	0	0	0	0	0	0	0	0.045777	0.229093	0.0862198	0.081666	0.222514	0.629784	2.04937	3.39156	1.90898	2.92085	0.659967	0.0196381	0.952365	2.88393	18.07	0.875144	21.7991	0.684837	0.444226	0.664462	0.284763	0.106962	0	0.0823934	0.0598171	0.0142056	0.16667	0.187607	0.665047	0.180114	2.44955	0.0489054	0.0310678	0.0196466	0	0	0
F2N	Serum	NN6F3	Whole	Furse_Ex029_PlateA_082.mzXML / 082_P4_P4_B05_NN6F3	0.0306375	0	0.0360725	0	0	0	0	0	0	0.0932529	0.199414	0.0738246	0.146684	0.871756	0.94498	4.58463	0.623962	2.7048	0.695261	0.0606013	0.78142	3.77562	17.4796	0.471293	15.9624	0.723358	0.452013	0.691725	0.230214	0.0224776	0	0.0956638	0	0.10563	0.171953	0.14735	0.306458	0.208115	2.79818	0.0242297	0.0785687	0.0180808	0	0.0161765	0
F2N	Serum	NN6F6	Whole	Furse_Ex029_PlateA_084.mzXML / 084_P4_P4_B06_NN6F6	0.0203999	0	0	0	0	0	0	0	0.133008	0.056044	0.211913	0.477794	0.182992	0.590933	3.18246	3.87853	2.43925	2.85463	0.486639	0.0322558	0.684783	3.28708	22.2249	0.543692	25.4124	0.765413	0.306169	0.683301	0.0292	0.0484604	0	0.0845276	0.0266013	0.0498409	0.165149	0.107524	0.180308	1.38797	5.35083	0.0229397	0.0740406	0.0202057	0	0	0
F2N	Serum	NN6M1	Whole	Furse_Ex029_PlateA_036.mzXML / 036_P4_P4_A06_NN6M1	0.226676	0	0.0932061	0.0271148	0	0.0501796	0	0	0.051017	0.0854098	0.679912	0.154546	0.228853	0.358356	1.12831	3.55656	0.865785	2.67967	0.413364	0.0294363	0.554007	2.81519	20.0995	0.524391	23.6872	0.531034	0.340644	0.481686	0.219183	0.0649667	0	0.15568	0.0510021	0.14274	0.510507	0.819749	0.471627	0.58781	4.25442	0.0923421	0.0300501	0	0	0.022343	0.0325768
F2N	Serum	NN6M2	Whole	Furse_Ex029_PlateA_038.mzXML / 038_P4_P4_A07_NN6M2	12.4956	1.04192	0.542975	0	0	0	0	0	0	0	0	0.306119	0	0.399978	0	1.31033	0.0912869	0.827026	0.622903	0.116315	0.299762	1.90669	8.29387	0.573002	11.4231	0.0958634	0	0.0712563	0.0594774	0.290397	0.563901	2.31116	0.19518	0	0.462601	0.234824	0.198029	0.893135	0.0132134	0.620564	0.551846	0.193079	0.221695	0.730525	0.43833
F2N	Serum	NN7F1	Whole	Furse_Ex029_PlateA_086.mzXML / 086_P4_P4_B07_NN7F1	0.0311358	0	0	0	0	0	0	0	0.034404	0.0630905	0.231979	0.280668	0.259011	0.897172	2.71747	8.00555	1.99552	5.99888	1.08954	0	1.19767	4.23842	24.2594	0.437244	27.1272	0.377649	0.303398	0.803079	0.154466	0	0.0176402	0.0285321	0.0332785	0.0602876	0.0274673	0.109667	0	0.277258	5.90479	0.0277881	0	0	0	0	0
F2N	Serum	NN7F2	Whole	Furse_Ex029_PlateA_088.mzXML / 088_P4_P4_B08_NN7F2	0	0	0	0	0	0	0	0	0	0	0.213109	0.144337	0.1795	1.1552	1.59671	8.49187	0.580852	5.73737	1.11085	0	1.02245	3.63174	30.0575	1.03163	27.5254	0.298089	0.133528	0.481196	0.213702	0.11827	0	0.0785125	0.0443387	0	0.0284215	0.0064753	0.0820644	0.166944	2.91569	0.110881	0.0182713	0	0	0	0
F2N	Serum	NN7F3	Whole	Furse_Ex029_PlateA_090.mzXML / 090_P4_P4_B09_NN7F3	0	0	0	0	0	0	0	0	0	0.094521	0	0.0723247	0.0666765	0.65346	2.20322	8.97705	1.49343	6.48088	0.874744	0.064394	0.877062	4.86077	19.114	0.273732	24.6896	0.601706	0.435414	0.589918	0.0498338	0.245024	0	0.0612723	0	0.0571269	0.236177	0.0794026	0.479598	0.21107	1.43063	0.171215	0	0.031006	0	0.0146407	0
F2N	Serum	NN7M1	Whole	Furse_Ex029_PlateA_040.mzXML / 040_P4_P4_A08_NN7M1	0.02902	0	0.0367345	0	0	0.308318	0	0	4.30262	0.0955653	0.0339411	0.171873	0.136415	0.812666	2.36636	5.38894	1.92276	3.9401	1.16976	0.0421679	1.03491	3.84022	18.0043	0.541121	20.5887	1.16436	0.414299	0.841623	0.303777	0.0393186	0.046075	0.0758475	0.0687279	0.0466563	0.0362348	0.12665	0.302699	0.339808	2.0446	0.162998	0.0702778	0.0145878	0	0	0
F2N	Serum	NN7M2	Whole	Furse_Ex029_PlateA_042.mzXML / 042_P4_P4_A09_NN7M2	0	0	0	0	0	0	0	0	0.0445612	0.0472763	0.492832	0.185378	0.309211	0.357828	2.92486	5.33737	1.89812	3.60999	1.19444	0	0.834674	3.62668	19.9089	0.743006	19.7578	0.619375	0.272791	0.913193	0.207637	0.00978925	0	0.0847139	0	0.139365	0.0509501	0.290364	0.22623	0.215606	2.22901	0.054036	0.133602	0.0473474	0.0257765	0	0
F2N	Serum	NN7M3	Whole	Furse_Ex029_PlateA_044.mzXML / 044_P4_P4_A10_NN7M3	0.029957	0	0	0	0	0	0	0	0.0652857	0.0387179	0.385273	1.11813	0.111558	1.22496	2.432	7.59924	2.31295	6.13614	1.38968	0.106798	1.33015	5.42139	16.2142	0.400802	23.0625	0.663428	0.473941	0.626549	0.142663	0.184332	0	0.135601	0.14155	0.0882224	0.174035	0.101698	0.145342	0.177065	0.962672	0.158795	0.0822879	0	0	0	0
F2N	Serum	NN7M4	Whole	Furse_Ex029_PlateA_046.mzXML / 046_P4_P4_A11_NN7M4	0.0617231	0	0	0	0	0	0	0	0.0243345	0.0354175	0.0259061	0.0573411	0.168929	0.849664	1.81232	6.3131	0.992939	4.48697	1.0841	0	0.467962	3.26278	13.7068	0.334083	18.0649	0.480496	0.430992	0.687392	0.0832139	0.0434935	0.0226522	0.111235	0.027002	0.0474196	1.31197	0.152763	1.19841	0.781075	1.65736	0.0328224	0.021932	0.0316269	0	0	0
[truncated: 320 more columns]

## Sheet: F2N, Liver, +ve
				x.targets.name	Campesterol_[M+NH4]1+	Cer(34:01)_[M+H-H2O]1+	Cer(41:01)_[M+H-H2O]1+	DG(26:00)_[M+H-H2O]1+	DG(28:01)_[M+H-H2O]1+	DG(28:02)_[M+H-H2O]1+	DG(29:02)_[M+H-H2O]1+	DG(30:01)_[M+H-H2O]1+	DG(30:02)_[M+H-H2O]1+	DG(30:03)_[M+H-H2O]1+	DG(31:02)_[M+H-H2O]1+	DG(32:01)_[M+H-H2O]1+	DG(32:02)_[M+H-H2O]1+	DG(32:03)_[M+H-H2O]1+	DG(32:04)_[M+H-H2O]1+	DG(33:01)_[M+H-H2O]1+	DG(33:02)_[M+H-H2O]1+	DG(34:01)_[M+H-H2O]1+	DG(34:02)_[M+H-H2O]1+	DG(34:02)_[M+NH4]1+	DG(34:03)_[M+H-H2O]1+	DG(35:01)_[M+H-H2O]1+	DG(35:02)_[M+H-H2O]1+	DG(35:03)_[M+H-H2O]1+	DG(35:05)_[M+NH4]1+	DG(36:02)_[M+H-H2O]1+	DG(36:03)_[M+H-H2O]1+	DG(36:03)_[M+NH4]1+	DG(36:04)_[M+H-H2O]1+	DG(36:05)_[M+H-H2O]1+	DG(37:00)_[M+NH4]1+	DG(37:01)_[M+H-H2O]1+	DG(37:02)_[M+H-H2O]1+	DG(37:02)_[M+NH4]1+	DG(37:03)_[M+H-H2O]1+	DG(38:01)_[M+H-H2O]1+	DG(38:02)_[M+H-H2O]1+	DG(38:04)_[M+H-H2O]1+	DG(38:06)_[M+H-H2O]1+	DG(38:07)_[M+H-H2O]1+	DG(40:01)_[M+H-H2O]1+	DG(40:02)_[M+H-H2O]1+	DG(40:06)_[M+H-H2O]1+	DG(40:07)_[M+H-H2O]1+	DG(40:08)_[M+H-H2O]1+
Generation	Tissue	Animal ID	Handling	targets.mz	418.404	520.509	618.618	467.409	493.425	491.409	505.425	521.456	519.441	517.425	533.456	549.488	547.472	545.456	543.441	563.503	561.488	577.519	575.503	610.54	573.488	591.535	589.519	587.503	618.509	603.535	601.519	636.556	599.503	597.488	656.619	619.566	617.55	652.587	615.535	633.582	631.566	627.535	623.503	621.488	661.613	659.597	651.535	649.519	647.503
F2N	Liv	LL3F1	Whole	294_PlateA-P7_F2N_LL3F1_Liv_0.mzXML	0	0	0	0.267573	0	0.193029	0	0	0	0	0	8.81689	1.85327	0.180118	0.0534913	0.0292413	0.0209445	48.0993	19.9549	0.0371145	2.44928	0.0295568	0.0318001	0	0	12.863	11.6133	0	16.5744	0.693852	0.108179	0	0	0	0	0	0.297369	44.34	25.3271	0.145835	0	0	8.22381	3.119	0.0288404
F2N	Liv	LL3M1	Whole	148_PlateA-P7_F2N_LL3M1_Liv_0.mzXML	0.0284466	0.0328082	0.0234678	0.121781	0	0	0	0.0342536	0	0	0	6.5128	0.487317	0	0	0	0	33.095	13.0913	0.07853	1.72084	0	0	0	0	8.21773	7.4628	0	13.23	0.448499	0.263831	0	0.0696441	0	0.0409406	0	0.105309	34.5777	18.1051	0.0658024	0	0.0187148	4.51424	2.39254	0.0256487
F2N	Liv	LL3M2	Whole	200_PlateA-P7_F2N_LL3M2_Liv_0.mzXML	0.0406684	0.0858799	0	0.115363	0	0	0	0.0960972	0	0	0.0832026	6.24803	0.534417	0	0	0	0	29.5857	16.4086	0.0613095	2.62599	0	0.0111583	0	0	9.54209	9.64305	0	14.492	0.561956	0.0587436	0	0	0.0901794	0	0	0.0640823	36.107	18.1711	0.198131	0	0	5.72365	2.76958	0
F2N	Liv	LL3M3	Whole	312_PlateA-P7_F2N_LL3M3_Liv_0.mzXML	0	2.6326	4.29079	3.34011	1.65343	0.71878	0.564566	7.17172	1.68959	0.185278	2.89057	22.8383	6.03613	1.20837	0	9.29586	3.61603	46.1406	17.6968	0.419814	3.34201	4.44153	2.16722	0.162939	0.108434	9.73255	7.48927	0.125411	9.99788	0.401001	3.26644	1.54308	0.144629	0.0706971	0	1.58047	0.357518	22.4354	13.2741	0.0437623	1.06613	0.0203443	3.69494	1.57317	0.0218075
F2N	Liv	LL3M5	Whole	216_PlateA-P7_F2N_LL3M5_Liv_0.mzXML	0.0490003	0	0	0	0	0	0	0	0	0	0.0435242	5.48673	0.777181	0	0	0	0	25.6284	11.1656	0.466864	1.71244	0	0	0	0.0468843	6.75364	5.64256	0	10.6126	0.459294	0	0	0	0	0	0	0.0238472	30.7668	19.0066	0.123403	0	0	4.65514	2.7327	0
F2N	Liv	LL5F1	Whole	100_PlateA-P7_F2N_LL5F1_Liv_0.mzXML	0	0.0348633	0	0	0.0133281	0	0	0	0	0	0	4.85442	0.472947	0	0	0.0235969	0.0119627	25.854	12.6745	0.232366	2.01466	0	0	0	0.0137256	8.76538	7.27211	0.0142916	12.1411	0.758572	0	0	0.0151243	0	0	0.0136662	0.0133163	33.6275	15.8188	0.0642224	0.0267261	0	4.53353	2.29787	0.0146015
F2N	Liv	LL5F2	Whole	062_PlateA-P7_F2N_LL5F2_Liv_0.mzXML	0	0.217552	0.0659875	14.438	5.11634	2.69485	0	5.87109	0.727385	0	0.675416	13.0717	5.02882	1.50114	0.0600957	1.66901	0.0618187	38.866	14.9456	0.0976824	1.85076	0.285248	0.111778	0	0.0861639	18.3363	8.88727	0	10.6464	0.858214	0.112346	0	0.0135163	0	0	0.0246934	0.0544691	22.5509	11.6761	0.138085	0	0	4.07959	1.73164	0.0543972
F2N	Liv	LL5F3	Whole	008_PlateA-P7_F2N_LL5F3_Liv_0.mzXML	0	0.171103	0.104266	0	0.0129777	0	0	0.664994	0.0437432	0	0	8.53588	2.21327	0.111509	0	0.30675	0.0700355	35.6471	28.3232	0.20102	5.79583	0.0808368	0.108869	0.0116196	0	15.8556	16.4126	0.00677488	13.0671	1.70383	0.0232146	0	0.00795054	0	0.00986941	0.0081567	0.133287	25.271	13.5543	0.688393	0	0.0156125	4.16286	2.46426	0.479404
F2N	Liv	LL5F4	Whole	296_PlateA-P7_F2N_LL5F4_Liv_0.mzXML	0	0.0468999	0.0539462	0.244721	0	0	0	0.273548	0	0	0	8.7657	1.5663	0.0234243	0	0.0800299	0	42.9905	23.4949	0.0825254	4.23684	0.0193986	0.0266532	0	0	16.8597	13.8366	0	16.4697	1.84501	0	0	0.0122486	0	0	0	0.0171793	43.2346	20.7724	0.408986	0	0.0135135	6.38097	3.19736	0.101624
F2N	Liv	LL5M1	Whole	354_PlateA-P7_F2N_LL5M1_Liv_0.mzXML	0	0.0311758	0	0.233414	0	0.0355134	0	0.161498	0	0	0	9.49703	1.30206	0.0233966	0	0	0	49.3593	17.0631	0.186718	2.29019	0	0.0356369	0	0	17.6079	11.2997	0	19.2137	0.586569	0	0.00644392	0.0521649	0.0234517	0	0.0296571	0.0970865	51.5255	23.405	0.12674	0	0	6.04629	3.99834	0
F2N	Liv	LL5M2	Whole	346_PlateA-P7_F2N_LL5M2_Liv_0.mzXML	0	0.0929759	0.0197317	0.177201	0	0	0	0.0290799	0	0	0	9.0679	0.721588	0.0189314	0	0.0180603	0	47.6204	16.5496	0.265321	2.67027	0	0	0	0	14.3648	11.3724	0	20.0885	1.27726	0	0	0	0	0	0	0.0288546	52.9315	25.1452	0.243587	0	0	6.28362	3.97113	0
F2N	Liv	LL5M3	Whole	150_PlateA-P7_F2N_LL5M3_Liv_0.mzXML	0.166726	0.0302193	0	0.0642911	0	0	0	0	0	0	0	7.16465	0.613708	0.0156247	0	0.106257	0	37.5539	15.4331	0.244548	2.35712	0	0	0	0.0235392	11.2649	9.08094	0.0617565	14.3935	0.874268	0.104012	0	0.0381798	0.0336267	0.0305164	0	0.0418824	35.8431	17.0203	0	0.0251681	0.0324202	4.74545	2.44833	0
F2N	Liv	LL6F1	Whole	056_PlateA-P7_F2N_LL6F1_Liv_0.mzXML	0	0	0.0172424	0.0422458	0	0	0	0.0871647	0.0280807	0	0	3.87836	1.11212	0.0308915	0	0.0172032	0	23.7684	16.7343	0.051197	2.11146	0.0212324	0.0237532	0	0.0200904	10.1159	10.0385	0	11.6626	0.79504	0	0	0	0.0248197	0	0	0.0785019	30.5176	15.677	0.0571498	0	0	4.8424	2.27301	0.135188
F2N	Liv	LL6F2	Whole	058_PlateA-P7_F2N_LL6F2_Liv_0.mzXML	0	0.0342583	0.0823947	0.129729	0	0.020616	0	0.983045	0.160205	0	0	6.91257	2.24418	0.0192994	0.0147485	0.0532161	0	35.8931	25.4959	0.156491	4.06359	0	0	0	0.0185934	13.9836	15.3048	0.0421391	14.1082	1.54423	0.031961	0	0	0	0	0	0.0303672	29.7876	16.5034	0.31192	0	0	5.18332	2.41426	0.420214
F2N	Liv	LL6F3	Whole	152_PlateA-P7_F2N_LL6F3_Liv_0.mzXML	0.0236797	0.0257799	0.0223566	0.378319	0	0.0123879	0	0.240404	0	0	0	4.59699	1.04798	0	0	0	0	27.6797	16.9336	0.0148245	2.19551	0.0173393	0	0.0152555	0.0229843	10.193	9.27715	0	14.1244	0.643511	0	0	0.0166218	0	0	0.0183457	0	41.6518	20.9405	0.0745695	0	0	6.46601	2.4373	0.152841
F2N	Liv	LL6F4	Whole	356_PlateA-P7_F2N_LL6M2_Liv_0.mzXML	0	0.0322633	0	0.432203	0	0.0515395	0	0.198212	0	0	0	11.1704	2.41426	0.0519256	0	0	0	56.3545	20.8963	0.0860189	3.17097	0.12878	0	0	0	14.7149	12.2336	0	19.0584	1.16794	0	0	0.0356309	0.0281972	0	0.0446915	1.76228	54.7167	29.9241	0.225554	0	0	8.46633	4.44427	0.00638288
F2N	Liv	LL6M1	Whole	060_PlateA-P7_F2N_LL6M1_Liv_0.mzXML	0.0699273	0	0	0	0	0	0	0	0	0	0	0.598693	0.0365147	0	0	0	0	4.44564	2.76366	0	0.0309117	0	0	0	0	2.06361	1.59697	0.0325502	3.82643	0.043732	0.00364112	0	0.0698819	0	0	0	0	10.1712	5.81784	0	0	0	2.23755	0.730368	0.0808612
F2N	Liv	LL6M2	Whole	106_PlateA-P7_F2N_LL6F4_Liv_0.mzXML	0	0	0.0191354	0	0.000173437	0.0202325	0	0.108071	0.0166314	0	0	4.99905	0.670369	0.0284477	0	0.0168454	0	25.9741	10.9129	0.06076	1.24483	0	0	0.00928541	0	7.80088	6.60574	0	12.1244	0.541116	0.0603992	0	0.0137306	0	0	0	0.0311118	36.249	17.895	0.018902	0	0.0192145	5.15721	2.50788	0
F2N	Liv	LL6M3	Whole	338_PlateA-P7_F2N_LL6M3_Liv_0.mzXML	0	0	0	0.588535	0.0355304	0.808104	0	0.584077	0.0319325	0	0.0361725	14.1986	3.00959	0.0971749	0	0.100712	0	65.9441	20.8418	0.236356	2.37722	0.0408601	0	0	0.0309105	14.379	11.839	0.0284872	18.154	0.794253	0	0	0	0	0	0.0285607	0.0790264	50.3795	28.8249	0.0657172	0	0	9.0293	2.9528	0.0870274
F2N	Liv	LN2F1	Whole	358_PlateA-P7_F2N_LN2F1_Liv_0.mzXML	0	0	0	0.907553	0	0.20423	0	0.10215	0	0	0	13.0505	3.81827	0.209587	0.0393807	0	0	63.5155	16.9484	0.119701	0.544456	0.046874	0	0	0	14.4132	11.4639	0.0440353	16.7556	0.0012743	0	0	0.0558719	0	0	0	1.73497	52.3636	27.8593	0	0	0	9.08707	4.0034	0
F2N	Liv	LN2F2	Whole	290_PlateA-P7_F2N_LN2F2_Liv_0.mzXML	0	0.0197909	0.0197962	1.30172	0.0741454	1.14351	0	1.69228	0.373385	0	0.0772122	11.5054	3.7934	0.364274	0	0.201257	0	54.462	26.6804	0.288547	3.45416	0.0973316	0	0	0.0229715	17.299	16.3506	0.0209256	16.3149	1.44432	0	0	0	0.0207769	0	0.0237164	0.518933	40.2391	21.5175	0.136987	0	0	7.28033	3.21168	0.358943
F2N	Liv	LN2F4	Whole	212_PlateA-P7_F2N_LN2F4_Liv_0.mzXML	0	0	0	0.556023	0.131966	0.0423358	0	1.85747	0.267944	0	0	5.95002	2.3607	0.0524054	0	0.619769	0.0151573	23.6307	13.7917	0.0190521	1.77946	0.0555953	0.0212861	0	0.0565737	9.72264	8.91669	0	10.9423	0.643389	0.0132137	0	0	0	0	0.0171111	0	27.2483	14.9493	0.0531207	0	0	5.52807	2.15999	0.0647867
F2N	Liv	LN2M1	Whole	070_PlateA-P7_F2N_LN2M1_Liv_0.mzXML	0.0255637	0.0750016	0	0.428511	0.0913104	0.0412451	0	1.32823	0.366466	0	0.0189053	6.31975	1.76072	0.0555763	0	0.0740795	0	28.819	15.7803	0.507728	2.15251	0	0	0.0381907	0.0172298	11.1723	9.50364	0	11.7558	0.777918	0.023003	0	0.0515353	0	0	0.0124107	0.104626	30.0459	15.9515	0.237934	0	0.0122653	5.03467	2.04952	0.170728
F2N	Liv	LN4F1	Whole	016_PlateA-P7_F2N_LN4F1_Liv_0.mzXML	0	0.0731799	0	0.0332461	0.0115635	0.0226626	0	0.753871	0.0785961	0	0	9.00119	2.00929	0.0483348	0	0.34943	0.0268006	46.0571	24.5639	0.188923	3.62128	0.0460623	0.167402	0.0173404	0	18.8747	13.6155	0	13.4693	1.31453	0.0519662	0	0.0294143	0	0	0	0.235681	28.5805	13.9739	0.260957	0	0.0312905	4.60876	1.87558	0.100254
F2N	Liv	LN4F2	Whole	308_PlateA-P7_F2N_LN4F2_Liv_0.mzXML	0.00882461	0.0168054	0	0.363896	0.0139858	0.264152	0	1.21349	0.242525	0	0.0150728	10.1154	3.16964	0.111578	0	0.257539	0	55.6075	30.9669	0.0376025	4.06265	0.070286	0.0480818	0	0	20.2749	17.246	0	17.9625	1.52735	0	0	0	0	0.00984617	0.0101211	0.0788716	41.2998	21.0033	0.0851396	0	0	7.07493	2.48242	0.0624895
F2N	Liv	LN4M3	Whole	304_PlateA-P7_F2N_LN4M3_Liv_0.mzXML	0	0.0812786	0.0114841	0.428253	0.050585	1.30881	0	1.19628	0.134522	0	0.10341	12.3493	4.0422	0.423287	0	0.186619	0.0134807	59.4548	28.7463	0.302614	3.99015	0.0176115	0.143246	0	0	21.6237	14.6288	0	16.5343	1.60631	0	0	0.0196149	0	0	0.014375	0.0962097	33.9297	16.745	0.143611	0	0.00622966	5.37846	2.04606	0.030091
F2N	Liv	LN5F2	Whole	204_PlateA-P7_F2N_LN5F2_Liv_0.mzXML	0.00863414	0	0.0202182	1.90739	0.895278	1.33724	0	2.56201	0.955356	0	0.428765	10.8876	4.81402	0.809509	0	0.343384	0.0118488	43.4741	27.5538	0.0242308	4.13948	0.0245515	0.0657443	0	0	17.7737	14.9848	0.0138064	11.3727	0.938671	0	0	0	0.0110698	0	0	0.113306	22.8457	13.0812	0.0426547	0	0	5.19448	2.09479	0.105922
F2N	Liv	LN5F3	Whole	164_PlateA-P7_F2N_LN5F3_Liv_0.mzXML	0.0102331	0.0364993	0.0234286	0.0475525	0	0.403064	0	0.119701	0.0111087	0	0.0517985	3.58354	1.66404	0.137229	0	0	0	17.855	11.2473	0	1.48644	0.420915	0	0	0	7.96397	6.26271	0.0200394	9.92624	0.534861	0.0230145	0	0	0	0	0	0.0276527	26.1449	13.1675	0.0518004	0	0.01317	5.10633	1.69712	0.0960708
F2N	Liv	LN5F4	Whole	210_PlateA-P7_F2N_LN5F4_Liv_0.mzXML	0	0.0416863	0.0522762	0.21925	0	0.133902	0	0.272957	0	0	0	7.15398	2.12791	0.112229	0	0.0742594	0	38.9783	22.5061	0.319313	2.89652	0	0.0286093	0	0	13.3563	12.5867	0.0342977	16.508	1.26275	0.0548784	0	0	0	0	0	0.545214	41.4345	22.3667	0.0371938	0	0	7.08668	2.78512	0.195452
F2N	Liv	LN5M1	Whole	254_PlateA-P7_F2N_LN5M1_Liv_0.mzXML	0	0	0.0152552	0.236786	0	0.180331	0	0.62359	0.0170459	0	0	10.4172	2.78298	0.150685	0	0.259669	0.0173845	52.1602	26.6383	0.0914443	3.83071	0.025248	0.036895	0	0	20.1531	16.082	0.0159179	17.0344	1.33501	0.0149135	0	0.0201224	0	0.0192538	0	0.0838549	36.6198	18.5814	0.10055	0	0	5.85904	2.30417	0.10035
F2N	Liv	LN5M2	Whole	020_PlateA-P7_F2N_LN5M2_Liv_0.mzXML	0	0	0.0388185	0	0.00455064	0	0.0288489	0.201188	0	0	0	4.17762	1.14633	0.0241233	0	0.032583	0.01699	25.975	18.3137	0.106164	2.61612	0.0369321	0.0363036	0.017993	0	12.5935	11.8109	0.0321547	14.1892	1.25317	0.0207874	0	0	0.0191238	0.0331771	0	0.0565562	33.1153	17.5008	0.144888	0	0	5.32824	2.35508	0.15774
F2N	Liv	LN5M3	Whole	260_PlateA-P7_F2N_LN5M3_Liv_0.mzXML	0	0.028136	0.0359478	0.181337	0	0.398787	0	0.358738	0.0132463	0	0	7.70441	2.44476	0.108666	0	0.132503	0.00980528	40.3432	25.4291	0.210176	3.54067	0.0987315	0.0120964	0	0.0155413	14.2449	13.0773	0	15.81	1.48297	0	0.0115264	0.0249561	0.0109048	0	0	0.0447297	34.9323	18.5501	0.118276	0	0.00314603	5.55876	2.13291	0.109938
F2N	Liv	LN6F2	Whole	098_PlateA-P7_F2N_LN6F2_Liv_0.mzXML	0	0.0910689	0.0932677	0.0662334	0.00494255	0	0	0.869349	0.125723	0	0	8.20138	2.07155	0.0253728	0.00718857	0.238542	0.0274641	38.7385	28.8861	0.125939	4.88802	0.0430251	0.10284	0	0.023891	16.411	16.9071	0.0109926	12.691	1.63077	0.623832	0	0.0241828	0	0.00990993	0.00665053	0.0806399	25.2636	13.6975	0.534779	0	0.00117889	4.54781	2.58771	0.581568
F2N	Liv	LN6F3	Whole	360_PlateA-P7_F2N_LN6F3_Liv_0.mzXML	0	0.0732423	0.106617	0.744791	0.121268	0.0965539	0	1.95818	0.439989	0	0.0108794	15.141	3.72955	0.157087	0	0.388789	0.0696459	65.9137	43.5503	0.362295	6.74182	0.282649	0.224908	0.026799	0.013427	24.6412	25.1298	0	20.977	2.39952	0.0187082	0	0	0	0	0.0243185	0.156009	45.8841	23.0096	0.947499	0	0	7.2582	4.00924	0.826382
F2N	Liv	LN6M1	Whole	068_PlateA-P7_F2N_LN6M1_Liv_0.mzXML	0	0.0856247	0.0748075	0.268364	0.0809701	0.0364105	0	1.29457	0.166496	0	0	6.40777	2.10446	0.0652652	0	0.252182	0.0128178	32.7055	26.6832	0.309365	4.00756	0	0.0813272	0	0.062572	14.0355	15.297	0	13.2095	1.31391	0.0110593	0.0150835	0.0302477	0	0.0129064	0.0226227	0.0365469	28.9376	14.8283	0.285435	0	0	4.84666	2.38746	0.547848
F2N	Liv	LN6M2	Whole	024_PlateA-P7_F2N_LN6M2_Liv_0.mzXML	0	0.0881696	0.0731588	0.111916	0.0436235	0.0131215	0.0161587	1.14752	0.241961	0.0224899	0	8.48194	2.24162	0.0159233	0.0167865	0.166371	0	42.5312	29.0298	0.271129	4.52366	0.0715454	0.0984118	0	0	17.2905	18.8272	0	13.6861	1.66847	0.0131203	0	0.01853	0	0	0.0153518	0.107056	28.5753	13.711	0.364684	0	0.0193877	4.55261	2.78922	0.635381
F2N	Liv	LN6M3	Whole	194_PlateA-P7_F2N_LN6M3_Liv_0.mzXML	0	0.0748072	0.0516083	0.120941	0.0270343	0.00804864	0	0.59345	0.0986618	0	0	9.01883	1.89016	0.00888684	0	0.306768	0.0157199	50.6409	27.0999	0.487432	4.17407	0.0369791	0.115878	0	0	20.2699	17.3673	0.0173663	11.5218	1.24097	0.0726461	0	0.0179999	0	0	0	0.102396	27.4514	13.0362	0.339181	0	0.0151807	4.20387	2.50694	0.386687
F2N	Liv	NL3F1	Whole	158_PlateA-P7_F2N_NL3F1_Liv_0.mzXML	0.083282	0.0119539	0	0.176107	0.0124146	0.217995	0	0.157905	0.0169885	0	0.0103501	4.91256	1.53693	0.0613468	0	0	0	30.8862	17.2115	0.141302	2.15487	0.043343	0	0	0	11.4497	11.2863	0.0148348	12.2232	0.840163	0.0683399	0	0.0189307	0.0149829	0	0.0143211	0.0131139	33.0985	16.7166	0.0613224	0	0.0212423	5.88005	2.31759	0.232859
F2N	Liv	NL3F2	Whole	116_PlateA-P7_F2N_NL3F2_Liv_0.mzXML	0	0.0510467	0.0440485	0.300773	0.0231138	0.014556	0	1.01359	0.150814	0	0	7.27271	2.01779	0.0197485	0.0126554	0.236405	0.0433433	40.2055	25.4444	0.137218	3.55779	0.0818707	0.126	0	0	16.5773	15.5189	0.00911765	14.7219	1.36709	0	0	0.0122974	0.0081932	0	0.00624207	0.128564	32.1514	17.3151	0.236868	0	0	5.72931	2.43927	0.229222
F2N	Liv	NL3M1	Whole	246_PlateA-P7_F2N_NL3M1_Liv_0.mzXML	0	0.0580327	0.0152863	0.492206	0.126795	0.275303	0	1.70798	0.798643	0	0.0314324	9.52749	3.59219	0.307058	0.0165434	0.27373	0.0303737	47.7989	33.8933	0.265258	5.33556	0.0445269	0.117494	0.0145225	0.0148618	19.0338	21.7443	0	14.5361	1.7725	0	0	0	0.0119806	0	0	0.138789	22.6884	12.9518	0.272715	0	0	4.01068	2.27941	0.475368
F2N	Liv	NL3M3	Whole	310_PlateA-P7_F2N_NL3M3_Liv_0.mzXML	0	0.0389475	0	0.210042	0	0.964071	0	0.498583	0.125979	0	0.0672989	7.99901	3.57085	0.348122	0	0.0435162	0	39.5646	17.3783	0	2.21705	0.190666	0	0	0	13.1761	12.5885	0	15.0252	0.797935	0.00545178	0	0.0183849	0	0.0168201	0.018336	1.02461	36.6538	19.2139	0.0839575	0	0	9.32175	3.68971	0.406542
F2N	Liv	NL3M6	Whole	108_PlateA-P7_F2N_NL3M6_Liv_0.mzXML	0.0703031	0.0636267	0.0383325	0.187792	0	1.57049	0.0176999	0.1885	0	0	0.294841	5.60073	3.76871	0.908759	0	0.0173801	0	30.2931	19.1492	0.0750902	2.65197	0.0190369	0	0	0	13.0844	12.9634	0.0451516	15.1313	0.948838	0	0	0.0573237	0	0	0	0.0214293	35.1892	19.1234	0.0356682	0	0	6.01587	2.9595	0.163493
F2N	Liv	NL5F1	Whole	054_PlateA-P7_F2N_NL5F1_Liv_0.mzXML	0	0.0296445	0.0595918	0.0802267	0.0152711	0	0	0.416835	0.0483605	0	0	7.57221	1.53843	0.0325601	0	0.243062	0	38.9534	24.1046	0.0793499	3.88278	0.0485334	0.0430557	0	0	16.9491	13.8747	0.0139243	13.6237	1.18731	0.0332893	0	0.0493303	0	0.0549884	0.0136028	0.142396	31.4818	15.6138	0.166553	0	0	5.01274	2.19344	0.0865236
F2N	Liv	NL5F2	Whole	168_PlateA-P7_F2N_NL5F2_Liv_0.mzXML	0.0560351	0.038047	0.0135416	0.20139	0.00388775	0.0278714	0	0.676775	0.0259987	0	0.0219661	11.3455	2.34392	0.0190915	0	0.219813	0	49.7142	25.2935	0.21357	4.00744	0.0517089	0.0146171	0	0.0349787	16.1953	13.2168	0.0203591	15.2272	1.53034	0.0145144	0	0.0610848	0	0	0.00588724	0.0203158	36.2414	18.0451	0.0445114	0	0	5.59496	2.40041	0.0355605
F2N	Liv	NL5M2	Whole	348_PlateA-P7_F2N_NL5M2_Liv_0.mzXML	0	0.0894196	0.0237215	0.285826	0.0314164	0.00997054	0	1.12592	0.0868371	0	0	11.1695	2.45741	0.0258123	0.0150945	0.305557	0	55.9733	31.2801	0.294312	4.76458	0.068992	0.16063	0	0.0076604	26.8922	19.1266	0.0235023	16.4764	1.45832	0.00720786	0	0.0263173	0.0216823	0	0.0150567	0.356907	41.9234	18.2581	0.434542	0	0	5.66444	3.06602	0.133177
F2N	Liv	NL5M3	Whole	198_PlateA-P7_F2N_NL5M3_Liv_0.mzXML	0.00609504	0.00866317	0.0079317	0.0143801	0.00865244	0.0437532	0	0.308135	0.0512229	0	0	3.75477	0.945045	0.00654666	0	0.0113235	0	17.4056	11.4103	0.0872409	1.92037	0.0547391	0.00540014	0	0	8.30594	7.25658	0.0156734	8.87776	0.680608	0.0172611	0	0	0	0	0	0.0349967	22.9229	10.8584	0.113958	0	0.00874754	4.46042	2.16321	0.117037
F2N	Liv	NL6F1	Whole	252_PlateA-P7_F2N_NL6F1_Liv_0.mzXML	0.0106587	0.0416753	0	0.506993	0.123337	1.86281	0	2.06809	0.159369	0	0.810943	13.5774	5.86705	1.16322	0.0117432	0.236576	0	57.3345	35.4732	0.0377635	5.28819	0.45585	0.0444104	0	0	21.8165	18.4491	0	13.4225	1.20568	0.000187753	0	0.0139196	0	0	0	0.934799	26.3059	14.4363	0.030244	0	0.0124639	5.86301	2.26635	0.243915
F2N	Liv	NL6F3	Whole	010_PlateA-P7_F2N_NL6F3_Liv_0.mzXML	0	0.12971	0.0437879	0.0713414	0.0252365	0.0162886	0	0.997733	0.292009	0	0	8.15807	2.17055	0.0617221	0	0.180623	0.0427781	47.5773	28.8656	0.172721	3.99585	0.018176	0.169392	0.0135241	0	18.0283	16.7015	0	13.8175	1.44047	0.0934876	0	0.0413639	0	0.0373101	0.0158608	0.209416	29.1562	15.2639	0.298011	0	0.116918	5.34491	2.05698	0.456561
F2N	Liv	NL6F4	Whole	066_PlateA-P7_F2N_NL6F4_Liv_0.mzXML	0	0	0	0	0	0.0977374	0	0	0	0	0	6.29229	0.466526	0	0	0	0	36.5054	24.354	0.154651	1.82469	0	0	0	0	12.9423	14.0694	0	10.2827	0.109606	0	0	0	0	0	0.118318	0	23.4932	12.3784	0.0677133	0	0	2.7655	0.97481	0
F2N	Liv	NL6M1	Whole	118_PlateA-P7_F2N_NL6M1_Liv_0.mzXML	0	0.0434669	0.0769836	0.693618	0.286027	0.155425	0	2.13753	0.575149	0	0.0108152	11.537	2.91716	0.0923094	0	0.873153	0.0747068	57.4153	29.6993	0.90734	4.25957	0.19596	0.265207	0.014689	0.242096	21.7717	17.1112	0.0872764	12.1155	1.31767	0.0167505	0.00489769	0.0154495	0	0.00842935	0	0.25585	22.8607	11.598	0.139048	0	0.021526	3.89487	1.70417	0.245977
F2N	Liv	NL6M2	Whole	352_PlateA-P7_F2N_NL6M2_Liv_0.mzXML	0	0.0299509	0.013298	0.0305022	0.037584	0.148442	0	0.253801	0	0	0	5.30985	1.56856	0.0486218	0.0146891	0.0323137	0	26.9544	14.288	0.044774	1.95867	0.0552252	0.0336098	0	0	9.76151	7.95861	0	13.4591	0.568852	0.00294918	0	0.0284562	0	0	0.0153034	0.0574704	35.9979	17.3434	0	0	0	6.43394	1.93498	0.013261
F2N	Liv	NL6M3	Whole	202_PlateA-P7_F2N_NL6M3_Liv_0.mzXML	0	0.132882	0.0126533	0.172331	0.010816	0.0376467	0	0.815684	0.0971683	0	0	7.26581	1.87809	0.0366042	0.0141942	0.122941	0.00974549	41.2638	24.663	0.361813	3.26052	0.0381214	0	0	0.0105153	15.3525	14.2267	0.0107156	14.8793	1.36314	0	0	0	0	0.0125814	0	0.0667418	33.985	16.5765	0.100839	0	0	5.52983	2.25248	0.190765
F2N	Liv	NL6M4	Whole	018_PlateA-P7_F2N_NL6M4_Liv_0.mzXML	0	0	0	0	0	0	0.136833	0.284214	0	0	0	5.61326	0.65813	0	0	0	0	31.7406	19.2434	0	1.55301	0.127481	0	0	0.311867	11.2029	9.89669	0.100906	9.42848	0	0.198202	0.213827	0	0	0	0	0.124985	21.0766	11.7617	0	0	1.81836	1.95761	0.300198	0
F2N	Liv	NL7F4	Whole	004_PlateA-P7_F2N_NL7F4_Liv_0.mzXML	0	0	0	0.11886	0.0326856	0	0	0.349875	0.0773222	0	0	6.2716	1.21299	0.0280771	0	0.116407	0	35.6337	19.6736	0.0275391	2.58109	0.0839322	0.0255032	0	0.0298811	16.245	12.5799	0.0236224	17.1296	1.11471	0	0	0.0399926	0	0	0.0282128	0.000355693	47.1669	23.6333	0.0731056	0	0	8.70415	2.93736	0.147068
F2N	Liv	NL7M1	Whole	350_PlateA-P7_F2N_NL7M1_Liv_0.mzXML	0	0.214843	0.122905	1.80844	1.21584	0.33213	0.0147981	4.71552	1.61551	0	0.425347	15.1521	4.34885	0.152501	0	2.69183	0.679083	53.9266	31.4391	0.223033	4.26104	0.828064	0.601685	0	0.00678877	19.6288	16.777	0.0137445	18.0564	1.47398	0.0619794	0	0	0	0.0160582	0.0892112	0.0936464	42.0246	20.1905	0.132392	0.00968751	0	7.64748	2.64607	0.151429
F2N	Liv	NN4F2	Whole	208_PlateA-P7_F2N_NN4F2_Liv_0.mzXML	0.115127	0.141811	0	0	0	0.166859	0.0570555	0.15599	0	0	0	5.51734	0.591462	0	0.0406803	0	0	30.2442	10.0144	0	0.869789	0.0377666	0.124935	0	0	8.09857	7.04095	0	13.8337	0.0582619	0	0	0.134975	0	0	0.0427112	0	38.5776	19.9153	0	0	0	5.13282	2.14961	0
F2N	Liv	NN4F3	Whole	120_PlateA-P7_F2N_NN4F3_Liv_0.mzXML	0.0194617	0.0193829	0	0.0263058	0	0	0	0.0239993	0	0	0	7.82893	0.579376	0	0	0	0	35.8324	12.5087	0.362876	1.43258	0	0	0.00187478	0	7.43512	6.3492	0.0581471	13.8084	0.66899	0.0822175	0.0605546	0.0633902	0	0	0	0.0693064	37.5132	19.1492	0.0613207	0	0	4.68219	2.18868	0
F2N	Liv	NN4M1	Whole	302_PlateA-P7_F2N_NN4M1_Liv_0.mzXML	0	0.076926	0.0431082	0.353219	0	0.443092	0	0	0.0365552	0	0	8.83189	2.06671	0.0619391	0	0.0366088	0	43.8268	14.7388	0.803343	1.63345	0	0	0	0	10.3154	8.58003	0.0613974	16.6692	0.733857	0.0274853	0	0.0325332	0	0.0310936	0.0583488	0.0308628	41.9925	19.2296	0.0305658	0	0.039388	4.98188	2.84738	0
F2N	Liv	NN4M2	Whole	154_PlateA-P7_F2N_NN4M2_Liv_0.mzXML	0.0784428	0.0957824	0	0.140295	0	0	0	0.0434718	0	0	0	6.78416	0.379321	0.014807	0	0.0385264	0	33.2555	11.5232	0.22603	1.38951	0.050066	0	0	0	8.87461	6.24452	0.0254837	13.2811	0.775983	0.201523	0	0.0454092	0	0.0195476	0	0.0401856	31.419	15.6003	0.176576	0	0.0367727	3.85194	1.72257	0
F2N	Liv	NN4M3	Whole	292_PlateA-P7_F2N_NN4M3_Liv_0.mzXML	0	0.153453	0.0389611	0.304873	0	0.0412041	0	0.0386176	0	0	0	9.36794	1.21176	0.0179932	0	0.0309668	0	45.8668	17.4553	0.671564	2.63321	0	0	0	0	11.4305	8.62996	0	16.3153	1.36232	0.0093194	0	0	0.00135431	0	0	0.0201452	40.7494	17.4968	0.142933	0	0	4.43628	1.76444	0
F2N	Liv	NN5F2	Whole	256_PlateA-P7_F2N_NN5F2_Liv_0.mzXML	0	0.0753709	0.0403048	0.0462952	0.00710261	0.688732	0	0.556603	0	0	0.0884205	11.7039	3.34492	0.354178	0.0116353	0.339425	0.00849895	58.0255	29.14	0.238498	4.60827	0.0341711	0.087889	0	0	24.398	15.6531	0.0449787	13.531	1.1998	0.0113056	0	0.0109383	0	0.00776761	0.01165	0.126493	28.8341	14.7641	0.236649	0	0	4.34604	2.0215	0.0375899
F2N	Liv	NN5F3	Whole	112_PlateA-P7_F2N_NN5F3_Liv_0.mzXML	0.116772	0.0620069	0.275869	1.55246	0.416672	0.426005	0	2.61854	0.113753	0.0142789	0.088325	10.4971	3.33244	0.830592	0.0607916	0.810836	0.0788373	40.7212	20.6655	0.271956	3.40853	0.211056	0.0705454	0	0.286335	16.7439	11.1813	0.0372993	11.0229	1.68002	0.148893	0.000837519	0.0296336	0.48672	0	0	0.0965117	22.8126	12.3697	0.290533	0	0	3.59237	1.61157	0.0486531
F2N	Liv	NN5M1	Whole	298_PlateA-P7_F2N_NN5M1_Liv_0.mzXML	0.00897456	0.0533444	0.0433566	0.224912	0	0	0	0.132194	0	0	0	9.49542	1.43992	0.0166081	0	0.10739	0	51.9255	23.4834	0.511703	3.63682	0	0.0153106	0.015041	0	18.7554	13.7371	0.0967434	16.1658	1.5051	0	0	0.0154291	0.0117627	0.00749894	0	0.0114006	36.5524	16.6805	0.246386	0	0	4.48487	2.26945	0.0226518
F2N	Liv	NN6F1	Whole	160_PlateA-P7_F2N_NN6F1_Liv_0.mzXML	0.0564463	0.0451202	0	0.197993	0	0.0526512	0	0.630035	0.0198113	0	0	7.52288	2.09725	0.0302518	0	0.238833	0.0146813	39.7611	22.9671	0.241702	3.29485	0.0163129	0.0124475	0	0	13.8232	12.1808	0	11.7706	0.856078	0	0	0.0153523	0	0	0	0.0379805	24.5093	13.2669	0.0134486	0.0121073	0	4.67006	1.5071	0.0527925
F2N	Liv	NN6F3	Whole	110_PlateA-P7_F2N_NN6F3_Liv_0.mzXML	0	0.0538466	0	0.420028	0	2.88157	0	0.384315	0.048188	0	1.94791	134.032	7.99978	2.62	0	0.0716458	0	23.6109	10.1499	0.0887481	1.03093	0	0.0241918	0	0.0244207	6.544	5.95097	0.044842	7.0728	0.0419946	0	0	0	0.0371411	0	0	0.0024175	14.4786	8.0452	0	0	0.0186933	1.84709	0.500109	0
F2N	Liv	NN6F6	Whole	052_PlateA-P7_F2N_NN6F6_Liv_0.mzXML	0	0.0209193	0	0.167252	0	0	0	0.340162	0.0241983	0	0	6.07503	1.05809	0	0	0.11636	0	28.663	17.0264	0.163096	2.59895	0.0319332	0.0188848	0	0	10.5401	8.7357	0.0221297	12.8951	0.623714	0.0168738	0	0.0445895	0.0205938	0	0	0.0443852	30.3712	15.9012	0.022303	0	0	4.71615	1.53306	0.0452797
F2N	Liv	NN6M1	Whole	014_PlateA-P7_F2N_NN6M1_Liv_0.mzXML	0	0.060196	0	0.776102	0.0226252	0.0336115	0	0.811975	0.18423	0	0.0146915	5.87911	1.38355	0.0178107	0.0126019	0.0409932	0	31.2566	18	0.314284	2.31262	0	0	0	0.0175149	11.6787	10.9896	0	13.7762	1.01041	0.0794204	0.0132804	0.042663	0	0	0.0480767	0.0841879	31.767	16.8446	0.0229125	0	0.0457215	5.11855	1.78446	0.0183286
F2N	Liv	NN6M2	Whole	104_PlateA-P7_F2N_NN6M2_Liv_0.mzXML	0.0509314	0	0.0482938	0.0827185	0	0.0327936	0	0.290093	0.0206722	0.0326824	0	4.06402	0.681512	0	0.0145535	0	0.0186898	23.4355	13.0334	0.0515562	1.62315	0.0148636	0	0.0385334	0.0202972	8.31692	6.79038	0.0257861	10.3871	0.365901	0.0177042	0.0337926	0.0215588	0.0163877	0	0.0185976	0.0536776	23.5925	13.0281	0	0	0	3.27593	0.897839	0
F2N	Liv	NN7F1	Whole	264_PlateA-P7_F2N_NN7F1_Liv_0.mzXML	0	0.0152975	0	0.488269	0.0225322	0.0201687	0	0.16922	0	0	0	10.0133	1.75484	0	0	0.0719618	0	50.2279	20.2577	0.199375	3.22882	0	0	0.0463562	0	12.2504	12.9719	0.0405717	16.6185	1.44839	0.0343908	0.0468356	0.029615	0.0196606	0	0.0141545	0.0222702	34.6631	19.4609	0.118506	0	0	6.01992	3.14627	0.155927
F2N	Liv	NN7F2	Whole	344_PlateA-P7_F2N_NN7F2_Liv_0.mzXML	0	0.0488299	0	0.74074	0.0196377	0	0	0.759974	0.119065	0.0259013	0	9.98899	2.41977	0.118312	0	0.0375885	0	52.3982	22.1908	0.081671	2.51979	0	0	0	0	18.2539	16.2157	0.049227	20.936	1.26661	0	0	0.0200224	0	0	0.0251431	0.0399597	51.3608	28.5096	0.222737	0	0.0206585	8.92673	3.86649	0.211143
F2N	Liv	NN7F3	Whole	242_PlateA-P7_F2N_NN7F3_Liv_0.mzXML	0	0.0997175	0.0299977	0.442226	0.012152	0.202361	0	0.448526	0	0	0	11.4652	2.65167	0.0791017	0	0.176298	0.0144698	56.9035	32.8287	0.259783	5.62139	0.0205882	0	0	0	19.1919	20.6368	0	17.214	2.23936	0.0105927	0	0	0	0	0	0.107599	32.3221	17.5299	0.284986	0	0	5.1805	2.99031	0.676535
F2N	Liv	NN7M1	Whole	306_PlateA-P7_F2N_NN7M1_Liv_0.mzXML	0	0.0190078	0.0955137	2.37262	0.184545	0.692093	0	3.06725	0.324782	0	0	11.7372	4.03824	0.580991	0.0167603	0.226949	0	46.8333	19.2577	0.505912	2.52712	0	0.0224143	0	0	13.9712	11.2573	0	16.9093	2.03015	0.0136253	0	0.0164538	0.0204545	0	0.0361071	0.0505648	41.8951	21.8269	0.194122	0.01605	0.0395874	7.15991	2.8191	0.0539096
F2N	Liv	NN7M2	Whole	156_PlateA-P7_F2N_NN7M2_Liv_0.mzXML	71.0712	0	0	0.144831	2.60855	0.586347	0	4.90603	0	0	0.0894006	26.9051	1.8196	0.245744	0.0757432	0.0191809	0	7.38352	4.67654	0	0.317868	4.72092	0	0	0	4.27444	2.9792	0	4.32297	0	0.00607736	0	0	0	0	5.90569	0.0403008	11.502	6.57849	0.0141861	1.07521	0	3.43378	0.602535	0
F2N	Liv	NN7M3	Whole	050_PlateA-P7_F2N_NN7M3_Liv_0.mzXML	0	0.135802	0.0547887	0.0423134	0	0	0	0.630343	0.00967369	0	0	11.88	2.26734	0.0110426	0	0.575415	0.0287395	69.5154	30.649	0.289006	4.50576	0.281504	0.296843	0.0156005	0.0101843	36.2698	19.2589	0.0234623	12.2228	1.18608	0.0221113	0	0.038062	0	0	0	0.62112	25.6255	11.9988	0.191253	0	0	4.37198	2.18021	0.112862
F2N	Liv	NN7M4	Whole	248_PlateA-P7_F2N_NN7M4_Liv_0.mzXML	0	0.0252676	0	0.183674	0.0325692	0	0	0.0470495	0	0	0.0267078	6.81051	0.665633	0	0	0	0.0142319	33.2787	13.5564	0.119525	2.01749	0.0191232	0.0131971	0	0	9.45909	7.24292	0.0228887	14.5687	0.404362	0.0195628	0	0.0359088	0	0	0	0	37.0742	20.0171	0	0	0	6.0758	2.03553	0.0204141
[truncated: 304 more columns]

## Sheet: F2N, Liver, -ve
				Variable name	Cer_34:1_[M-H]1-	CL(70:03)_[M]2-	CL(70:05)_[M]2-	CL(72:03)_[M]2-	LPE_20:1_[M-H]1-	LPE_20:2_[M-H]1-	LPE-P_16:0_[M-H]1-	PC_24:0_[M+OAC]1-	PC_26:0_[M+OAC]1-	PC_32:1_[M-H]1-	PC_32:2_[M-H]1-	PC_34:1_[M+Cl]1-	PC_34:1_[M+OAC]1-	PC_34:2_[M+Cl]1-	PC_34:2_[M+OAC]1-	PC_34:2_[M-H]1-	PC_34:4_[M+OAC]1-	PC_34:4_[M-H]1-	PC_34:5_[M+OAC]1-	PC_34:6_[M+OAC]1-	PC_36:1_[M+OAC]1-	PC_36:2_[M+Cl]1-	PC_36:2_[M+OAC]1-	PC_36:3_[M+OAC]1-	PC_36:4_[M+Cl]1-	PC_36:4_[M+OAC]1-	PC_36:5_[M+OAC]1-	PC_36:7_[M+OAC]1-	PC_36:8_[M+OAC]1-	PC_38:1_[M+OAC]1-	PC_38:2_[M+Cl]1-	PC_38:2_[M+OAC]1-	PC_38:3_[M+OAC]1-	PC_38:4_[M+Cl]1-	PC_38:4_[M+OAC]1-	PC_38:4_[M-H]1-	PC_38:5_[M+OAC]1-	PC_38:6_[M+Cl]1-	PC_38:6_[M+OAC]1-	PC_38:9_[M+OAC]1-	PC_40:0_[M-H]1-	PC_40:1_[M+Cl]1-	PC_40:1_[M+OAC]1-	PC_40:2_[M+Cl]1-	PC_40:2_[M+OAC]1-
Generation	Tissue	Animal ID	Handling	Variable target m/z	536.505	715.51	713.494	729.525	506.325	504.31	436.283	680.451	708.482	730.539	728.524	794.547	818.592	792.532	816.576	756.555	812.545	752.524	810.529	808.513	846.623	820.563	844.607	842.592	816.532	840.576	838.56	834.529	832.513	874.654	848.594	872.639	870.623	844.563	868.607	808.586	866.592	840.532	864.576	858.529	844.68	878.641	902.686	876.625	900.67
F2N	Liv	NL7F1	Whole	114_PlateA-P7_F2N_NL7F1_Liv_0.mzXML	0.335445	7.12472	0.656924	0.119155	0.286833	0.628816	0.0913824	0	0	0.138454	0.465769	3.39592	2.5218	7.64299	5.24861	0.0351679	0.981525	1.41354	14.2775	0.754637	0.0525519	2.29439	1.98133	1.0317	4.03888	3.22099	1.42219	22.683	0.658354	0.017225	2.72692	0.196523	0.110069	1.48727	1.51734	0.0121707	0.540329	5.12405	3.77769	7.90516	0.00865412	0	0.190206	0.0770925	0.531657
F2N	Liv	LN6M2	Whole	024_PlateA-P7_F2N_LN6M2_Liv_0.mzXML	0.313452	4.96272	0.577903	0.0624977	0.378005	0.671603	0.0504987	0.0104887	0	0.0244498	0.247088	1.66203	2.30572	4.89527	5.03231	0.0486016	1.24049	1.32075	16.2839	0.828361	0.0291272	0.946708	1.98566	0.990619	2.89143	4.00943	1.25015	20.6215	0.748579	0.018781	3.28309	0.0878728	0.0503886	0.800955	1.85858	0.0190302	0.650126	3.05363	4.07391	7.10463	0	0.00890136	0.236829	0.0847251	0.526663
F2N	Liv	NN7M3	Whole	050_PlateA-P7_F2N_NN7M3_Liv_0.mzXML	0.537942	4.23202	0.66249	0.0224281	0.558254	0.553451	0.0582898	0	0	0.0675945	0.13892	3.20135	8.04451	4.44371	8.43485	0.0585475	1.02445	1.12584	13.8702	0.995421	0.77433	1.16015	3.87003	2.34207	2.57799	6.59454	1.38547	18.6246	0.948765	0.202544	4.42098	0.331156	0.46653	0.762489	3.13916	0.0215523	1.59767	2.72348	6.58652	7.40104	0	0	0.519456	0.26888	0.629051
F2N	Liv	LN2M1	Whole	070_PlateA-P7_F2N_LN2M1_Liv_0.mzXML	0.281246	5.42305	0.482565	0.0603819	0.196532	0.584847	0.0418446	0	0	0.1023	0.322427	1.83042	2.9895	4.90056	5.5125	0.0415961	0.968922	1.40636	12.8843	0.54955	0.0868122	1.14176	2.14761	1.14208	2.47199	3.93188	1.29106	22.1961	0.659098	0.0266111	2.825	0.275801	0.12303	0.758655	1.78388	0.00667355	0.632484	3.1803	4.7158	7.9213	0	0	0.287833	0.0892324	0.549499
F2N	Liv	NL5F1	Whole	054_PlateA-P7_F2N_NL5F1_Liv_0.mzXML	0.571795	6.26648	0.690544	0.0376749	0.348618	0.541587	0.0343871	0	0	0.045381	0.256392	3.58145	5.55834	5.95171	8.24424	0.0518785	1.35043	1.1364	17.4419	0.985668	0.325505	1.64623	3.27273	1.75814	3.35825	5.25236	1.66374	21.4479	0.939526	0.149994	3.44699	0.42017	0.296066	1.17128	2.57399	0.0104634	0.986417	3.89312	5.86501	8.7107	0	0	0.368619	0.104107	0.650812
F2N	Liv	LN6M3	Whole	194_PlateA-P7_F2N_LN6M3_Liv_0.mzXML	0.32871	4.17895	0.435684	0.0234907	0.363849	0.561499	0.0753106	0.00664845	0	0.0797169	0.209241	2.59031	2.76933	5.32646	4.5376	0.0513643	1.24545	1.25202	16.6558	0.733725	0.132261	1.32004	1.86446	1.01249	3.7053	4.1981	1.26171	18.8147	0.542144	0.0154494	3.52515	0.162214	0.094901	1.49732	2.1408	0.0235081	0.674523	3.86247	4.14899	6.68962	0	0.00482637	0.244248	0.114485	0.413281
F2N	Liv	LN6F2	Whole	098_PlateA-P7_F2N_LN6F2_Liv_0.mzXML	0.688104	5.45781	0.673809	0.032491	0.47229	0.623708	0.062487	0	0	0.0914719	0.230656	5.10592	3.98537	10.3248	7.40514	0.0557152	1.34011	1.1303	16.6475	1.11535	0.240776	3.64088	2.87869	1.5323	6.93141	5.26946	1.42998	19.7931	0.949722	0.110851	2.11363	0.385666	0.223155	3.08839	2.75844	0.00591827	1.05065	7.45838	5.52705	6.85184	0	0	0.235244	0.0346755	0.543732
F2N	Liv	NL5M2	Whole	348_PlateA-P7_F2N_NL5M2_Liv_0.mzXML	0.49547	5.22111	0.613151	0.0219477	0.538475	0.520865	0.0415562	0.00631312	0	0.0500893	0.191222	3.67223	7.05032	5.75231	9.22417	0.0425796	1.3985	1.05806	16.3028	0.902061	0.546044	1.93361	4.00468	2.23918	3.64088	7.11422	1.44224	17.7207	0.813976	0.0767073	2.05984	0.276459	0.364463	1.5678	3.59107	0.0225955	1.28786	3.7005	6.81379	7.82688	0.0052087	0	0.293222	0.0442944	0.502494
F2N	Liv	NL6F3	Whole	010_PlateA-P7_F2N_NL6F3_Liv_0.mzXML	0.301057	6.0215	0.511975	0.0265354	0.260492	0.671121	0.0551755	0	0	0.0616864	0.375698	5.97345	2.86181	11.4834	5.15948	0.0692722	0.901069	1.21916	14.0708	0.741395	0.0600041	4.04363	2.15532	0.916646	6.72147	3.39287	1.23037	24.2787	0.414573	0.0179842	5.78401	0.173669	0.170411	2.8465	1.669	0.0161971	0.487085	8.20658	3.87652	8.87857	0	0	0.464155	0.221591	0.527454
F2N	Liv	NN6M1	Whole	014_PlateA-P7_F2N_NN6M1_Liv_0.mzXML	0.146608	7.0857	0.43956	0.0594388	0.0995499	0.460054	0.0643131	0.0222416	0.010022	0.0831205	0.467789	2.25433	1.8947	6.01696	4.45965	0.062423	0.826607	1.34853	12.6492	0.50084	0.00995875	1.4078	1.50875	0.696943	3.18062	2.80004	1.16762	23.0021	0.815124	0	5.26832	0.0769232	0.0308399	0.702454	1.22573	0.0127025	0.327038	4.34361	3.55699	7.55291	0	0.00785458	0.567558	0.175917	0.522265
F2N	Liv	LL5F1	Whole	100_PlateA-P7_F2N_LL5F1_Liv_0.mzXML	0.250072	5.69188	0.534574	0.0109864	0.442564	0.617031	0.079522	0.00926628	0	0.0205752	0.266247	2.80772	2.83328	5.00639	4.28167	0.0200415	1.07868	1.13789	14.8212	0.872605	0.0455355	1.08558	1.53883	1.01462	3.07259	3.17974	1.01805	15.8483	0.638113	0.0362678	4.9796	0.0666906	0.0825995	0.814418	1.48062	0.0248549	0.55655	3.04628	3.15438	8.0623	0	0	0.268605	0.163323	0.39054
F2N	Liv	NN7F2	Whole	344_PlateA-P7_F2N_NN7F2_Liv_0.mzXML	0.505407	5.60589	0.331598	0.0389811	0.227188	0.655733	0.0373262	0.0156898	0	0.0281598	0.191513	2.03996	4.54119	5.61263	8.53774	0.038483	0.664649	1.57025	10.2177	0.357884	0.133324	1.48385	3.41117	1.39367	3.0334	6.75782	1.0502	18.169	0.485441	0.0174254	1.63215	0.183659	0.135715	1.23719	3.13047	0	1.21023	3.40925	7.61359	7.24708	0	0	0.0772817	0.0271776	0.427983
F2N	Liv	LN6F3	Whole	360_PlateA-P7_F2N_LN6F3_Liv_0.mzXML	0.487654	5.75141	0.726108	0.0472373	0.381465	0.430681	0.0630887	0	0	0.113736	0.289065	1.96694	5.89858	4.9442	10.1328	0.0882026	1.21862	1.31521	15.3072	0.803731	0.339585	1.13812	3.79325	2.28065	2.62699	7.77123	1.5493	18.1856	0.715148	0.0457691	1.60953	0.261899	0.30405	1.03456	3.75326	0.0150748	1.42495	2.94695	8.27014	7.49747	0	0	0.126192	0.00880609	0.536966
F2N	Liv	NL6M1	Whole	118_PlateA-P7_F2N_NL6M1_Liv_0.mzXML	0.349809	4.87066	0.581944	0.010313	0.24213	0.351056	0.0874046	0	0	0.0668751	0.20556	5.40963	4.18628	7.90175	5.64501	0.0328046	1.31196	1.19141	15.903	0.605309	0.178849	2.52167	2.20557	1.07927	5.92253	4.6812	1.39859	21.0748	0.706355	0.0660849	2.9124	0.105291	0.125872	2.27316	2.06648	0.00370197	0.768686	6.45214	4.96194	7.95987	0	0	0.189938	0.0655852	0.4035
F2N	Liv	LL5F3	Whole	008_PlateA-P7_F2N_LL5F3_Liv_0.mzXML	0.484207	5.97566	0.859073	0.0477504	0.668145	0.812047	0.0750774	0.00634082	0	0.0876933	0.265196	5.43708	2.30682	9.55157	3.86494	0.0238733	1.55045	1.19406	20.0297	1.42003	0.084579	2.85346	1.39379	0.862308	5.93277	2.59506	1.32801	21.3749	1.06404	0.0228593	6.51139	0.0987288	0.100387	2.08718	1.21029	0.0100428	0.493882	6.19816	2.53155	7.85218	0.00594472	0	0.51984	0.439042	0.315678
F2N	Liv	NL5F2	Whole	168_PlateA-P7_F2N_NL5F2_Liv_0.mzXML	0.233692	6.77932	0.760768	0.016969	0.163466	0.255851	0.044441	0	0	0.0667085	0.249199	2.4609	4.38858	4.81395	6.47297	0.0242351	1.06011	1.37294	16.5558	0.96736	0.133896	1.03999	2.50651	1.55738	2.22299	3.90934	1.4752	20.8326	0.731619	0.0201916	3.13458	0.117151	0.0935935	0.643966	1.8605	0.00995609	0.670618	2.71693	4.5918	9.60381	0	0	0.145108	0.0421873	0.452483
F2N	Liv	NL6M3	Whole	202_PlateA-P7_F2N_NL6M3_Liv_0.mzXML	0.469539	6.79786	0.771945	0.0883084	0.185675	0.40842	0.121529	0.0102711	0.00620268	0.131109	0.385646	2.82552	4.22244	5.48766	7.181	0.0262392	1.10148	1.27507	14.3255	0.746717	0.211838	1.51598	2.71377	1.18599	2.98072	4.42197	1.70913	23.1571	0.558511	0.124888	2.26883	0.273008	0.157125	1.07213	2.03101	0.0181121	0.889652	3.16231	4.91653	9.32523	0	0	0.224809	0.0497278	0.556687
F2N	Liv	NN5F2	Whole	256_PlateA-P7_F2N_NN5F2_Liv_0.mzXML	0.610277	5.77083	0.631863	0	0.407269	0.428629	0.0902501	0	0	0.102189	0.189992	1.8817	4.66769	3.52999	5.18629	0.0207499	1.37447	1.00579	16.81	0.937799	0.283023	0.524559	2.21788	1.43404	1.59077	3.88093	1.17484	17.2148	0.615085	0.0679958	3.51869	0.175132	0.217459	0.336232	1.74687	0.018334	0.825679	1.5616	3.77583	9.3289	0	0	0.253557	0.13217	0.422956
F2N	Liv	NL6M2	Whole	352_PlateA-P7_F2N_NL6M2_Liv_0.mzXML	0.283397	6.31776	0.848071	0.0768467	0.222604	0.36498	0.0754162	0	0.0110453	0.147683	0.323672	3.60766	3.95128	7.03083	6.53762	0.0621135	0.896637	1.31396	13.7856	0.556997	0.149703	1.98381	2.59011	1.20529	3.86672	4.23792	1.47526	21.1518	0.441247	0.0696084	2.12503	0.374874	0.194516	1.36889	1.92032	0.0089977	0.693371	4.30944	4.55763	8.81366	0	0	0.225556	0.0203742	0.599575
F2N	Liv	LL3M1	Whole	148_PlateA-P7_F2N_LL3M1_Liv_0.mzXML	0.108052	6.11898	0.38447	0.0112554	0.595156	0.815931	0.0602035	0.014232	0	0.0622792	0.291264	3.71622	2.82017	7.12833	4.94239	0.0415598	0.712059	1.32974	14.4272	0.962755	0.0638361	1.37835	1.39791	1.01474	4.49644	3.44597	1.0283	14.5324	0.895061	0.0297301	4.00407	0.120687	0.0139131	1.03644	1.16379	0.000278961	0.477517	4.75419	3.58405	9.18922	0	0	0.13832	0.0679924	0.478436
F2N	Liv	LL5F4	Whole	296_PlateA-P7_F2N_LL5F4_Liv_0.mzXML	0.424789	6.32789	0.724186	0.0456083	0.62065	0.577071	0.0699569	0	0	0.0869544	0.228237	3.26693	4.80085	5.80631	6.68605	0.0468836	1.2942	1.18707	15.7343	0.945137	0.404066	1.52682	2.80828	1.65461	3.52526	5.14313	1.24788	15.5923	0.662027	0.0898723	3.3893	0.338438	0.297052	1.58365	2.70287	0.00740286	1.12109	3.35157	4.70076	7.0428	0	0	0.372051	0.144279	0.725846
F2N	Liv	LL6F2	Whole	058_PlateA-P7_F2N_LL6F2_Liv_0.mzXML	0.39492	5.92204	0.68992	0.0894633	0.323255	0.787189	0.0464799	0	0.0114311	0.0351132	0.372531	2.733	2.00909	6.5624	3.93796	0.0443173	1.03884	1.23741	16.8655	0.817043	0.0263085	1.64087	1.49838	0.645495	3.97944	2.97185	1.46607	24.2505	0.717799	0.00171722	4.33494	0.114574	0.053227	1.49733	1.47058	0.00698487	0.473679	5.0423	3.47956	8.6488	0	0	0.332871	0.157061	0.413243
F2N	Liv	LN5M2	Whole	020_PlateA-P7_F2N_LN5M2_Liv_0.mzXML	0.32442	6.6439	0.614588	0.0589568	0.404448	0.564603	0.0996704	0	0	0.176623	0.453283	2.00793	4.15347	4.76271	7.74499	0.0828957	1.03468	1.45065	13.3271	0.778606	0.236263	1.04304	2.79849	1.36767	2.38724	4.97617	1.38294	22.4022	0.659494	0.0818964	3.56376	0.32934	0.164072	0.58754	2.0334	0.000953661	0.845299	2.72618	5.43087	8.54019	0	0.0056496	0.348348	0.0950963	0.617335
F2N	Liv	NL3F2	Whole	116_PlateA-P7_F2N_NL3F2_Liv_0.mzXML	0.328994	6.07513	0.575719	0.04871	0.226677	0.454496	0.0695708	0	0	0.16127	0.475662	2.38919	2.66823	5.08043	4.61167	0.0726351	1.1124	1.6107	16.1397	0.623021	0.0679961	1.19776	1.84179	0.949195	2.66616	3.26818	1.30748	26.045	0.692559	0.0181642	3.19174	0.114278	0.0717096	0.97341	1.63326	0.000117384	0.503008	3.33188	3.88087	9.2913	0	0	0.242162	0.14453	0.479048
F2N	Liv	NN6F1	Whole	160_PlateA-P7_F2N_NN6F1_Liv_0.mzXML	0.429134	7.91676	0.758542	0.0719672	0.124981	0.536295	0.0689181	0	0.00846992	0.121922	0.506196	2.3408	2.79401	5.07478	5.27181	0.0504841	1.07649	1.32605	11.1252	0.57001	0.0647783	1.36459	2.07597	0.926067	1.96325	2.42923	1.2507	23.3874	0.500907	0.0308256	3.16346	0.222559	0.120714	0.501405	1.14677	0	0.508373	2.56294	3.06377	8.32668	0	0.00865733	0.214656	0.0630564	0.586571
F2N	Liv	LN5M1	Whole	254_PlateA-P7_F2N_LN5M1_Liv_0.mzXML	0.118738	7.02626	0.791942	0.0822875	0.279429	0.614565	0.0484785	0.0100279	0	0.189896	0.393835	2.78361	2.5887	4.61775	3.98556	0.0285246	1.01981	1.45617	14.1842	0.740335	0.031621	1.10698	1.45904	0.859564	2.49416	2.51808	1.22155	21.7557	0.569313	0.0314303	4.26104	0.100397	0.0397603	0.564093	1.02991	0.0189314	0.496377	2.90995	2.69176	10.2516	0	0	0.213836	0.0698891	0.324069
F2N	Liv	LL6F3	Whole	152_PlateA-P7_F2N_LL6F3_Liv_0.mzXML	0.29234	5.96797	0.520118	0.0674609	0.295173	0.717018	0.0867706	0	0.00649927	0.043898	0.313542	2.13572	2.80109	5.21385	5.2803	0.031572	1.18816	1.08385	16.2826	0.642311	0.0582156	1.26201	1.90567	0.743155	2.94068	3.90611	1.19514	20.0349	0.391676	0.0249141	2.92249	0.108713	0.0644786	1.20581	2.04089	0.0100559	0.560384	3.37482	4.39037	8.30357	0	0	0.174833	0.0688216	0.409096
F2N	Liv	LL5M2	Whole	346_PlateA-P7_F2N_LL5M2_Liv_0.mzXML	0.429858	5.61665	0.53832	0.0316051	0.892814	0.710157	0.0342554	0	0.0062471	0.101761	0.182119	3.53651	6.70018	5.25786	8.92672	0.0371387	0.846515	1.18822	12.0089	0.720278	0.402489	1.43652	3.22447	2.45787	3.39651	7.22971	1.139	11.9437	0.731951	0.103855	2.23117	0.22703	0.262677	1.21584	3.05062	0.00975207	1.4139	3.18729	6.45553	7.35344	0	0	0.175815	0.0267405	0.471672
F2N	Liv	LN4F1	Whole	016_PlateA-P7_F2N_LN4F1_Liv_0.mzXML	0.408945	6.59477	0.786253	0.0385334	0.508802	0.857154	0.0551212	0.014122	0	0.123235	0.360515	5.65637	4.6203	8.18965	6.19225	0.043135	1.00057	1.41292	15.3583	1.06197	0.180145	2.81128	2.57968	1.38524	4.90954	3.97703	1.5121	23.1864	0.943606	0.0556194	5.29723	0.187217	0.224244	1.54138	1.66999	0	0.829625	5.74093	4.39539	11.1887	0	0	0.320954	0.186688	0.500346
F2N	Liv	LN5M3	Whole	260_PlateA-P7_F2N_LN5M3_Liv_0.mzXML	0.438409	7.38019	0.888854	0.0928187	0.376433	0.60009	0.0726409	0	0	0.271568	0.455073	3.0444	7.23518	5.78997	11.4097	0.117287	1.01607	1.38276	14.1519	0.737065	0.414404	1.56868	4.13811	1.81733	2.98304	6.80174	1.73338	22.9676	0.632635	0.118763	1.98921	0.471556	0.324309	1.01919	2.93518	0.00743821	1.17617	3.42948	7.91123	9.58113	0.00682604	0	0.217072	0.0484053	0.620525
F2N	Liv	NN7F3	Whole	242_PlateA-P7_F2N_NN7F3_Liv_0.mzXML	0.266542	5.17718	0.572722	0.00459618	0.173634	0.292816	0.0311988	0	0	0.0220384	0.119034	3.80478	3.0921	7.48554	5.63277	0.00948686	1.07641	1.3572	16.0477	0.826738	0.0787268	2.28239	2.08518	0.993815	5.45645	4.59493	1.30542	17.9202	0.568233	0	1.88749	0.134512	0.0600874	2.37944	2.18273	0.00686901	0.677687	5.71123	4.53014	6.83359	0	0	0.0476763	0.00845497	0.325694
F2N	Liv	LN6M1	Whole	068_PlateA-P7_F2N_LN6M1_Liv_0.mzXML	0.662208	5.41851	0.465089	0.0540452	0.322008	0.688464	0.0685185	0	0	0.05447	0.217837	3.10478	2.8309	7.24121	6.21404	0.0484244	1.12788	1.21154	15.0953	0.82092	0.106751	2.35581	2.56545	1.0824	4.62781	4.46717	1.43462	22.8251	1.00295	0.0367365	2.13525	0.267344	0.101162	2.03133	2.21309	0	0.77764	5.30898	4.884	6.92833	0	0	0.143977	0.068464	0.478308
F2N	Liv	NL5M3	Whole	198_PlateA-P7_F2N_NL5M3_Liv_0.mzXML	0.246213	5.27958	0.603643	0.0124097	0.27775	0.440283	0.0979415	0	0	0.0132727	0.113319	22.197	3.49112	33.0146	4.88697	0.0314436	1.54437	1.12695	16.7533	1.06454	0.178341	11.9761	1.82672	1.29826	23.2732	3.47051	1.29294	21.1329	0.531836	0.246039	0.914402	0.0547826	0.0662438	10.6458	1.72019	0.0123668	0.683447	25.1393	3.48934	7.86505	1.57727	0.118234	0	0.0270902	0.0841117
F2N	Liv	NN4F3	Whole	120_PlateA-P7_F2N_NN4F3_Liv_0.mzXML	0.172094	6.93794	0.571048	0.0161751	0.482601	0.917699	0.125862	0.0197895	0	0	0.0993779	2.68564	2.07562	5.31123	3.55678	0.0176323	1.04037	1.10707	14.9331	0.85592	0.0123102	0.689025	1.05455	0.672656	3.10832	2.59429	0.732223	15.27	0.453917	0	6.17479	0.0111458	0.0165114	0.510945	0.808692	0.0123806	0.176088	3.0233	2.24404	10.0642	0	0.050528	0.0976128	0.140116	0.210947
F2N	Liv	NN5M1	Whole	298_PlateA-P7_F2N_NN5M1_Liv_0.mzXML	0.407351	6.86184	0.693498	0.0315184	0.282958	0.398478	0.0189448	0	0.00960045	0.0700854	0.153137	2.75275	6.21293	4.19032	7.66813	0.00751933	0.987749	1.15935	13.7881	0.83457	0.42799	1.0617	2.97892	2.0443	2.22159	5.35081	1.28968	16.2294	0.604111	0.130397	3.11514	0.200007	0.421207	0.591993	2.28793	0.000825552	1.00567	2.36017	5.24932	10.5255	0.00448341	0	0.21478	0.0699338	0.50881
F2N	Liv	NN7M1	Whole	306_PlateA-P7_F2N_NN7M1_Liv_0.mzXML	0.354373	5.65421	0.319134	0.052454	0.164432	0.488651	0.0254917	0	0	0.0649775	0.15497	1.97897	5.00236	5.14348	8.76217	0.032988	0.740914	1.49195	10.3459	0.349697	0.138422	1.2555	3.50748	1.6006	2.49145	6.33007	1.19442	20.3098	0.530909	0.0119197	1.93781	0.293233	0.153442	0.770088	2.77668	0.0173813	1.08407	2.999	7.37139	8.62814	0	0	0.169318	0.00924868	0.464045
F2N	Liv	LL3M3	Whole	312_PlateA-P7_F2N_LL3M3_Liv_0.mzXML	0.813926	5.98681	0.523933	0.0202131	0.270647	0.455682	0.0175849	0	0.0164556	0.0128989	0.199805	4.66196	2.2638	9.89089	4.81481	0.0153252	0.844182	1.15091	14.5104	0.709806	0.0168569	2.36228	1.3805	0.576117	6.10489	3.14116	0.993606	17.8872	0.647935	0.0430885	2.75916	0.115259	0.0296651	2.06573	1.00297	0.0252502	0.343057	6.8366	3.27313	8.95616	0.0168966	0	0.0518113	0.0372613	0.275514
F2N	Liv	LL6M2	Whole	356_PlateA-P7_F2N_LL6M2_Liv_0.mzXML	0.186039	5.7732	0.355496	0.0138904	0.610642	0.684605	0.0203709	0.0131021	0	0.0124256	0.0538508	3.46951	4.06094	7.67924	7.26852	0	0.905949	1.08599	12.5216	0.491434	0.0926519	1.91993	2.35185	1.20733	4.48209	5.01296	0.96569	12.9122	0.571888	0	2.09878	0.158189	0.060056	1.74623	2.38111	0.00143901	0.855644	4.89027	5.3653	7.37714	0.00844627	0.000310078	0.0690952	0	0.355899
F2N	Liv	LL3M5	Whole	216_PlateA-P7_F2N_LL3M5_Liv_0.mzXML	0.18543	5.86704	0.283327	0.0317971	0.610252	0.691331	0.0411135	0.0141797	0	0	0.159654	3.72574	1.93528	7.55776	3.53783	0	1.24287	1.05865	16.7441	1.03718	0.013811	1.83474	1.13955	0.60313	4.93827	2.58499	0.77248	14.9608	0.687459	0	4.29775	0.105027	0.0150774	1.79498	1.28645	0.00228886	0.334892	4.57518	2.42644	7.24969	0	0	0.143983	0.125964	0.186951
F2N	Liv	LL5M1	Whole	354_PlateA-P7_F2N_LL5M1_Liv_0.mzXML	0.175001	5.46409	0.456434	0.0261672	0.678222	0.829622	0.035047	0	0	0.037358	0.13455	4.75431	3.61264	6.11511	4.13973	0.00609513	1.37113	1.08336	15.4615	1.08977	0.217751	1.72202	1.81399	1.23508	4.46848	3.52626	0.89632	13.2759	0.75348	0.054488	4.7388	0.0733438	0.128432	1.53081	1.49389	0	0.614966	4.01222	3.08154	9.33648	0	0	0.190584	0.151155	0.266817
F2N	Liv	NN4M3	Whole	292_PlateA-P7_F2N_NN4M3_Liv_0.mzXML	0.345051	7.63618	0.745234	0	0.473273	0.570231	0.0477214	0.00831192	0	0.0283983	0.219485	3.57201	4.3879	5.75224	6.6687	0.0226636	1.11943	1.01949	17.077	1.39629	0.289075	2.07737	3.07797	1.65904	2.9851	3.72865	1.06014	13.0199	0.596282	0.0558149	3.18962	0.222606	0.280467	1.10744	1.98555	0.0168958	0.769096	3.03278	3.76626	11.7662	0	0	0.154912	0.128246	0.571998
F2N	Liv	NN5F3	Whole	112_PlateA-P7_F2N_NN5F3_Liv_0.mzXML	0.558018	6.27042	0.618096	0.0174046	0.419188	0.507222	0.0775824	0	0	0.103613	0.13868	12.789	2.52582	16.6175	3.53638	0.0442069	1.31445	1.10543	16.8514	1.10089	0.0651648	6.70297	1.41684	0.818693	10.8651	2.36413	1.02623	21.8749	1.82293	0.0285123	3.55829	0.0879174	0.0779957	4.47985	1.07394	0.00970314	0.334535	12.642	2.42561	9.57632	0	0	0.144057	0.0508873	0.320338
F2N	Liv	LL6M1	Whole	060_PlateA-P7_F2N_LL6M1_Liv_0.mzXML	0.0317196	6.65737	0.480361	0	0.433406	1.91623	0.0340092	0	0	0	0.0789067	20.7188	1.9849	44.0595	4.74668	0	0.499573	0.637235	12.4869	0.119176	0	15.1563	1.49751	0.307615	28.9131	2.81134	0.525048	22.5293	0.0690974	2.5821	0.313328	0.0391331	0.0412343	13.9518	1.09343	0	0.0823519	36.6483	4.00398	8.90812	12.1448	1.73169	0.0333175	0.376276	0.273056
F2N	Liv	NN7M4	Whole	248_PlateA-P7_F2N_NN7M4_Liv_0.mzXML	0.260858	5.73471	0.433876	0	0.261238	0.516946	0.0376516	0.0100106	0.0047439	0.0755568	0.258847	5.20374	6.51612	8.03309	9.33466	0.0467403	0.865287	1.42537	12.062	0.840495	0.24329	2.38845	3.33993	1.69574	5.41255	6.83254	1.48473	19.7564	0.810097	0.0497819	2.44601	0.197153	0.133496	1.84356	2.61636	0.0140298	1.48309	5.80083	7.13496	8.98838	0	0	0.139931	0.0168924	0.483224
F2N	Liv	LN2F1	Whole	358_PlateA-P7_F2N_LN2F1_Liv_0.mzXML	0.396113	4.83631	0.137153	0.0185159	0.236342	1.00628	0.021894	0	0.0151153	0.0184345	0.0903832	2.90533	4.21244	8.11565	11.0725	0.0218457	0.668442	1.2381	7.31748	0.0573191	0.0899164	2.72658	4.30019	2.07869	5.48944	8.14549	0.952633	13.2362	0.263709	0	1.46121	0.254624	0.198623	2.39929	4.07557	0.0145459	1.28097	6.58795	9.81543	5.19839	0	0	0.0381799	0.0171203	0.442127
F2N	Liv	LN5F2	Whole	204_PlateA-P7_F2N_LN5F2_Liv_0.mzXML	0.383664	5.64334	0.611987	0.0544119	0.22072	0.589072	0.173082	0.00882013	0	0.104229	0.317742	6.061	3.67759	11.4794	6.11186	0.0803542	0.955779	1.24635	14.4414	0.66798	0.238647	3.92967	2.4681	1.14639	7.31133	4.25348	1.33966	23.6703	0.433089	0.00915593	1.81094	0.217231	0.147	3.53863	2.19662	0.00035415	0.806043	9.12578	5.08333	7.47653	0	0.00818033	0.0542441	0.0297524	0.247069
F2N	Liv	NL3F1	Whole	158_PlateA-P7_F2N_NL3F1_Liv_0.mzXML	0.313951	5.22403	0.483366	0.0288029	0.130575	0.373234	0.0600444	0	0	0.0385833	0.369893	1.98722	2.63675	5.70014	5.44085	0.0589388	0.862973	1.31821	13.6658	0.345479	0.0963388	1.6069	2.19003	0.87481	2.87237	3.95659	1.15307	22.8968	0.468485	0.0191559	1.84929	0.266513	0.061699	1.46539	2.27824	0	0.457384	3.76311	4.88724	6.51856	0	0	0.109896	0.0475282	0.485902
F2N	Liv	NN6F6	Whole	052_PlateA-P7_F2N_NN6F6_Liv_0.mzXML	0.42285	7.95139	0.652767	0.0349015	0.271614	0.831065	0.0193451	0.0101728	0	0.213344	0.601816	4.01554	4.44699	7.89221	8.31681	0.0705148	1.35926	1.22666	12.0817	0.844015	0.113927	2.20708	3.09851	1.46206	3.94201	4.37265	1.4668	23.7014	0.854934	0.0179034	4.0197	0.310187	0.150961	0.995782	1.6735	0.0172724	0.85121	4.88091	5.25862	9.49671	0	0	0.264518	0.0283468	0.597463
F2N	Liv	LN2F2	Whole	290_PlateA-P7_F2N_LN2F2_Liv_0.mzXML	0.262079	5.49984	0.538118	0	0.167847	0.668366	0.0186511	0.0129865	0	0.0357287	0.242184	3.34065	3.73407	7.23102	7.74576	0	1.17554	1.31791	13.5645	0.64299	0.0467588	2.26398	3.31536	1.52076	4.48905	5.45703	1.53013	23.6816	0.416184	0.0119129	1.75566	0.112571	0.237234	2.01854	2.88602	0.0308268	0.745161	5.4667	6.59753	8.52511	0	0	0.0452415	0.0197431	0.264133
F2N	Liv	LN4F2	Whole	308_PlateA-P7_F2N_LN4F2_Liv_0.mzXML	0.570099	6.35449	0.599639	0.0520428	0.286942	0.737117	0.0794419	0	0	0.151247	0.237202	3.1098	6.77337	6.09618	10.8907	0.0583116	1.08364	1.36266	14.0829	0.629928	0.413755	1.70468	4.34054	1.97754	3.26786	6.89659	1.74534	22.2533	0.410345	0.0823925	2.11807	0.492134	0.338392	1.16791	3.11344	0	1.23208	3.89294	8.0921	9.77198	0	0	0.195837	0.0114257	0.55358
F2N	Liv	LL6F4	Whole	106_PlateA-P7_F2N_LL6F4_Liv_0.mzXML	0.236062	5.26707	0.181337	0.0211326	0.479906	0.982865	0.0343657	0	0.00818464	0.0232346	0.201041	4.94412	3.04394	9.9712	5.59935	0.0121742	1.01799	1.02436	14.8537	0.474176	0.0290474	2.86407	1.87611	0.961997	7.45923	4.70804	1.11667	15.927	0.451387	0	2.45974	0.0616608	0.0486699	2.81709	2.10397	0	0.593799	7.88382	4.72882	8.0835	0.0102525	0	0.0633212	0.045371	0.214748
F2N	Liv	LL6M3	Whole	338_PlateA-P7_F2N_LL6M3_Liv_0.mzXML	0.315089	6.05764	0.364017	0	0.214193	0.609811	0.0140593	0	0	0.019049	0.186648	1.76434	3.26023	5.79833	7.99786	0.0684896	0.58902	1.1476	9.4068	0.168815	0.0712618	1.41917	2.82513	1.1395	3.01544	5.31671	1.03935	17.0887	0.26204	0	1.63007	0.202854	0.0803556	0.868116	2.50115	0.012218	0.757745	3.55876	6.40025	7.93754	0	0	0.019627	0.0164719	0.448724
F2N	Liv	LN5F3	Whole	164_PlateA-P7_F2N_LN5F3_Liv_0.mzXML	0.211893	6.53501	0.636244	0.047117	0.233269	0.345622	0.043232	0	0	0.0882046	0.30337	17.039	4.79973	28.0468	7.7247	0.0503273	1.30268	1.20586	15.3665	0.539452	0.140128	9.98024	2.95875	1.37792	18.7686	5.21941	1.38155	24.3537	0.318156	0.124044	1.25903	0.178798	0.0932939	8.39627	2.43526	8.88773e-05	0.779066	22.4625	5.91691	7.86834	0	0.0311309	0.0286163	0.013302	0.281294
F2N	Liv	NN6M2	Whole	104_PlateA-P7_F2N_NN6M2_Liv_0.mzXML	0.194543	7.90334	0.494409	0	0.320862	0.638614	0.0432184	0	0.015067	0.0359573	0.323305	5.74289	1.6692	10.0951	3.16044	0.0235893	0.862626	1.29987	14.4882	0.643111	0.0125612	2.38696	0.837328	0.300389	5.55846	1.68674	1.05959	24.8974	0.372138	0.0121865	9.05898	0.0548206	0.0388796	1.22699	0.57916	0.00840565	0.142678	6.59627	2.15578	11.4397	0	0	0.335162	0.248814	0.290717
F2N	Liv	NL7M1	Whole	350_PlateA-P7_F2N_NL7M1_Liv_0.mzXML	1.67882	6.17989	0.414664	0.0159861	0.42585	0.273161	0.0234304	0	0	0.0301833	0.122119	5.50144	5.27012	9.72263	9.20158	0.018091	0.955185	1.14823	15.4348	0.456345	0.153077	2.99876	3.48899	1.4969	6.07237	6.11601	1.78496	25.2229	0.450109	0.0165404	1.58432	0.0609272	0.0810328	2.34329	2.69966	0.000433291	0.703307	6.66961	6.95637	10.2053	0.0156288	0	0.0274537	0	0.263224
F2N	Liv	LL5M3	Whole	150_PlateA-P7_F2N_LL5M3_Liv_0.mzXML	0.152212	5.64365	0.329907	0	0.579004	0.717772	0.0842945	0.031218	0.0431121	0.0126902	0.202857	3.01677	4.28846	5.10421	6.58623	0	0.617769	0.832078	13.0079	0.71267	0.108782	1.1258	2.17559	1.60969	3.17869	5.09005	0.908893	13.9496	0.640253	0.0105715	3.57132	0.146404	0.0421849	0.75475	1.93375	0.0144224	0.856213	2.97468	4.50426	9.30016	0	0	0.144321	0.0334075	0.343477
F2N	Liv	LN4M3	Whole	304_PlateA-P7_F2N_LN4M3_Liv_0.mzXML	0.390131	7.14271	0.848192	0.0195756	0.246735	0.423399	0.0328997	0	0	0.166617	0.250992	2.64135	8.07112	4.37275	10.6023	0.0642074	1.10136	1.4236	12.8492	0.81524	0.392075	0.979361	3.72118	2.20867	1.95273	6.01606	1.64077	19.8542	0.435269	0.0819475	2.75669	0.312971	0.352618	0.385082	2.25308	0	1.32644	2.1119	6.55546	10.8087	0	0	0.170177	0.0437176	0.417115
F2N	Liv	NN4M1	Whole	302_PlateA-P7_F2N_NN4M1_Liv_0.mzXML	0.362279	5.43594	0.408624	0	0.600445	0.698935	0.0197047	0	0	0.0213431	0.0787745	4.86487	6.84189	6.77363	9.38267	0	0.667473	1.09915	14.8031	1.03346	0.243773	1.95341	3.37415	2.85067	5.23177	7.09796	1.34899	15.0716	1.01002	0.0830796	2.69404	0.0829807	0.121207	1.37723	2.8178	0.0228009	1.67861	4.45476	6.37735	9.42029	0	0	0.205607	0.054177	0.232698
F2N	Liv	LL3F1	Whole	294_PlateA-P7_F2N_LL3F1_Liv_0.mzXML	0.0633615	5.97129	0.353011	0.0584702	0.0799748	0.367866	0.063052	0.0164504	0.0190762	0.0418488	0.238943	2.43172	1.92386	6.63808	4.04014	0.0137789	1.08822	1.15658	15.5631	0.521613	0	1.25242	1.35182	0.580412	3.10042	2.56864	1.11209	19.9337	0.223184	0	3.19635	0.076241	0.016175	0.816948	1.25137	0.0115715	0.254403	3.82725	2.95359	8.01327	0	0	0.032846	0.0454789	0.361846
F2N	Liv	LL6F1	Whole	056_PlateA-P7_F2N_LL6F1_Liv_0.mzXML	0.346098	5.89792	0.399018	0.0385675	0.275594	0.70646	0.0308711	0.0604574	0.0369741	0.0201419	0.237399	3.35085	1.489	7.7573	3.15583	0.00963262	1.4564	1.22148	20.3238	0.727016	0.0354861	2.2493	1.10329	0.365958	5.28304	2.42199	1.46845	24.0866	0.795456	0	3.87621	0.0280512	0.0330175	2.00018	1.20093	0.00036696	0.245246	6.15262	2.65003	8.14744	0	0	0.382123	0.0977986	0.23985
F2N	Liv	NN7F1	Whole	264_PlateA-P7_F2N_NN7F1_Liv_0.mzXML	0.402374	5.19768	0.291353	0.0346931	0.267651	0.707265	0.0148305	0	0	0.0446618	0.0906913	2.8714	4.60085	7.15921	9.45826	0.0686215	0.711399	1.38298	11.827	0.570832	0.171005	2.06265	3.50287	1.51262	4.50187	7.24561	1.41152	18.7891	0.478945	0.0452894	1.86498	0.275191	0.114785	1.70471	3.1333	0	1.32856	4.97266	7.77962	7.47774	0	0	0.0476047	0	0.523228
F2N	Liv	NL3M6	Whole	108_PlateA-P7_F2N_NL3M6_Liv_0.mzXML	0.538437	4.60278	0.351797	0	0.358557	0.820105	0.0577857	0.0144252	0	0.0208099	0.191518	2.30371	4.27192	5.35816	8.76629	0.0249552	1.19485	1.27194	15.4368	0.600918	0.148526	1.25621	2.73658	1.58902	3.7061	7.25552	1.62536	23.1297	0.845392	0.0317111	2.12736	0.206936	0.107423	1.1223	2.89791	0.00984167	0.984112	4.13568	7.38232	8.39816	0	0	0.0463023	0.0392248	0.456799
F2N	Liv	NL7F4	Whole	004_PlateA-P7_F2N_NL7F4_Liv_0.mzXML	0.0477977	6.46789	0.223711	0.0371859	0.217211	0.672918	0.000350059	0	0	0.0619779	0.191067	8.13204	0.984761	16.4253	2.10202	0.0193724	1.31888	1.01306	19.1729	0.762611	0.0428946	4.56848	0.440185	0.149152	9.7711	1.26724	1.30915	32.8826	0.993624	9.08588e-05	13.4625	0.11146	0.0540033	2.7669	0.361584	0.0237434	0.046034	12.1332	1.67445	10.0975	0	0	0.539303	0.67065	0.146241
F2N	Liv	NL3M3	Whole	310_PlateA-P7_F2N_NL3M3_Liv_0.mzXML	0.236402	4.69171	0.276958	0.020725	0.236203	0.486519	0.148515	0.0093383	0	0.0419843	0.0623519	10.334	4.1901	20.4673	7.70755	0	0.945277	1.2186	12.4348	0.421884	0.0851426	6.94061	2.94463	1.44959	15.3291	6.07519	1.2296	23.3506	0.421761	0	1.27501	0.161716	0.017653	7.21419	3.09661	0.0147155	0.966019	17.9261	6.98111	6.55993	0	0	0.0185853	0.020275	0.169076
F2N	Liv	NN4M2	Whole	154_PlateA-P7_F2N_NN4M2_Liv_0.mzXML	0.226401	6.28591	0.448724	0.0504104	0.935593	0.875269	0.0426334	0	0	0.0222356	0.146411	9.3519	3.96203	12.4215	5.32085	0.014119	0.467562	0.932681	13.283	0.966996	0.0362659	3.50445	1.78355	1.21414	8.16418	3.61747	0.643841	14.5303	0.664034	0.01587	5.71024	0.0149288	0.0208078	2.58263	1.30566	0	0.559305	7.76074	3.29392	10.5939	0	0	0.170525	0.169512	0.279879
F2N	Liv	LL5F2	Whole	062_PlateA-P7_F2N_LL5F2_Liv_0.mzXML	0.598416	5.49963	0.462772	0.011467	0.688375	0.832065	0.0272416	0.0114438	0.00787421	0.0314196	0.0431156	11.1451	5.37556	16.6518	7.7078	0.0112672	1.24129	0.848896	15.5839	1.03383	0.193586	6.22473	3.15033	1.72397	10.8234	5.13575	1.23354	18.6639	1.07254	0.0139913	2.44922	0.0300109	0.140594	5.56627	2.77424	0	0.917694	11.9635	5.34965	7.81871	0	0	0.0884658	0.0293703	0.287392
F2N	Liv	NL6F1	Whole	252_PlateA-P7_F2N_NL6F1_Liv_0.mzXML	0.127057	6.29828	0.508526	0	0.164136	0.387054	0.107824	0	0.0100551	0.108689	0.176123	13.4006	3.50423	21.3243	5.53017	0.0395319	1.25563	1.31	17.954	0.802767	0.161129	7.89382	2.17122	1.16034	14.3531	3.82728	1.66938	30.0494	0.375836	0.0122875	1.4168	0.106937	0.0590172	7.19739	1.83094	0.0096067	0.512308	16.9877	4.16082	10.5162	0.00699504	0	0.0420603	0.0135006	0.214529
F2N	Liv	LN2F4	Whole	212_PlateA-P7_F2N_LN2F4_Liv_0.mzXML	0.380839	5.08442	0.388406	0.0272386	0.241734	0.663378	0.0603523	0	0	0.0260432	0.326591	8.00189	2.42494	18.2682	5.42464	0.0649293	1.07701	1.25088	13.267	0.494266	0.0361222	6.6751	2.11577	0.975113	12.1711	3.66493	1.28441	26.0024	0.548228	0	1.32099	0.127777	0.0125035	6.03921	1.86152	0.0131149	0.390423	16.3165	4.64907	6.58333	0	0	0.0140715	0.0114318	0.231849
F2N	Liv	NN6F3	Whole	110_PlateA-P7_F2N_NN6F3_Liv_0.mzXML	0.29448	7.11011	0.37742	0.0379461	0.517247	1.3172	0.181638	0	0	0	0.067349	8.51761	1.73594	17.7944	4.83222	0.0137715	1.20719	0.664149	14.1768	0.644329	0	5.45811	1.36542	0.561956	10.81	2.9048	1.08554	24.2424	0.792642	0	3.53895	0.0303592	0	2.8763	0.462745	0.0344592	0.0840443	11.2635	2.4228	9.78489	0	0	0.0479608	0	0.108149
F2N	Liv	NL6M4	Whole	018_PlateA-P7_F2N_NL6M4_Liv_0.mzXML	0.176566	7.03922	0.337428	0	0.197882	0.826746	0	0	0.15867	0	0.175433	22.0697	0.977537	40.1095	1.25698	0.0351973	0.998903	0.783274	19.6469	0.769049	0.000285669	11.9503	0.15588	0.141319	23.3957	0.517594	1.5324	30.2592	0.844126	0.0348634	5.82524	0	0	7.83923	0.0976214	0	0.0466387	26.7493	1.24964	10.3557	0	0	0.0681497	0.100616	0
F2N	Liv	LN5F4	Whole	210_PlateA-P7_F2N_LN5F4_Liv_0.mzXML	0	7.64771	0.20255	0	0	0.365655	0.0679227	0	0	0.0766338	0.635611	3.16876	0.924359	7.19326	2.12231	0.0742518	1.28142	1.67135	17.1609	0.968093	0	1.86094	0.451294	0.132436	3.8711	1.26952	0.957224	30.4917	0.56774	0.0361053	5.57731	0.100482	0	0.529261	0.460718	0.0705863	0.0553131	5.33928	2.1366	11.1342	0	0	0.322277	0.193988	0.122774
F2N	Liv	LL3M2	Whole	200_PlateA-P7_F2N_LL3M2_Liv_0.mzXML	0	7.09535	0	0	0.615776	0.264713	0.130019	0	0	0	0.253671	4.95862	0.615263	11.2596	2.43469	0	1.10606	1.26938	19.3616	1.43013	0	1.8878	0.137308	0.465445	8.09399	1.54909	1.33756	18.5243	0.511825	0	7.40577	0	0	1.44592	0.343821	0	0.115998	6.58312	1.8006	10.1184	0	0	0	0.263055	0.180738
F2N	Liv	NL6F4	Whole	066_PlateA-P7_F2N_NL6F4_Liv_0.mzXML	0.414407	6.40933	0.87774	0	0.079086	0.742282	0.204804	0	0	0	0	5.94584	0.460567	9.76028	2.35153	0	1.37962	0.869652	20.6785	0.698471	0	3.09852	0.57521	0.189435	6.90354	1.34984	1.42619	30.0563	0.643781	0.10184	4.7885	0	0	2.57519	0.351235	0	0.159899	7.32094	1.75292	11.9243	0	0	0	0.236623	0.214262
F2N	Liv	NN7M2	Whole	156_PlateA-P7_F2N_NN7M2_Liv_0.mzXML	0	0.980092	0	0	0	0.180614	3.80062	0.0695528	0.786878	0	0	4.78737	0.0928331	10.6669	0.213554	0	0.192254	0	3.22753	0.0284533	0	3.79454	0.0335283	0	8.35659	0.111864	0.0392686	8.32499	0	0.453168	0	0.0245993	0	4.08948	0	0	0	15.665	0.317752	1.5842	0.932544	0.13094	0	0.0643639	0
F2N	Liv	NL3M1	Whole	246_PlateA-P7_F2N_NL3M1_Liv_0.mzXML	0	5.15443	0.425834	0.0651882	0	0.174176	0.178742	0	0	0	0	5.57952	3.25615	13.3043	6.8083	0	0.88786	0.457301	14.5816	0.942028	0	3.06008	1.87709	0.926134	8.47733	4.83456	0.964522	25.2173	0.204985	0	1.55909	0	0.118162	2.77282	1.77417	0	0	9.00287	5.19375	11.7945	0	0	0.257061	0	0.444151
F2N	Liv	NN4F2	Whole	208_PlateA-P7_F2N_NN4F2_Liv_0.mzXML	0	6.4867	0	0	0	0.603167	0.450111	0	0	0	0	5.48714	1.73583	9.16562	3.69268	0	1.83714	1.13528	15.3655	1.41396	0	2.98498	0.986585	0	7.03116	2.03083	0.552916	15.5672	0	0.0810184	4.23271	0	0	1.9492	1.05568	0	0.544845	7.22975	2.0137	10.201	0	0	0	0	0.537674
[truncated: 232 more columns]
